# Supplementary material for: Long-term Multimodal Recording Reveals Epigenetic Adaptation Routes in Dormant Breast Cancer Cells
Source: Cancer Discov. 2024 Mar 26;14(5):866–89. doi: 10.1158/2159-8290.CD-23-1161 (PMC11061610; doi:10.1158/2159-8290.CD-23-1161)
Supplement: Supplementary Table 2 — Coverage data for patient profiling [file cd-23-1161_supplementary_table_2_suppst2.xlsx]

## Sheet: Golden Patients
Coverage sample summary
	sample_id	total	mean	%_bases_above_15
Patient 1	D1R	15490674970	5.09	2.7
Patient 1	D1L	137886294916	45.31	95.3
Patient 1	S1R	210824697812	69.27	95.6
Patient 1	S1L	192423731507	63.23	95.5
Patient 1	R1R	349554636796	114.85	95.9
Patient 2	D2	334630498135	109.95	95.9
Patient 2	S2	453678821521	149.07	95.9
Patient 3	D3	241739598230	79.43	95.8
Patient 3	S3	555837476842	182.63	95.9
Patient 4	D4	321236247633	105.55	95.9
Patient 4	S4	284526602955	93.49	95.9
Patient 5	D5	382521476612	125.69	95.9
Patient 5	S5	355493672497	116.81	95.9

## Sheet: Late Relapse Patients
Coverage sample summary
sample_id	total	mean	%_bases_above_15
P1_31	16682004	23.39	54.7
P1_32	101017783	141.62	99.9
P1_33	11786129	16.52	41.8
P1_34	92068946	129.08	99.9
P1_35	41615847	58.34	99.4
P1_41	108466576	152.07	100
P1_43	71676519	100.49	99.6
P1_44	25092476	35.18	92.3
P1_50	75226279	105.47	99.2
P1_51	50168773	70.34	98.4
P1_54	40030035	56.12	98.9
P1_58	103162614	144.63	100
P1_64	91967223	128.94	99.9
P1_71	34020963	47.7	96.8
P1_72	62519713	87.65	98.4
P1_75	65118026	91.29	100
P1_78	32934010	46.17	93.4
P2_37	145339721	203.76	100
P2_38	224730951	315.07	100
P2_39	323437104	453.45	100
P2_40	175498075	246.04	100
P2_45	278545404	390.52	100
P2_47	254520493	356.83	100
P2_48	30904459	43.33	94.5
P2_49	93545221	131.15	100
P2_53	226743306	317.89	100
P2_56	330396124	463.21	100
P2_57	434556954	609.24	100
P2_60	72431716	101.55	99.7
P2_62	457871686	641.93	100
P2_65	182100493	255.3	100
P2_66	409937064	574.72	100
P2_68	140068687	196.37	100
P2_77	407620775	571.48	100
P3_28	78695254	110.33	99.9
P3_29	2621587	3.68	2.2
P3_30	81748284	114.61	99.8
P3_36	63486418	89.01	99.8
P3_42	20507806	28.75	76.3
P3_46	21211851	29.74	75.5
P3_52	98299451	137.81	99.9
P3_55	15239445	21.37	62
P3_59	14671373	20.57	62.4
P3_61	16427905	23.03	61.4
P3_69	8326038	11.67	22.2
P3_70	52014772	72.92	99.5
P3_73	20487362	28.72	84.2
P3_74	107654661	150.93	99.9
P3_76	38113872	53.43	97.6
