# Supplementary material for: Long-term Multimodal Recording Reveals Epigenetic Adaptation Routes in Dormant Breast Cancer Cells
Source: Cancer Discov. 2024 Mar 26;14(5):866–89. doi: 10.1158/2159-8290.CD-23-1161 (PMC11061610; doi:10.1158/2159-8290.CD-23-1161)
Supplement: Supplementary Table 3 — GeoMx data [file cd-23-1161_supplementary_table_3_suppst3.xlsx]

## Sheet: Sheet1
GeoMx CK+	PA up	PA down	G2M
ACAT1	MALAT1	MT2A	ABL1
PSEN1	TMSB10	H2AFZ	AMD1
APOE	CD24	RAN	ARID4A
ASS1	CD63	HIST1H4C	ATF5
SERPING1	NEAT1	NPM1	ATRX
CA2	SAT1	TUBA1B	AURKA
CD40LG	SH3BGRL3	UBE2T	AURKB
CLN3	RHOC	HSPA8	BARD1
COL1A2	PFDN5	RANBP1	BCL3
COL5A1	SOX4	SLC25A5	BIRC5
EMD	SQSTM1	STMN1	BRCA2
ERCC5	ZFP36L1	CKS1B	BUB1
F13A1	BAMBI	HMGB1	BUB3
FECH	ATP6V0E1	TUBB	CASP8AP2
GALT	PSAP	ANP32B	CBX1
GJA1	CCNI	CDT1	CCNA2
GUSB	FTL	HSPD1	CCNB2
HPS1	IRF2BP2	NUCKS1	CCND1
SGSH	C4orf48	YBX1	CCNF
IDS	TNFRSF12A	BIRC5	CCNT1
INSR	MARCKS	CDV3	CDC20
JAG1	PCSK1N	GGCT	CDC25A
JAK3	RPL13	HMGB2	CDC25B
LIPA	FTH1	MT1X	CDC27
NCF1	PHLDA2	NME1	CDC45
NF1	OPTN	PAICS	CDC6
OAT	FAAP20	PHGDH	CDC7
PGK1	RPL26	PRELID1	CDK1
SERPINA1	RPS18	UBE2C	CDK4
PLA2G2A	BRK1	UBE2S	CDKN1B
PLOD1	RPS10	CDKN3	CDKN2C
PMP22	OCIAD2	DTYMK	CDKN3
PRNP	RPS4X	DUT	CENPA
QDPR	RPL7	MAD2L1	CENPE
SMN1	RPL9	PHB	CENPF
ABCC8	RPS6	PTTG1	CHAF1A
TPI1	DDIT4	SHMT2	CHEK1
AIRE	EEF1A1	C19orf48	CHMP1A
CDKN1A	RPL23A	CENPN	CKS1B
CYBB	RPS3A	CHCHD2	CKS2
ERCC2	S100A14	GTF3A	CTCF
GLB1	S100A10	HAX1	CUL1
IFNGR1	ANXA2	ILF2	CUL3
IL4R	CST3	SNRPA1	CUL4A
PAFAH1B1	MXD4	ATAD2	CUL5
MVK	PAWR	CMSS1	DBF4
NEU1	S100A11	ISOC2	DDX39A
AMH	VMP1	LDHA	DKC1
COL10A1	BTG1	LSM5	DMD
CRYBB2	GPRC5A	MRPL11	DR1
HBA2	ID3	MRPL12	DTYMK
HEXB	RABAC1	RPA3	E2F1
TSC2	CKB	SNRPF	E2F2
FCGR1A	JUNB	TK1	E2F3
CCR5	CLDN4	C1QBP	E2F4
CD14	HLA-C	CCDC34	EFNA5
IGFBP2	KDM5B	CENPF	EGF
ORM1	KRT7	CYCS	ESPL1
SLC11A2	KRT80	EXOSC8	EWSR1
IGF1	LGALS3	JTB	EXO1
NOS2	PMEPA1	LSM3	EZH2
NCF4	PNRC1	NHP2	FANCC
ITGAM	SH3BGRL	NUDT1	FBXO5
SOD2	YPEL3	POLD2	FOXN3
ADH7	FAM210B	PRDX6	G3BP1
ALDH1A1	KTN1	PTMA	GINS2
ALDH2	LMTK3	PYCR1	GSPT1
ALDH1A3	MYL12A	SIVA1	H2AX
ALDH3B2	ATP2B1	SKA2	H2AZ1
ALOX5	ATP6V1G1	SLC1A5	H2AZ2
ATP4B	JUP	SMC4	H2BC12
BLVRB	MCL1	SNRPB	HIF1A
CACNA1D	MYO1B	SNRPD1	HIRA
CACNB3	S100A6	SNRPE	HMGA1
CYP2F1	ZDHHC7	SRSF3	HMGB3
CYP27A1	ERBB3	TMPO	HMGN2
GAS6	KLF6	TYMS	HMMR
GRIA1	MYH9	ZWINT	HNRNPD
GRINA	PTTG1IP	CCNB1	HNRNPU
GSTM2	YPEL5	CENPH	HOXC10
GUK1	ATP1B1	CENPW	HSPA8
HTR1E	EIF4A2	H1FX	HUS1
ICAM2	MAP1LC3B	HSPA9	ILF3
IFNAR2	PERP	MCM7	INCENP
IMPDH2	CDKN1A	RBM8A	JPT1
ITGB6	UBXN1	STOML2	KATNA1
MAOB	HIST2H2BE	TPI1	KIF11
NQO2	ISG20	TRAP1	KIF15
OPRD1	ITGB1	CENPU	KIF20B
P4HB	KDM6B	DKC1	KIF22
PDE4C	KIAA1522	DNMT1	KIF23
PLAT	TNFAIP1	EIF5A	KIF2C
POLR2A	BAG1	MIF	KIF4A
POR	NEBL	MRPS26	KIF5B
PPP3R1	PXN	MRPS34	KMT5A
PTGER2	RPS27L	SRSF2	KNL1
RPL4	RTN4	SSRP1	KPNA2
RPL6	TSC22D1	TOMM40	KPNB1
RPL7A	TXNRD1	WDR74	LBR
RPL12	UBE2E3	CCDC85B	LIG3
RPL17	CALD1	CKS2	LMNB1
RPL37A	CAMLG	EIF1AX	MAD2L1
RPL36AL	DUSP3	F12	MAP3K20
CD44	PALLD	FANCI	MAPK14
TSR3	TP53INP1	GAPDH	MARCKS
STX16	ACTG1	GPATCH4	MCM2
NDUFV3	C6orf1	MRPL15	MCM3
GGA1	HIST1H2AC	MRPL4	MCM5
SPOPL	LINC01420	MRPL51	MCM6
C4orf3	MMP24-AS1	NPM3	MEIS1
TOMM5	RP11-783K16.5	PA2G4	MEIS2
TTC3	SELM	PHB2	MKI67
AFAP1L2	TP53TG1	PRDX4	MNAT1
HCFC1R1	TUG1	PSMB5	MT2A
ATP5MC1	VAT1	RUVBL1	MTF2
ECHDC1	RPL28	SSR3	MYBL2
AFTPH	ATOX1	TROAP	MYC
EPSTI1	TPT1	UQCC3	NASP
GATA3	RPL37	CCT8	NCL
RAB11FIP1	RPL39	CENPM	NDC80
ZNF787	TMSB4X	FBL	NEK2
LDLRAD4	ZNF217	GMPS	NOLC1
GLE1	EEF1D	HDGF	NOTCH2
GTF2IRD2B	GUK1	IFRD2	NSD2
MED15	RPL34	LSM4	NUMA1
FBLN2	RPS27	METAP2	NUP50
GRK6	RPS28	MRPL3	NUP98
RNASEK	SSR4	MRPL9	NUSAP1
ST8SIA6	BMP7	MRPS2	ODC1
OR51D1	RPL11	MTDH	ODF2
OR52L1	RPL23	PBK	ORC5
OR2AE1	RPL29	PRIM1	ORC6
OR9G4	RPL37A	PSMB6	PAFAH1B1
SREBF1	RPS11	PSMG1	PBK
HNRNPL	S100A16	SLIRP	PDS5B
KDM2B	UQCR11	SMS	PLK1
ZNF32	ZFP36L2	SNRPD3	PLK4
SF3A1	CLDN9	SORD	PML
ITGB4	CLTB	SPDEF	POLA2
GBA	COX7C	SRM	POLE
ADAM9	CSRP1	SRSF7	POLQ
ATP8B2	DDAH2	TCP1	PRC1
ERBB2	MDK	TKT	PRIM2
ERBB3	RASD1	C20orf27	PRMT5
TCEAL9	RPL13A	CCT6A	PRPF4B
TCEAL1	RPL36	EIF3B	PTTG1
TCEAL4	RPLP1	HMMR	PTTG3P
ATN1	RPLP2	LRRC59	PURA
SCP2	RPS15A	MRPL37	RACGAP1
SPOP	RPS19	MRTO4	RAD21
EI24	SPTSSB	MZT1	RAD23B
HCST	SYTL2	NCL	RAD54L
LMBRD2	BASP1	NOP56	RASAL2
OPTN	FIS1	OSTC	RBL1
CISD2	FLNA	PCNA	RBM14
ZNF761	JAK1	PGP	RPA2
TTLL9	PYCARD	SNRPC	RPS6KA5
SLC41A3	RAB32	TXNL4A	SAP30
TPST2	RPL35A	CALR	SFPQ
ZNF121	RPL38	CMC2	SLC12A2
CCT3	SKIL	CYC1	SLC38A1
TCP1	TANC2	EMG1	SLC7A1
SH3D19	TIMP1	ENO1	SLC7A5
ARMCX6	ATP9A	FAM136A	SMAD3
TMEM230	C19orf33	HSP90B1	SMARCC1
FAM168B	DAAM1	LYAR	SMC1A
ARHGAP28	FAM49B	MANF	SMC2
TMEM273	MSRB2	MND1	SMC4
FAM102B	RPL10A	MRPL21	SNRPD1
SLC6A17	RPL27A	MRPL57	SQLE
RAP1A	RPL32	MRPS23	SRSF1
SAMD13	RPL35	NOLC1	SRSF10
METTL21C	RPL6	PFDN2	SRSF2
HERPUD1	RPS8	PPIF	SS18
SLC5A9	UBA52	PPP1CC	STAG1
MSL1	CAST	SYNCRIP	STIL
DNAJC21	CTGF	TMEM97	STMN1
FOXP4	GDF15	TRIM28	SUV39H1
SEC61G	HIGD2A	TXNDC17	SYNCRIP
ITM2C	JOSD2	UCHL5	TACC3
RGMB	PGLS	ABCE1	TENT4A
KNOP1	RPL18	ALYREF	TFDP1
RPS9	RPL18A	BOLA3	TGFB1
PRR23B	RPL24	BOP1	TLE3
FRRS1	RPS13	BRIX1	TMPO
SLTM	RPS14	DCXR	TNPO2
RPS10	RPS5	DHFR	TOP1
ETFB	YWHAZ	EBNA1BP2	TOP2A
CFH	ARPC2	EIF2S1	TPX2
SLX1A	BTF3	EIF3I	TRA2B
MPG	EIF4B	GLRX5	TRAIP
RPS13	FOXA1	HNRNPD	TROAP
MAEA	LGALS1	IMP4	TTK
S100PBP	MPG	ITGB3BP	UBE2C
GOPC	MTRNR2L8	MAZ	UBE2S
TMEM30B	MYO1C	MRPL41	UCK2
RPS15	PABPC1	MTCH2	UPF1
MUC1	PFN1	MYDGF	WRN
SERBP1	RHOF	NDUFS6	XPO1
VPS13C	RPL3	NOP58	YTHDC1"
RPS16	RPL7A	NUF2
ABCC5	RPS24	PARP1
ARF1	RPS9	PWP1
SBK1	SH3YL1	SMC2
CD276	TCEA2	TIMM10
MINK1	TGFB2	ZNF511
RPS14	TPM4	APEX1
AFF3	BATF	CBX3
CHN1	CHMP3	CISD1
DUT	EIF3F	COMMD4
DPPA5	EPB41L4A-AS1	COX5A
VEGFA	ERGIC3	CRELD2
CPTP	FAM50A	HNRNPA3
AP2B1	HLA-E	MDH2
PLPP4	KRT81	MLEC
RPS28	NUAK1	MRPL18
SPDYE2	ORAI2	MRPS18B
SRSF7	RND3	PDIA6
PLD3	RPL21	PGK1
ERGIC1	RPL30	POLE3
CCDC78	RPL8	POLR3K
CSNK1G3	RPS12	PPIH
STK24	RPS27A	PRKDC
SPINT1	SERPINB1	PRMT1
FBXO7	SMAD3	RAD23A
NGRN	ZYX	RAMP1
SAR1B	AFF4	RPS26
AMZ2	ARID3A	RRM1
RARA	BAX	SERBP1
DCLRE1C	CHURC1	AIMP2
TRAF5	CNN2	CD320
NHP2	COMMD6	COPS3
RPL38	EEF2	EBPL
EIF3B	RPL10	HINT2
EEF1B2	RPL12	HPRT1
SCNN1A	RPL14	MINOS1
GOLGA6A	RPL15	MRPL55
CDC42SE1	RPL31	MRPS12
CEACAM16	RPL5	MRPS15
SRSF5	RPS20	MRPS25
AREL1	SSR2	MRPS7
FHL2	WIPI1	NDUFAB1
USP9X	ZFAS1	NDUFB10
TNFRSF25	BTG2	POLR2E
SNAPC3	C6orf48	POP7
ABHD18	CSDE1	PSMB2
GPX4	EIF3H	SLC25A10
STRN4	EPHA4	SLC38A1
TCERG1	FSTL3	SSNA1
ACTR3B	LAMTOR1	TIMM17A
CLDND1	LYPD1	TMEM18
TYSND1	RPL19	U2SURP
U2AF1L4	RPS7	WDR77
COA3	TES	ADI1
PHF11	BRI3	ARHGDIA
SLC26A6	EEF1B2	CLDN7
RHBDD2	HOMER3	COX8A
ACP1	IDS	DAZAP1
GAGE1	ITGAV	DDX18
RALGDS	LARP6	DNAJC19
PREPL	RPL27	EEF1E1
TGFB1I1	RPS16	EIF3K
GSDMB	RPS23	GOT1
RIOX2	SCN1B	GPN3
CHD2	SLC35F6	HNRNPDL
KDM5A	SNHG8	KIF22
GTPBP10	WDR45	LSM6
NECTIN2	AQP3	MRPL52
CSKMT	BBC3	MRPS18C
DBNDD2	C15orf48	NOC2L
SSTR5	CLDN1	PDHA1
TCN1	DNAJC1	PDIA4
TNFRSF1A	GADD45A	PEBP1
TOP2A	KRT17	PIH1D1
UGT2B15	PHLDA3	PMF1
HS6ST2	RNF7	PPIB
WIPF1	RPL4	PTGES2
TSEN34	SLC25A6	RBFA
NFKB2	VEZT	RPN2
VPS37D	AC093673.5	SDHB
MIER1	AKIRIN1	SLC25A11
RTL8C	ATF4	SSSCA1
HNRNPUL2	C5orf24	TBRG4
FNDC3A	COL5A1	TIMM8A
OCIAD1	DKK1	TMEM106C
DBI	EFHD2	XRCC5
CT47A10	FAM127A	AIMP1
PLIN4	GLTSCR2	ATIC
CCDC88C	GNB2L1	ATP1B3
U2SURP	GOLT1A	AURKAIP1
KDM6B	GPR87	CCDC124
SNED1	HERC4	CHCHD4
ACSM4	LINC00152	ETFB
AJM1	MFGE8	FAM162A
TNRC18	MGLL	GLOD4
CCDC159	MIR4435-2HG	IMP3
MGA	PCAT6	LIMS1
TRABD2A	PDLIM7	MACROD1
NARF	RPLP0	MCTS1
STRN3	RPS17	MTX1
ZNF655	2023-09-09	NANS
SERPINA3	SLC4A7	NDUFA10
MYSM1	SPHK1	NOP16
AANAT	TAGLN	NUBP2
ABCF1	TCEB2	PDXK
ABR	TNFAIP8	PNPT1
TMEM184A	TRIM16	POLR2G
HNRNPF	TRIM16L	RNASEH2C
HDAC7	TRIO	RRP7A
SMARCD2	UPP1	SF3B5
PTPRJ	ZMAT3	SUCLG1
USP5		TFAM
OBSCN		TOMM22
TOX2		TOMM5
SEPTIN8		TRAPPC2L
MROH1		UQCC2
EHBP1L1		WBP11
ULK3		ACP1
CKMT2		AK2
REX1BD		COX17
VSIG4		COX5B
PLEKHB2		CREB3L4
TMEM176B		DCTN3
IFT43		DLD
RRAS2		EMC6
GIGYF2		EXOSC3
BICDL2		FAU
SLFN11		FH
FBRS		GNL3
CORO1C		IDH3A
ZFYVE16		IDH3B
ADAM8		KRR1
FHIP1A		MLST8
MECP2		MPHOSPH6
ADAR		MRPL36
TSTD1		MRPS5
ARHGEF7		NAA38
ENTPD6		NDUFA1
SYNPO2L		NDUFA6
AEBP2		NDUFAF3
DHX36		NDUFC1
SZRD1		PCBP1
MGAT1		POLR2I
ADD3		PPAN
PRR32		RPF2
ZBTB1		RRP15
ADSL		SEC61G
CASK		SLBP
TNNT1		TFB2M
AP1B1		TMED10
TMC6		TSFM
TET2		UQCRFS1
MAD2L2		UQCRQ
BEX4		BDH1
UBP1		BSG
SULF1		CALU
SLC39A13		COX6B1
MPV17L		CYB5A
MAPKBP1		MRPL2
ARHGEF3		MRPL27
SHC1		MRPL32
PLXNB1		NDUFA9
ABHD17A		NDUFB7
ERAP2		NDUFS5
LTBP3		NDUFS7
MYO1B		NUDT15
ACAA1		SNU13
THAP5		TIMM17B
SPAG9		UQCR10
GUCY1A1		UQCRC1
PITPNM1		PTGES3
CLDN5		HINT1
ZNF385A		RAD51C
AP3M2		BLVRB
C7orf50		CCT5
PHLDB2		HMGN2
TOMM6		ASS1
DERL1		BOD1
NFIA		GINS2
OST4		KPNB1
LRRC15		NASP
C5orf24		PRDX1
PIP5K1A		RRM2
EIF2AK2		CACYBP
RPN2		HSP90AB1
POSTN		MYBL2
NFATC4		SLC3A2
LRIG3		TPD52L1
SLF2		ANP32E
GRAMD1A		ARMT1
ATXN7L3B		DSCAM-AS1
ANP32E		FABP5
C1orf198		KPNA2
ACAD10		PRR11
TLK1		SET
LRRFIP1		SLC7A5
ATXN1L		TOP2A
MORF4L2		XBP1
BMERB1		CDK4
INTS12		COX6C
FLYWCH2		H2AFV
CPSF7		MKI67
EFTUD2		AURKA
ATG13		CCT3
C17orf49		CCT4
MPC2		DNAJC9
SLC25A39		EIF4A1
NDE1		EIF5
BANF1		FDFT1
ABCC3		H2AFX
TLE2		HMGN1
MYL12B		HSPE1
C11orf96		ISOC1
SLCO2B1		MOCS2
FAM185A		POLR2H
EXOC7		PSMC3
ETV3		TFF1
YPEL3		THOC7
ZNF529		AREG
RFX8		ASPM
FKBP5		BANF1
MTFR1		CNBP
MBOAT7		DEK
TCF7L2		EBP
ANK3		EIF2S2
ANXA4		HNRNPAB
ANXA6		LAGE3
SYNCRIP		MGST1
MGAT4A		PARD6B
SLC25A13		PDZK1
SPG11		PHF19
NPTN		PKIB
CYB561A3		SIAH2
TNIK		TFF3
FBXL17		AURKB
ZNF580		BRIP1
APBB1		CCT7
PPP6R3		CDC20
PLIN3		COA1
ODR4		DDX39A
BRD8		GREB1
ARHGAP4		HELLS
TMEM41B		HNRNPA2B1
LDHA		HNRNPC
NDUFS2		HSP90AA1
ARHGAP25		IL20
XIAP		IL24
DMAC2		KRT18
BIRC5		PSMD8
TTC39B		RNFT1
TSPAN3		RRP1
SAP25		SMC3
MFSD5		SNRPA
SLC15A5		SSBP1
ZEB2		STARD10
RNF166		TPX2
CDHR2		ZNF703
EFHC1		CCNB2
ZFP62		CHCHD3
TSFM		CSE1L
KIF21A		GDI2
LDHB		GSTO2
ARHGDIB		HIST2H2AC
SLC34A3		HNRNPR
PPP2R2A		LINC00052
IGLL5		MCM3
ATR		MRPL16
CTTN		MZT2B
CARD8		PGAM1
PACSIN2		PRDX3
NDUFA2		RFC2
COL11A1		SFPQ
HYI		BCAS2
FAM193B		BCL2L12
GSTO1		C3orf14
SRSF10		CCNA2
SIRT6		CCT2
SEMA4A		CDC25B
DIDO1		CDCA5
UCKL1		CDK1
TMEM116		E2F1
ZNF705B		ECI1
MATR3		EMC9
ANKRD44		FEN1
DENND1B		FOXM1
TRPM4		GMNN
MLLT10		H2AFJ
BTN2A1		HAUS1
OXR1		HNRNPH3
ATP6V0C		KIF20B
ARHGEF12		KNSTRN
DCAF6		KRT8
BMP1		LRR1
STRA6		MAD1L1
MLST8		NUDC
GPANK1		NUSAP1
CMTM2		PCP4
MYL6B		PKM
HOXD8		PKMYT1
KIF16B		PSMA7
SH3GL1		RAD21
ZMYND11		RBMX
UBE2G2		RFC4
BUD23		S100A7
BMPR2		SNRNP25
MBD1		TFAP2C
MDM4		TUBB4B
ARHGAP19		WDR18
CAPZB		WDR34
KAT5		XRCC6
TGOLN2		ACAT2
DNAH8		ANAPC5
TCAF1		BRCA1
RNF40		CBX5
CXADR		CDC123
C1QBP		CEP55
CASP8		CHPT1
SERPINH1		DBF4
OSBPL1A		DCTPP1
TMEM147		DSCC1
ELOVL5		DYNLL1
CSDE1		ECI2
ABCB9		EMP2
APLP2		ERH
NUB1		GRK6
HDLBP		H1F0
STX5		HMBS
GFPT1		HMGN3
USP15		IGFBP4
THBS3		LSM2
ACSS1		MZT2A
SMIM22		PARPBP
SLC52A2		PCBP2
CDC27		PFKP
ZNF620		PHF5A
NOL8		PSMA4
GOLGB1		PSMC5
MEGF10		PSMD2
CNOT10		RAC3
SLC20A2		RAE1
DDX6		RMND1
TRPV3		SLC2A4RG
CCDC74A		SNRPG
TP53I11		STUB1
EPS15L1		TCOF1
FAM13A		TUBA1C
SLC7A8		TXLNG
JARID2		UBE2V2
ITPA		UQCRH
CCDC61		VDAC3
RCC1		BARD1
PSMD5		BCL2
RPL18		BRI3BP
WTAP		CDCA3
CHST15		CDCA8
NSA2		DLGAP5
FBXO38		EIF6
TBC1D16		ELP5
MEGF8		ENSA
C16orf91		EZH2
CHI3L1		FKBP4
MFF		GSTO1
CIB1		HNRNPK
HERC4		HNRNPM
GANAB		KIF23
GRIN2C		LSM7
CRNKL1		LY6E
GPR132		MAGOHB
MBD3		MORF4L2
DOC2A		MRPL14
ARHGAP45		MRPL22
PTGES3		MTHFD1
RTF2		NABP2
PPP4R3A		NDUFB9
NEURL3		NUDT21
RNPS1		NUDT5
OTUD6B		ORC6
MRPS27		PPIA
GAK		PSMD3
ZNF852		PSMG3
ITPRID2		RBBP7
E4F1		RFC3
FOXO6		RPL39L
PPP2R2D		RUVBL2
SH2B3		SLC9A3R1
GGA3		SPTSSA
C3orf14		SUPT16H
CLPTM1		TAF9
CNGB1		TFDP1
RGL1		TMED9
RHOD		TOPBP1
NEMF		TPBG
MLEC		TRIP13
CPD		TRMT112
CLDN4		TTC39A
CLDN3		TUBG1
SETD7		TXN
MYO15B		UBA2
CRIP1		USP1
SNRPG		VKORC1
SNF8		AHSA1
DMAC1		AMD1
SFXN1		ARL3
DNAJC13		BOLA1
ZNF208		BRCA2
CTNND1		BUB3
CTSZ		C21orf58
DAD1		C7orf50
DBP		CA12
DHX15		CALM1
DYNC1H1		CENPA
DPH1		CENPK
EEF1G		CKLF
EMP1		CLIC3
EMP3		CLNS1A
EPAS1		COX7B
FABP1		DCAF13
FABP5		DDX46
GPC4		DNPH1
GATM		EIF4G2
GDI2		ERP29
B4GALT1		EXOSC5
GCLC		FARSB
GP2		GADD45GIP1
GTF3C1		GNPNAT1
HIF1A		GTSE1
PRMT1		HADH
HSPB1		HMGB3
IGBP1		HNRNPF
IL10RA		HNRNPU
IL13RA1		IMPA2
EIF3E		ITPK1
IRF7		LMNB1
ACP5		MCM10
PARP1		MIS18A
AHNAK		MIS18BP1
ALCAM		MRFAP1
AKR1B1		MRPL13
ALOX5AP		MRPL17
ARCN1		MRPL40
RHOA		MTCH1
ARL2		NDUFS3
ARVCF		NELFCD
ATP1B3		NOL11
ATP2B4		NQO1
ATP6V1A		NQO2
BGN		NUDCD2
C5AR1		NUP37
CAPNS1		NXT1
RUNX1		PDCD5
CCNF		PLK1
CD1A		PPM1G
CD9		PRLR
CD47		PSMA3
CD48		PSMB7
CD72		PSMC1
CEBPG		PSMD12
CENPC		PUF60
CKB		RBM17
CKS1B		SAC3D1
CCR7		SERTAD4
COL4A6		SLC26A2
COL6A2		SPC25
COL16A1		SRPK1
SLC31A2		STIP1
COX6B1		SYNE2
CPB1		TMA16
ATF2		TMEM126B
CTNNA1		UTP18
CUX1		ADK
CYC1		ANLN
DDB1		ANP32A
DHPS		ANXA5
DR1		ANXA6
DSG2		AP2S1
DUSP6		C12orf75
ELK4		CALM2
STX2		CDCA4
ESD		CENPE
EVX1		CHAF1A
EZH1		CHEK1
FAU		CLSPN
FKBP4		CRABP2
FNTB		DEPDC1
FYN		DHCR7
GATA4		DHTKD1
GNAI2		DPM1
GNS		EGR3
GOT1		EIF4A3
GPX3		ESD
GRN		FAM111B
GSK3B		FDPS
GTF3A		GANAB
HIVEP1		GFRA1
HLA-DOA		GGH
HLA-DOB		GPSM2
HLA-DPB1		H2AFY
HLA-DQA1		HDAC1
HMGB1		ITGAE
HNRNPA2B1		KIF11
HNRNPK		LMNB2
HSPA4		MCM2
HSPD1		MCM6
IRF8		MRPL1
ID2		MRPL24
INHA		NAA50
IRF2		NDUFB8
ITGA3		NDUFC2
ITGB5		NT5C3A
ITPKB		NTMT1
ITPR3		OAZ1
IVD		PCMT1
JAK1		PDIA3
KPNB1		PRMT5
KRT8		PSMA1
LAMB1		PSMA5
LAMC1		PSMB3
RPSA		PSMD6
LIG3		REEP4
LRP6		RNF5
LUM		RPA2
TACSTD2		RPUSD1
MAGOH		RUSC1
MATN2		SAPCD2
MCM3		SLC27A5
MEF2C		SLC9A3R2
SCGB2A2		SMC1A
CD99		SNRNP70
CXCL9		SPC24
MMP13		SRSF1
MUC2		SUB1
MVD		TACC3
MX1		TACO1
MYBL2		TECR
MYC		TIMELESS
MYH9		TMEM183A
NBN		TSEN54
NDUFA4		TSPAN13
NDUFB3		TUFM
NDUFC1		UBTF
NEUROD1		UNG
NFIX		VBP1
NME3		VRK1
NPTX2		WRB
NTHL1		XPO1
OLR1		YWHAQ
OSBP		AC099850.1
PCSK6		ADH5
PAFAH1B2		APIP
PRDX1		ARHGAP11A
CDK17		ARL6IP1
PDGFRB		BRMS1
PDK4		C11orf58
PDZK1		C12orf57
PFKP		C12orf65
PIK3C2A		C9orf40
PIP		CCDC47
PML		CD99
PNN		CDC45
POLE2		CDC6
POLR2G		CFL1
PPP1CB		COPRS
PPP1CC		COPS5
PPP1R10		DNAJA1
PPP2R3A		DNAJC7
PPP2R5C		DPM2
PPP6C		DPY30
MAPK13		ECT2
PRPSAP1		FBXO5
PRSS3		FUBP1
PRSS8		FUCA2
HTRA1		GEMIN6
PSMA4		GSTM3
PSMA6		GTPBP4
PSMB1		HACD3
PSMB7		HLTF
PSMC5		HSPBP1
PSMD4		IFITM2
PSMD7		IFITM3
TWF1		IMPDH1
PTPN1		KIF4A
PTPRA		KIFC1
PTPRS		LBR
RAB5B		LIG1
RAB13		LRRC45
RAC2		MAGOH
RAD23B		MAT2A
RASA1		MBD4
RCN1		MCM5
NELFE		METTL2A
UPF1		MRGBP
RGS1		MRPL28
RING1		MRPL34
RNF4		MXD3
RPS2		NCAPH2
RPS27A		NDUFS8
RXRA		NELFE
S100A7		NR2C2AP
SAT1		PAFAH1B3
ATXN2		PITHD1
CCL24		PMPCA
SDHB		PPA2
SECTM1		PPP1CA
SELENOW		PSMA2
SH3BP2		PSMB1
ST3GAL1		PSMD11
SKI		PSMD4
SLAMF1		RABL6
SLC1A4		RACGAP1
SNAI2		RECQL4
SMARCB1		RHNO1
SMARCD1		RTN3
SNCG		SAE1
SNRPA1		SCD
SORD		SF3A3
SORL1		SF3B4
SP100		SLC25A39
SPAG4		SLC35B1
SPINK1		SNRPD2
SPTAN1		SOD1
SRF		SPCS1
SSB		SPCS2
SSBP1		SPDL1
SSRP1		SSB
SYK		STARD7
TAF2		TALDO1
TCEA3		TIMM50
NFE2L1		TPR
TMBIM6		TRA2B
TFAP2A		TSEN34
TFRC		TST
THBS4		UBB
TIAL1		YWHAH
TK1		ZWILCH
TOP1		ADRM1
TPM4		AHCTF1
TRIP6		AIFM1
GFUS		ALG5
TUB		ANAPC11
TXN		ANKRD39
TYROBP		BLVRA
UGCG		CCAR1
UNG		CCDC137
USP4		CD3EAP
UPP1		CDC5L
UQCRC1		CHEK2
USF2		CHRNA5
VASP		CINP
VDAC2		CLDN3
EZR		CLPP
XPO1		COA6
ZFP36		COX11
CNBP		CPSF3
ZNF140		CXXC5
ZMYM2		DBI
ZYX		DDX56
CXCR4		DEGS2
ADAM12		DHRS4L2
PDHX		DTD1
CUL5		ECHS1
KMT2D		EIF4E
PLA2G10		EPCAM
BCAR3		ERI3
LTBP4		EWSR1
DOC2B		EXOSC2
CUL1		FAM83D
SMARCA5		FLYWCH2
GALR3		FUS
PIK3R3		GCHFR
ENC1		GLA
IFITM1		GLO1
CHST1		GRHPR
BARX2		HAT1
AGPS		HDAC2
BHLHE40		HSPB11
DENR		ITPA
PDXK		KCTD3
EXO1		LMAN2
USO1		MGST3
CDK13		MPC1
SSNA1		MRPL20
DCHS1		MRPL35
DYNLL1		MRPL48
EIF3A		MRPS11
EIF3F		MSH2
EIF3H		NAB2
EIF3J		NDUFA8
PEA15		NEK2
MBTPS1		NMB
EDF1		NME3
TNFSF10		NTHL1
SNAP23		PFDN6
RIOK3		PIN1
CREG1		POLA2
DPM1		POP4
INPP4B		PPIL1
IQGAP1		PPP4C
NRP2		PRC1
FUBP1		PRPF19
EIF2B5		PSIP1
CPNE3		PSMC4
AP1S2		PSMC6
MBD4		PSME2
ST13		PSRC1
AP3D1		PTMS
ATP6V0E1		PXMP2
MPZL1		RFC5
BTAF1		RMI2
MAP7		RNH1
KITLG		RPP30
NPR2		RTCB
NFKB1		SAP30
AMPD2		SAR1A
AMY1A		2023-09-11
ARRB1		SF3B2
AP2M1		SF3B6
CMKLR1		SKA3
PLK3		SKP1
COX8A		SLC25A19
CS		SLC27A6
CTSS		SRP9
ECHS1		SUV39H2
EIF4EBP2		TCTEX1D2
PTK2B		TEX30
EFEMP1		THOC6
FOXS1		TMEM11
GBP2		TMEM160
GYG1		TSN
HSPA9		TUBD1
NDUFB7		UMPS
OAZ1		UQCRC2
PYY		VCP
SLC1A1		VPS9D1-AS1
TANK		WDR4
KDM5C		ZNF326
SLC16A3		AAMP
MFHAS1		ABHD11
CYTH2		ACADM
CD83		ACTL6A
TRIP12		ACTR6
CD163		AKR7A2
MED21		ASF1B
CARTPT		ATP5G1
NUP155		ATP5J2
ARRB2		ATXN10
BNIP2		B2M
BST2		BTF3L4
PTTG1IP		C14orf2
CALD1		C14orf80
CCNG2		C9orf142
CD81		CALM3
CDH1		CCDC170
COX6A1		CD47
COX15		CDK5RAP3
CREBBP		CHCHD1
ATF6B		CKAP2
CSK		COPE
DAP		COX6A1
DDX5		CRNDE
DLX2		CSTF1
RCAN1		CTNNAL1
DUSP5		CYBA
PHC1		DDX41
EFNA1		DGCR6L
ACSL4		DLEU2
FHL3		DNAAF5
FLOT2		DRG1
GOLGA2		ECH1
FOXA1		EED
ILF2		ELAC2
KIF5B		EMC4
LRP2		EXOSC9
NDUFA10		FAM195A
NDUFB4		FAM216A
NDUFS3		FANCG
NDUFS6		FARSA
YBX1		FBP1
PFKFB3		FKBP3
PLCB2		FTSJ2
PLAAT4		G2E3
RRBP1		GALE
SFSWAP		GNB2
SULT2B1		GTPBP6
TGM2		H3F3A
TM4SF4		HARS
SF1		HMCES
RAB7A		HMG20B
CDK2AP1		HSPA14
COIL		HSPA1A
NMI		IAH1
LATS1		ING2
ATP6V0D1		ISYNA1
PRPF4		KHDRBS1
FAM50A		KHK
PDCD5		KIAA0101
HGS		KIF14
SCAF11		KIF20A
ARHGEF2		KIF2C
REPS2		KLHDC3
MTA2		KLHDC4
TBRG4		KRT19
MAPKAPK2		LAS1L
BCL7C		LRWD1
SRSF11		MATK
SNAP29		MDH1
ITGBL1		MED30
TM9SF2		MELK
CIAO1		MEST
POLR2D		MMAB
MAP4K4		MPLKIP
ATG5		MRPL46
NAPSA		MRPL47
CLTC		MRPS10
LITAF		MRPS22
SCAMP1		MRPS6
BAG4		NAE1
CXCL14		NCAPH
MRPL33		NDUFA4
CLOCK		NDUFB3
IER2		NDUFB5
ACTN4		NDUFB6
AQP3		NDUFS2
DMWD		NDUFV1
DOCK2		NDUFV2
GPR183		NEDD8
HMGN1		NIF3L1
NDUFA7		NSMCE4A
NDUFS1		OAT
NFKBIL1		OIP5
SNU13		PAF1
PCBP2		PARK7
PIK3CD		PIF1
PIP4K2A		POLD3
POLR2K		POLR2K
PRCP		POLR2L
RAC3		PPIE
SEL1L		PPT1
SFPQ		PRMT6
AKAP17A		PRPF31
MSC		PRPF38A
WDR1		PSMC2
THRAP3		PSMD1
CCS		PTRH2
HR		RBBP4
USP14		RBM14
USP10		RBX1
BMI1		RHOT2
CCNC		RNASEH2A
CDKN3		RNASEH2B
FOXN3		RNF26
CRKL		RP11-111M22.3
CSTA		RP9
DNASE1		RPIA
ETS1		RPL26L1
FOXG1		RPN1
GNB2		RRP9
GPR34		SAP18
RAPGEF1		SASS6
HAGH		SDHA
HCCS		2023-09-07
HCLS1		SGOL1
NCKAP1L		SHMT1
UBE2K		SLC29A1
NCL		SNAPC2
PCMT1		SPINT2
PHF2		SQLE
PRKAB2		SRP68
PRKCE		STRA13
ROCK1		TELO2
SELENOP		THAP11
STAT2		THAP7
PAPSS1		THOP1
ZBTB22		THRAP3
HDAC5		TMBIM6
PIGK		TOP1
UBA2		TRAPPC4
CFL1		TRMT10C
HLA-E		TSPAN4
IFI35		UBE2D3
INPP5B		UBE2N
ISLR		UHRF1
KLC1		UNC119
LAD1		USP39
LMNB1		UTP23
MEF2A		VPS25
NKG7		WBSCR22
PTK2		WDR12
S100A11		WDR46
SRSF4		WDR5
SYT1		WDR54
VDAC3		ZMPSTE24
RNF103		ZP3
UBXN8		ABCF1
NR1H3		ACAT1
EDIL3		ACD
ARPC5		AIP
ARPC3		ALDOA
PPIF		ALG8
CTDSP2		AP3S1
ACTR1A		ARL1
TOB1		ASCL2
G3BP1		ATG4B
EBI3		ATP5A1
ABI2		ATP5B
PLXNC1		ATP5C1
ATP6AP2		ATP5D
LPAR6		ATP5F1
RBM6		ATP5G3
LHFPL2		ATP5H
ALYREF		ATP5L
EIF1		ATP5O
FLOT1		ATPIF1
DCAF7		BCAP31
POP7		BCAT2
IGSF6		C14orf1
ZMPSTE24		C14orf142
PURA		C16orf13
STAG1		C1D
NET1		C1orf131
SIGMAR1		C1orf35
PAK4		C22orf39
CAPRIN1		C4orf27
MAN1A1		CARHSP1
MCM6		CCDC109B
MDH2		CECR5
MAP3K5		CHAC2
CD200		CNPY3
PRCC		COA3
STK10		COMMD10
TBX3		COPB2
UQCRFS1		COPS4
LAGE3		COPS6
H1-10		COPS8
CDC42BPB		COQ5
ATP9A		CSTF2
UBE4B		CTD-2015H6.3
B3GALT5		CTU2
TUBB4B		DAD1
WFDC2		DCPS
LUC7L3		DLEU1
PRMT5		DNAJC8
CD2BP2		EID1
ECI2		ERAL1
CAPZA1		EXOSC1
DYNC1LI2		EXOSC4
DNAJB1		FAM64A
LASP1		FES
NKX6-1		G3BP1
NNMT		GALK1
NR4A2		GAR1
PDE4A		GEMIN2
PIK3CB		GGNBP2
PLTP		GNB1L
POLR2I		GRSF1
PPP2R5D		HCFC1R1
PRKAA1		HENMT1
PRKCD		HPDL
CCL19		HSD17B10
SSR4		HYLS1
TAF10		ICT1
TLN1		IDI1
TNFAIP2		KIAA1524
TYRO3		KNOP1
MOGS		LAMP2
NPEPPS		LAMTOR4
NCOR2		LDOC1
CDIPT		LGALS3BP
CFDP1		LINC00998
LYPLA1		LUC7L3
TIMM17A		MAGEF1
LRRN2		MED24
SLC30A9		MED31
COG5		MESDC2
EIF3M		METTL10
SEMA3C		MGMT
HYOU1		MORF4L1
LAMTOR5		MPDU1
PRDX4		MPHOSPH8
ARL6IP5		MRPL39
IFI44		MRPL50
ARFGEF2		MVD
RABAC1		MYEOV2
CCT4		NDUFA12
IFITM2		NDUFA5
MXD4		NDUFB11
P3H4		NGFRAP1
IVNS1ABP		NIT2
ATP5MG		NOC4L
DYRK1B		NOSIP
EVI2B		NPW
LGALS8		NPY1R
PSMC4		NSL1
TRIM27		NUDT8
SLC2A1		NUP85
NCOA2		OTUB1
MTX2		PBDC1
KHDRBS1		PCCB
RRAGA		PDHB
GNA13		PFKL
EBP		PM20D2
CNPY3		PNKD
NUDC		POP5
HBS1L		POR
PLK2		PPIG
VAMP5		PRDX2
HSPH1		PSMD7
FRS2		RAD51
RUVBL2		RAD51AP1
TSPAN9		RBM25
USP19		RBM42
CPSF4		RHOA
COPS8		RNPEP
SPIN1		RSBN1L
LRBA		SAR1B
DNAJB2		SDHC
RBM3		SELT
SURF6		SFXN1
TCEA1		SGOL2
YWHAE		SIGIRR
MARCO		SLF1
QKI		SNRNP40
MORF4L1		SNRPB2
KDELR1		SRSF11
PDIA5		SRSF5
TMED2		SS18L2
IFI44L		STT3B
CKAP4		SULT2B1
ASCC3		TFRC
COPS6		THOC3
RAB32		TMEM170A
CCNI		TMEM205
KDELR2		TMEM38B
CALM1		TMX1
HOXD3		TRUB2
PRKDC		TTF1
SDF2		UBA1
ST3GAL2		UBE2L3
SRP72		UTP11L
NPIPA1		VPS29
ADAMTS1		WBSCR16
SLC19A2		WDR61
NUDT21
ABHD2
WWP1
DEPP1
TOPBP1
RER1
PTPRT
PKIG
PLAAT3
PTP4A3
CLTB
CLTCL1
RPL10A
UBL3
TEP1
TMF1
NR1H2
VEZF1
LST1
RASSF1
SEC23IP
POLI
RPL35
SEC63
RNF24
HRH3
CYP4F8
CTRC
CBX3
U2AF2
TWF2
RANBP3
TRPA1
HSP90AB1
TMED3
RASA3
TARDBP
COMMD3
GTF3C5
PGLS
MACF1
APPL1
DNPEP
BACE2
SERGEF
EHF
FBXL2
FBXL3
FBXL6
TSPAN17
FBXO8
FOXI1
RABGAP1
ITGA11
MSRB2
NT5C2
SIRT1
SNW1
RHOQ
HEY1
ZNF346
PXDN
KDM2A
KPNA6
PIGN
NFATC2
NTSR2
OR52A1
OSTF1
SMR3A
PLXNB2
SEC14L2
SNAPIN
TIMM13
TXN2
WBP2
ZNF281
ATXN10
DNAJC15
FHOD1
TBK1
MAT2B
GNL2
CPSF1
TRA2A
EEF2K
BLNK
ATG4B
HILPDA
GMPPA
ALG5
NRBP1
AK2
ST6GALNAC6
BAZ1A
BAZ2B
DDAH2
VCL
SNRNP200
DEXI
MRPS28
MRTFB
HIGD1A
FAM32A
NUP58
ATAD2
CD274
CCDC59
UBE2T
ORMDL2
CNIH4
AP2A1
IMPA2
TM4SF1
SLC6A7
VAMP2
UBTF
CELSR1
ADAM28
MGAT4B
TDRD7
TRAM1
BRD4
ISCU
TMEM50A
KLHDC2
PATZ1
IL17RA
FAM162A
AKAP8L
VPS41
LYPD3
CACNG4
TJP3
GPR162
RNF115
PDCD4
RND1
GOLIM4
PRPF19
CNOT2
SH3BP4
TFCP2L1
BRD1
SOX8
TAX1BP3
FAF2
CRYGA
S100A6
CTR9
SDC3
PHF14
KDM4A
GREB1
EMC2
ADAMTSL2
SART3
USP34
CCP110
SETD1A
IFT140
RIPOR2
SUSD6
TM9SF4
SNX17
MAML1
SNX19
TOMM20
TSC22D2
TRIM14
EPM2AIP1
CEP350
PJA2
TOMM70
FCHSD2
ZBED4
DENND4B
ARNT2
HELZ
PITRM1
RNF44
GLS
CHSY1
FASTKD2
MLXIP
KHDC4
BTBD3
SBNO2
STK38L
KDM1A
MAST3
XPO7
ZNF609
SETX
SETD1B
CMTR1
RRP1B
SIPA1L3
TBC1D2B
SMG1
HIC2
ANKLE2
EFR3A
RTF1
PHF3
LARP4B
FAM168A
PLEKHM2
XPO6
MAST4
SEL1L3
EXOC6B
PPIP5K2
CSTF2T
ATMIN
ADCY6
USP22
WDR7
KHNYN
PSD3
LARP1
ARHGEF18
RRP8
MED13L
ASXL1
LEPROTL1
ZIM2
PRR5
BRI3
ARMC8
WHRN
MXRA5
PLEKHG4
OLFML2B
C1orf43
NELFB
NOL11
SIN3A
SYF2
TIPARP
TSKU
TKFC
UPF2
GLCE
POLDIP2
CCDC9
CCZ1
WSB1
EPC2
GIMAP2
GADD45B
FAM184B
SGSM3
BICRA
DCAF8
FGFR1
PCF11
HOOK1
UBR5
LAP3
GSTK1
RPS27L
TMA7
EEF1AKNMT
MRPL2
MRPL4
CRLF3
C1QA
ATP6V1D
SCCPDH
SH3GLB1
UBE2J1
LACTB2
DHRS7
RMDN1
SBDS
ISOC1
TMBIM4
FIS1
TVP23B
GLOD4
IER3IP1
ZFR
TRPV2
KCTD3
SARAF
COQ7
TRAPPC4
PIAS1
CERCAM
LSM7
EGFL7
DCTN4
VPS29
CYB5R2
ANAPC5
HSD17B11
FAM8A1
TUBE1
TAOK3
HP1BP3
TRAP1
RSL24D1
SRRM2
NIN
SLCO4A1
DDX47
ACP6
HSD17B7
TREX1
TRMT112
CRIM1
TMEM9
ANKRD39
ORMDL1
SHISA5
VTA1
MRPL51
ZNF581
IER5
ANKMY1
NUP62
SCAND1
CD320
FKBP11
FAM53C
UFM1
SPG21
TNFRSF12A
GYPC
STX18
EFEMP2
HOXC10
GALNT7
GSAP
MRPL39
CYP3A4
OTUD4
SURF2
PLXNA3
PARP14
OPLAH
MKNK2
TRIM44
CACFD1
BMP2K
CNNM3
DDX60
PPP1R9A
OTUB1
ASAP3
PGPEP1
TMEM214
THUMPD1
DCAF16
RETSAT
ALKBH5
PNRC2
RNF43
SLC66A1
SEMA4C
TMEM260
OSGEP
UBE2R2
BPNT2
KANSL2
ABITRAM
TMEM160
INTS8
CLN6
HIF1AN
URGCP
PRPF39
TRMT12
MRPL20
GPATCH2L
TMEM248
FRMD4A
WDR6
LUC7L
ATG2B
ANO1
MANSC1
XKR8
PRPF38B
AKIRIN2
ARHGEF40
ZNF358
CCDC88A
ECT2
RBM23
WDR11
TMEM33
PNPO
MRPS18A
INTS10
RMDN3
GOLPH3L
SBNO1
ATAD3A
DNAJC11
MACO1
USP40
SMU1
ELP2
TYW1
ADI1
ARHGAP12
EXOC2
BRF2
TBC1D19
GIMAP4
SHTN1
FGD6
FBXL8
METTL2B
ADAP2
COPRS
LAPTM4B
STYK1
RRN3
KDM3A
EMC3
EAPP
ITFG2
PLGRKT
ACTR10
ASAP1
ASH1L
CAMK2N1
MACROH2A2
ZNF395
KMT2E
ANLN
RCC2
NDUFA12
BAIAP2L1
HMX1
SH3BP1
TREM2
WNK1
RBM27
KCTD5
XRN1
OTULINL
ZDHHC13
RHOF
APBB1IP
DDIT4
TOMM7
EML4
UBFD1
KIAA1217
FAM214A
RBMXL1
WDR45B
GSK3A
BARHL2
TM9SF3
TCIM
WRNIP1
SH3GLB2
STARD7
OLFML3
CCDC47
SEMA4B
FAM20C
TOMM22
ACKR3
COQ9
CIAPIN1
RALGAPA2
KMT5A
NUP107
MRPL47
CHMP1B
PCBP4
DOLPP1
SELENON
TTC7A
YIF1A
NFKBIA
DCUN1D1
C11orf16
NRIP3
TWSG1
CLK4
NMRAL1
PRR12
ESYT2
ARID1B
ARHGAP31
SERINC1
MIB1
KLHL42
ARRDC3
PCDH10
ARHGAP21
SLAIN2
SHROOM3
CALCOCO1
PHRF1
PLEKHA4
ZNF317
CWC22
RNF213
ANO8
GPR107
PDLIM1
NR2F2
RPL36A
ZNFX1
NEFH
NMT1
CACNA1H
POLR2L
PPIA
PPP3CB
TRAF2
CCNO
COTL1
TMX4
GATAD1
POLD4
G6PC2
PLEKHB1
ENOPH1
TRAPPC1
ZBED5
ABHD17C
OSTC
NTN4
RBM25
MYOZ1
CFAP298
GNB4
KLHL12
TRIB2
ZNF500
TICAM2
MRPS35
AGBL5
AXL
FANCE
SPCS3
PPP1R11
ST14
TIA1
SDF2L1
RNF123
EGLN3
ZNF335
PRSS22
GOLPH3
MCCC2
MOAP1
RRAGC
FN3K
XYLT2
DNAJC1
TFB2M
RHBDF1
ZNF106
SUDS3
ZDHHC6
DNMT3A
VPS52
VPS16
PRRX1
NUCKS1
MFSD1
RUSF1
CCDC14
ILRUN
RBM15
IL25
SNURF
SPATA20
NIBAN2
NT5DC2
VPS33A
RTN4R
CAPN10
AACS
MRPS34
EBF1
TMPRSS3
YIPF2
CUEDC2
TMEM106C
PDCL3
ZFYVE21
NOC4L
DCTPP1
LBHD1
SMIM7
BBLN
TAF1D
PPDPF
DCAF10
DDX4
PGS1
DSC2
IRF2BPL
ATP13A3
CHPF
CERS4
OGFRL1
CHMP6
HECTD3
PPP1R3B
RTL10
NAA35
C11orf80
IPO4
VPS37B
ISOC2
ELMO3
RABL6
NIPAL2
NAA40
MFSD13A
DCAKD
MCMBP
NUP85
PHF20L1
CEP76
DNAJC22
GRHL2
PLEKHH3
MINDY3
NAA25
GFM1
ZNF703
PTGES2
CTC1
CCDC92
CEP63
SLC35F5
FAM214B
TANC2
TRIB1
EFHD1
FLAD1
DNAJC5
ZBTB46
WDR61
TNKS2
EHMT2
LIMD2
WDR59
HID1
DDHD1
DDX11
MAP2K2
SERPINB1
AKNA
SYNC
VOPP1
SLC2A11
TXNDC5
CTNNBL1
TRIM8
TSC22D4
C6orf62
ADAMTS12
RAB1B
SLIRP
HDHD3
MRPS15
SH3BGRL3
SF3B5
ALPG
TMEM47
RAMAC
FAM107B
SESN2
FERMT3
CRISPLD2
LONP2
CACNG7
MRPL32
C1QTNF6
HMCN1
AGAP3
MRPS24
FUCA2
TM2D1
MRPL14
FHIP1B
SLC41A2
SNX29
TOMM40L
SLITRK6
TRAF7
RHBDD1
HAGHL
CARD19
NICN1
PHF6
NAA38
DNAJC14
ELOF1
ARFGAP2
CYSTM1
C15orf48
FAM120B
MRPL41
MRPL38
DOT1L
KRBA1
ABTB1
IMMP2L
HCAR1
MFSD14B
ABCC11
PPP1R9B
CINP
DHX37
INF2
SLC44A4
SYAP1
PLXDC2
PPP1R15B
SPRYD3
PWWP3A
SYTL1
LSM10
COL27A1
RBM17
MYO1G
ZCCHC3
SEC16B
KRTAP2-4
MACIR
DGCR6L
BTBD6
MRFAP1
KCNK4
CAPZA3
ATG16L2
ZNF764
PGAP3
CIPC
TRIM47
SELENOI
MFN1
ITGB1
CDH23
CCDC97
CCDC32
ADCK2
STX1B
LARP4
FMNL2
RHPN1
TMEM123
GBP5
[truncated: 640 more rows]
