# Supplementary material for: Long-term Multimodal Recording Reveals Epigenetic Adaptation Routes in Dormant Breast Cancer Cells
Source: Cancer Discov. 2024 Mar 26;14(5):866–89. doi: 10.1158/2159-8290.CD-23-1161 (PMC11061610; doi:10.1158/2159-8290.CD-23-1161)
Supplement: Supplementary Table 4 — Differentially expressed genes for MCF7 Untreated samples Vs POT [file cd-23-1161_supplementary_table_4_suppst4.xlsx]

## Sheet: Descriptions
Differentially expressed genes for MCF7 Untreated samples Vs POT reported by DESeq2 (pAdjustMethod="BH", abs(log2FoldChange)> 0.585 & padj < 0.01)
Column name	Description
baseMean	Average of the normalized count values, divided by the size factors, taken over all samples in the DESeqDataSet.
log2FoldChange	Effect size estimate
lfcSE	Standard error estimate for the log2 fold change estimate
pvalue	Probability that the observed fold change would be observed under null hypothesis
padj	False discovery rate

## Sheet: UT30vsPOT
Differentially expressed genes for Untreated 30 day sample in comparison to POT reported by DESeq2 (pAdjustMethod="BH", abs(log2FoldChange)> 1 & padj < 0.01)
	baseMean	log2FoldChange	lfcSE	pvalue	padj
ETV4	146.033	1.42508	0.255421	1.21037e-09	2.02516e-07
MSLN	84.4212	1.35603	0.277819	7.39309e-08	6.62962e-06
PPFIA4	199.074	1.33827	0.454342	0.000142054	0.00307896
TXNIP	16506	1.3296	0.140427	1.69282e-22	2.90318e-19
S100A8	113.943	1.24508	0.388967	8.70865e-05	0.00214127
ASCL2	577.37	1.2327	0.257444	9.22948e-08	8.01446e-06
HLA-DRB1	81.0002	1.11824	0.337208	3.94951e-05	0.00113839
KCNH3	164.526	1.04179	0.394256	0.000392783	0.00670471
SPANXA1	209.825	1.00871	0.205089	5.34778e-08	5.09525e-06
ADORA1	184.882	1.008	0.332453	0.000122923	0.00278912
APLP1	199.713	0.994719	0.387321	0.000411353	0.0069079
HPGD	446.531	0.953061	0.149585	1.30345e-11	3.50655e-09
RASSF2	492.353	0.943658	0.159469	2.06296e-10	4.102e-08
SPHK1	1942.75	0.935902	0.177957	8.81968e-09	9.80267e-07
ARRDC4	2654.34	0.920062	0.135654	7.36548e-13	2.52636e-10
MAOA	287.862	0.907492	0.272354	4.28062e-05	0.00121093
ANGPTL4	193.363	0.892055	0.306058	0.000170597	0.00349342
NOG	87.7514	0.887182	0.352022	0.000531868	0.00845044
SCUBE3	274.183	0.884532	0.212923	1.74955e-06	9.52535e-05
C2CD4C	110.823	0.867162	0.291627	0.000141679	0.00307896
FGFR3	1232.98	0.85178	0.172211	4.33526e-08	4.24855e-06
NTN1	579.481	0.829915	0.177187	1.85006e-07	1.3795e-05
DKK1	6583.7	0.824284	0.134233	5.15355e-11	1.19842e-08
S100A9	915.13	0.809307	0.261795	0.000111397	0.00260813
FGFR4	1839.02	0.806948	0.201772	3.92338e-06	0.000179153
AC145212.1	134.094	0.800658	0.318338	0.00051095	0.00821805
STMN3	3430.44	0.799389	0.170329	1.73767e-07	1.30278e-05
KRT81	2937.05	0.792148	0.164058	8.66061e-08	7.61689e-06
WTIP	1237.21	0.788667	0.148911	7.21733e-09	8.25182e-07
HR	2723.16	0.780774	0.163719	1.27657e-07	1.01828e-05
ANKRD34A	718.908	0.777179	0.126178	4.8303e-11	1.14262e-08
NAT8L	1412.87	0.774077	0.126977	1.63261e-09	2.51606e-07
SOWAHA	118.198	0.767712	0.3131	0.000666049	0.00986846
SHC2	567.936	0.750846	0.202788	1.06858e-05	0.000413202
CD82	585.299	0.734349	0.265266	0.000297035	0.00543377
PTK7	2175.11	0.732428	0.0903389	3.6312e-17	2.491e-14
SMAD6	1306.69	0.721517	0.103318	2.01953e-13	7.75898e-11
CEBPA	1838.01	0.683706	0.17043	3.9482e-06	0.000179368
REEP1	325.49	0.66404	0.260841	0.000502389	0.00817649
KIF26A	1701.63	0.661127	0.102659	9.14442e-12	2.66939e-09
ST3GAL2	521.777	0.655432	0.134482	1.01201e-07	8.73259e-06
GAL3ST2	159.831	0.653535	0.189784	3.74523e-05	0.00110992
RP5-857K21.4	1221.03	0.65228	0.212003	0.000102553	0.00244275
PALM	2242.42	0.632451	0.144089	7.91024e-07	4.84502e-05
MAFF	480.133	0.631215	0.249628	0.000615028	0.00936536
METTL12	467.552	0.627235	0.198611	9.24743e-05	0.00225355
HOXC11	496.307	0.624995	0.173544	1.98954e-05	0.000682413
CD109	718.135	0.613252	0.199228	0.000136202	0.00298512
SIX2	426.579	0.610593	0.194103	0.000100215	0.00239538
TIMP3	480.872	0.610055	0.179381	4.24566e-05	0.00120352
TP73	546.436	0.608913	0.180811	4.85895e-05	0.00133597
ANKRD9	2789.22	0.602325	0.123685	8.04201e-08	7.11847e-06
FAM222A	596.611	0.591659	0.13065	4.17644e-07	2.83667e-05
FBLN1	1145.99	0.590459	0.10541	1.65048e-09	2.51606e-07
ERVMER34-1	608.86	0.586895	0.194564	0.000156689	0.00328799
TNNT1	1958.35	0.58534	0.153943	1.03709e-05	0.000405381
MYCBP2	5339.58	-0.58518	0.0981126	1.7174e-10	3.51682e-08
CSRNP1	2201.39	-0.588182	0.17527	4.68945e-05	0.00129978
CENPF	7270.17	-0.591675	0.124918	1.3591e-07	1.06553e-05
MSH5	415.806	-0.593906	0.231629	0.000498347	0.00812034
ANXA3	4274.88	-0.595133	0.127055	2.37336e-07	1.68718e-05
AC093616.4	313.232	-0.595921	0.185229	7.23583e-05	0.00184185
PROSER2	1077.68	-0.598832	0.186114	6.82191e-05	0.0017462
SERPINE1	470.88	-0.598835	0.167	2.09483e-05	0.000704437
TP53INP1	7163.31	-0.604058	0.0821317	1.43726e-14	6.16224e-12
PHLDB2	2551.09	-0.605825	0.159894	9.18157e-06	0.000367263
GBP2	619.411	-0.606076	0.241633	0.000534073	0.00845154
PPP1R15A	2908.4	-0.606461	0.0891594	7.26356e-13	2.52636e-10
ZNF75A	1836.45	-0.60785	0.149266	2.82238e-06	0.00013683
STOX2	500.478	-0.609405	0.165044	1.24138e-05	0.000465349
SLITRK5	271.198	-0.609511	0.209622	0.000196292	0.00389743
NCAM2	3130.94	-0.612361	0.247226	0.000585201	0.00904161
ZYX	2309.64	-0.613574	0.105811	4.60901e-10	8.43142e-08
KIAA0922	1432.22	-0.614851	0.150111	2.47945e-06	0.000124483
SYTL2	27158.5	-0.616459	0.113687	3.80868e-09	4.83843e-07
CASP4	402.436	-0.617709	0.207225	0.000149232	0.00318919
ANKMY2	495.419	-0.618922	0.143181	2.47656e-06	0.000124483
APOL6	1580.93	-0.621555	0.134401	2.5975e-07	1.81825e-05
RASSF8	1620.75	-0.622895	0.183852	3.72641e-05	0.00110992
HES1	8266.56	-0.624058	0.1687	1.19736e-05	0.00045309
DMD	489.599	-0.624607	0.252531	0.000549496	0.00864574
SYTL5	1765.42	-0.627135	0.133366	1.52872e-07	1.17891e-05
RAB39B	511.417	-0.627904	0.124795	3.81767e-08	3.82324e-06
GALNT4	620.805	-0.632517	0.114537	2.26088e-09	3.16523e-07
BBX	2916.22	-0.633405	0.145201	7.51492e-07	4.66537e-05
AASS	5999.3	-0.633497	0.254784	0.000606904	0.00927252
CTNND2	5306.16	-0.633637	0.0945387	1.36341e-12	4.35022e-10
HMGN5	351.85	-0.638013	0.210352	0.000126887	0.00282549
SLC7A2	10389.6	-0.643732	0.1134	8.63801e-10	1.5194e-07
TMEM178B	1471.94	-0.644742	0.149758	1.02874e-06	6.13668e-05
TTC39B	674.48	-0.649449	0.186597	2.33611e-05	0.000766782
PLK2	16273.6	-0.649927	0.141511	2.5766e-07	1.81287e-05
RND3	4486.51	-0.65038	0.111608	3.73524e-10	7.21796e-08
F2R	261.78	-0.652353	0.218293	0.000149793	0.00319125
DTX3L	3492.09	-0.653007	0.0870115	4.1e-15	2.08341e-12
NR2F2	6457.87	-0.65482	0.166811	4.77843e-06	0.000211484
NBEAL1	1411.6	-0.656069	0.222966	0.000153823	0.00325186
GHR	658.786	-0.65665	0.169814	6.59268e-06	0.000274096
ALDH1A3	3591.77	-0.662702	0.165706	3.62666e-06	0.000168101
ASNS	3348.01	-0.663461	0.0813752	2.30139e-17	1.66184e-14
MYO1B	15912.1	-0.664455	0.0663795	9.57539e-25	2.34714e-21
DENND5B	391.413	-0.666004	0.25104	0.000356886	0.00623415
SOX9	569.993	-0.666791	0.221664	0.000123905	0.00280068
KLF7	1032.58	-0.673286	0.202996	5.30793e-05	0.00142514
LYPD6	1983.84	-0.673904	0.0869266	5.64516e-16	3.36746e-13
ARFGEF3	4438.24	-0.674534	0.100319	1.17978e-12	3.94793e-10
VPS13C	3490.49	-0.678486	0.191871	2.07006e-05	0.000697819
RGS16	920.728	-0.679638	0.206106	4.65857e-05	0.00129384
ZNF25	744.485	-0.682245	0.153531	4.07422e-07	2.78101e-05
KLF4	1447.42	-0.685926	0.122386	1.29553e-09	2.09114e-07
RNF150	264.535	-0.690784	0.267067	0.000411911	0.00690883
ZNF608	2584.75	-0.69369	0.113214	5.38833e-11	1.23213e-08
MAOB	127.327	-0.696371	0.244729	0.000178551	0.00362385
ANXA9	3727.72	-0.699444	0.136213	1.62945e-08	1.70657e-06
COL4A5	1840.83	-0.699939	0.182052	6.05647e-06	0.000257259
KIAA1024	437.016	-0.702794	0.283648	0.000631301	0.00950763
TMEM144	428.913	-0.703912	0.197984	1.98365e-05	0.000682096
SLC12A6	695.689	-0.704432	0.23275	0.000112847	0.00262416
C5orf42	2060.21	-0.709746	0.170609	1.70394e-06	9.35124e-05
CLCF1	962.604	-0.711395	0.153429	2.31504e-07	1.66295e-05
ENC1	9271.5	-0.713119	0.09653	9.5885e-15	4.53635e-12
LAMC1	6552.21	-0.71664	0.107056	1.31226e-12	4.28673e-10
IFIH1	987.967	-0.717482	0.172467	1.69381e-06	9.33298e-05
GAB2	853.057	-0.722709	0.152304	1.14144e-07	9.37754e-06
ATP10D	412.068	-0.72283	0.25022	0.000161581	0.00336914
SLIT2	1782.79	-0.737167	0.182181	2.63743e-06	0.000129932
UBE2L6	1732.91	-0.742338	0.156079	1.07711e-07	9.06844e-06
WLS	2729.11	-0.746684	0.184317	2.71916e-06	0.000132765
SPATA6	262.417	-0.749018	0.261492	0.000183794	0.00370287
ULBP3	190.907	-0.752241	0.283979	0.000335236	0.00596555
ELL2	836.477	-0.753064	0.231072	5.21988e-05	0.00141256
JPH2	175.685	-0.75395	0.3027	0.000515099	0.00824639
DHRS2	2476.51	-0.75705	0.121565	2.57584e-11	6.54453e-09
RNASEL	645.623	-0.762353	0.135431	1.10324e-09	1.86869e-07
C8orf4	1165.69	-0.762411	0.23424	5.88474e-05	0.00155002
LHFPL2	1151.29	-0.767386	0.175044	5.93873e-07	3.87503e-05
PIK3IP1	1034.85	-0.769178	0.22435	2.47175e-05	0.000797939
PYGL	2605.5	-0.774405	0.11227	3.32594e-13	1.2333e-10
JAG1	1298.6	-0.778437	0.179357	7.16386e-07	4.52941e-05
AMOT	1568.28	-0.783605	0.239239	4.71113e-05	0.00130054
ONECUT2	921.538	-0.783926	0.215498	1.23726e-05	0.000465074
LRRC4C	83.6599	-0.788783	0.329719	0.00059968	0.00922378
SPECC1	3194.84	-0.801171	0.101498	1.64518e-16	1.07485e-13
PSMB8	443.527	-0.815436	0.278724	0.000143441	0.00309923
IFIT2	1616.86	-0.826878	0.221064	1.02696e-05	0.000402569
CMYA5	4334.86	-0.827622	0.14659	8.55479e-10	1.5194e-07
SASH1	1535.04	-0.831692	0.153414	3.47358e-09	4.53881e-07
CYP1A1	2212.21	-0.836206	0.30162	0.00030587	0.00557309
CAV2	1304.25	-0.838409	0.191861	7.11833e-07	4.52146e-05
KLF6	8727.5	-0.841787	0.152502	1.74085e-09	2.59614e-07
SNTB1	584.427	-0.845226	0.230585	1.06915e-05	0.000413202
C1orf168	174.915	-0.84824	0.276274	8.47121e-05	0.00209792
KRT13	599.454	-0.855363	0.336175	0.000532216	0.00845044
MBNL2	1038.41	-0.856176	0.243546	1.95219e-05	0.00067466
LUZP2	240.248	-0.861585	0.328639	0.000345275	0.00608892
JUN	21565.7	-0.865634	0.112889	9.27439e-16	5.08979e-13
RASGRP1	464.364	-0.876352	0.146464	1.18628e-10	2.54309e-08
CLEC3A	722.787	-0.878817	0.246528	1.74678e-05	0.000624665
RPS6KA2	523.362	-0.89071	0.277318	5.26875e-05	0.00142298
HIST4H4	737.56	-0.891687	0.317987	0.000182415	0.0036805
IFIT3	575.258	-0.89743	0.181936	4.42818e-08	4.30884e-06
TSPAN1	830.031	-0.910084	0.197021	1.54795e-07	1.18116e-05
FSIP2	206.641	-0.910585	0.355858	0.000370273	0.00640624
FKBP14	299.323	-0.920283	0.26343	1.89688e-05	0.000661035
PARP14	4412.5	-0.931356	0.120138	4.74749e-16	2.96071e-13
GPX8	298.805	-0.932893	0.299823	6.57377e-05	0.00169223
IFI6	2373.64	-0.935667	0.246606	6.02489e-06	0.000257259
GPX3	1009.21	-0.945256	0.164543	4.53175e-10	8.40211e-08
HERPUD1	2429.76	-0.951072	0.106328	1.94633e-20	2.4276e-17
BEX4	236.416	-0.952196	0.322157	0.000144805	0.00312378
NPNT	15369.2	-0.967722	0.131002	7.76492e-15	3.80481e-12
GDF15	4633.63	-0.972501	0.19413	3.15609e-08	3.18394e-06
ANTXR2	857.788	-0.973803	0.192514	2.10882e-08	2.19189e-06
KIF5C	5342.78	-0.977128	0.087747	4.6091e-30	1.58092e-26
SEC24D	1552.96	-0.980656	0.116924	2.55671e-18	2.19238e-15
PARP9	1938.27	-0.988263	0.112275	7.35731e-20	8.41186e-17
HMOX1	305.858	-0.996802	0.255248	4.92416e-06	0.000216984
DUSP6	291.213	-0.997561	0.284956	1.95023e-05	0.00067466
DDIT3	1110.09	-1.02114	0.141301	2.57427e-14	1.07027e-11
ADM2	258.174	-1.02212	0.236213	7.29618e-07	4.58573e-05
GRB10	1040.66	-1.03126	0.191224	2.62626e-09	3.60323e-07
EPHA4	6141.29	-1.03576	0.0924203	1.96953e-30	9.0073e-27
DDX60L	747.513	-1.0585	0.193397	1.57371e-09	2.48176e-07
ULBP1	385.237	-1.06311	0.167549	1.27015e-11	3.4853e-09
SP100	710.345	-1.08524	0.204444	5.16475e-09	6.21582e-07
SEMA3A	133.409	-1.08799	0.316171	2.43624e-05	0.000789284
FAT4	1122.27	-1.11225	0.208849	4.39989e-09	5.43842e-07
FOS	12124.6	-1.12631	0.386858	0.000108077	0.00254688
IFIT1	1401.97	-1.1377	0.180139	1.21485e-11	3.40159e-09
PCDH9	1255.59	-1.16458	0.142553	1.46105e-17	1.11364e-14
TRIB1	4793.05	-1.16622	0.199234	2.05168e-10	4.102e-08
SLC44A5	385.303	-1.16872	0.319615	1.38968e-05	0.000513921
CAPN5	705.903	-1.16919	0.357221	3.65037e-05	0.00109352
ANKRD2	62.069	-1.19337	0.493109	0.000664172	0.00986195
CCDC68	1645.76	-1.19437	0.205477	3.34059e-10	6.54755e-08
CEP112	77.452	-1.20316	0.421233	0.000122989	0.00278912
PCDH10	1205.46	-1.23601	0.282203	4.50952e-07	3.01808e-05
SLC16A9	241.883	-1.23783	0.287523	7.31978e-07	4.58573e-05
OAS1	350.909	-1.25322	0.238509	6.52364e-09	7.52138e-07
DUSP1	9809.75	-1.26993	0.173496	1.09874e-14	5.02491e-12
TGFB2	8094.82	-1.28942	0.129258	1.02645e-24	2.34714e-21
RNASE4	67.1142	-1.30766	0.501108	0.000286645	0.00527181
EGR1	22942.7	-1.36565	0.248934	1.5963e-09	2.48878e-07
DDX60	848.119	-1.37539	0.208069	1.66022e-12	5.17688e-10
RGS2	83.132	-1.37973	0.549399	0.000364107	0.00632681
CTGF	4032.67	-1.38638	0.293296	8.73724e-08	7.63535e-06
FRAS1	1785.05	-1.3923	0.159105	1.08337e-19	1.14337e-16
ITGB6	1480.44	-1.4341	0.19614	1.29492e-14	5.73108e-12
ARRDC3	2575.59	-1.44953	0.146827	2.3868e-24	4.67812e-21
UGT1A6	607.015	-1.46333	0.282095	1.1245e-08	1.20532e-06
AKAP2	185.437	-1.46389	0.630906	0.000608159	0.00928136
ANXA1	662.962	-1.48353	0.17003	1.26321e-19	1.23794e-16
DNM3	68.4042	-1.52729	0.582467	0.000256415	0.0048367
CDH18	64.6576	-1.539	0.473644	3.84066e-05	0.00112354
COL12A1	5530.03	-1.54562	0.186739	5.22585e-18	4.21757e-15
ACSM2B	84.3527	-1.55245	0.579834	0.000181704	0.00367697
NRP1	7502.39	-1.55667	0.134061	1.60019e-32	1.09773e-28
RORC	306.2	-1.59793	0.344003	1.23368e-07	9.89829e-06
ATF3	1762.92	-1.60049	0.290122	1.35576e-09	2.16292e-07
NT5E	542.387	-1.66309	0.19773	1.99063e-18	1.82076e-15
SAMD9	481.75	-1.69107	0.247719	3.84114e-13	1.38685e-10
CDK6	184.114	-1.72013	0.523862	1.71482e-05	0.000617517
SLC22A15	229.529	-1.7305	0.441161	3.27626e-06	0.000155537
IFI44L	325.255	-1.74022	0.276393	1.06397e-11	3.04117e-09
OR2A20P	56.8466	-1.76858	0.520013	3.80603e-05	0.00112057
IFI44	141.02	-1.80504	0.398673	2.07614e-07	1.51514e-05
CLGN	184.518	-1.85167	0.261745	6.83681e-14	2.75886e-11
EDN1	1030.36	-1.90213	0.296732	5.9418e-12	1.77221e-09
ALDH1L2	639.633	-1.9812	0.266192	3.46205e-15	1.8269e-12
CHAC1	205.242	-2.01476	0.21603	7.93043e-22	1.08806e-18
PTPRB	181.194	-2.02762	0.620808	4.2902e-05	0.00121114
NTN4	860.906	-2.08153	0.344076	1.61629e-10	3.35993e-08
MAP1B	454.441	-2.38829	0.620459	3.93039e-06	0.000179153
SLC7A11	883.466	-2.48196	0.170589	1.91565e-49	2.62827e-45
FOSB	4151.66	-2.7576	0.505117	1.28534e-09	2.09114e-07
NR2F1	127.02	-3.0487	0.919729	3.49018e-05	0.00105455

## Sheet: UT120vsPOT
Differentially expressed genes for Untreated 120 day sample in comparison to POT reported by DESeq2 (pAdjustMethod="BH", abs(log2FoldChange)> 1 & padj < 0.01)
	baseMean	log2FoldChange	lfcSE	pvalue	padj
COL3A1	108.172	3.89582	1.01676	4.81299e-06	0.00010802
PXDNL	98.3638	3.4447	0.472167	2.4447e-14	2.31361e-12
ASCL1	558.828	2.60018	0.606795	9.81896e-07	2.67819e-05
CILP2	27.9174	2.5642	0.836862	0.000128988	0.00190364
RAB34	26.5828	2.11266	0.66004	6.64074e-05	0.00108707
PCDH17	138.925	1.9345	0.397672	7.24991e-08	2.62e-06
DGKG	19.5401	1.77636	0.73746	0.000530554	0.00612788
FAM181B	38.8508	1.66143	0.710483	0.000675146	0.0073866
SYNPO2L	21.4579	1.65363	0.724347	0.000834166	0.00861005
KCNJ8	129.495	1.54613	0.525207	0.000148841	0.00213739
HLA-DRB1	81.0002	1.54088	0.321151	8.28153e-08	2.95752e-06
EGR4	111.627	1.4983	0.490204	9.45008e-05	0.00147064
LIX1L	248.289	1.48536	0.160821	1.60462e-21	3.42213e-19
GJA1	1174.38	1.47126	0.247865	2.16153e-10	1.28353e-08
RASSF2	492.353	1.45543	0.156259	8.8631e-22	1.91721e-19
TUBA3D	144.678	1.44883	0.284741	2.29143e-08	9.27721e-07
SNCG	105.403	1.44652	0.504677	0.000152773	0.00217006
SPANXA1	209.825	1.35105	0.200841	1.24608e-12	9.72583e-11
ID4	128.973	1.31394	0.394675	3.98102e-05	0.000711695
PCDH19	452.76	1.25281	0.233656	5.08876e-09	2.40794e-07
WNT16	357.051	1.23263	0.351588	3.60177e-05	0.000651589
MSLN	84.4212	1.21718	0.279825	1.01003e-06	2.74575e-05
SMG1P4	213.391	1.14307	0.4197	0.000311006	0.00396068
NXPH3	124.37	1.13379	0.380101	0.000153879	0.00218168
ADGRL2	1915.13	1.09543	0.141488	7.66607e-16	8.39021e-14
ROR2	448.831	1.09197	0.261754	1.97398e-06	4.94868e-05
GEM	368.586	1.08809	0.360061	0.000142203	0.00206051
GPER1	1214.05	1.07758	0.233614	2.96858e-07	9.19228e-06
TFEB	204.024	1.06287	0.30945	3.14649e-05	0.000576806
DDN	350.156	1.05825	0.192482	2.98162e-09	1.45169e-07
ISL1	68.216	1.05233	0.389883	0.000402888	0.00487653
CDH7	147.886	1.05123	0.427409	0.000636031	0.00706069
ANKRD30A	1156.6	1.04928	0.170401	5.48141e-11	3.48738e-09
ELOVL2	406.923	1.03247	0.223134	2.8347e-07	8.83189e-06
DUSP5	915.493	1.00369	0.17418	5.91719e-10	3.25811e-08
STC1	1237.07	0.998068	0.118659	3.2446e-18	4.72402e-16
RHOV	1796.28	0.955938	0.183627	1.33546e-08	5.81079e-07
CCDC74A	235.994	0.924573	0.218171	1.59578e-06	4.08855e-05
ZNF460	223.734	0.918562	0.242236	9.89999e-06	0.000207626
JAKMIP2	382.078	0.91713	0.387123	0.000688985	0.00749469
IER5	6412.56	0.915567	0.133227	4.82136e-13	3.98934e-11
SPANXA2	5767.57	0.91389	0.318623	0.000263528	0.00343403
LINC00993	158.846	0.906485	0.316593	0.000245525	0.00324127
COL1A1	949.614	0.895393	0.15848	1.15729e-09	6.00986e-08
GNG13	51.8396	0.890237	0.34592	0.000566681	0.00645164
FES	151.002	0.88694	0.317431	0.000296016	0.00379255
DNASE1L2	334.304	0.883111	0.196001	7.06369e-07	2.03244e-05
TP73	546.436	0.882982	0.175022	3.34861e-08	1.29019e-06
DOK4	889.121	0.873394	0.156184	1.76425e-09	8.7876e-08
PITX1	899.953	0.86215	0.208053	2.46477e-06	5.9524e-05
PRRT4	221.71	0.851616	0.264114	6.63668e-05	0.00108707
GAL3ST2	159.831	0.851053	0.184808	3.26275e-07	1.00212e-05
ANKRD34A	718.908	0.838925	0.125416	1.80854e-12	1.38308e-10
ID3	2526.16	0.829942	0.140732	3.0662e-10	1.75201e-08
KCNH2	676.89	0.827716	0.130229	2.52856e-11	1.68667e-09
TAGLN	832.746	0.820329	0.331204	0.000662222	0.0072662
THBS1	7189.16	0.81998	0.211132	7.34596e-06	0.000158225
CTC-479C5.12	234.079	0.816848	0.28224	0.000240614	0.00318477
ADRA2A	76.6408	0.816376	0.265415	0.000146146	0.00210757
ZNF385B	865.939	0.812616	0.15311	1.0088e-08	4.53271e-07
CASC10	211.496	0.809849	0.19089	1.64041e-06	4.18164e-05
EXPH5	490.89	0.80057	0.176628	4.29821e-07	1.30167e-05
MFSD6	2752.95	0.779728	0.109958	1.13519e-13	9.8223e-12
ASCL2	577.37	0.757502	0.26864	0.00031405	0.00398974
FGFR4	1839.02	0.752495	0.201109	1.4653e-05	0.000291176
ADD3	749.974	0.751398	0.219434	4.84934e-05	0.00083347
INPP1	305.414	0.749293	0.192139	7.45518e-06	0.00016035
ID1	2960.29	0.746412	0.238494	0.000125984	0.00186841
EGR2	619.234	0.728785	0.210837	4.05746e-05	0.000723652
IRX3	2617.15	0.726453	0.14532	5.17717e-08	1.95007e-06
CH507-9B2.1	491.884	0.721543	0.162688	7.78512e-07	2.21583e-05
EPHA7	895.717	0.715524	0.213199	5.22829e-05	0.00088752
PTRF	1053.48	0.710801	0.164888	1.34995e-06	3.54877e-05
TPM1	6055.4	0.706377	0.0922644	1.85997e-15	1.94232e-13
DNM1	1661.93	0.700558	0.264833	0.000569342	0.00646734
CDC25A	822.1	0.67839	0.126536	8.04844e-09	3.69301e-07
NKAIN1	381.839	0.678106	0.208271	8.80596e-05	0.00138319
ASF1B	1816.87	0.672932	0.130048	2.23945e-08	9.11552e-07
B4GALNT1	923.492	0.670757	0.135495	7.10561e-08	2.58017e-06
SOGA1	6677.51	0.667344	0.0799479	7.28891e-18	1.02193e-15
HES1	8266.56	0.666153	0.164006	4.40402e-06	9.96796e-05
HR	2723.16	0.654336	0.163874	6.32929e-06	0.000138295
FAM222A	596.611	0.648124	0.129766	5.69028e-08	2.11701e-06
PTGER4	812.449	0.645597	0.221596	0.000269123	0.00348594
NBPF25P	134.189	0.644903	0.21796	0.000236403	0.00314323
MAN1A1	2324.04	0.639603	0.10823	3.55566e-10	2.01194e-08
COTL1	3127.02	0.639429	0.132034	8.98584e-08	3.17906e-06
ADAMTS15	393.113	0.639119	0.191891	8.54361e-05	0.00134758
DKK1	6583.7	0.636009	0.135025	2.3293e-07	7.44098e-06
BAHCC1	2721.25	0.627952	0.117304	9.00213e-09	4.10573e-07
NRARP	1913.93	0.627365	0.110945	1.66929e-09	8.34206e-08
OLFM1	1846.46	0.623287	0.103674	2.0005e-10	1.19258e-08
SNTB2	2550.1	0.620905	0.122976	4.50078e-08	1.71664e-06
RAC3	3507.05	0.619581	0.183974	7.06149e-05	0.00114726
CD109	718.135	0.617603	0.195719	0.000149347	0.00213947
SLC35E4	299.401	0.615236	0.149316	3.67794e-06	8.50542e-05
ARRDC4	2654.34	0.613111	0.137193	6.53442e-07	1.89548e-05
KDELC2	1325.23	0.610328	0.158026	1.07366e-05	0.000223001
MAD1L1	2694.21	0.604996	0.173906	4.93607e-05	0.000843589
HOXC8	148.988	0.604956	0.210077	0.000353789	0.00440187
CNIH2	383.506	0.597692	0.15603	1.95847e-05	0.000374907
NAT8L	1412.87	0.59595	0.128473	3.70404e-07	1.13536e-05
ZNF525	319.151	0.589442	0.229921	0.000850795	0.00874592
MAP3K1	3479.32	-0.587237	0.0913095	1.30272e-11	8.96626e-10
LGALS3	5338.87	-0.588181	0.145723	4.95368e-06	0.000110959
THEM4	1493.63	-0.588622	0.115422	3.01797e-08	1.19628e-06
TSPAN6	3438.95	-0.593689	0.100164	3.009e-10	1.72584e-08
CAPN2	5064.12	-0.595949	0.0863457	5.17316e-13	4.25718e-11
ARMCX1	890.344	-0.596516	0.143843	3.04049e-06	7.1936e-05
SEMA3B	2455.81	-0.596638	0.0988652	2.17231e-10	1.28489e-08
ANKDD1A	611.156	-0.596956	0.16669	4.32952e-05	0.00076586
CTSO	778.473	-0.597402	0.146979	6.03277e-06	0.000132581
HLA-F	574.819	-0.600862	0.161929	1.8233e-05	0.000352148
ANKHD1-EIF4EBP3	2603.9	-0.601467	0.12469	1.31783e-07	4.46411e-06
DET1	493.086	-0.602397	0.195072	0.000157285	0.00221959
SUPT3H	274.748	-0.603356	0.212138	0.00033507	0.00422099
CD47	12301.5	-0.603538	0.0723793	7.38912e-18	1.02648e-15
KLF4	1447.42	-0.603674	0.123206	9.18058e-08	3.24038e-06
PARP11	542.175	-0.608832	0.220326	0.000410515	0.00494906
CCDC68	1645.76	-0.609209	0.211504	0.000340334	0.00426601
OBSL1	6540.63	-0.609734	0.0755121	6.91609e-17	8.58389e-15
DOCK6	2462.09	-0.610208	0.195099	0.000132448	0.00194901
STAT1	14831.9	-0.61089	0.0701703	3.1253e-19	5.20037e-17
ANKMY2	495.419	-0.615583	0.143346	1.59135e-06	4.08411e-05
APBB3	876.356	-0.616862	0.144566	2.09549e-06	5.20972e-05
LNX1	419.221	-0.617015	0.171963	2.85086e-05	0.000528369
SPRY1	516.752	-0.617548	0.236649	0.000683235	0.00744805
CCPG1	1682.36	-0.617809	0.0889347	3.58579e-13	3.01645e-11
ZNF608	2584.75	-0.623876	0.113325	3.27891e-09	1.58624e-07
SPIRE2	1524.42	-0.625439	0.13889	6.66058e-07	1.9247e-05
INPP4B	8550.07	-0.626964	0.0856049	2.23837e-14	2.13166e-12
MYH14	17845.5	-0.629317	0.109212	7.48481e-10	4.06219e-08
MPZL2	2514.27	-0.630612	0.11846	9.13938e-09	4.14337e-07
MB21D2	989.195	-0.632917	0.126453	6.16835e-08	2.27253e-06
IDS	7842.78	-0.636353	0.0727487	2.0223e-19	3.47974e-17
ACSS3	3870.54	-0.638819	0.0891586	6.961e-14	6.20021e-12
PHC1	1446.54	-0.640528	0.119812	7.94768e-09	3.65787e-07
H2AFY2	1468.84	-0.640712	0.120907	9.80409e-09	4.41826e-07
ZNF879	401.702	-0.640971	0.15119	1.86989e-06	4.7033e-05
ISG20	676.31	-0.641125	0.221321	0.000333105	0.00420674
NUAK1	2678.46	-0.642505	0.12313	1.59816e-08	6.85532e-07
ADGRG1	3913.82	-0.642559	0.0708863	1.14965e-20	2.17599e-18
CCNG2	5334.08	-0.642933	0.0749976	1.21931e-18	1.86494e-16
RP11-295K3.1	313.983	-0.644756	0.236061	0.000412438	0.00496433
ZNF25	744.485	-0.645959	0.153676	2.09352e-06	5.20972e-05
PPFIBP2	746.921	-0.646356	0.217177	0.000226856	0.0030397
PCBP3	244.806	-0.646494	0.231585	0.000365373	0.00450527
BTG2	3407.84	-0.646973	0.117554	3.23098e-09	1.56806e-07
WLS	2729.11	-0.6475	0.183895	3.38906e-05	0.000617535
LTBP2	381.948	-0.648398	0.223969	0.000265373	0.00344895
TGFBR2	435.752	-0.648737	0.193345	6.1582e-05	0.0010247
DIAPH2	824.948	-0.650077	0.109763	2.85865e-10	1.65212e-08
MXD4	4592.87	-0.650092	0.0999531	7.0257e-12	4.94805e-10
OPTN	4331.1	-0.651379	0.0963502	1.32392e-12	1.02804e-10
HLA-DQB1	423.622	-0.65719	0.267515	0.000935212	0.00939649
EXT1	1949.85	-0.658849	0.115926	1.64261e-09	8.29079e-08
SH3YL1	5447.56	-0.660145	0.100871	5.14916e-12	3.69519e-10
IRF1	1844.16	-0.664811	0.122604	6.8008e-09	3.16855e-07
ASPHD2	172.395	-0.665137	0.253019	0.000576148	0.00652997
ST3GAL4	1887.77	-0.666284	0.0961614	3.77119e-13	3.15488e-11
FAM46A	2344.59	-0.66648	0.153996	1.17025e-06	3.13073e-05
TP63	423.219	-0.667331	0.213052	0.000125797	0.00186747
CXCL16	3286.57	-0.669528	0.0980333	7.38248e-13	5.91457e-11
STOX2	500.478	-0.672622	0.162861	2.74263e-06	6.58386e-05
APOBEC3B	719.628	-0.672807	0.128222	1.25502e-08	5.52429e-07
VAV3	1395.55	-0.673411	0.130427	1.93996e-08	8.09225e-07
SDC1	3294.46	-0.674878	0.118629	1.17036e-09	6.04832e-08
INSR	2015.94	-0.67666	0.23973	0.000288578	0.00371885
ZNF345	284.434	-0.67671	0.230655	0.000221315	0.00298411
TP53INP1	7163.31	-0.677228	0.0826317	3.91301e-17	4.97905e-15
JAG1	1298.6	-0.68207	0.179725	1.07804e-05	0.000223001
FAM110C	2282.86	-0.68673	0.16548	2.59185e-06	6.23938e-05
ARFGEF3	4438.24	-0.690935	0.100631	5.73528e-13	4.69425e-11
NEDD4L	3279.82	-0.691086	0.144612	1.34511e-07	4.53624e-06
IFI35	534.285	-0.697119	0.235892	0.000195794	0.00268543
ABTB1	1247.29	-0.698466	0.147045	1.38356e-07	4.65551e-06
TAP2	1633.52	-0.698749	0.167566	2.17277e-06	5.34093e-05
C1orf168	174.915	-0.698952	0.278044	0.000653457	0.00719895
KIFAP3	1285.08	-0.703388	0.0907926	7.87278e-16	8.51497e-14
GPX3	1009.21	-0.704089	0.165623	1.51132e-06	3.90519e-05
RFX3	451.039	-0.704742	0.209369	4.69567e-05	0.000811665
CDC14B	593.572	-0.706327	0.180748	6.58857e-06	0.000143339
ZBTB46	1127.26	-0.70694	0.193826	1.72336e-05	0.000335844
PGM5	1800.64	-0.707034	0.162082	9.01389e-07	2.48613e-05
MVP	1503.66	-0.70944	0.190043	1.37133e-05	0.000276493
GALNT16	176.753	-0.70953	0.246666	0.000246506	0.00324856
RPS6KL1	977.149	-0.711522	0.188376	1.07726e-05	0.000223001
RNASEH2B	720.772	-0.718144	0.306111	0.000911552	0.0092141
LRRC56	288.411	-0.724146	0.19199	1.20066e-05	0.000246681
GRHL3	3288.7	-0.726354	0.11365	1.6498e-11	1.11523e-09
ASNS	3348.01	-0.726364	0.0814042	3.57492e-20	6.6014e-18
SAMD4A	3973.21	-0.727503	0.0888145	2.26288e-17	2.95384e-15
ACBD4	436.829	-0.729479	0.149463	7.82101e-08	2.8063e-06
FUT8	3622.67	-0.729963	0.0868616	2.87359e-18	4.26588e-16
ARSG	1875.84	-0.731174	0.0956083	1.66668e-15	1.75256e-13
PRSS8	6170.29	-0.731259	0.116496	2.67291e-11	1.76933e-09
TSPAN15	5119.21	-0.73303	0.120487	8.84886e-11	5.49137e-09
RND3	4486.51	-0.734782	0.11273	5.64136e-12	4.0104e-10
WIPI1	2151.05	-0.735421	0.0830055	7.26636e-20	1.29444e-17
SEC24D	1552.96	-0.735539	0.117145	3.08856e-11	2.02454e-09
RHOQ	5034.97	-0.739671	0.0920274	7.12834e-17	8.7754e-15
TRIM5	425.142	-0.742596	0.222927	5.3915e-05	0.000911139
EDN1	1030.36	-0.747254	0.310851	0.000830928	0.00860045
KLHL24	2254.47	-0.748834	0.202392	1.37322e-05	0.000276506
MSI2	14747.4	-0.749985	0.0919244	2.53547e-17	3.28138e-15
APOL6	1580.93	-0.750899	0.137455	4.05054e-09	1.94709e-07
CA4	562.953	-0.75129	0.198998	1.32845e-05	0.000270369
SNX10	487.177	-0.754698	0.146042	1.65231e-08	7.00351e-07
KIF21B	251.254	-0.756024	0.217718	3.32291e-05	0.000606941
PTK6	1696.31	-0.756617	0.128929	3.56095e-10	2.01194e-08
RASGRP1	464.364	-0.757293	0.146763	1.80081e-08	7.57439e-07
PCDHA11	1596.81	-0.75881	0.110131	4.27809e-13	3.55927e-11
FAM171B	1262.38	-0.759269	0.114539	2.58224e-12	1.93566e-10
RP11-572P18.1	9397.72	-0.759549	0.3324	0.000970261	0.00965289
DMRTA1	500.706	-0.759563	0.182113	2.16833e-06	5.33868e-05
KRT81	2937.05	-0.75965	0.168766	4.53085e-07	1.3657e-05
LYPD6	1983.84	-0.760839	0.086922	1.56592e-19	2.72542e-17
COG5	965.993	-0.762748	0.166635	3.17578e-07	9.77393e-06
MICAL1	1312.76	-0.766228	0.233574	6.77617e-05	0.00110685
PHC1P1	263.392	-0.766286	0.210703	1.90536e-05	0.000365664
LYPD6B	994.725	-0.768207	0.116054	2.74643e-12	2.04859e-10
OSBPL10	1933.76	-0.769018	0.156564	5.88917e-08	2.18029e-06
HIST2H2BF	1005.59	-0.769512	0.200697	8.09832e-06	0.000172468
SP110	579.678	-0.774599	0.207501	1.14983e-05	0.000236881
ICA1	3584.78	-0.774671	0.163318	1.42211e-07	4.77464e-06
ALDH3B2	6564.04	-0.774887	0.11336	5.93262e-13	4.82966e-11
SAMD15	209.765	-0.776168	0.258048	0.000147042	0.00211646
SYTL5	1765.42	-0.783782	0.13197	1.91436e-10	1.14574e-08
OASL	466.773	-0.786294	0.25664	0.000120605	0.00180098
KCNK15	1078.25	-0.786768	0.162637	8.52468e-08	3.03006e-06
CREBRF	1176.5	-0.78705	0.16483	1.22415e-07	4.17478e-06
RELB	488.232	-0.787704	0.279841	0.000348132	0.00435295
MAN1C1	228.977	-0.790557	0.306521	0.000538542	0.00620594
FAXDC2	262.219	-0.792937	0.209354	9.99212e-06	0.000208979
IKZF2	760.559	-0.794183	0.252474	9.09317e-05	0.00141947
NATD1	1014.37	-0.795768	0.162917	7.54897e-08	2.72158e-06
NEDD9	2619.41	-0.797373	0.138073	7.34201e-10	4.01345e-08
DUSP6	291.213	-0.799209	0.291925	0.000359538	0.00445279
PTPN21	4359.99	-0.80223	0.111803	5.43391e-14	4.96823e-12
APCDD1	912.888	-0.802366	0.241073	4.53543e-05	0.000793936
ITGB8	702.457	-0.804434	0.168277	1.22124e-07	4.17428e-06
RP11-50E11.2	118.307	-0.811279	0.297275	0.000358511	0.00444601
BNC1	67.2837	-0.818246	0.364841	0.000907744	0.00918787
PPL	9258.59	-0.819661	0.0871475	3.86063e-22	8.72502e-20
CAST	12123.5	-0.823	0.0813109	3.22764e-25	1.06245e-22
ATP8A1	1186.26	-0.824094	0.262717	9.35618e-05	0.00145902
NR2F2	6457.87	-0.824995	0.164396	3.22747e-08	1.26167e-06
KIAA1683	577.875	-0.825652	0.324203	0.000506505	0.00589055
LMCD1	1028.92	-0.825653	0.291282	0.000225153	0.00301972
IL15RA	235.382	-0.827982	0.269822	0.00011591	0.00174311
CLDN1	2784.2	-0.829122	0.166417	4.19819e-08	1.60934e-06
N4BP2L1	691.475	-0.830055	0.173023	1.07486e-07	3.74092e-06
AP3B2	283.289	-0.830422	0.323004	0.000466304	0.00551193
EEF1A2	43340	-0.834517	0.163619	2.22614e-08	9.08576e-07
ULBP2	298.345	-0.835122	0.2765	0.000159895	0.00225012
KSR1	229.582	-0.836157	0.303598	0.000306228	0.00390969
BMP8B	1356.99	-0.838594	0.0962531	2.11399e-19	3.59663e-17
CFAP44	316.324	-0.838682	0.338544	0.000577015	0.0065349
C5orf63	323.315	-0.84079	0.177004	1.46762e-07	4.90566e-06
DISP1	164.997	-0.842812	0.289249	0.000183748	0.0025386
FOXO1	809.338	-0.848497	0.137303	4.27514e-11	2.76642e-09
DDX60L	747.513	-0.849676	0.201211	1.41339e-06	3.69631e-05
STON1	832.612	-0.852367	0.134893	1.58381e-11	1.08175e-09
WIPF1	345.918	-0.85929	0.323639	0.000363834	0.00449362
YPEL5	4387.11	-0.859985	0.0939299	3.68547e-21	7.54127e-19
CORO2A	730.496	-0.860568	0.111507	6.66867e-16	7.42478e-14
NPNT	15369.2	-0.862313	0.13121	3.33029e-12	2.4361e-10
UNC13D	6296.93	-0.862941	0.152777	1.04229e-09	5.5183e-08
FBXO32	518.516	-0.863653	0.269521	7.94019e-05	0.00126292
MDK	12832.4	-0.864639	0.15963	3.79315e-09	1.82917e-07
CCDC85A	716.146	-0.867904	0.16363	9.06706e-09	4.12293e-07
CAV1	3180.58	-0.869317	0.210084	2.1454e-06	5.3081e-05
UBE2QL1	574.383	-0.871117	0.269928	8.66892e-05	0.00136592
PDE9A	638.69	-0.876857	0.169735	1.56131e-08	6.71629e-07
PRSS16	267.443	-0.877207	0.212464	2.12849e-06	5.27489e-05
NPY1R	2162.04	-0.878155	0.208323	1.21048e-06	3.22694e-05
BACE2	2097.32	-0.88104	0.119355	9.65744e-15	9.43439e-13
DDX58	1322.06	-0.883701	0.096877	5.19318e-21	1.04847e-18
FAM83A	659.52	-0.888797	0.242457	1.51555e-05	0.000298807
RPL23AP87	415.318	-0.890051	0.267321	6.03798e-05	0.00100691
LHFPL2	1151.29	-0.890975	0.17283	1.55445e-08	6.70582e-07
SLIT2	1782.79	-0.891666	0.180215	4.36979e-08	1.67089e-06
BTG1	7580.35	-0.892607	0.103989	6.13033e-19	9.66932e-17
SASH1	1535.04	-0.89322	0.153878	4.83271e-10	2.70025e-08
NMI	1247.09	-0.894585	0.135224	2.44866e-12	1.84465e-10
CMPK2	290.284	-0.898004	0.306888	0.000171225	0.00239842
ZYX	2309.64	-0.898103	0.107653	3.22902e-18	4.72402e-16
MBOAT1	480.537	-0.905701	0.179717	2.84996e-08	1.13265e-06
LIF	1375.34	-0.912806	0.221664	2.25561e-06	5.5266e-05
GDPD1	250.383	-0.917681	0.276628	4.42038e-05	0.000779368
CAV2	1304.25	-0.92579	0.197652	2.03617e-07	6.58797e-06
PLXNA2	3541.33	-0.932643	0.226153	1.89838e-06	4.76705e-05
CHRD	835.099	-0.935118	0.240048	5.60882e-06	0.000123803
SYNPO	2314.63	-0.937204	0.129	2.09116e-14	2.00407e-12
SDK1	1071.9	-0.939423	0.190698	4.56854e-08	1.73375e-06
PGM2L1	303.58	-0.94225	0.254038	1.33274e-05	0.00027062
RP11-705C15.2	570.018	-0.946399	0.213491	4.76521e-07	1.42317e-05
FGF13	402.357	-0.951306	0.290563	4.6854e-05	0.000810814
FAM221A	637.477	-0.954936	0.159556	2.47575e-10	1.45302e-08
KLF12	520.267	-0.957107	0.303387	6.45052e-05	0.00106488
ARHGAP28	275.68	-0.958665	0.234547	2.40289e-06	5.84023e-05
TMC4	2608.09	-0.95898	0.11627	1.09584e-17	1.48154e-15
RBPMS	694.728	-0.959581	0.105499	5.93111e-21	1.1817e-18
CADM1	4458.55	-0.963943	0.132415	2e-14	1.92892e-12
PCDH9	1255.59	-0.9693	0.14297	6.98784e-13	5.62819e-11
SPATS2L	1862.21	-0.983525	0.11357	2.93728e-19	4.94181e-17
QPRT	1399	-0.98402	0.148504	1.94546e-12	1.47291e-10
IFI44L	325.255	-0.988676	0.287025	2.39903e-05	0.000451255
KRT17	1860.56	-0.991751	0.2148	2.05688e-07	6.64079e-06
CARMIL3	71.0616	-1.002	0.391698	0.000427754	0.00512425
LMBR1L	988.969	-1.00239	0.201511	3.27443e-08	1.27132e-06
DHRS3	417.257	-1.00398	0.210387	1.08969e-07	3.77577e-06
CD55	4561.72	-1.00663	0.092635	9.94664e-29	4.3032e-26
SH3BGRL	5784.31	-1.0074	0.128519	2.59048e-16	3.01731e-14
ARID5B	1882.98	-1.00826	0.104384	2.94705e-23	7.56342e-21
ULBP1	385.237	-1.00924	0.169674	1.80043e-10	1.08614e-08
NAV2	711.652	-1.01126	0.247754	2.21589e-06	5.43808e-05
RP11-248C1.3	113.116	-1.01207	0.417891	0.00081469	0.00850081
CAMK2N1	1154.56	-1.01383	0.178642	7.56893e-10	4.09317e-08
GDF15	4633.63	-1.01956	0.194074	7.87971e-09	3.63764e-07
SGPP2	370.883	-1.02277	0.121276	2.02867e-18	3.0414e-16
MUC3A	607.036	-1.02719	0.221397	2.56187e-07	8.11545e-06
ALDH1L2	639.633	-1.03115	0.273132	6.88074e-06	0.000149053
SGCG	830.471	-1.03618	0.321797	5.37108e-05	0.000910739
RAB7B	218.698	-1.03624	0.294785	2.85037e-05	0.000528369
UPP1	395.94	-1.03838	0.321021	6.50485e-05	0.00106883
RPS9P1	166.946	-1.04202	0.311273	4.57783e-05	0.000799509
HIST2H2BE	6380.3	-1.04432	0.0790912	5.03244e-41	5.08008e-38
ACKR3	4803.75	-1.0452	0.112314	8.13736e-22	1.78574e-19
PARP10	2139.71	-1.04584	0.14846	1.06314e-13	9.30526e-12
HLA-C	8528.19	-1.04695	0.106298	4.04817e-24	1.1788e-21
SLITRK4	245.293	-1.04892	0.247547	1.02671e-06	2.78077e-05
TCF7L1	580.5	-1.05138	0.166746	1.80283e-11	1.2079e-09
CTNND2	5306.16	-1.05445	0.0946156	4.58434e-30	2.23923e-27
MATN3	612.183	-1.0553	0.262062	3.30778e-06	7.71748e-05
ENC1	9271.5	-1.05773	0.0981506	2.84297e-28	1.13285e-25
ARPIN	1818.02	-1.05898	0.136748	7.70201e-16	8.39021e-14
RNF144B	1448.31	-1.06291	0.235024	4.0049e-07	1.22017e-05
PDGFC	424.668	-1.06295	0.142244	4.48247e-15	4.5249e-13
PRSS23	5318.01	-1.06434	0.117803	9.41175e-21	1.80396e-18
MGLL	1554.41	-1.06445	0.163206	3.74264e-12	2.72457e-10
BAMBI	8703.23	-1.06479	0.13689	4.03989e-16	4.5994e-14
HCAR1	780.769	-1.07082	0.177025	7.67907e-11	4.80482e-09
SEPP1	686.326	-1.07574	0.149222	3.23011e-14	3.01916e-12
KRT87P	529.057	-1.07594	0.21566	4.5338e-08	1.7249e-06
OAS3	2946.72	-1.07767	0.115519	6.02437e-22	1.34149e-19
TMEM198	278.83	-1.0781	0.252158	9.68815e-07	2.65531e-05
FYN	379.149	-1.08456	0.272253	3.89435e-06	8.90759e-05
CYP4V2	1012.02	-1.08468	0.154619	1.42209e-13	1.22348e-11
EPHB6	300.199	-1.08638	0.354659	8.11859e-05	0.00128859
ATP6AP1L	191.556	-1.0937	0.321938	2.89413e-05	0.000535732
LYPD1	1716.01	-1.09681	0.196625	1.30561e-09	6.72432e-08
TNNI1	319.314	-1.09742	0.338373	5.21322e-05	0.000885954
DAPK2	514.054	-1.09809	0.144724	2.17057e-15	2.25114e-13
AKR1B10	60.0482	-1.10324	0.339618	4.42132e-05	0.000779368
EGFR	1589.04	-1.10496	0.17524	1.79181e-11	1.20585e-09
TFPI	2060.49	-1.11209	0.183958	7.18185e-11	4.51235e-09
ATP8A2	1301.57	-1.11367	0.130819	8.58887e-19	1.34075e-16
RORC	306.2	-1.11424	0.344453	5.95047e-05	0.000995602
GPR37L1	555.344	-1.11523	0.181028	3.61117e-11	2.34679e-09
KLF7	1032.58	-1.11599	0.208059	4.39897e-09	2.10123e-07
SMIM5	608.678	-1.11734	0.215155	1.38555e-08	6.01147e-07
C19orf66	1157.08	-1.11977	0.134084	4.03052e-18	5.8124e-16
ANTXR2	857.788	-1.12077	0.190724	2.55998e-10	1.49665e-08
EFNB2	664.08	-1.12102	0.285075	3.68482e-06	8.50542e-05
L1CAM	10519	-1.12344	0.143956	3.4514e-16	3.95918e-14
CASP4	402.436	-1.12365	0.203863	2.32959e-09	1.14663e-07
PARP12	1329.14	-1.12432	0.130777	4.83935e-19	7.79547e-17
TTC9	1602.19	-1.12931	0.112711	7.77795e-25	2.32608e-22
SYNGR3	1211.45	-1.12968	0.129817	4.5291e-19	7.37415e-17
KRT7	977.439	-1.13108	0.149584	2.53138e-15	2.6075e-13
BEX2	313.138	-1.13627	0.266165	1.02842e-06	2.78077e-05
ERAP1	3562.95	-1.13812	0.143958	1.44298e-16	1.72044e-14
AUTS2	285.975	-1.14114	0.414945	0.000210858	0.00286866
PHLDB2	2551.09	-1.14116	0.158034	2.89548e-14	2.72319e-12
PIK3IP1	1034.85	-1.14841	0.228166	2.66747e-08	1.06572e-06
ERO1B	380.848	-1.15289	0.279931	1.56825e-06	4.03165e-05
SHISA2	2914.62	-1.15576	0.0954043	4.97233e-35	3.96269e-32
ZNF185	2581.35	-1.16137	0.109112	1.30209e-27	4.80885e-25
MME	373.297	-1.16707	0.502004	0.00058721	0.00662558
SERPINE1	470.88	-1.16772	0.175372	1.7134e-12	1.31697e-10
MCF2L	1778.1	-1.17357	0.234139	2.30729e-08	9.31653e-07
BTN3A1	76.1287	-1.17904	0.48911	0.000511911	0.00594429
SOGA3	74.8087	-1.17908	0.511084	0.000768236	0.00816325
ATP6V0D2	54.1533	-1.18868	0.485619	0.000537639	0.00620025
CLDN9	3132.16	-1.19132	0.206083	4.80905e-10	2.69698e-08
TMPRSS13	1918.13	-1.19216	0.129511	2.00889e-21	4.22481e-19
RSAD2	381.066	-1.19222	0.563057	0.00080255	0.0084189
DDIT4	6654.53	-1.19861	0.124727	3.75295e-23	9.31593e-21
PLEKHH2	1377.92	-1.20107	0.380935	6.48007e-05	0.00106654
N4BP3	7008.59	-1.20169	0.120203	7.8345e-25	2.32608e-22
NRXN3	184.698	-1.20176	0.302721	3.00344e-06	7.11706e-05
MYO1B	15912.1	-1.20489	0.0672615	5.01965e-73	1.08582e-69
ARRDC3	2575.59	-1.20512	0.147032	1.28743e-17	1.71002e-15
ITGA5	522.537	-1.21901	0.255701	9.71068e-08	3.39582e-06
TNFRSF11B	6263.51	-1.2288	0.125997	1.05253e-23	2.8977e-21
BASP1	12446.4	-1.23604	0.12911	5.74196e-23	1.38008e-20
SYTL2	27158.5	-1.23775	0.111998	1.12146e-29	5.30663e-27
CMYA5	4334.86	-1.23937	0.14579	9.65124e-19	1.49122e-16
DUSP10	555.577	-1.24732	0.245033	2.11034e-08	8.70704e-07
TMEM178B	1471.94	-1.24873	0.151686	1.02112e-17	1.39296e-15
PLAU	854.174	-1.24885	0.157184	1.07294e-16	1.2894e-14
TSC22D3	2415.61	-1.25163	0.157041	7.80139e-17	9.45029e-15
ANXA3	4274.88	-1.26585	0.129157	7.82198e-24	2.23473e-21
SHC2	567.936	-1.26597	0.271001	2.20092e-07	7.07565e-06
SOCS2	778.004	-1.26626	0.156306	3.55465e-17	4.5614e-15
CAPN5	705.903	-1.27349	0.363556	2.40985e-05	0.00045273
DDIT3	1110.09	-1.27721	0.143578	3.16025e-20	5.90771e-18
TMEM86A	321.939	-1.28834	0.335827	5.85918e-06	0.000128953
NELL2	141.796	-1.30647	0.477559	0.000218865	0.00295948
AKR1C3	122.019	-1.3164	0.422425	0.000108784	0.00165216
PROSER2	1077.68	-1.31993	0.185182	5.08886e-14	4.69851e-12
ZCCHC18	136.492	-1.32047	0.625934	0.000889822	0.00903668
COL4A5	1840.83	-1.32392	0.176999	3.42795e-15	3.48363e-13
HELZ2	6934.81	-1.32459	0.100351	4.83064e-41	5.08008e-38
KRT86	1437.44	-1.3263	0.178613	5.92644e-15	5.90383e-13
APOL3	486.676	-1.32975	0.210139	1.28186e-11	8.86299e-10
TCP11L2	440.27	-1.34069	0.235623	6.3119e-10	3.46285e-08
NUAK2	2200.13	-1.35085	0.115634	9.15413e-33	5.33122e-30
TSPAN1	830.031	-1.35496	0.202869	1.36336e-12	1.05327e-10
ADAMTS9	1727.43	-1.35569	0.168917	4.70175e-17	5.93283e-15
RP11-157G21.2	181.965	-1.36432	0.267222	1.85026e-08	7.7394e-07
SKAP2	419.215	-1.37265	0.269923	1.65205e-08	7.00351e-07
KRT16	293.084	-1.3741	0.284619	7.12642e-08	2.58154e-06
KCNJ3	221.989	-1.37577	0.247499	1.15895e-09	6.00986e-08
ACOXL	117.628	-1.37625	0.578575	0.000589441	0.0066458
SLC16A9	241.883	-1.3769	0.294158	1.32997e-07	4.49517e-06
CGNL1	117.719	-1.37722	0.598405	0.000776432	0.00821
ZNF710	3546.89	-1.38212	0.14164	8.05193e-24	2.25782e-21
YPEL2	2478.93	-1.38254	0.110895	4.96357e-37	4.69739e-34
PRICKLE2	665.894	-1.39795	0.229344	5.12723e-11	3.28968e-09
PYGL	2605.5	-1.40484	0.117892	5.73407e-34	3.77501e-31
TM4SF18	206.68	-1.41061	0.510134	0.0001915	0.00263131
RPRM	160.294	-1.41067	0.305159	1.46655e-07	4.90566e-06
IRF9	1045.86	-1.41108	0.140744	6.97916e-25	2.1567e-22
AASS	5999.3	-1.41809	0.239783	1.70138e-10	1.03463e-08
BEX4	236.416	-1.42794	0.33258	1.08688e-06	2.91801e-05
DTX3L	3492.09	-1.42868	0.0904675	2.61964e-57	3.96665e-54
PROM1	40.9068	-1.43042	0.723433	0.000996284	0.0098664
UBE2L6	1732.91	-1.43493	0.158751	6.51945e-21	1.28205e-18
LRRC4C	83.6599	-1.44021	0.316256	2.36149e-07	7.52794e-06
ABLIM3	850.4	-1.44447	0.141101	7.93184e-26	2.66898e-23
PARP14	4412.5	-1.45153	0.120778	1.40746e-34	1.06559e-31
MBNL2	1038.41	-1.46793	0.242881	5.0309e-11	3.24161e-09
PCDH1	889.391	-1.47312	0.249295	2.95999e-10	1.70419e-08
COL5A1	6937.99	-1.47592	0.120189	5.9876e-36	5.33319e-33
BLNK	708.755	-1.47611	0.262579	1.15144e-09	6.00986e-08
CAPN8	627.561	-1.47694	0.505889	0.000152531	0.00217006
BMF	3974.33	-1.47707	0.122619	2.05971e-34	1.41764e-31
GPRC5A	20028.2	-1.47955	0.0973673	2.05579e-53	2.39453e-50
EDIL3	473.749	-1.49025	0.179184	4.24353e-18	6.06184e-16
SLC22A15	229.529	-1.4925	0.488442	5.56142e-05	0.000935678
TMEM132B	306.082	-1.50736	0.411252	8.00884e-06	0.000171044
PADI3	79.3459	-1.51641	0.306239	2.54364e-08	1.01894e-06
CD24	66033.4	-1.52014	0.0705792	3.63164e-104	2.74951e-100
BDKRB2	687.995	-1.52342	0.128293	7.97289e-34	5.03023e-31
GBP2	619.411	-1.52401	0.230958	9.80321e-13	7.77174e-11
TAP1	940.683	-1.54129	0.19757	3.04136e-16	3.51544e-14
TRPV6	56.4452	-1.543	0.64619	0.000412304	0.00496433
GPR87	344.974	-1.5458	0.28306	2.85373e-09	1.39391e-07
WNT6	304.276	-1.55054	0.255578	5.33239e-11	3.40688e-09
HLA-B	1636.2	-1.55567	0.184239	1.82698e-18	2.76641e-16
FXYD6	58.283	-1.56232	0.422725	1.05194e-05	0.000219099
C16orf45	650.945	-1.56265	0.181707	3.74808e-19	6.16885e-17
FBLIM1	529.067	-1.56399	0.381051	1.79758e-06	4.52895e-05
SPOCK2	472.842	-1.56748	0.441793	1.49093e-05	0.000295492
ADM2	258.174	-1.58086	0.24524	5.58067e-12	3.98597e-10
TMPRSS2	507.627	-1.58585	0.23832	1.88651e-12	1.43545e-10
LAMC2	934.342	-1.59245	0.388317	4.27248e-06	9.71381e-05
CLCF1	962.604	-1.59802	0.174556	2.72339e-21	5.64897e-19
TM4SF1	1011.5	-1.59847	0.321069	3.0652e-08	1.20868e-06
SVOPL	82.3049	-1.60822	0.634652	0.000706598	0.00764406
ATP6V1B1	712.98	-1.614	0.149807	1.21308e-28	5.10235e-26
JPH2	175.685	-1.61631	0.317573	1.63996e-08	6.99502e-07
KRTAP5-2	497.833	-1.62197	0.210057	7.29666e-16	8.06468e-14
STUM	329.096	-1.62691	0.803733	0.000963557	0.0095988
PAPSS2	1223.4	-1.62959	0.297204	1.63965e-09	8.29079e-08
KIF5C	5342.78	-1.64318	0.0913476	1.52118e-73	3.83895e-70
AQP3	4615.88	-1.64375	0.172522	1.11659e-22	2.60114e-20
KRT23	88.0915	-1.64932	0.388844	8.67505e-07	2.41084e-05
ELF3	8675.12	-1.66129	0.144782	8.06859e-32	4.21292e-29
LOXL2	393.272	-1.66155	0.282046	1.55551e-10	9.53581e-09
CRABP2	3772.98	-1.66253	0.26652	1.58597e-11	1.08175e-09
ADCY5	185.352	-1.67398	0.622543	0.000187058	0.00257728
CLGN	184.518	-1.6959	0.262221	4.90431e-12	3.53624e-10
PALM2-AKAP2	85.7623	-1.69937	0.804813	0.000766266	0.00814803
GLYATL2	63.4557	-1.70847	0.592878	6.98624e-05	0.00113626
CHAC1	205.242	-1.72879	0.21553	7.61814e-17	9.30273e-15
CALML5	1532.78	-1.7458	0.222311	1.65614e-16	1.95916e-14
IGFBP3	886.149	-1.74977	0.353629	6.63419e-08	2.42645e-06
DIO3	94.5427	-1.75927	0.400638	5.71197e-07	1.67617e-05
COL12A1	5530.03	-1.76166	0.186213	1.4081e-22	3.23052e-20
FOXI1	253.434	-1.78289	0.186513	5.13786e-23	1.2548e-20
ERP27	396.657	-1.78513	0.675218	0.000833908	0.00861005
TATDN2P3	291.548	-1.79033	0.379372	8.36135e-08	2.979e-06
BMP5	21.097	-1.80366	0.539026	2.41809e-05	0.000453714
PARP9	1938.27	-1.82236	0.116702	2.69984e-56	3.71645e-53
TCN1	487.34	-1.82647	1.06078	0.000857049	0.00878283
CSF1R	31.6264	-1.82906	0.52543	2.12241e-05	0.000402584
CALB1	58.7531	-1.83029	0.494592	8.98685e-06	0.000189056
MACC1	2686.47	-1.83058	0.177066	2.23889e-26	7.88402e-24
ABCC3	6181.25	-1.83478	0.190896	3.26242e-23	8.23327e-21
DHX58	92.576	-1.83959	0.416751	4.98011e-07	1.48151e-05
S100A8	113.943	-1.83973	0.396384	9.70376e-08	3.39582e-06
CPHL1P	307.256	-1.8495	0.392695	8.02364e-08	2.8722e-06
TMEM40	392.35	-1.84965	0.422237	7.28055e-07	2.08004e-05
MYOZ1	189.475	-1.85109	0.421892	6.30194e-07	1.83155e-05
HOXA5	65.5646	-1.85495	0.78225	0.000440512	0.00524241
ARHGAP29	1986.67	-1.86567	0.103611	8.73714e-74	2.64595e-70
DHRS2	2476.51	-1.87354	0.121364	3.78332e-55	4.77392e-52
LOXL4	81.6212	-1.87807	0.291394	4.01774e-12	2.91084e-10
EPHA4	6141.29	-1.89554	0.0949241	4.55608e-90	1.7247e-86
CAPN13	175.686	-1.89669	0.569117	2.98981e-05	0.000552094
GPC5	168.358	-1.92439	0.468604	2.09291e-06	5.20972e-05
SLC7A11	883.466	-1.92581	0.165856	1.45894e-32	8.18196e-30
ATP6V0A4	484.587	-1.9384	0.252875	1.55502e-15	1.64658e-13
ARHGAP26	79.0841	-1.94549	0.744293	0.000283343	0.00365761
KIF1A	103.555	-1.94651	1.01905	0.000854878	0.00877003
WISP2	83.7325	-1.95018	0.31103	1.60612e-11	1.09058e-09
CLIC5	288.419	-1.96469	0.420407	1.60013e-07	5.25441e-06
IFI27	152.618	-2.02133	0.519068	3.68134e-06	8.50542e-05
IFIT1	1401.97	-2.02871	0.186393	6.90721e-29	3.16936e-26
ADGRF4	667.514	-2.03488	0.355111	1.15397e-09	6.00986e-08
LAMB3	734.886	-2.04737	0.234845	1.21657e-19	2.14202e-17
ALDH1A3	3591.77	-2.05413	0.181494	5.95595e-31	3.00617e-28
KRT80	21172.2	-2.0687	0.0879052	9.14676e-124	1.385e-119
STAT5A	132.254	-2.0703	0.42995	6.2245e-08	2.28765e-06
OAS2	383.155	-2.07321	0.310074	1.22922e-12	9.64392e-11
SERPINA3	206.89	-2.0987	0.288481	1.67685e-14	1.62762e-12
IFIT3	575.258	-2.11163	0.216524	1.64772e-23	4.37716e-21
TCHHL1	22.3498	-2.11999	0.852932	0.000595441	0.00669561
S100A7	99.0205	-2.1283	0.485739	2.30005e-07	7.36307e-06
IFIT2	1616.86	-2.12969	0.274826	8.42869e-16	9.05157e-14
CCDC83	502.707	-2.14874	0.318823	6.98172e-13	5.62819e-11
NRP1	7502.39	-2.16593	0.135749	1.04675e-58	1.7611e-55
ANXA8L1	489.56	-2.17765	0.41122	1.01626e-08	4.53931e-07
VTCN1	249.311	-2.21234	0.451067	6.25106e-08	2.29185e-06
TGFBI	297.995	-2.26361	0.460385	3.33719e-08	1.28908e-06
PSG9	528.059	-2.27489	0.768125	0.000458655	0.00542999
ANXA8	1860.47	-2.27697	0.225243	4.02487e-25	1.29669e-22
SLC44A5	385.303	-2.2945	0.392654	5.4843e-10	3.04188e-08
TNFAIP3	230.199	-2.34954	0.425111	9.56488e-10	5.0818e-08
SP100	710.345	-2.40889	0.207361	1.68734e-32	9.12488e-30
LILRB3	35.9606	-2.41227	0.963722	0.000771436	0.0081743
LUZP2	240.248	-2.42176	0.368656	2.86641e-12	2.10695e-10
NTNG1	118.33	-2.4681	0.553195	3.86121e-07	1.17876e-05
TMPRSS4	498.591	-2.50275	0.324063	4.68449e-16	5.29348e-14
MYPN	274.735	-2.51821	0.30707	1.7658e-17	2.32501e-15
CLIP4	336.208	-2.51982	0.407678	2.93188e-11	1.93019e-09
C15orf48	92.5413	-2.54951	0.514651	5.47588e-08	2.0473e-06
IFI6	2373.64	-2.55129	0.239605	6.98367e-28	2.64367e-25
ZBTB20	248.11	-2.55295	0.748763	1.33326e-05	0.00027062
KLK6	127.445	-2.55775	0.3321	8.5808e-16	9.15003e-14
BPIFB1	241.59	-2.62758	0.603682	2.08675e-06	5.20972e-05
DDX60	848.119	-2.65455	0.223294	1.90519e-34	1.37373e-31
ADAD2	19.3167	-2.6562	1.09132	0.000452345	0.00536367
S100A9	915.13	-2.68357	0.260661	2.15719e-26	7.77719e-24
IFI44	141.02	-2.68761	0.442172	5.91561e-11	3.74787e-09
TNFSF15	252.155	-2.7081	0.249545	7.41251e-29	3.30118e-26
PRICKLE1	640.84	-2.72794	0.589431	2.23591e-07	7.17291e-06
VAT1L	84.1502	-2.78281	0.92355	0.000117296	0.00175503
HCAR2	79.4059	-2.80974	0.501195	2.33234e-09	1.14663e-07
LBH	385.738	-2.85551	0.631474	1.77964e-07	5.80762e-06
BST2	251.112	-2.85597	0.350441	1.26033e-17	1.68885e-15
TGFB2	8094.82	-2.87855	0.141744	6.71892e-93	3.39126e-89
PSMB9	310.263	-2.8994	0.394529	7.2082e-15	7.13376e-13
KRT20	111.554	-3.04489	1.04272	0.00033186	0.00419451
C8orf4	1165.69	-3.06864	0.343367	5.89951e-20	1.06346e-17
OAS1	350.909	-3.09992	0.319435	1.45015e-23	3.92109e-21
ANKRD34B	193.363	-3.12045	0.530047	2.46193e-10	1.45053e-08
UGT1A6	607.015	-3.15066	0.394976	1.80199e-16	2.11517e-14
CLEC3A	722.787	-3.23812	0.371243	5.1135e-19	8.15039e-17
ITGB6	1480.44	-3.31447	0.278698	1.34546e-33	8.14918e-31
PSMB8	443.527	-3.32871	0.330364	5.73281e-25	1.80846e-22
SAMD9	481.75	-3.42059	0.330137	3.54293e-26	1.21925e-23
PTPRB	181.194	-3.54843	0.685607	1.49538e-08	6.46942e-07
DIO2	648.98	-3.57509	0.522147	2.38464e-13	2.02855e-11
NTN4	860.906	-3.62245	0.527723	2.80047e-12	2.07866e-10
NT5E	542.387	-3.81787	0.308772	1.06743e-35	8.97943e-33
DAPP1	98.1767	-3.88295	2.20892	0.000965133	0.00960818
CEACAM6	1937.82	-3.9154	1.43602	0.000237181	0.00314483
SERPINA12	53.1235	-4.23722	2.30496	0.000651579	0.00719636
ANXA1	662.962	-4.2481	0.260811	3.45458e-62	6.53865e-59
SAMD9L	193.334	-4.3802	0.813143	1.95977e-08	8.15243e-07
PSG8	89.0493	-4.47138	2.32394	0.000472097	0.00556736
ADAMTS18	35.212	-4.72281	1.23219	1.82935e-05	0.000352418
CYP26A1	192.054	-4.80859	1.26744	3.94283e-05	0.000706537
ABCA4	214.64	-5.45215	0.560186	7.27806e-23	1.72194e-20
RP5-857K21.15	87.572	-5.62035	2.40387	4.30635e-05	0.000763545
KIF17	30.7954	-5.87391	2.67352	9.70896e-05	0.00150013

## Sheet: UT170vsPOT
Differentially expressed genes for Untreated 170 day sample in comparison to POT reported by DESeq2 (pAdjustMethod="BH", abs(log2FoldChange)> 1 & padj < 0.01)
	baseMean	log2FoldChange	lfcSE	pvalue	padj
COL3A1	108.172	4.90731	0.920969	3.49373e-09	1.0222e-07
PXDNL	98.3638	3.84923	0.441152	3.14937e-19	2.4425e-17
CST9	20.6025	2.89749	1.01095	0.000492183	0.00402919
HYAL1	30.3826	2.79425	0.562437	2.91915e-08	7.03906e-07
RAB34	26.5828	2.7097	0.579676	1.4282e-07	3.05809e-06
ASCL1	558.828	2.60412	0.56137	2.39363e-07	4.88645e-06
FAM181B	38.8508	2.53561	0.587272	7.36585e-07	1.38111e-05
PCDH17	138.925	2.50378	0.351923	6.5597e-14	3.397e-12
SLFN11	24.1934	2.47179	1.11263	0.000877021	0.00648524
CILP2	27.9174	2.38216	0.766601	8.74581e-05	0.000943186
ZNF137P	34.3745	2.11622	0.702456	9.57936e-05	0.00101551
AQP1	36.1986	2.09251	0.777034	0.000437347	0.00367467
RP11-165J3.6	14.7333	2.04186	0.868953	0.000588309	0.00467446
LIX1L	248.289	1.9608	0.142701	3.3412e-44	1.02184e-41
PRSS51	18.8659	1.95339	0.869956	0.000631011	0.00495169
TUBA3D	144.678	1.92671	0.250989	1.00825e-15	6.12085e-14
RASSF2	492.353	1.79192	0.139176	4.3007e-39	9.68194e-37
DTX1	18.5074	1.79127	0.687171	0.000374634	0.00321634
NXPH3	124.37	1.70358	0.323908	8.55524e-09	2.3112e-07
GJA1	1174.38	1.68956	0.220524	1.31847e-15	7.91519e-14
FGFBP2	45.8	1.65896	0.479323	3.01958e-05	0.000372767
CD302	140.099	1.60469	0.22136	2.20216e-14	1.18195e-12
RARRES2	79.879	1.60083	0.384854	2.06493e-06	3.46844e-05
GFRA1	6026.64	1.58646	0.429877	1.19374e-05	0.000167382
ROBO2	145.769	1.56611	0.419711	6.69668e-06	0.000100135
NOG	87.7514	1.52486	0.290069	9.11751e-09	2.43469e-07
GSG1L	458.904	1.51988	0.507163	0.000191731	0.00183891
KCNJ8	129.495	1.51714	0.468593	5.48517e-05	0.000631146
PCDH19	452.76	1.49435	0.206885	3.09274e-14	1.64361e-12
ELOVL2	406.923	1.39297	0.196397	1.0585e-13	5.39535e-12
SNCG	105.403	1.37189	0.452709	0.000108444	0.00112957
ST6GALNAC5	53.1238	1.36816	0.420381	5.33013e-05	0.000615942
HLX	82.3334	1.35158	0.354155	1.04427e-05	0.00014874
ANKRD34A	718.908	1.3437	0.110331	2.76811e-35	5.40583e-33
SPANXA1	209.825	1.32736	0.179882	1.27914e-14	7.19914e-13
CD109	718.135	1.32296	0.168829	3.53967e-16	2.22382e-14
PGLYRP2	47.5722	1.30037	0.30086	1.13006e-06	2.0151e-05
ROR2	448.831	1.29853	0.230426	1.25142e-09	3.98511e-08
HORMAD1	28.0945	1.2857	0.560559	0.00099741	0.00721098
RORB	34.9639	1.26685	0.544907	0.000797973	0.00600466
HLA-DRB1	81.0002	1.22731	0.29616	2.09002e-06	3.49971e-05
CNGA1	145.408	1.20643	0.225381	5.50144e-09	1.55375e-07
KCNH2	676.89	1.19928	0.114949	1.31004e-26	1.57292e-24
LINC00993	158.846	1.19805	0.271846	6.82554e-07	1.28646e-05
CXorf57	105.997	1.18979	0.334565	2.06339e-05	0.000268639
AC145212.1	134.094	1.17723	0.263586	5.08191e-07	9.72523e-06
CDH7	147.886	1.15442	0.366672	8.70499e-05	0.000940661
RNF43	1827.24	1.13434	0.146235	6.13327e-16	3.79443e-14
TXNIP	16506	1.1314	0.125792	1.64417e-20	1.38804e-18
SPANXA2	5767.57	1.10968	0.276362	4.33881e-06	6.87325e-05
PTPRD	200.541	1.10812	0.448671	0.000573164	0.0045743
SMOC2	259.106	1.10772	0.309647	2.21496e-05	0.000285846
FES	151.002	1.10506	0.273922	3.47481e-06	5.61547e-05
MSLN	84.4212	1.09047	0.250578	1.14474e-06	2.03902e-05
DDN	350.156	1.08877	0.171519	1.6843e-11	6.69137e-10
ELFN2	429.149	1.08759	0.236407	2.49585e-07	5.0569e-06
ADGRL2	1915.13	1.06671	0.126358	2.69713e-18	1.98717e-16
TFF3	2254.06	1.06419	0.455068	0.000941955	0.00688064
HTRA1	312.355	1.05549	0.271625	6.2811e-06	9.47073e-05
ZNF385B	865.939	1.03916	0.135514	1.67966e-15	9.97276e-14
CHRM1	100.102	1.03727	0.32783	0.000100433	0.00105572
PPP1R3C	156.416	1.02542	0.23344	7.62474e-07	1.42384e-05
IGFBP5	16040	1.00533	0.0963346	1.50879e-26	1.78511e-24
ATP8A2P1	189.423	1.00501	0.304084	6.35507e-05	0.000713855
DOK4	889.121	0.996499	0.138509	5.15845e-14	2.68853e-12
FBP1	6122.78	0.975519	0.107743	1.13703e-20	9.70002e-19
AKAP12	332.541	0.971113	0.173289	1.75196e-09	5.40905e-08
CCDC74A	235.994	0.965342	0.193009	4.68209e-08	1.07496e-06
NEU4	169.151	0.955331	0.418569	0.00137642	0.00944557
GPER1	1214.05	0.941749	0.208872	5.84308e-07	1.11032e-05
CASC10	211.496	0.941129	0.167559	1.61946e-09	5.00951e-08
CDON	739.237	0.939934	0.150968	3.0326e-11	1.17879e-09
PITX1	899.953	0.929991	0.183899	3.5262e-08	8.31967e-07
NMU	152.479	0.927377	0.209648	8.62352e-07	1.57942e-05
HR	2723.16	0.920335	0.144179	1.67273e-11	6.66942e-10
ASCL2	577.37	0.91745	0.232704	6.07013e-06	9.19539e-05
ANKRD30A	1156.6	0.917401	0.152322	1.55904e-10	5.66602e-09
TFF1	12546.6	0.917358	0.400946	0.00147567	0.0099746
FOXI3	70.3389	0.91568	0.249303	1.93049e-05	0.000253371
ARC	245.664	0.915338	0.403322	0.00133219	0.00917309
CMBL	1921.23	0.90925	0.156303	5.42152e-10	1.85787e-08
DNASE1L2	334.304	0.908271	0.173816	1.55283e-08	3.95753e-07
THEG	387.667	0.899634	0.136903	4.36926e-12	1.87358e-10
MAOA	287.862	0.897314	0.23901	1.36517e-05	0.000189128
SLC1A1	110.957	0.892117	0.303927	0.000241826	0.00224628
MAD1L1	2694.21	0.886257	0.152326	5.59265e-10	1.90845e-08
MFSD14C	645.951	0.879955	0.16814	1.4652e-08	3.75189e-07
ARRDC4	2654.34	0.878607	0.120939	3.36036e-14	1.78e-12
FGFR4	1839.02	0.877818	0.176982	6.44433e-08	1.43681e-06
C9orf152	726.26	0.876285	0.185462	2.01933e-07	4.19096e-06
ADRA2A	76.6408	0.875757	0.231741	1.40127e-05	0.00019314
GAL3ST2	159.831	0.873945	0.16371	9.21985e-09	2.45393e-07
PRRG4	1031.1	0.869625	0.0813909	1.18704e-27	1.50319e-25
FAM114A1	416.15	0.862537	0.148759	6.137e-10	2.06808e-08
STC1	1237.07	0.862459	0.106201	4.6784e-17	3.09447e-15
TPM1	6055.4	0.849435	0.0821206	4.5019e-26	5.21224e-24
KIAA1324	2944.82	0.844095	0.16595	3.34427e-08	7.94828e-07
MGP	763.721	0.833333	0.137731	1.49826e-10	5.46966e-09
RIPPLY3	146.195	0.82749	0.208644	6.6729e-06	9.98717e-05
TMEM150C	2854.1	0.821951	0.0683954	3.1625e-34	5.89207e-32
LIMD2	876.977	0.820405	0.183611	1.32256e-06	2.32763e-05
IRX3	2617.15	0.812713	0.128817	2.91895e-11	1.14008e-09
GNB4	778.879	0.81118	0.229069	3.83469e-05	0.00046213
ADORA1	184.882	0.810304	0.295373	0.000487988	0.00400496
SLC26A2	6856.62	0.80908	0.0921213	1.82529e-19	1.44322e-17
COL1A1	949.614	0.804626	0.141024	1.08504e-09	3.49651e-08
MAN1A1	2324.04	0.780853	0.0960277	4.6964e-17	3.09447e-15
EPHA7	895.717	0.77385	0.184219	2.44329e-06	4.06605e-05
ENHO	78.7059	0.773167	0.316481	0.00113472	0.00800728
B3GALNT1	1805.4	0.771581	0.136368	1.59983e-09	4.96776e-08
SDC2	1679.39	0.768635	0.189719	5.03793e-06	7.82933e-05
FZD8	1429.67	0.764018	0.134832	1.47733e-09	4.65876e-08
ADD3	749.974	0.762264	0.19318	8.23523e-06	0.000120692
NTN1	579.481	0.753243	0.156904	1.77023e-07	3.72644e-06
HPSE2	83.9976	0.749505	0.256101	0.000316377	0.00280995
HOXC8	148.988	0.746106	0.182239	4.95343e-06	7.71274e-05
CA8	428.965	0.743981	0.191741	1.14261e-05	0.000160629
KBTBD6	1961.08	0.743716	0.061047	3.01126e-35	5.81066e-33
THBS1	7189.16	0.742658	0.187248	7.16056e-06	0.000106482
ACP7	106.031	0.742655	0.256742	0.000332121	0.0029178
OLFM1	1846.46	0.739346	0.0920218	1.13727e-16	7.40321e-15
FMO5	346.708	0.737716	0.132649	2.9649e-09	8.76972e-08
HOXC11	496.307	0.71892	0.150658	1.9767e-07	4.11829e-06
RAMP1	259.725	0.718661	0.153277	3.24465e-07	6.43728e-06
ACER3	1772.63	0.717976	0.129688	3.61062e-09	1.0526e-07
IL27RA	1090.4	0.714937	0.123411	7.55674e-10	2.49974e-08
ZNF525	319.151	0.714844	0.19751	3.0089e-05	0.000371808
IMMP1L	311.794	0.713512	0.208869	6.44621e-05	0.000722091
FGD1	322.162	0.710277	0.151428	3.16638e-07	6.28969e-06
KIF12	213.154	0.705848	0.285056	0.00124095	0.00864773
CDKN2C	854.249	0.695776	0.125756	3.9395e-09	1.13824e-07
ASF1B	1816.87	0.692583	0.115431	2.52005e-10	8.97749e-09
KDELC2	1325.23	0.687771	0.139195	8.9475e-08	1.95986e-06
TP73	546.436	0.683215	0.156096	1.4032e-06	2.44828e-05
LINC00869	278.642	0.680124	0.238273	0.000421997	0.00356438
OLFML3	466.162	0.676807	0.144112	3.16159e-07	6.28788e-06
FOXP2	321.117	0.676633	0.211266	0.00014364	0.00143987
SELENBP1	3797.08	0.673695	0.110189	1.21336e-10	4.46986e-09
MFSD6	2752.95	0.673324	0.0979567	7.93321e-13	3.72723e-11
DIRAS1	432.134	0.667372	0.222102	0.000264515	0.00241823
PREX1	129494	0.662127	0.116247	1.5338e-09	4.79949e-08
INPP1	305.414	0.654119	0.169872	1.39447e-05	0.000192529
RAC3	3507.05	0.649255	0.161789	7.6146e-06	0.000112511
PLIN4	276.241	0.643002	0.172561	2.55713e-05	0.000322807
ECI2	1806.63	0.641728	0.114939	3.33664e-09	9.81553e-08
PTRF	1053.48	0.64161	0.146015	1.40955e-06	2.45671e-05
PRDX3	8027.75	0.639907	0.120028	1.36098e-08	3.52397e-07
OSBPL5	1103.62	0.639699	0.123598	2.98691e-08	7.18321e-07
CARD9	223.871	0.639275	0.21701	0.000361379	0.00311701
GALNT12	962.244	0.638711	0.137	4.04795e-07	7.87674e-06
CHORDC1	1164.52	0.636544	0.0938612	1.69411e-12	7.56471e-11
THAP2	273.954	0.634119	0.187539	8.58066e-05	0.000928464
TNFAIP8L1	488.702	0.633312	0.116156	7.19065e-09	1.97883e-07
PRKAR2B	443.418	0.631713	0.120333	1.92071e-08	4.76037e-07
IGFBP4	3754.11	0.631559	0.124754	5.92148e-08	1.33307e-06
CYB561	24772.5	0.631441	0.0905208	4.42109e-13	2.13915e-11
ITPKB	612.338	0.630253	0.125988	7.76604e-08	1.71498e-06
AGMAT	428.009	0.629884	0.121586	4.12994e-08	9.61493e-07
RABL3	2219.12	0.629264	0.0911268	7.33513e-13	3.46633e-11
AR	2915.09	0.628055	0.123322	4.77276e-08	1.09268e-06
DOK7	1355.7	0.626206	0.110334	2.07724e-09	6.3357e-08
MYO10	2101.59	0.621856	0.0919378	2.00246e-12	8.84411e-11
COL9A3	601.126	0.613865	0.189414	0.000146583	0.00146394
CD82	585.299	0.611773	0.228682	0.000878304	0.00648584
TNFRSF11A	185.509	0.609468	0.194049	0.000211998	0.002006
TBC1D16	8886.48	0.608746	0.0608784	2.42761e-24	2.52238e-22
SLC2A1	6733.33	0.608353	0.1339	8.02471e-07	1.48485e-05
TIMP3	480.872	0.603251	0.155695	1.47123e-05	0.000200781
SKP2	1430.95	0.603015	0.0814055	2.09722e-14	1.12936e-12
TRAPPC2B	232.715	0.601274	0.181571	0.000120997	0.00123738
ADAMTSL5	302.442	0.597657	0.207617	0.000503197	0.00410484
C6orf141	918.739	0.596316	0.206194	0.000496631	0.0040615
ADAMTS15	393.113	0.596084	0.168645	6.41615e-05	0.000719221
FAM131A	953.19	0.596082	0.105163	2.22538e-09	6.7297e-08
BLVRA	2564.75	0.595609	0.107842	5.19223e-09	1.47392e-07
CBFB	3278.68	0.594811	0.125086	2.96815e-07	5.94695e-06
FRAT1	736.508	0.593044	0.138481	2.66177e-06	4.41151e-05
RAP1GAP2	2167.1	0.590012	0.113997	3.39728e-08	8.05065e-07
EPHA6	180.886	0.589975	0.22352	0.00101042	0.00729206
DBNDD2	851.279	0.586676	0.110305	1.65211e-08	4.17118e-07
ALKBH3	343.571	-0.585596	0.155277	2.7009e-05	0.000338035
GPCPD1	635.029	-0.58628	0.179259	0.000114832	0.00118414
ANKEF1	887.143	-0.586603	0.0988871	4.22209e-10	1.47174e-08
SLC12A6	695.689	-0.587007	0.196101	0.000356476	0.0030873
PCTP	1210.3	-0.588604	0.148029	9.74058e-05	0.00102924
C1GALT1	1100.41	-0.589433	0.154648	1.96481e-05	0.00025725
CCDC159	450.63	-0.589738	0.15621	2.18607e-05	0.000282793
VAV3	1395.55	-0.589941	0.114062	3.42888e-08	8.11367e-07
DRAM1	4163.36	-0.590441	0.132809	1.33217e-06	2.34133e-05
RP11-1277A3.2	249.242	-0.59076	0.221123	0.000951347	0.00693675
JAK1	8984.36	-0.59116	0.0603536	1.90413e-23	1.929e-21
PMEPA1	9293.69	-0.592086	0.121201	1.55571e-07	3.3136e-06
TMC7	248.636	-0.592573	0.197305	0.000369176	0.00317284
ANXA9	3727.72	-0.593178	0.119247	9.85718e-08	2.1504e-06
ITGA5	522.537	-0.593342	0.222516	0.000865457	0.0064261
HIST2H2BF	1005.59	-0.593577	0.173287	8.766e-05	0.000944734
EHF	472.659	-0.596976	0.237888	0.00139994	0.00956244
TUBE1	505.744	-0.598666	0.159758	2.48428e-05	0.000315406
MB21D2	989.195	-0.599283	0.108547	4.48425e-09	1.28875e-07
FOXP1	1650.08	-0.600618	0.169206	4.80462e-05	0.000561486
PRSS22	1407.14	-0.602567	0.111649	1.39486e-08	3.59447e-07
STOX2	500.478	-0.604271	0.141679	2.71467e-06	4.48543e-05
CRELD1	1090.2	-0.604672	0.116722	3.19219e-08	7.62035e-07
OPLAH	1525.08	-0.605945	0.126478	2.4254e-07	4.94075e-06
EPOR	962.616	-0.606247	0.148562	6.27197e-06	9.46577e-05
SLC4A3	751.015	-0.606299	0.155995	1.56423e-05	0.000210937
LRRC56	288.411	-0.606568	0.162764	2.53358e-05	0.000320834
SDC3	1949.08	-0.607741	0.145499	4.0339e-06	6.42925e-05
CA12	6298.76	-0.607972	0.115632	1.92008e-08	4.76037e-07
PLEKHD1	183.362	-0.609311	0.237864	0.00121251	0.00847501
CCDC69	430.786	-0.60944	0.16581	3.12103e-05	0.000383539
SAMD15	209.765	-0.610559	0.218045	0.000589705	0.00467638
SAMD12	1068.09	-0.610644	0.127109	2.21349e-07	4.55889e-06
MID2	1006.76	-0.610743	0.0958514	3.1131e-11	1.2043e-09
DDX58	1322.06	-0.611994	0.0836902	3.96398e-14	2.08715e-12
STXBP6	153.544	-0.612154	0.232147	0.000922465	0.0067596
PIEZO1	39836.3	-0.612696	0.0862985	1.8691e-13	9.29334e-12
MTAP	223.67	-0.619052	0.219341	0.000545597	0.00438888
RMND5B	8939.25	-0.624643	0.115052	7.8332e-09	2.13392e-07
SESTD1	1851.8	-0.624805	0.108497	1.20746e-09	3.86029e-08
FAM69A	159.232	-0.625084	0.253243	0.00141247	0.00963585
ECE1	3314.9	-0.626915	0.0956694	7.91767e-12	3.32481e-10
PRR15L	3193.52	-0.627036	0.106174	5.07422e-10	1.74624e-08
SHC2	567.936	-0.627704	0.209318	0.000392614	0.00335117
IFNGR1	1642.82	-0.628193	0.0875036	1.04346e-13	5.33545e-12
MYH14	17845.5	-0.628497	0.0965678	1.0913e-11	4.50098e-10
RP11-64B16.2	242.79	-0.628508	0.147017	2.39531e-06	3.9944e-05
APOBEC3B	719.628	-0.629212	0.111446	2.22339e-09	6.7297e-08
MOCS2	4738.31	-0.629954	0.0907197	5.11733e-13	2.44681e-11
SH3YL1	5447.56	-0.630863	0.0890407	1.9842e-13	9.80546e-12
ZC3H12A	1753.84	-0.630958	0.183516	7.2617e-05	0.000805095
DIAPH2	824.948	-0.633934	0.0953101	4.05693e-12	1.75357e-10
ANKDD1A	611.156	-0.634242	0.14418	1.61495e-06	2.7671e-05
RASGRP1	464.364	-0.63578	0.127005	7.24426e-08	1.60413e-06
SLC6A9	1142.09	-0.636069	0.116257	5.70257e-09	1.60196e-07
KSR1	229.582	-0.636304	0.257705	0.00147479	0.0099728
RHOU	403.641	-0.636786	0.153708	4.65939e-06	7.31113e-05
KAZN	771.277	-0.637346	0.120224	1.52352e-08	3.88894e-07
LRRC27	637.852	-0.639953	0.133109	1.997e-07	4.15525e-06
ELL2	836.477	-0.641001	0.198916	0.000142752	0.00143185
GAB2	853.057	-0.641561	0.132232	1.61488e-07	3.42613e-06
ARHGAP40	297.67	-0.643353	0.207748	0.000227304	0.00212969
PTK6	1696.31	-0.646479	0.110419	6.81548e-10	2.26377e-08
PRPS1	2337.75	-0.64682	0.133715	1.6872e-07	3.56557e-06
INSR	2015.94	-0.647655	0.205699	0.000179901	0.00173986
LMBR1L	988.969	-0.648564	0.175851	2.70278e-05	0.000338035
FYN	379.149	-0.648608	0.23634	0.000683942	0.00529419
RPS6KA2	523.362	-0.648956	0.234873	0.000617535	0.00486613
SEMA5A	848.584	-0.650724	0.200997	0.000158081	0.00155955
ITGB4	13601.3	-0.651127	0.087495	1.36209e-14	7.58698e-13
FMR1	4744.73	-0.651217	0.106235	1.16987e-10	4.31946e-09
EGFL7	1747.32	-0.65237	0.175454	2.39663e-05	0.000305882
TCHH	462.741	-0.652577	0.162831	7.36145e-06	0.000109169
LHX1	343.753	-0.652855	0.166872	1.02411e-05	0.000146253
TMPRSS13	1918.13	-0.65311	0.110719	4.76564e-10	1.65409e-08
DENND3	657.278	-0.655989	0.195869	9.66612e-05	0.00102204
SRI	1863.2	-0.656951	0.0985504	2.99541e-12	1.3087e-10
SULF1	2749.69	-0.657078	0.266364	0.00123568	0.0086184
RALGPS1	1436.5	-0.658315	0.161576	5.86407e-06	8.93334e-05
ZNF311	143.504	-0.658936	0.218794	0.000308812	0.00275332
GPR37	666.616	-0.659356	0.129918	4.94965e-08	1.13158e-06
TRIM5	425.142	-0.66581	0.188708	5.66796e-05	0.000649731
CECR2	129.506	-0.666532	0.245654	0.000919997	0.00674457
PFKFB2	2381.59	-0.66682	0.104683	2.44327e-11	9.56595e-10
ICAM1	482.844	-0.667342	0.229785	0.000411372	0.00348195
VEGFA	3763.6	-0.668895	0.124123	8.86792e-09	2.3798e-07
PLK3	592.506	-0.669409	0.158383	2.97845e-06	4.90129e-05
CDH3	6183.74	-0.669976	0.0507277	1.14114e-40	2.89011e-38
APOL2	1657.94	-0.670143	0.102891	9.62589e-12	4.00067e-10
PCBP3	244.806	-0.670457	0.197345	8.8506e-05	0.000951275
2021-03-01	446.18	-0.670747	0.187726	3.86489e-05	0.000464733
MTUS1	1916.67	-0.671139	0.129784	2.92263e-08	7.03906e-07
NAV2	711.652	-0.671608	0.212491	0.000167685	0.0016413
CACNA1D	888.056	-0.671735	0.240899	0.000499981	0.00408477
SULT1A2	76.4012	-0.673301	0.269037	0.00114665	0.00807384
PCK2	1333.2	-0.673976	0.104905	1.67138e-11	6.66942e-10
SLCO3A1	1137.01	-0.676963	0.14547	3.71912e-07	7.28938e-06
SLC29A3	453.713	-0.677544	0.166817	5.64598e-06	8.65017e-05
RUNX2	341.38	-0.677583	0.230907	0.000330788	0.00290925
CYR61	3951.44	-0.68009	0.192025	4.45008e-05	0.000524211
EGLN3	1576.99	-0.680458	0.142576	2.21735e-07	4.56105e-06
PELI1	244.991	-0.686662	0.287644	0.00144432	0.00982415
MYO18A	4352.51	-0.687749	0.148835	4.47783e-07	8.6406e-06
PTPN21	4359.99	-0.688681	0.0982121	2.85887e-13	1.39998e-11
AC090094.1	509.292	-0.689724	0.232777	0.000297111	0.00266218
PDGFA	1349.49	-0.689915	0.0932437	1.77971e-14	9.74574e-13
RHOQ	5034.97	-0.690266	0.0814144	2.92388e-18	2.14448e-16
JUN	21565.7	-0.691353	0.100162	6.386e-13	3.02663e-11
STX1A	574.259	-0.692538	0.145911	2.42633e-07	4.94075e-06
RIMS2	183.083	-0.693599	0.291434	0.00134155	0.0092297
CYTH3	2645.62	-0.693605	0.0978285	1.67718e-13	8.39056e-12
CHST11	1015.5	-0.693734	0.168752	4.34216e-06	6.87325e-05
CTPS1	1263.55	-0.694558	0.198205	4.65534e-05	0.000545614
ZMIZ1	8617.48	-0.69574	0.102978	1.71768e-12	7.64887e-11
SPIRE2	1524.42	-0.69655	0.121286	1.12147e-09	3.60674e-08
HHEX	138.702	-0.696648	0.219611	0.000170745	0.00166323
MAP2	491.614	-0.6967	0.248515	0.000502793	0.00410361
CYP4F11	157.747	-0.697252	0.20939	8.94415e-05	0.000960104
PRSS8	6170.29	-0.700091	0.102555	1.08734e-12	5.02128e-11
ZMYND15	198.637	-0.700431	0.220423	0.00015372	0.00152462
ONECUT2	921.538	-0.701232	0.185805	1.37e-05	0.000189635
ALDH3B2	6564.04	-0.702286	0.0997582	2.35921e-13	1.1588e-11
RGL3	317.063	-0.702545	0.257635	0.000574008	0.00457879
LRRN2	421.963	-0.705937	0.198645	4.13355e-05	0.000492586
FUT8	3622.67	-0.706598	0.0754121	2.61919e-21	2.33266e-19
TAPBPL	766.12	-0.707185	0.118306	2.7442e-10	9.73322e-09
FLNA	60725	-0.707246	0.0638933	2.27263e-29	3.1756e-27
FRMD3	229.702	-0.709276	0.282823	0.000993272	0.00718748
PADI2	1254.16	-0.712195	0.122333	6.22439e-10	2.08884e-08
NPY5R	51.0631	-0.71403	0.30338	0.00127922	0.00886482
NKX3-1	178.266	-0.715998	0.286393	0.00110607	0.00783237
2021-03-10	224.352	-0.716031	0.223145	0.000138566	0.00139485
VPS13C	3490.49	-0.71635	0.164538	1.45338e-06	2.5115e-05
WIPI1	2151.05	-0.716956	0.0714999	1.48522e-24	1.57346e-22
RUNX1	2445.41	-0.717011	0.17995	7.28008e-06	0.00010816
KITLG	734.144	-0.719421	0.237346	0.000217472	0.00205061
HIST4H4	737.56	-0.719747	0.26894	0.000651592	0.00508996
RANBP17	1096.7	-0.72047	0.194374	2.1178e-05	0.000275059
B4GALT1	10341.4	-0.720842	0.0529652	1.68127e-42	4.69856e-40
PDGFRL	270.045	-0.721666	0.26277	0.000566559	0.00453052
SH3BP5	4786.36	-0.72315	0.0567333	3.96626e-38	8.68772e-36
NMI	1247.09	-0.725594	0.117731	8.40708e-11	3.13265e-09
BTG1	7580.35	-0.727394	0.0919988	3.16392e-16	1.99549e-14
VGLL3	1628.76	-0.728556	0.205473	4.27696e-05	0.000506764
DTX4	1436.27	-0.730291	0.105979	5.95023e-13	2.82836e-11
HLA-F	574.819	-0.730524	0.13985	1.93286e-08	4.78318e-07
C12orf60	292.569	-0.731055	0.156984	3.49747e-07	6.88826e-06
PLXNA2	3541.33	-0.731483	0.198604	2.23781e-05	0.000288108
ISG20	676.31	-0.732357	0.187474	9.59888e-06	0.000138424
TMEM175	641.869	-0.732468	0.189989	1.15298e-05	0.000161947
CCDC68	1645.76	-0.732626	0.172601	2.41541e-06	4.02378e-05
EPB41L4A	901.636	-0.734655	0.0984514	1.06418e-14	6.01019e-13
YPEL5	4387.11	-0.73662	0.0821746	3.77246e-20	3.10395e-18
SHB	1414.38	-0.736688	0.103089	1.05982e-11	4.38231e-10
CH507-42P11.8	3139.39	-0.738409	0.115629	1.9049e-11	7.53085e-10
PCDH9	1255.59	-0.739166	0.125549	4.19793e-10	1.46647e-08
BEND6	399.984	-0.742479	0.247144	0.000240205	0.0022325
ZFP36	3388.19	-0.744956	0.133653	2.40129e-09	7.19456e-08
ICA1	3584.78	-0.745096	0.143	2.05667e-08	5.06634e-07
ZNF608	2584.75	-0.74517	0.0999255	9.74029e-15	5.53966e-13
TRIM47	439.006	-0.746939	0.285602	0.000735493	0.00561017
LYPD6	1983.84	-0.748049	0.076911	2.20873e-23	2.22369e-21
LIPG	225.88	-0.748399	0.256595	0.0003138	0.00279165
CYP4V2	1012.02	-0.750784	0.128845	6.35239e-10	2.12301e-08
PGPEP1	2293.44	-0.753547	0.111383	1.45688e-12	6.60558e-11
ADM	1223.03	-0.755847	0.198777	1.6222e-05	0.000218028
RCAN2	238.447	-0.756514	0.257286	0.000324883	0.00287134
NHS	1239.57	-0.756924	0.27451	0.000475622	0.00392542
P2RX4	1841.78	-0.757319	0.111526	1.45894e-12	6.60558e-11
CFAP44	316.324	-0.765193	0.282889	0.00053034	0.0042917
VIPR1	430.109	-0.76562	0.184874	3.52897e-06	5.69165e-05
COL12A1	5530.03	-0.765966	0.166592	4.3235e-07	8.35275e-06
NATD1	1014.37	-0.766499	0.139036	3.8281e-09	1.10803e-07
CTSD	14417.5	-0.768388	0.0620622	3.66358e-36	7.42287e-34
TANC2	15772.4	-0.768588	0.11273	9.98448e-13	4.6372e-11
USP2	998.803	-0.770004	0.11669	4.26656e-12	1.8344e-10
H2AFY2	1468.84	-0.771375	0.106322	4.24936e-14	2.22187e-12
KDM6B	4455.22	-0.774454	0.19623	7.41651e-06	0.000109785
MAP3K1	3479.32	-0.774554	0.080641	8.36761e-23	8.27016e-21
SIGLEC15	128.555	-0.774882	0.30285	0.000945248	0.00690159
JAG1	1298.6	-0.777107	0.155357	5.66025e-08	1.28203e-06
TNFAIP2	503.386	-0.777552	0.213189	2.4463e-05	0.00031124
NXNL2	142.751	-0.777554	0.234859	7.93197e-05	0.000868712
RHBG	467.276	-0.778907	0.202328	1.31353e-05	0.000182442
SEMA3A	133.409	-0.779142	0.266214	0.000280368	0.00253174
OPTN	4331.1	-0.780215	0.0823168	2.88859e-22	2.75419e-20
MPZL2	2514.27	-0.780307	0.102512	3.12936e-15	1.83782e-13
ANKHD1-EIF4EBP3	2603.9	-0.780878	0.110407	1.67492e-13	8.39056e-12
ITGA3	10695.6	-0.781674	0.0932521	5.72768e-18	4.14464e-16
CXCL16	3286.57	-0.782176	0.0862285	1.2159e-20	1.03186e-18
CAMK1D	1574.11	-0.782955	0.122069	1.35896e-11	5.52408e-10
HSH2D	636.603	-0.785173	0.176248	9.09421e-07	1.65813e-05
CCDC85A	716.146	-0.787267	0.135884	7.76159e-10	2.55706e-08
SEC24D	1552.96	-0.794601	0.103315	1.51036e-15	9.03373e-14
IFIH1	987.967	-0.794929	0.14968	1.07465e-08	2.83235e-07
TSPAN15	5119.21	-0.795896	0.106191	6.9792e-15	4.01156e-13
FAM83A	659.52	-0.795967	0.199218	5.9327e-06	9.01248e-05
TAP2	1633.52	-0.796484	0.146631	5.48427e-09	1.55375e-07
ABCD1	2370.63	-0.799342	0.106804	7.07954e-15	4.05485e-13
HARS2	993.674	-0.80143	0.306888	0.000653377	0.00510144
EML5	155.478	-0.803668	0.334531	0.00106113	0.00757366
C5orf63	323.315	-0.805378	0.152165	1.19908e-08	3.12977e-07
RGPD5	656.829	-0.805839	0.197049	3.92366e-06	6.266e-05
ASNS	3348.01	-0.807217	0.0720591	4.17751e-30	5.99232e-28
NPAS2	656.476	-0.807459	0.161965	6.13305e-08	1.37307e-06
WNT3	330.166	-0.807635	0.16825	1.8257e-07	3.83325e-06
RP11-72I8.1	416.408	-0.809109	0.29809	0.000491843	0.00402844
NEDD9	2619.41	-0.809963	0.120042	1.57714e-12	7.10109e-11
EPHB2	784.6	-0.812201	0.0999639	4.60493e-17	3.05907e-15
SLC16A2	931.122	-0.815277	0.107562	3.55767e-15	2.07433e-13
PPP2R5B	894.063	-0.816744	0.157621	1.91707e-08	4.76037e-07
ADAMTS17	162.893	-0.817404	0.340257	0.00115796	0.00813581
IGDCC3	1615.04	-0.817767	0.17623	3.46254e-07	6.84443e-06
RP11-504P24.3	195.253	-0.818089	0.260205	0.000131974	0.00133281
LGALS3	5338.87	-0.818563	0.127486	1.3598e-11	5.52408e-10
DDIT4	6654.53	-0.818955	0.110914	1.52e-14	8.43757e-13
BEX4	236.416	-0.819457	0.268312	0.000186244	0.00179052
CLDN1	2784.2	-0.821295	0.145149	1.52938e-09	4.79492e-08
DMD	489.599	-0.822391	0.207908	6.0869e-06	9.2036e-05
FAM171A1	285.834	-0.826481	0.236169	3.78911e-05	0.000457317
LMO2	77.5447	-0.827084	0.33558	0.000934242	0.00683046
ZMAT1	1375.24	-0.827484	0.336587	0.000968605	0.00704357
ZFP36L1	9567.59	-0.829865	0.0874522	2.33934e-22	2.25705e-20
FAM110C	2282.86	-0.829948	0.142064	4.7865e-10	1.65779e-08
CAPN2	5064.12	-0.830399	0.0759349	8.25854e-29	1.1249e-26
ULBP2	298.345	-0.831535	0.225982	2.26175e-05	0.000290727
PLEKHH2	1377.92	-0.832132	0.334667	0.000896813	0.00659848
KIAA1024	437.016	-0.833837	0.233383	3.15574e-05	0.00038751
TRABD2A	110.736	-0.8378	0.322956	0.00064953	0.00507629
NPNT	15369.2	-0.841208	0.115927	4.05662e-14	2.12795e-12
XAF1	555.489	-0.843648	0.247092	5.11669e-05	0.000594526
SAT1	7451.63	-0.843764	0.0898285	6.16536e-22	5.74335e-20
C10orf10	238.625	-0.846921	0.253552	6.11506e-05	0.000693587
SLC27A6	451.013	-0.847535	0.126339	1.77336e-12	7.87517e-11
TP53INP1	7163.31	-0.847658	0.0729482	1.24925e-32	2.201e-30
IKZF2	760.559	-0.84838	0.217075	7.88011e-06	0.000115906
BTG2	3407.84	-0.849909	0.103572	2.2609e-17	1.55944e-15
SLC22A4	269.889	-0.850771	0.220663	9.74784e-06	0.000140198
MDK	12832.4	-0.852769	0.140749	1.30645e-10	4.79102e-09
ALS2CL	669.001	-0.853946	0.186776	4.2653e-07	8.25015e-06
TUFT1	6571.83	-0.854	0.0840818	3.01368e-25	3.30059e-23
SGCG	830.471	-0.854918	0.278386	0.000155925	0.00154391
ABTB2	1452.06	-0.85846	0.0918433	8.78714e-22	8.1389e-20
CREBRF	1176.5	-0.859261	0.140699	9.56919e-11	3.54936e-09
CERK	3202.69	-0.859455	0.115552	9.71906e-15	5.53966e-13
PRSS16	267.443	-0.860636	0.18156	1.57604e-07	3.3525e-06
CGN	8253.98	-0.86086	0.074769	1.12841e-31	1.82904e-29
CD55	4561.72	-0.861781	0.0815499	4.15124e-27	5.13645e-25
NAV1	201.271	-0.863696	0.337081	0.00067383	0.00522839
FAM46A	2344.59	-0.869132	0.134991	1.10136e-11	4.53094e-10
PGM2L1	303.58	-0.870035	0.211775	3.39661e-06	5.49618e-05
PPFIBP2	746.921	-0.870495	0.181242	1.3266e-07	2.85563e-06
GRHL3	3288.7	-0.872913	0.0960356	1.08221e-20	9.28126e-19
C19orf66	1157.08	-0.874299	0.112983	1.55059e-15	9.24025e-14
CAMK2N1	1154.56	-0.876252	0.156955	1.99805e-09	6.13337e-08
SYNM	494.909	-0.876697	0.112705	6.57582e-16	4.05276e-14
RFTN1	686.915	-0.879185	0.227883	9.34108e-06	0.000135308
CAST	12123.5	-0.881653	0.0721443	2.35909e-35	4.66322e-33
AHRR	824.519	-0.883587	0.147253	1.72185e-10	6.21591e-09
RAB7B	218.698	-0.883926	0.241127	2.06629e-05	0.0002688
TMC4	2608.09	-0.886877	0.099964	6.97265e-20	5.62287e-18
IDS	7842.78	-0.889141	0.0646536	4.55693e-44	1.36784e-41
TGFBR2	435.752	-0.891027	0.166183	7.21728e-09	1.9828e-07
PCDH1	889.391	-0.895857	0.190779	2.55733e-07	5.16856e-06
KCNC3	2041.22	-0.896479	0.160618	2.07946e-09	6.3357e-08
HS6ST3	436.014	-0.897276	0.280564	0.000122108	0.00124481
MVP	1503.66	-0.898789	0.164098	3.75684e-09	1.0913e-07
KLF2	359.971	-0.900465	0.270743	6.40118e-05	0.000718536
RNF180	285.29	-0.900503	0.369781	0.00086881	0.00643921
LHFPL2	1151.29	-0.904115	0.150253	1.61684e-10	5.84987e-09
PGM5	1800.64	-0.907215	0.141628	1.2548e-11	5.13614e-10
GSN	2785.08	-0.908048	0.170434	8.95146e-09	2.39825e-07
ADGRG1	3913.82	-0.911354	0.0630215	1.89032e-48	6.96368e-46
ADAMTSL4	354.083	-0.911803	0.285196	0.000103878	0.00108769
MSI2	14747.4	-0.916029	0.0815971	2.71257e-30	3.96108e-28
STON1	832.612	-0.916594	0.114665	1.17321e-16	7.60662e-15
CHD5	532.075	-0.918267	0.210117	9.99626e-07	1.81038e-05
CTB-167G5.6	281.389	-0.919986	0.169574	4.67619e-09	1.34153e-07
EFNA1	8240.9	-0.922288	0.0793893	3.17309e-32	5.41396e-30
CA4	562.953	-0.924082	0.170875	8.57791e-09	2.31347e-07
PLA2G4B	164.619	-0.927864	0.366378	0.000589307	0.00467638
OSBPL10	1933.76	-0.930825	0.137451	1.03414e-12	4.78924e-11
NCOA7	2892.41	-0.930846	0.101712	4.84323e-21	4.19807e-19
SEMA3B	2455.81	-0.937313	0.0872727	2.87785e-28	3.82353e-26
IFI35	534.285	-0.938601	0.200337	2.15022e-07	4.43987e-06
DLGAP3	113.023	-0.938747	0.292202	8.80792e-05	0.000947992
ADGRB1	236.489	-0.939855	0.336402	0.000333545	0.00292556
PCED1B	112.277	-0.94138	0.35429	0.000433491	0.00364632
RPS6KL1	977.149	-0.94153	0.163325	6.68776e-10	2.23049e-08
PLA2G4F	229.3	-0.942844	0.299779	0.000112053	0.0011613
SYTL5	1765.42	-0.946038	0.116375	3.58572e-17	2.39181e-15
DUSP8	1382.92	-0.946314	0.152361	4.06255e-11	1.56042e-09
PCDH10	1205.46	-0.947679	0.248013	9.38108e-06	0.000135766
RP11-157G21.2	181.965	-0.948346	0.217568	1.06825e-06	1.92051e-05
CHSY3	133.736	-0.948863	0.409338	0.00125651	0.00874485
LGALS3BP	15801.2	-0.949571	0.091982	4.80327e-26	5.52172e-24
ZDHHC11B	186.675	-0.949591	0.26999	3.31149e-05	0.000404546
ARID5B	1882.98	-0.950008	0.0900255	1.40464e-26	1.6741e-24
PYGL	2605.5	-0.950876	0.0997405	1.27562e-22	1.25312e-20
MICAL2	1432.98	-0.953288	0.134497	1.11657e-13	5.65577e-12
YPEL2	2478.93	-0.954452	0.0941928	3.35886e-25	3.65394e-23
SYDE1	146.505	-0.955605	0.33742	0.000267312	0.00243968
ARFGEF3	4438.24	-0.957766	0.088862	4.18055e-28	5.421e-26
BEX2	313.138	-0.959715	0.22501	1.48291e-06	2.5598e-05
TCF7L1	580.5	-0.959807	0.144266	2.40444e-12	1.05907e-10
KAT2B	950.49	-0.959996	0.132764	3.96596e-14	2.08715e-12
HS3ST3B1	71.0607	-0.961443	0.408115	0.00091842	0.0067391
C1orf158	77.177	-0.962063	0.375656	0.00057776	0.00459966
IL1R1	1970.09	-0.966891	0.244771	7.79252e-06	0.000114826
TCP11L2	440.27	-0.968059	0.206063	1.93926e-07	4.05071e-06
DAPK2	514.054	-0.971126	0.124811	6.60484e-16	4.05522e-14
CTNND2	5306.16	-0.972276	0.0836818	1.28559e-32	2.24067e-30
SH3BGRL	5784.31	-0.972792	0.113937	1.1428e-18	8.57579e-17
EGFR	1589.04	-0.974352	0.152206	1.28497e-11	5.24637e-10
TP63	423.219	-0.974593	0.176024	2.43197e-09	7.27303e-08
HHLA1	63.8987	-0.97664	0.422825	0.00110673	0.00783361
RP11-34P13.15	132.366	-0.976752	0.361372	0.000556909	0.00445995
REC8	86.6099	-0.979519	0.325001	0.00016478	0.00161874
RASGRP3	107.657	-0.979867	0.445942	0.00135828	0.00933686
DLX2	193.96	-0.981051	0.23181	1.71583e-06	2.91529e-05
GPX3	1009.21	-0.983003	0.144309	7.62092e-13	3.59091e-11
HERPUD1	2429.76	-0.984613	0.0941793	7.69803e-27	9.38176e-25
SCN1B	937.906	-0.991454	0.164658	1.42879e-10	5.22783e-09
PRICKLE2	665.894	-0.993283	0.200689	5.42583e-08	1.23348e-06
ST3GAL4	1887.77	-0.99403	0.0851348	1.54353e-32	2.6616e-30
GBP3	356.573	-0.995166	0.351958	0.000268252	0.00244057
DSCAM	369.715	-0.997355	0.181969	2.78041e-09	8.25415e-08
IRF1	1844.16	-0.997822	0.108118	2.2802e-21	2.04198e-19
GJB4	73.609	-1.00411	0.378165	0.000478711	0.0039448
TNFRSF11B	6263.51	-1.00483	0.10853	1.80876e-21	1.62879e-19
KCNK15	1078.25	-1.00959	0.142427	1.01332e-13	5.21428e-12
AASS	5999.3	-1.01363	0.209613	1.08323e-07	2.34733e-06
BATF	1329.92	-1.01384	0.175742	6.19017e-10	2.08167e-08
NPL	155.028	-1.01495	0.278738	1.78299e-05	0.000236889
KIF21B	251.254	-1.01719	0.185483	3.43508e-09	1.00686e-07
ITGB8	702.457	-1.02063	0.145449	1.9064e-13	9.44978e-12
LRP1B	257.23	-1.02533	0.31246	5.562e-05	0.000638487
PARP10	2139.71	-1.02808	0.130178	2.26311e-16	1.4442e-14
GRB10	1040.66	-1.02827	0.168598	9.02206e-11	3.3541e-09
UBE2QL1	574.383	-1.03519	0.223059	3.16005e-07	6.28788e-06
DHRS3	417.257	-1.03924	0.181644	7.71668e-10	2.54745e-08
MICAL1	1312.76	-1.04205	0.199486	1.38855e-08	3.58392e-07
TMEM198	278.83	-1.04238	0.21576	1.02767e-07	2.23291e-06
C16orf74	187.542	-1.04345	0.195762	7.39773e-09	2.02723e-07
RP11-705C15.2	570.018	-1.051	0.183807	8.35308e-10	2.73525e-08
OXCT2	83.0736	-1.05512	0.33285	9.38515e-05	0.000997534
ADAMTS19	1206.88	-1.05678	0.19241	2.57062e-09	7.67352e-08
QPRT	1399	-1.06217	0.130844	2.83253e-17	1.91302e-15
RHOV	1796.28	-1.06284	0.168274	2.08829e-11	8.23581e-10
SOCS2	778.004	-1.06366	0.129712	2.05305e-17	1.42213e-15
PLEKHA7	2126.69	-1.06594	0.0947221	3.20372e-30	4.63652e-28
BNC1	67.2837	-1.07025	0.297624	1.67423e-05	0.000224093
FOXO1	809.338	-1.07035	0.12088	6.55767e-20	5.31466e-18
ACKR3	4803.75	-1.07064	0.0983739	1.1331e-28	1.53054e-26
MYZAP	118.9	-1.0715	0.265589	3.57391e-06	5.7584e-05
STEAP4	127.589	-1.07587	0.41473	0.000478454	0.00394469
LYPD6B	994.725	-1.07986	0.102213	3.42876e-27	4.27514e-25
PTHLH	121.934	-1.08141	0.323323	5.12467e-05	0.000595027
CACNG4	15031	-1.08265	0.0821681	9.81883e-41	2.52624e-38
EGR1	22942.7	-1.08284	0.221022	6.58524e-08	1.4642e-06
PIK3IP1	1034.85	-1.08295	0.192798	1.38535e-09	4.38576e-08
SP110	579.678	-1.0843	0.178204	8.11423e-11	3.0305e-09
CCDC82	136.079	-1.08571	0.426758	0.000538371	0.00434152
PKD1L2	342.714	-1.08635	0.206598	1.11963e-08	2.93657e-07
FAM49A	164.051	-1.08681	0.340756	7.37352e-05	0.000815818
DUSP10	555.577	-1.08936	0.202209	4.71165e-09	1.34931e-07
SPATA6	262.417	-1.09098	0.221376	5.79505e-08	1.30824e-06
HSPD1P11	52.2358	-1.09436	0.318097	3.03681e-05	0.000374325
LURAP1L	870.301	-1.09782	0.132554	1.0414e-17	7.40356e-16
ZNF185	2581.35	-1.09853	0.0949499	4.01068e-32	6.70197e-30
FATE1	29.4798	-1.1012	0.531591	0.00104141	0.00748051
PPL	9258.59	-1.10126	0.0774286	4.79925e-47	1.69111e-44
TNNI1	319.314	-1.1015	0.290939	1.00377e-05	0.000143729
GRAMD2	1023.12	-1.10712	0.140566	2.24755e-16	1.43994e-14
MXRA8	237.132	-1.1111	0.223003	4.61199e-08	1.0649e-06
NFKBIZ	1090.15	-1.11156	0.43392	0.000512291	0.00416854
ALDH1L2	639.633	-1.1124	0.236713	1.59997e-07	3.39893e-06
HLA-C	8528.19	-1.11455	0.0941971	2.0528e-33	3.65647e-31
EFHB	37.7446	-1.11635	0.537371	0.00138576	0.00948958
RPS9P1	166.946	-1.11641	0.256685	1.06873e-06	1.92051e-05
TATDN2P3	291.548	-1.12061	0.334291	4.40222e-05	0.000520844
WIPF1	345.918	-1.12224	0.267531	1.69685e-06	2.88606e-05
P2RY2	1230.36	-1.12704	0.0936786	1.81509e-34	3.42102e-32
BACE2	2097.32	-1.14307	0.105536	1.78356e-28	2.38923e-26
RND1	1533.26	-1.15546	0.22582	2.25172e-08	5.4967e-07
RELB	488.232	-1.15751	0.233895	6.41753e-08	1.43281e-06
TSPAN1	830.031	-1.16429	0.172452	1.17545e-12	5.39742e-11
TGM1	136.327	-1.16511	0.297039	5.38745e-06	8.31668e-05
ARRDC3	2575.59	-1.16774	0.130505	2.45802e-20	2.05372e-18
CSRNP1	2201.39	-1.16965	0.150822	7.08131e-16	4.33136e-14
SMIM5	608.678	-1.17553	0.191702	7.02722e-11	2.63667e-09
NR6A1	227.614	-1.17836	0.206329	5.57493e-10	1.90641e-08
CASP4	402.436	-1.1786	0.176023	1.56941e-12	7.08595e-11
SEMA3D	49.1497	-1.17884	0.468889	0.000533285	0.00431338
NPY1R	2162.04	-1.17943	0.180975	4.0991e-12	1.76708e-10
OAS3	2946.72	-1.17956	0.102008	3.45731e-32	5.83745e-30
TFPI	2060.49	-1.18142	0.162396	2.27994e-14	1.21965e-12
PDGFC	424.668	-1.18201	0.123773	6.74167e-23	6.70403e-21
AKR1C2	238.846	-1.18269	0.420261	0.000271656	0.00246682
SDK1	1071.9	-1.18762	0.166124	6.24427e-14	3.24402e-12
ATP6AP1L	191.556	-1.18839	0.274723	9.20982e-07	1.67733e-05
SLC9A4	135.892	-1.18985	0.444559	0.000390347	0.00333358
KLF12	520.267	-1.19399	0.253358	1.50407e-07	3.21628e-06
TUBB3	21547.8	-1.20061	0.100815	7.82672e-34	1.44163e-31
CARMIL3	71.0616	-1.20319	0.318648	9.20173e-06	0.000133409
C2orf54	973.768	-1.21195	0.255332	9.88287e-08	2.15311e-06
IFI44L	325.255	-1.21568	0.245453	4.06772e-08	9.48686e-07
APOL6	1580.93	-1.21731	0.122257	1.91316e-24	2.01367e-22
AP006285.1	195.686	-1.21932	0.284989	1.30925e-06	2.30921e-05
CD22	80.6986	-1.21978	0.611141	0.00138012	0.00945895
PXDC1	146.806	-1.22975	0.358855	4.04162e-05	0.000483473
ATP2A3	9842.08	-1.23008	0.12433	3.35832e-24	3.4672e-22
GPR87	344.974	-1.23063	0.233109	8.81093e-09	2.36843e-07
SYNPO2	142.959	-1.23355	0.316974	4.8462e-06	7.55308e-05
PRKG1	1240.85	-1.23598	0.257999	1.06342e-07	2.30749e-06
SCUBE3	274.183	-1.24337	0.219862	1.08466e-09	3.49651e-08
SPATS2L	1862.21	-1.24475	0.100731	3.20218e-36	6.57015e-34
ANOS1	331.849	-1.25102	0.333855	8.8208e-06	0.000128576
CADM1	4458.55	-1.25764	0.117082	4.1702e-28	5.421e-26
MAP3K8	455.834	-1.25884	0.194982	7.42757e-12	3.13525e-10
SLPI	46.6463	-1.26118	0.576964	0.00125714	0.00874551
ACHE	1000.46	-1.26162	0.356934	3.39427e-05	0.000413356
PHLDB2	2551.09	-1.26252	0.137975	4.04579e-21	3.56403e-19
ATP8A2	1301.57	-1.2653	0.115733	5.23829e-29	7.19554e-27
ATP6V0D2	54.1533	-1.26796	0.40726	9.75098e-05	0.00102966
DHX58	92.576	-1.26835	0.34919	1.84382e-05	0.000243574
LRRC4	78.3086	-1.26987	0.464773	0.000260408	0.00238472
UGT1A1	107.423	-1.27762	0.372354	3.57926e-05	0.000433929
CORO2A	730.496	-1.27851	0.0990568	2.65651e-39	6.06469e-37
GALNT16	176.753	-1.27983	0.209108	5.79775e-11	2.19569e-09
CDH15	31.8797	-1.28124	0.443112	0.000194004	0.00185852
SLIT2	1782.79	-1.28483	0.157587	2.32108e-17	1.59417e-15
HES1	8266.56	-1.28723	0.14425	3.03117e-20	2.50675e-18
MYO1B	15912.1	-1.28912	0.059599	7.29438e-105	1.18235e-101
SDC1	3294.46	-1.29383	0.105504	9.24025e-36	1.84908e-33
RNF144B	1448.31	-1.29925	0.198523	4.53805e-12	1.93064e-10
EEF1A2	43340	-1.2998	0.143333	8.89469e-21	7.66883e-19
ADAMTS9	1727.43	-1.30017	0.149349	2.00296e-19	1.57602e-17
VIPR2	64.716	-1.3022	0.473157	0.000253999	0.00233659
EPHA3	436.941	-1.3042	0.345865	1.01279e-05	0.000144892
PCDHA14	42.5692	-1.30469	0.468428	0.000268314	0.00244057
ULBP1	385.237	-1.30699	0.147742	7.60474e-20	6.10224e-18
SLC16A9	241.883	-1.30766	0.250899	1.19523e-08	3.12475e-07
CAPN5	705.903	-1.31147	0.319492	2.51623e-06	4.17886e-05
UBE2L6	1732.91	-1.31484	0.137153	6.38382e-23	6.38736e-21
BHLHE40	4378.65	-1.31623	0.180205	1.83857e-14	1.00341e-12
SLC11A1	93.8326	-1.31868	0.463755	0.000204799	0.00194583
RP11-295K3.1	313.983	-1.32281	0.199599	1.97679e-12	8.75457e-11
TLR3	29.4296	-1.32803	0.633578	0.00126014	0.00875885
TM4SF1	1011.5	-1.33384	0.27192	5.70094e-08	1.28879e-06
RBPMS	694.728	-1.33471	0.0939729	5.20322e-47	1.79445e-44
LYPD1	1716.01	-1.33833	0.172367	5.15533e-16	3.20164e-14
HCAR1	780.769	-1.33982	0.154909	3.70617e-19	2.86063e-17
AP3D1	1279.27	-1.34565	0.592266	0.000846506	0.00631141
TMPRSS2	507.627	-1.34729	0.195856	4.55883e-13	2.19923e-11
CAV1	3180.58	-1.35206	0.183591	1.70103e-14	9.34646e-13
ACOXL	117.628	-1.35266	0.466648	0.000196446	0.00187747
B3GNT3	353.128	-1.35659	0.211989	1.11529e-11	4.57662e-10
TMEM178B	1471.94	-1.35664	0.132144	1.11391e-25	1.23667e-23
RP11-460E7.8	42.5159	-1.35704	0.507816	0.000334196	0.0029281
ZBTB46	1127.26	-1.35792	0.167252	2.97177e-17	1.99873e-15
TTC9	1602.19	-1.35838	0.0982707	1.49477e-44	4.65936e-42
TMEM40	392.35	-1.36714	0.380209	1.81358e-05	0.000240362
CAPN13	175.686	-1.37118	0.522226	0.000226641	0.00212594
EGR2	619.234	-1.37421	0.195369	1.2558e-13	6.32153e-12
NRXN3	184.698	-1.3762	0.262098	8.9707e-09	2.39944e-07
NUPR1	518.141	-1.37948	0.329302	1.41955e-06	2.46882e-05
SASH1	1535.04	-1.38045	0.13733	6.78289e-25	7.23315e-23
PLK2	16273.6	-1.38361	0.12272	1.18602e-30	1.7637e-28
LRRC4C	83.6599	-1.38857	0.271088	1.70502e-08	4.28591e-07
BTN3A1	76.1287	-1.38986	0.393556	1.84234e-05	0.000243574
N4BP3	7008.59	-1.39068	0.106839	6.19827e-40	1.49952e-37
DDIT3	1110.09	-1.3946	0.125132	3.28084e-31	5.11337e-29
BLNK	708.755	-1.39659	0.21942	1.44177e-11	5.82786e-10
DDX60L	747.513	-1.40245	0.171627	1.62704e-17	1.13188e-15
EDN2	107.286	-1.40423	0.370749	7.76502e-06	0.000114525
MACC1	2686.47	-1.40537	0.15354	3.91632e-21	3.46883e-19
VWA5A	61.6102	-1.40546	0.391194	2.01915e-05	0.000263301
SVOPL	82.3049	-1.40546	0.453417	0.000115614	0.00119059
MBOAT1	480.537	-1.40569	0.15817	4.01163e-20	3.28406e-18
TWIST1	24.1049	-1.41176	0.637396	0.000867497	0.00643241
ESR2	74.0579	-1.41758	0.625062	0.000738897	0.00562819
SHISA2	2914.62	-1.41964	0.0844522	1.73074e-64	1.27516e-61
CPHL1P	307.256	-1.42142	0.337372	1.32036e-06	2.32628e-05
CLGN	184.518	-1.42173	0.224933	1.54607e-11	6.20305e-10
RND3	4486.51	-1.42351	0.0998628	3.28884e-47	1.18464e-44
SLITRK4	245.293	-1.4277	0.213929	1.41309e-12	6.43394e-11
CCL28	127.89	-1.43105	0.280011	2.18964e-08	5.36942e-07
PAPSS2	1223.4	-1.43242	0.26434	2.94724e-09	8.73343e-08
CNGA2	24.0452	-1.43395	0.60173	0.000398402	0.00338809
ARPIN	1818.02	-1.43536	0.12099	1.04275e-33	1.89909e-31
ERAP1	3562.95	-1.44064	0.127115	5.74642e-31	8.70502e-29
UPP1	395.94	-1.44327	0.273033	7.40404e-09	2.02723e-07
HELZ2	6934.81	-1.44485	0.0890213	2.048e-60	1.27677e-57
ZYX	2309.64	-1.44727	0.0959171	1.21346e-52	5.17604e-50
CMYA5	4334.86	-1.44855	0.128937	1.76641e-30	2.60289e-28
PROSER2	1077.68	-1.45421	0.163901	6.20768e-20	5.05629e-18
DNM3	68.4042	-1.46239	0.517171	0.00016789	0.00164232
SYNPO	2314.63	-1.47187	0.113914	2.07303e-39	4.80024e-37
SLC44A5	385.303	-1.48204	0.27718	6.22049e-09	1.72061e-07
EYS	39.3058	-1.48277	0.583857	0.000387903	0.00331446
PRSS23	5318.01	-1.48283	0.104779	1.31699e-46	4.44732e-44
PARP12	1329.14	-1.4833	0.114635	1.72296e-39	4.04745e-37
PCDH18	77.6342	-1.49056	0.412595	1.24626e-05	0.000173694
FBLIM1	529.067	-1.50023	0.344632	7.64705e-07	1.42636e-05
RPRM	160.294	-1.50415	0.263341	5.89354e-10	1.99433e-08
LUZP2	240.248	-1.512	0.28278	5.65214e-09	1.59055e-07
KLF7	1032.58	-1.51391	0.187337	2.3724e-17	1.62254e-15
SLC16A6P1	18.891	-1.5159	0.700532	0.000984176	0.0071344
MBNL2	1038.41	-1.51856	0.206712	1.29486e-14	7.26239e-13
CMPK2	290.284	-1.52356	0.25967	2.69339e-10	9.57395e-09
ABLIM3	850.4	-1.52539	0.121001	1.34812e-37	2.91355e-35
CAPN8	627.561	-1.52564	0.425204	1.42798e-05	0.000195988
AUTS2	285.975	-1.52649	0.356392	7.30879e-07	1.37275e-05
NR2F2	6457.87	-1.52873	0.143573	1.14094e-27	1.45619e-25
AC092651.1	62.2451	-1.53026	0.401471	6.88227e-06	0.000102532
BMP5	21.097	-1.53089	0.455313	2.83032e-05	0.000352356
RASGRF1	23.3967	-1.532	0.661413	0.000642652	0.00502738
EPS8L3	99.8956	-1.535	0.628413	0.000716939	0.0054997
AFF2	101.69	-1.53596	0.462971	5.42503e-05	0.000625422
UNC13D	6296.93	-1.5398	0.13438	1.3996e-31	2.22656e-29
RASD1	3227.51	-1.54437	0.212133	2.49071e-14	1.32802e-12
GABRB2	601.363	-1.5462	0.33502	2.13086e-07	4.40551e-06
ANXA3	4274.88	-1.5514	0.113542	1.67027e-43	4.83455e-41
MESP1	52.9988	-1.55223	0.787693	0.0013036	0.00900682
LAMC2	934.342	-1.55607	0.295039	1.24167e-08	3.23054e-07
MUC3A	607.036	-1.56528	0.198571	2.75779e-16	1.74614e-14
SKAP2	419.215	-1.56571	0.235875	1.63834e-12	7.33589e-11
PARP14	4412.5	-1.57081	0.106598	2.44237e-50	9.4258e-48
KRT23	88.0915	-1.57105	0.332222	1.09931e-07	2.379e-06
COL4A5	1840.83	-1.5757	0.155814	2.81186e-25	3.1005e-23
CLDN9	3132.16	-1.57641	0.180878	2.15264e-19	1.68561e-17
NPC1L1	172.845	-1.58009	0.434467	1.97334e-05	0.000258159
CALB1	58.7531	-1.5833	0.406343	4.56823e-06	7.18897e-05
SGPP2	370.883	-1.58618	0.109112	3.92525e-49	1.47964e-46
DTX3L	3492.09	-1.58627	0.079389	6.25888e-90	7.24644e-87
FXYD5	71.3253	-1.58721	0.370506	1.4432e-06	2.49923e-05
BMP8B	1356.99	-1.60188	0.0880606	4.92638e-75	4.69716e-72
GDF15	4633.63	-1.60532	0.172007	5.19408e-22	4.89482e-20
CALML5	1532.78	-1.61337	0.196127	1.11053e-17	7.8605e-16
EDN1	1030.36	-1.62145	0.256472	1.67466e-11	6.66942e-10
GPR50	124.64	-1.6273	0.437995	1.50216e-05	0.000203583
RPL23AP87	415.318	-1.62875	0.241961	1.37827e-12	6.29754e-11
LOXL4	81.6212	-1.63141	0.252357	4.61587e-12	1.9586e-10
GPR37L1	555.344	-1.6395	0.159834	6.40338e-26	7.30933e-24
KRT89P	177.836	-1.65204	0.576001	0.000360357	0.00311189
CD24	66033.4	-1.663	0.0628697	2.1431e-155	1.15792e-151
SYTL2	27158.5	-1.66984	0.0995853	2.63753e-64	1.85877e-61
SERPINE1	470.88	-1.67043	0.156594	8.90138e-28	1.1451e-25
CSF1R	31.6264	-1.67386	0.426024	3.61118e-06	5.81268e-05
SLC1A3	87.3391	-1.67927	0.485866	2.13568e-05	0.00027716
KCNN4	166.681	-1.68101	0.307343	1.8618e-09	5.73724e-08
APOL1	264.918	-1.68252	0.426307	3.75248e-06	6.01622e-05
TAP1	940.683	-1.68635	0.17327	1.35117e-23	1.37743e-21
DIO3	94.5427	-1.68777	0.332298	2.18235e-08	5.35964e-07
BASP1	12446.4	-1.69312	0.114739	2.26876e-50	8.96935e-48
BMF	3974.33	-1.69514	0.104134	8.27981e-61	5.59198e-58
ZNF710	3546.89	-1.69609	0.125551	7.99593e-43	2.27379e-40
SOX2	396.228	-1.70373	0.332254	1.70548e-08	4.28591e-07
BAMBI	8703.23	-1.70893	0.121431	3.40765e-46	1.12724e-43
VAT1L	84.1502	-1.71185	0.727976	0.000689214	0.00533245
CAV2	1304.25	-1.72275	0.183219	2.62496e-22	2.51763e-20
CHRD	835.099	-1.74776	0.212408	1.31261e-17	9.1707e-16
BDKRB2	687.995	-1.75016	0.112707	1.33782e-55	6.19562e-53
HMCN1	916.153	-1.7537	0.897892	0.00123831	0.008633
PTPRB	181.194	-1.76031	0.592735	9.66281e-05	0.00102204
ATP6V0A4	484.587	-1.76153	0.207451	1.05741e-18	8.00914e-17
CLCF1	962.604	-1.76335	0.154655	3.6732e-31	5.61688e-29
LGALS9	32.6782	-1.76719	0.76838	0.000766372	0.00580744
CEACAM6	1937.82	-1.77312	0.812073	0.000870414	0.00644814
KRT17	1860.56	-1.77947	0.188502	1.95544e-22	1.89795e-20
ARX	158.234	-1.78083	0.745609	0.000475429	0.00392542
TM4SF18	206.68	-1.78575	0.417051	9.42359e-07	1.71241e-05
CCDC89	61.7168	-1.7942	0.542509	5.35554e-05	0.00061829
RP11-358L22.2	41.1526	-1.80104	0.661873	0.000398862	0.00339022
ENC1	9271.5	-1.80642	0.0869618	5.57544e-97	8.21567e-94
MATN3	612.183	-1.80885	0.232293	5.1208e-16	3.19243e-14
TMEM132B	306.082	-1.81433	0.341228	5.09215e-09	1.45315e-07
COL5A1	6937.99	-1.81717	0.107118	7.6205e-66	6.17603e-63
C1orf116	274.849	-1.81782	0.61704	0.000290682	0.00261323
ADM2	258.174	-1.82386	0.212418	5.45652e-19	4.17192e-17
S100P	266.122	-1.82639	0.411934	7.1373e-07	1.34209e-05
FHOD3	238.129	-1.8311	0.546555	7.27601e-05	0.00080613
C16orf45	650.945	-1.83632	0.158996	4.28301e-32	7.08401e-30
MCF2L	1778.1	-1.84817	0.20018	1.25294e-21	1.15392e-19
WNT6	304.276	-1.85179	0.223592	6.40411e-18	4.59311e-16
HLA-B	1636.2	-1.86059	0.162506	1.53422e-31	2.41439e-29
MME	373.297	-1.86094	0.376253	3.84153e-08	8.99816e-07
SLC22A15	229.529	-1.86297	0.372516	2.66086e-08	6.4373e-07
SLC4A11	362.163	-1.86319	0.277102	8.5532e-13	4.0069e-11
SYNGR3	1211.45	-1.86343	0.117554	4.53937e-58	2.5372e-55
SPOCK2	472.842	-1.86427	0.388918	5.07013e-08	1.15586e-06
RP11-75L1.2	57.5647	-1.87005	0.708692	0.000341657	0.00298028
KRT15	1783.88	-1.89997	0.188809	3.4098e-25	3.68463e-23
KRTAP5-2	497.833	-1.90116	0.181847	8.6973e-27	1.05205e-24
GRPR	25.4069	-1.92648	0.461753	1.21975e-06	2.15604e-05
TSPAN19	36.3844	-1.92836	0.965824	0.00132208	0.00911512
KRT7	977.439	-1.93182	0.138467	1.81539e-45	5.76974e-43
EDIL3	473.749	-1.9324	0.158936	3.72211e-35	7.09784e-33
RGS16	920.728	-1.93285	0.175988	1.09027e-29	1.53671e-27
AKR1B10	60.0482	-1.93524	0.288478	8.86021e-13	4.13877e-11
GABBR2	299.049	-1.93578	0.502462	4.14517e-06	6.58716e-05
MGLL	1554.41	-1.94064	0.145239	5.86372e-42	1.58408e-39
NELL2	141.796	-1.94116	0.399867	4.6261e-08	1.06512e-06
ATP6V1B1	712.98	-1.97255	0.131578	5.14781e-52	2.13951e-49
PARP9	1938.27	-1.9734	0.103128	5.97318e-83	6.05121e-80
RDH12	23.1604	-1.97628	0.631959	5.28124e-05	0.000611454
TCHHL1	22.3498	-1.9774	0.651324	0.000118101	0.00121158
TFPI2	92.6531	-1.98033	0.595159	5.47018e-05	0.000630178
IRF9	1045.86	-1.98033	0.124351	3.54097e-58	2.04984e-55
KRT86	1437.44	-1.99784	0.161765	2.76227e-36	5.74021e-34
CDH11	177.694	-2.01237	0.471257	4.80799e-07	9.23372e-06
EPHA4	6141.29	-2.01252	0.0842965	2.55995e-127	6.91572e-124
LIF	1375.34	-2.02433	0.196086	2.98836e-26	3.51002e-24
RBM11	104.016	-2.02648	0.336066	6.79179e-11	2.55425e-09
LY6G6C	89.4505	-2.02664	0.778004	0.000845342	0.00630564
L1CAM	10519	-2.03038	0.129106	5.4866e-57	2.86879e-54
NUAK2	2200.13	-2.03107	0.104775	6.63898e-85	7.17408e-82
SCNN1A	283.97	-2.03685	0.368979	1.39915e-09	4.42083e-08
ZNF804A	43.9314	-2.04275	0.645322	0.000122386	0.00124686
GABRA3	106.955	-2.04298	0.374046	2.25914e-09	6.81906e-08
GPRC5A	20028.2	-2.08365	0.0870614	8.00992e-128	2.59665e-124
TNFAIP3	230.199	-2.08642	0.355438	1.97155e-10	7.07011e-09
CDK5R2	27.2257	-2.09283	0.688442	0.000144242	0.00144501
KIF5C	5342.78	-2.1012	0.0816949	4.6982e-147	1.90383e-143
KRT87P	529.057	-2.11707	0.209518	5.25198e-25	5.6377e-23
ZNF615	10.835	-2.12255	0.981591	0.000706545	0.00542275
ANKRD34B	193.363	-2.12818	0.436873	3.34971e-08	7.94955e-07
KRT16	293.084	-2.13204	0.255309	3.77998e-18	2.7599e-16
KRT4	80.9536	-2.133	0.625151	3.87024e-05	0.000465031
NIPSNAP3B	124.78	-2.13454	0.561581	7.65469e-06	0.000113001
IFIT1	1401.97	-2.13561	0.163046	1.58396e-40	3.94992e-38
ARHGAP29	1986.67	-2.1392	0.093714	3.4691e-116	8.03295e-113
OASL	466.773	-2.18834	0.232488	1.85416e-22	1.81049e-20
ADRA1B	12.776	-2.18886	1.04475	0.00121555	0.00849261
FOXA3	20.7247	-2.21032	0.672254	4.71226e-05	0.000551488
WISP2	83.7325	-2.23118	0.265524	2.14553e-18	1.58799e-16
DUSP15	25.8568	-2.23348	0.846507	0.000578433	0.00460276
GAS7	12.4719	-2.23502	0.90328	0.000351438	0.0030544
ERAP2	118.839	-2.2361	0.586552	5.08818e-06	7.88632e-05
GJB5	25.7176	-2.23651	0.684553	6.31671e-05	0.000711025
LOXL2	393.272	-2.23812	0.252093	2.23641e-20	1.87823e-18
KCNJ3	221.989	-2.23977	0.219646	1.07351e-25	1.20003e-23
A2ML1	18.0904	-2.24873	0.756184	0.000121697	0.00124196
PADI3	79.3459	-2.24904	0.267937	2.10629e-18	1.56609e-16
EFNB2	664.08	-2.25114	0.24711	4.36999e-21	3.82882e-19
CLIC5	288.419	-2.25316	0.342006	2.91131e-12	1.27539e-10
ATF3	1762.92	-2.25366	0.252883	2.61928e-20	2.17722e-18
BTBD19	117.913	-2.25719	0.501516	3.81126e-07	7.46095e-06
JPH2	175.685	-2.26406	0.277952	2.67752e-17	1.8159e-15
CYP24A1	13.4685	-2.28417	0.834511	0.000173719	0.00168915
KRT81	2937.05	-2.29593	0.151034	1.7279e-53	7.56961e-51
AQP3	4615.88	-2.30414	0.154287	1.026e-51	4.15759e-49
GLYATL2	63.4557	-2.32838	0.485287	4.48587e-08	1.03725e-06
SERPINA3	206.89	-2.33729	0.24891	3.30717e-22	3.13485e-20
GBP2	619.411	-2.34606	0.206369	3.45383e-31	5.33172e-29
ANKRD2	62.069	-2.3495	0.439256	6.10251e-09	1.69376e-07
DHRS2	2476.51	-2.35072	0.108455	1.75609e-105	3.16271e-102
CMAHP	12.2108	-2.35736	0.806923	0.000117007	0.00120341
AC010980.2	43.4182	-2.35897	0.359484	2.53987e-12	1.11568e-10
IGFBP3	886.149	-2.36958	0.337892	1.25066e-13	6.31527e-12
MYO16	88.8861	-2.36979	0.544332	5.80094e-07	1.10361e-05
ABCC3	6181.25	-2.37659	0.169586	6.74585e-46	2.18687e-43
IFIT2	1616.86	-2.37748	0.231717	7.11329e-26	8.06289e-24
VTCN1	249.311	-2.38673	0.375571	1.45562e-11	5.85461e-10
SLC7A11	883.466	-2.38772	0.14766	4.13595e-60	2.48295e-57
SP100	710.345	-2.40187	0.181148	2.26464e-41	5.92056e-39
NRP1	7502.39	-2.40317	0.121185	3.48285e-90	4.34258e-87
CRABP2	3772.98	-2.40514	0.233702	3.67036e-26	4.28006e-24
OAS2	383.155	-2.40903	0.282272	1.06264e-18	8.01129e-17
ABCC13	23.173	-2.41663	0.648553	5.94043e-06	9.01577e-05
HCAR3	38.8142	-2.42233	0.648899	1.55167e-05	0.000209591
CHAC1	205.242	-2.45224	0.197317	1.29552e-36	2.72716e-34
ALDH1A3	3591.77	-2.46054	0.157753	5.07106e-56	2.41755e-53
CCDC83	502.707	-2.47204	0.284541	8.40623e-20	6.71214e-18
GOLGA6L3	30.6488	-2.47557	0.804579	0.000112183	0.0011619
PRICKLE1	640.84	-2.47836	0.481935	1.49996e-08	3.83484e-07
NDUFA4L2	24.2144	-2.47994	0.828787	5.69476e-05	0.000651881
ANXA8	1860.47	-2.49216	0.191771	1.12588e-39	2.68372e-37
RUNX1T1	142.785	-2.50491	0.940184	0.000454506	0.00379355
TSC22D3	2415.61	-2.50729	0.146044	1.91744e-67	1.63578e-64
C15orf48	92.5413	-2.54053	0.415921	5.26522e-11	1.99869e-09
CDK6	184.114	-2.54366	0.524779	5.49186e-08	1.24674e-06
ANXA8L1	489.56	-2.54912	0.34662	2.04323e-14	1.10396e-12
ARHGAP6	176.796	-2.55024	0.780823	0.000169824	0.00165724
APOL3	486.676	-2.55224	0.187238	1.30541e-43	3.84716e-41
LAMB3	734.886	-2.55864	0.22204	1.02514e-31	1.67843e-29
KLK7	13.2512	-2.58121	0.656379	3.10476e-06	5.07309e-05
PLAU	854.174	-2.58681	0.153709	9.4217e-65	7.27221e-62
F3	97.677	-2.58896	0.472279	2.76845e-09	8.23372e-08
ADAMTS18	35.212	-2.59344	1.0561	0.000356556	0.0030873
ELF3	8675.12	-2.59625	0.129637	1.75793e-90	2.37453e-87
IFIT3	575.258	-2.61677	0.19475	2.1088e-42	5.79347e-40
KRT83	42.4464	-2.62224	0.596697	1.15157e-06	2.04894e-05
FAM189A2	213.323	-2.64902	0.859179	0.000406124	0.00344472
BPIFB1	241.59	-2.66755	0.451203	4.04319e-10	1.41547e-08
LBH	385.738	-2.67325	0.505121	1.27356e-09	4.04766e-08
FOXI1	253.434	-2.67392	0.17138	3.80661e-56	1.86974e-53
WNT10A	12.3055	-2.69009	1.18512	0.000946131	0.00690492
CLIP4	336.208	-2.7158	0.370747	4.04838e-15	2.33524e-13
CYP26A1	192.054	-2.74002	0.520164	9.21195e-09	2.45393e-07
ERP27	396.657	-2.75139	0.641454	3.277e-06	5.33302e-05
BST2	251.112	-2.75449	0.303291	4.49485e-21	3.91704e-19
GPC5	168.358	-2.76466	0.423128	5.96062e-12	2.5226e-10
UNC5C	75.4712	-2.79866	0.669586	1.5336e-06	2.63886e-05
IFI6	2373.64	-2.82454	0.212424	1.134e-41	3.01327e-39
KRT80	21172.2	-2.83958	0.0793626	1.16265e-281	1.88454e-277
CTGF	4032.67	-2.8527	0.256131	5.07018e-30	7.209e-28
TMPRSS4	498.591	-2.87581	0.281286	7.31358e-26	8.23235e-24
S100A8	113.943	-2.93015	0.347812	1.45742e-18	1.08864e-16
IFI44	141.02	-2.94912	0.365289	3.44028e-17	2.30428e-15
MAP1B	454.441	-2.96838	0.56098	6.50669e-09	1.79671e-07
TCN1	487.34	-2.97202	0.729777	1.27112e-06	2.2444e-05
ADGRF4	667.514	-3.04086	0.360001	6.24488e-18	4.49881e-16
NR2F1	127.02	-3.06225	0.790154	3.31859e-06	5.38448e-05
UGT1A6	607.015	-3.06327	0.312057	9.38694e-24	9.62993e-22
PSG4	147.331	-3.16526	1.06896	0.000654829	0.00511032
RARRES3	105.787	-3.16746	0.598161	9.40675e-09	2.49957e-07
DDX60	848.119	-3.17147	0.196266	1.39732e-60	9.05964e-58
PSMB9	310.263	-3.19983	0.349598	1.76862e-21	1.60154e-19
MYOZ1	189.475	-3.21418	0.425303	2.98734e-15	1.76079e-13
HCAR2	79.4059	-3.21437	0.432	1.31369e-14	7.34264e-13
TGFBI	297.995	-3.23055	0.377183	4.37126e-19	3.358e-17
CCR1	27.423	-3.25397	0.987255	0.000117449	0.00120718
DRD1	93.0324	-3.28756	0.845577	3.04871e-05	0.000375506
COL4A6	92.4283	-3.29033	0.491479	1.12014e-12	5.15804e-11
NCF2	434.091	-3.31131	0.576573	9.88572e-10	3.20475e-08
S100A7A	31.9992	-3.34735	0.976351	4.11771e-06	6.54995e-05
IFI27	152.618	-3.37974	0.449311	3.43716e-15	2.0113e-13
OAS1	350.909	-3.38513	0.269806	3.8353e-37	8.17979e-35
S100A7	99.0205	-3.4185	0.419042	1.02905e-17	7.34798e-16
CSTA	38.7626	-3.43849	1.32065	0.000730877	0.00558021
CLEC3A	722.787	-3.44245	0.313867	5.20101e-29	7.19554e-27
TNFSF15	252.155	-3.52154	0.225195	2.61068e-56	1.32239e-53
LILRB3	35.9606	-3.52775	0.875026	8.4284e-06	0.000123411
MYPN	274.735	-3.60782	0.302077	1.57249e-33	2.83205e-31
TGFB2	8094.82	-3.62721	0.127082	1.34678e-180	1.0915e-176
SERPINA12	53.1235	-3.68786	1.33325	0.000401492	0.003409
PSG9	528.059	-3.73935	0.83067	3.13068e-06	5.10514e-05
LUM	20.0236	-3.9099	2.62172	0.00146336	0.00993183
MUC20P1	20.4968	-3.93552	2.32426	0.000728626	0.0055709
KLK6	127.445	-4.0427	0.350341	1.40113e-31	2.22656e-29
CD163L1	35.9601	-4.08978	1.57132	0.000379787	0.00325247
PSMB8	443.527	-4.115	0.313613	5.09906e-40	1.25228e-37
STRA6	48.411	-4.30291	1.03903	1.45887e-05	0.00019972
NT5E	542.387	-4.33293	0.283185	5.71933e-54	2.57513e-51
SERPINA9	61.9193	-4.35516	2.31485	0.000285081	0.00257001
PSG8	89.0493	-4.362	1.33947	5.87556e-05	0.000668799
S100A9	915.13	-4.36313	0.246151	2.08311e-71	1.87584e-68
ANXA1	662.962	-4.40135	0.197836	5.3022e-110	1.07429e-106
RSAD2	381.066	-4.40226	0.556396	9.93076e-16	6.05141e-14
ABCA4	214.64	-4.44995	0.549775	2.65956e-17	1.81129e-15
SAMD9	481.75	-4.57302	0.353665	9.59857e-39	2.13128e-36
KCNJ13	16.4178	-4.88604	2.4625	0.000165275	0.00162136
DIO2	648.98	-4.90324	0.458609	3.43535e-28	4.52711e-26
ITGB6	1480.44	-4.91822	0.309531	6.32935e-58	3.41975e-55
C8orf4	1165.69	-5.17936	0.477007	2.59643e-27	3.26244e-25
NTN4	860.906	-5.67569	0.951113	6.04071e-09	1.67948e-07
SAMD9L	193.334	-6.64618	1.31358	6.01255e-09	1.67453e-07
KRT20	111.554	-7.14057	2.63249	1.89059e-07	3.95414e-06
AL513122.2	580.695	-9.04416	2.91718	1.56757e-09	4.88631e-08
