# Supplementary material for: Long-term Multimodal Recording Reveals Epigenetic Adaptation Routes in Dormant Breast Cancer Cells
Source: Cancer Discov. 2024 Mar 26;14(5):866–89. doi: 10.1158/2159-8290.CD-23-1161 (PMC11061610; doi:10.1158/2159-8290.CD-23-1161)
Supplement: Supplementary Table 5 — Differentially expressed genes for MCF7: AI (-E2) latency and dormancy samples Vs POT; awakening Vs Dormancy samples [file cd-23-1161_supplementary_table_5_suppst5.xlsx]

## Sheet: Descriptions
Differentially expressed genes for MCF7: AI (-E2) latency and dormancy samples Vs POT; awakening Vs Dormancy samples (reported by DESeq2. pAdjustMethod="BH", abs(log2FoldChange)> 0.585 & padj < 0.01) and TEPs Vs awakening carbon copies (reported by EdgeR. coef=2, lfc = 1, adjust.method = "BH", p.value = 0.001)
Column name	Description
baseMean	Average of the normalized count values, divided by the size factors, taken over all samples in the DESeqDataSet.
log2FoldChange	Effect size estimate
lfcSE	Standard error estimate for the log2 fold change estimate
pvalue	Probability that the observed fold change would be observed under null hypothesis
padj	False discovery rate

## Sheet: AI7vsPOT
Differentially expressed genes for -E2 7 day repliactes (Latency) in comparison to POTs reported by DESeq2 (pAdjustMethod="BH", abs(log2FoldChange)> 1 & padj < 0.01)
	baseMean	log2FoldChange	lfcSE	pvalue	padj
HIST2H2AA3	392.738	7.67564	3.64138	5.4723e-05	0.000307846
PRSS2	27.7605	6.17935	1.7017	2.75299e-07	2.44277e-06
UBD	379.604	5.75691	0.88325	1.761e-09	2.20457e-08
UPK1A	133.892	5.58538	0.667935	1.47253e-16	4.40129e-15
CSF2RB	7.23039	5.29867	2.03576	7.31101e-05	0.000397686
FSTL5	409.506	5.15721	0.219993	1.36355e-122	1.81205e-119
MMP1	114.752	4.82934	0.935298	4.59171e-07	3.91542e-06
PMP22	2975.64	4.8158	0.30089	4.2641e-59	1.0995e-56
LTB	321.112	4.81063	0.497944	8.32513e-23	4.02871e-21
BRINP3	139.603	4.69104	1.01866	8.53405e-07	6.88945e-06
ACHE	1000.46	4.62405	0.224277	3.10677e-96	2.1469e-93
STK32B	70.7585	4.42664	0.734436	1.60661e-10	2.35506e-09
UPK2	2485.04	4.38176	0.200283	1.98812e-107	1.71734e-104
RP11-599B13.9	23.375	4.3147	2.20785	0.000550526	0.00240538
GFRA2	111.133	4.14868	0.545198	3.04112e-15	7.81821e-14
GABRA1	174.104	4.11968	0.725564	7.34692e-10	9.7112e-09
GABRB2	601.363	4.10592	0.272534	1.53631e-52	3.27671e-50
DGKI	23.5409	3.8293	1.57167	0.000280343	0.00131967
SHROOM4	83.0649	3.73967	0.755204	2.2707e-08	2.40224e-07
COLEC10	331.142	3.73345	0.596201	2.37946e-11	3.89644e-10
MMP10	113.72	3.70322	1.52191	8.80249e-05	0.000469937
ERBB4	330.109	3.7004	0.782601	9.26756e-08	8.84292e-07
TNFRSF11B	6263.51	3.62811	0.114524	1.97438e-221	5.68489e-218
ASCL1	558.828	3.58473	0.572285	3.87864e-11	6.09712e-10
FXYD2	18.4626	3.51839	1.23896	0.000413059	0.00186222
HS3ST1	51.5463	3.51227	0.999801	9.68335e-06	6.42433e-05
TMPRSS11E	59.4416	3.48811	0.626386	2.09527e-09	2.59112e-08
RIN2	331.851	3.48516	0.684351	1.34857e-08	1.47082e-07
AC011513.3	66.5163	3.47217	1.6486	0.000237608	0.00113836
VGLL1	380.579	3.45808	0.407784	5.25817e-18	1.77422e-16
EPHA5	23.2378	3.45508	0.586561	2.91742e-10	4.08108e-09
SLC26A7	32.3938	3.43098	1.40771	0.000645885	0.00276881
GRM4	674.169	3.40595	0.273375	7.51652e-37	8.54312e-35
LBH	385.738	3.39787	0.379245	2.51085e-20	1.01113e-18
IRS4	65.6153	3.38703	0.491562	4.08862e-13	8.27107e-12
UPK3A	145.126	3.33156	0.588764	1.76784e-09	2.21153e-08
PRDM8	18.9771	3.32977	0.826828	3.8693e-06	2.77369e-05
HLA-DRA	21.9233	3.31914	0.711781	2.94124e-07	2.59647e-06
MROH2A	42.2145	3.25524	0.754336	5.59377e-07	4.70487e-06
RP5-857K21.4	1221.03	3.25382	0.17104	9.52276e-82	4.70043e-79
NTSR1	62.634	3.24537	0.569659	7.84399e-10	1.03287e-08
CXCL8	424.123	3.23801	0.539185	3.46627e-10	4.78683e-09
IL1R1	1970.09	3.2142	0.163415	2.40347e-87	1.4318e-84
KRTAP3-1	150.663	3.20116	0.439639	2.97945e-14	6.85393e-13
CLDN9	3132.16	3.19485	0.167934	3.55004e-82	1.80384e-79
RASL11B	112.542	3.17288	0.293356	1.88105e-28	1.34842e-26
KL	9.08302	3.13819	1.25049	0.000692268	0.0029421
CRISP3	135.97	3.08835	0.579457	5.20186e-09	6.06802e-08
SBK2	112.006	3.0845	0.454718	9.32666e-13	1.80636e-11
C2orf72	86.1894	3.04841	0.591931	1.19412e-08	1.3165e-07
EPHA7	895.717	3.00355	0.182988	6.70878e-62	1.90002e-59
VILL	116.812	2.98653	0.452867	2.29979e-12	4.27677e-11
PSCA	62.7161	2.97784	0.475768	2.52103e-11	4.09647e-10
CCDC68	1645.76	2.96818	0.164012	1.93975e-74	8.17344e-72
NRSN1	20.1084	2.96608	1.21785	0.000429185	0.00192737
DNMT3L	16.1334	2.94906	0.848064	1.83741e-05	0.000114555
IL32	302.343	2.94102	0.387836	2.16041e-15	5.63795e-14
RALYL	37.6385	2.93144	0.719437	2.19712e-06	1.64531e-05
CYP1A1	2212.21	2.91732	0.203798	9.22829e-48	1.54784e-45
TM4SF1	1011.5	2.90454	0.26576	6.1926e-29	4.65145e-27
C2CD2	34.0328	2.90103	0.97868	0.000112031	0.000583402
SLC25A6P1	9.35123	2.89208	2.2439	0.00226885	0.00841005
GRHL3	3288.7	2.88612	0.0808669	6.10954e-279	2.63871e-275
UPK3B	1754.74	2.85381	0.193904	2.57064e-50	4.98992e-48
DAB2	639.987	2.85083	0.484398	2.08979e-10	2.98373e-09
CTSE	26.4375	2.82431	0.851893	7.29201e-05	0.000396902
BMPR1B	417.08	2.8212	0.368112	3.44061e-16	9.76027e-15
SERPINA11	66.0597	2.80213	0.971786	0.000398013	0.00180332
TNF	26.0185	2.79936	0.687259	4.21245e-06	3.00472e-05
EEF1GP4	22.5853	2.79745	0.853762	6.56967e-05	0.000361803
INHBA	187.223	2.79608	0.393495	5.31727e-14	1.18378e-12
RP11-745A24.1	15.2705	2.78091	1.14858	0.00151756	0.00589684
KRT89P	177.836	2.77913	0.308725	1.76308e-20	7.2349e-19
KRT40	22.0725	2.76293	0.835639	7.42782e-05	0.000403531
IGFL1	64.4398	2.75992	0.563827	7.62461e-08	7.40431e-07
LMO3	55.1357	2.75045	0.817991	2.09238e-05	0.0001291
C6orf25	31.5824	2.73647	0.91474	7.24139e-05	0.00039485
CHRD	835.099	2.72417	0.204934	1.86621e-41	2.55879e-39
PAX6	7.084	2.71116	1.4931	0.00260899	0.0094671
ADM	1223.03	2.69557	0.166529	3.68939e-60	9.80583e-58
NPC1L1	172.845	2.69288	0.321592	3.57315e-18	1.22968e-16
PTPRT	109.799	2.68807	0.374386	4.50305e-14	1.00901e-12
SORCS1	82.38	2.67595	0.560922	9.11685e-08	8.71143e-07
COL28A1	219.935	2.67556	0.325535	9.19932e-18	3.02143e-16
SHC2	567.936	2.65738	0.174838	2.75075e-53	6.09256e-51
PCDH1	889.391	2.64886	0.15129	8.89602e-70	3.20183e-67
ACKR3	4803.75	2.6452	0.10308	2.58841e-146	4.47174e-143
EFEMP1	1796.45	2.63236	0.205267	1.02952e-38	1.27042e-36
DAPP1	98.1767	2.59335	0.436084	2.26291e-10	3.21498e-09
SCARA3	1360.55	2.57912	0.158138	3.40095e-61	9.47657e-59
HS6ST3	436.014	2.52988	0.20531	5.05858e-36	5.53114e-34
SIM1	34.8857	2.52385	1.97748	0.00136074	0.00536839
RP11-40A7.2	456.917	2.52056	0.144167	1.29781e-69	4.57572e-67
GDPD3	885.664	2.51268	0.174066	1.68357e-48	3.02972e-46
RPL13AP20	28.4764	2.50178	0.758431	7.86535e-05	0.000425029
AMTN	80.994	2.50046	0.540359	2.21381e-07	1.99093e-06
RAB27B	7847.76	2.45954	0.0860019	3.22919e-181	7.96964e-178
TSPEAR	90.7828	2.44504	0.540604	3.59494e-07	3.13193e-06
MME	373.297	2.42828	0.385946	2.48423e-11	4.04652e-10
CD74	126.096	2.42203	0.368292	3.3713e-12	6.13081e-11
RP1-122P22.2	53.7966	2.4091	0.552263	6.45351e-07	5.33704e-06
LDLRAD4	534.508	2.39732	0.297675	3.79907e-17	1.1847e-15
PTPRD	200.541	2.39388	0.448626	5.75315e-09	6.67446e-08
LA16c-380H5.3	408.974	2.38874	0.237867	7.59218e-25	4.24474e-23
CAPN5	705.903	2.37081	0.282782	3.19255e-18	1.1053e-16
SOCS3	1386.99	2.36105	0.107277	1.60551e-108	1.54093e-105
SNAP91	63.3174	2.35239	0.764031	9.3219e-05	0.000493096
ZACN	453.879	2.34113	0.898867	0.000446018	0.00199467
GDF15	4633.63	2.32962	0.176986	1.00262e-40	1.3324e-38
KRT24	16.3754	2.32746	1.33735	0.00254277	0.00925987
LY6G6C	89.4505	2.32714	0.439405	8.9062e-09	1.00368e-07
BIK	391.897	2.32704	0.247556	3.59236e-22	1.66385e-20
RTP4	89.4897	2.31746	0.634711	2.13339e-05	0.000131396
SOWAHB	2337.89	2.30656	0.13444	3.96912e-67	1.31866e-64
FAM189A1	78.0957	2.30465	0.679386	2.47519e-05	0.00015041
SPTSSB	41235.9	2.30332	0.123379	7.0188e-79	3.36824e-76
MMP9	854.888	2.29432	0.206857	6.18759e-30	4.90352e-28
NRG3	103.612	2.29249	0.421505	3.23542e-09	3.90601e-08
SPATC1	24.2531	2.28563	0.682774	4.22192e-05	0.000243289
MAPK4	250.806	2.28446	0.414284	1.68818e-09	2.11955e-08
FAM65C	2130.3	2.28436	0.160144	3.13855e-47	5.21361e-45
REEP1	325.49	2.28425	0.224611	1.94391e-25	1.14228e-23
TMEM265	566.828	2.28399	0.544115	1.42734e-06	1.10528e-05
MUC3A	607.036	2.28245	0.153525	3.49296e-51	7.0168e-49
ADGRF4	667.514	2.28202	0.184576	2.5202e-36	2.80897e-34
TFF3	2254.06	2.26376	0.462073	7.57944e-08	7.36873e-07
BMF	3974.33	2.26347	0.101994	3.14605e-110	3.19713e-107
RASD1	3227.51	2.26119	0.20972	2.63125e-28	1.86301e-26
BLNK	708.755	2.256	0.197728	2.58605e-31	2.27942e-29
BCL2L14	10.8223	2.24895	1.19379	0.00164957	0.0063654
SNCG	105.403	2.24398	0.452211	3.92796e-08	4.00587e-07
RELB	488.232	2.22787	0.178075	4.37281e-37	5.03631e-35
SLC9A2	1527.2	2.22462	0.240086	1.39442e-21	6.14542e-20
CPVL	24.4442	2.22018	0.943815	0.00126664	0.00503827
FZD8	1429.67	2.21252	0.145509	2.48704e-53	5.58002e-51
ATOH8	45.8822	2.2033	0.937835	0.000587172	0.00254171
TSPAN2	140.89	2.19453	0.378836	5.35634e-10	7.20126e-09
CLU	13089	2.19391	0.145067	8.02147e-53	1.75416e-50
CEACAM6	1937.82	2.19389	0.58344	6.93682e-06	4.75747e-05
COL12A1	5530.03	2.19334	0.180552	4.94964e-35	5.18242e-33
NPM1P25	60.2338	2.181	0.537873	3.57232e-06	2.58116e-05
ERP27	396.657	2.17311	0.314196	3.01042e-13	6.16209e-12
PTPRN2	134.48	2.17196	0.44547	6.07342e-08	5.99068e-07
AASS	5999.3	2.16822	0.22044	5.37615e-24	2.83166e-22
RP11-317B17.4	16.1096	2.16156	0.924782	0.000957303	0.00392742
DKK1	6583.7	2.16137	0.131175	4.02996e-62	1.16036e-59
CSGALNACT1	229.211	2.15678	0.430426	3.20659e-08	3.31719e-07
SRMS	220.238	2.14948	0.271364	1.67279e-16	4.94847e-15
MAML2	315.272	2.14841	0.285292	3.77399e-15	9.55184e-14
PLEKHH2	1377.92	2.14186	0.338216	1.67241e-11	2.78988e-10
ALPK3	220.446	2.14016	0.616386	2.32508e-05	0.000142138
EEF1A2	43340	2.14006	0.158184	7.79315e-43	1.12195e-40
RNF224	298.956	2.13981	0.256109	4.95891e-18	1.67981e-16
CYP26B1	2555.34	2.1344	0.647977	3.28341e-05	0.000194333
RND1	1533.26	2.12486	0.219333	2.37727e-23	1.19389e-21
AQP3	4615.88	2.12251	0.133038	1.94849e-58	4.80888e-56
EMP1	137.076	2.11825	0.517383	2.07372e-06	1.55831e-05
KRT87P	529.057	2.11738	0.152318	4.83657e-45	7.73673e-43
SLCO2B1	12.6527	2.11226	1.06541	0.00133312	0.00527627
NECTIN3	690.816	2.11071	0.222005	1.40005e-22	6.66318e-21
ZBTB7C	72.748	2.09984	0.573843	2.10614e-05	0.000129856
SALL4	2755.67	2.07989	0.206037	4.32484e-25	2.46587e-23
PROC	9.87959	2.07725	1.17824	0.00234944	0.00867657
PXDNL	98.3638	2.07357	0.496459	1.97361e-06	1.48891e-05
PTN	40.7199	2.07006	0.488562	1.61448e-06	1.23853e-05
MYO15B	1724.78	2.06598	0.270779	1.67977e-15	4.46458e-14
THEG	387.667	2.05913	0.145015	7.49193e-47	1.22104e-44
RTN1	107.037	2.05516	0.400516	1.65357e-08	1.78433e-07
FAM189A2	213.323	2.04873	0.364848	1.68374e-09	2.11551e-08
HTRA1	312.355	2.04843	0.288456	9.06202e-14	1.96925e-12
BCAM	10870.9	2.04525	0.101194	6.27011e-92	3.86866e-89
RNF217	36.5878	2.04423	0.661824	9.19612e-05	0.000487937
RP11-165J3.6	14.7333	2.03438	0.934329	0.00116127	0.0046591
ENTPD8	263.784	2.03211	0.256574	1.59799e-16	4.75161e-15
GLRA3	548.723	2.03078	0.305343	1.54659e-12	2.93937e-11
MATN2	1664.7	2.02375	0.168229	2.22346e-34	2.25956e-32
SLC34A3	185.652	2.01662	0.249386	3.83276e-17	1.19306e-15
TXNIP	16506	2.01566	0.13945	1.89254e-48	3.33627e-46
KAAG1	76.4488	2.00428	0.395769	2.89111e-08	3.00342e-07
UTRN	2616.61	1.99374	0.35723	1.57827e-09	1.99023e-08
PSMC1P7	33.7118	1.98843	0.881975	0.000993269	0.00405859
PKP1	319.945	1.98675	0.209288	1.95844e-22	9.21907e-21
MICAL1	1312.76	1.98353	0.196792	4.22651e-25	2.41779e-23
FAM20C	2997.92	1.98183	0.191201	2.43811e-26	1.51514e-24
CCDC85A	716.146	1.98049	0.122939	1.67214e-59	4.37695e-57
CACNG4	15031	1.97734	0.0888957	1.06173e-110	1.1464e-107
SPRY4	113.547	1.97527	0.583728	3.28203e-05	0.000194333
LIPH	437.586	1.94715	0.263112	8.82414e-15	2.13809e-13
ROBO2	145.769	1.93813	0.449835	8.29312e-07	6.72322e-06
ACY3	75.4216	1.93676	0.416464	2.21321e-07	1.99093e-06
BMP7	11974	1.93651	0.162236	5.95023e-34	5.94197e-32
PODXL	4570.84	1.93446	0.10565	5.56138e-76	2.48347e-73
SLC30A3	147.856	1.93026	0.337324	7.29757e-10	9.65335e-09
GPR50	124.64	1.92861	0.322274	1.48535e-10	2.18576e-09
PREX1	129494	1.92761	0.128593	7.25333e-52	1.50974e-49
PSORS1C1	152.171	1.92499	0.43497	5.56348e-07	4.68395e-06
RP11-106M3.2	23.9625	1.92296	0.846857	0.00104949	0.00426613
TRIM9	102.79	1.91806	0.697479	0.000305906	0.00142679
FHOD3	238.129	1.9168	0.335117	8.21791e-10	1.07882e-08
MALL	185.491	1.91002	0.400446	9.8665e-08	9.36601e-07
FBN2	80.5606	1.90845	0.245003	5.73049e-16	1.58147e-14
RP11-426L16.10	41.0102	1.9058	0.647628	0.00016853	0.000836164
RGAG4	370.054	1.90207	0.182759	1.52643e-26	9.69507e-25
LMO7	12164.5	1.90163	0.106261	9.89824e-73	3.97679e-70
LYNX1	79.4276	1.89649	0.448097	1.30843e-06	1.01867e-05
CLIP4	336.208	1.88897	0.358013	1.02736e-08	1.14434e-07
CDSN	238.498	1.88414	0.280998	1.76597e-12	3.33795e-11
TCF7	43.6205	1.87753	0.516378	1.54109e-05	9.76308e-05
ACER2	567.496	1.87301	0.14942	3.91581e-37	4.54023e-35
CLIC5	288.419	1.87115	0.299442	3.08433e-11	4.92012e-10
BPIFB1	241.59	1.87009	0.290484	8.25655e-12	1.4379e-10
2021-09-10	623.359	1.85654	0.248157	5.02927e-15	1.24657e-13
TCTEX1D4	19.5255	1.83658	0.981244	0.00266904	0.00966269
CGA	27.9293	1.83265	0.879127	0.00220477	0.00821073
C6orf141	918.739	1.82684	0.222256	1.99748e-17	6.39044e-16
STAMBPL1	109.959	1.81718	0.414468	7.20976e-07	5.90033e-06
LAMC2	934.342	1.80686	0.196305	2.54629e-21	1.11649e-19
OSR1	19.9545	1.80535	0.957129	0.00150988	0.00587071
PRRT4	221.71	1.80043	0.237567	2.29803e-15	5.97904e-14
DISC1	325.735	1.79539	0.214236	3.73143e-18	1.27652e-16
NR4A3	453.517	1.78931	0.424557	1.6347e-06	1.25349e-05
RP5-857K21.15	87.572	1.78856	0.45139	4.40659e-06	3.13285e-05
RIMBP3	44.5088	1.78236	0.484444	1.54021e-05	9.76107e-05
RCAN2	238.447	1.77645	0.221259	7.8826e-17	2.38493e-15
CYP26A1	192.054	1.77147	0.337917	1.17058e-08	1.2922e-07
GCSAM	159.588	1.76941	0.331771	6.12165e-09	7.06463e-08
FOXQ1	60.8472	1.75934	0.535401	6.21435e-05	0.000344762
ITGB4	13601.3	1.75854	0.0951339	2.3693e-77	1.10627e-74
ARHGAP40	297.67	1.75812	0.19998	1.24809e-19	4.82372e-18
TMEM45B	1114.54	1.75401	0.228592	1.32928e-15	3.57148e-14
PALM2	89.8337	1.74259	0.66945	0.000514452	0.00226495
MACC1	2686.47	1.74228	0.162623	7.35262e-28	5.00094e-26
TMEM210	13.5841	1.73956	0.982559	0.0026756	0.00967431
MN1	120.978	1.72649	0.503062	3.87988e-05	0.000225838
CLDN1	2784.2	1.72345	0.15456	6.24596e-30	4.92718e-28
SELENBP1	3797.08	1.72332	0.121026	4.78002e-47	7.86472e-45
ATP2A3	9842.08	1.7178	0.135227	4.8817e-38	5.81629e-36
TBXAS1	46.6476	1.70851	0.686348	0.000645227	0.00276736
PLPPR1	64.7848	1.70634	0.51662	5.75475e-05	0.000321848
SLC25A1P1	22.7114	1.70561	0.908676	0.00257931	0.00937662
FBLIM1	529.067	1.70443	0.321312	7.452e-09	8.49773e-08
IGDCC3	1615.04	1.70286	0.185348	3.29281e-21	1.42931e-19
ACAP1	168.183	1.70122	0.419142	3.41619e-06	2.47767e-05
TNFRSF14	45.4199	1.70039	0.521149	6.6633e-05	0.000366259
GNA14	130.387	1.6986	0.284949	2.02783e-10	2.90488e-09
PMEL	192.659	1.69545	0.306276	1.65118e-09	2.07611e-08
TEX22	102.45	1.69537	0.313267	3.47291e-09	4.17813e-08
DCDC2	12070.7	1.69257	0.102074	8.51093e-63	2.53508e-60
RGS20	40.8693	1.69193	0.693149	0.000682487	0.0029084
LINC00176	204.313	1.6898	0.227145	8.55904e-15	2.07677e-13
MXRA5	52.0795	1.68668	0.604365	0.000303171	0.00141518
EVPLL	25.1762	1.68192	0.431891	7.46117e-06	5.07462e-05
DENND3	657.278	1.67972	0.183076	3.66277e-21	1.57801e-19
DCLK2	75.7015	1.67971	0.707507	0.000871793	0.00361351
FAM155A	134.038	1.67689	0.396831	1.51437e-06	1.1683e-05
RGL3	317.063	1.67476	0.256428	5.44135e-12	9.66076e-11
SEMA7A	815.358	1.67429	0.201525	7.68196e-18	2.55218e-16
PLA2G4F	229.3	1.67278	0.29016	4.9898e-10	6.72941e-09
SLC9A4	135.892	1.66546	0.391826	1.45872e-06	1.12806e-05
DCLK1	1009.32	1.66481	0.122774	5.90544e-43	8.64596e-41
VGF	912.741	1.66348	0.170566	1.41749e-23	7.24515e-22
DIO1	398.515	1.66239	0.336951	4.93653e-08	4.94971e-07
MEGF6	1850.07	1.65865	0.202997	2.51052e-17	7.97274e-16
CES4A	252.104	1.6571	0.324779	2.50143e-08	2.62704e-07
KRT20	111.554	1.65669	0.66099	0.000665731	0.00284321
EFNA1	8240.9	1.65325	0.084903	1.68836e-85	9.40905e-83
MST1R	221.401	1.65118	0.303419	4.19867e-09	4.97041e-08
WNT9A	1231.9	1.64957	0.126035	3.49193e-40	4.46863e-38
TSHZ3	109.902	1.64104	0.279087	3.3667e-10	4.65678e-09
SLC25A30	9039.76	1.63893	0.111713	9.564e-50	1.77664e-47
GPR143	315.181	1.63879	0.291536	1.52595e-09	1.92989e-08
CD24	66033.4	1.63506	0.069311	4.48976e-124	6.46376e-121
SLC52A3	55.361	1.63233	0.559552	0.00020658	0.00100378
ZNF469	708.841	1.62723	0.166504	1.24068e-23	6.39821e-22
SHANK2	5013.18	1.62594	0.0940053	4.62862e-68	1.59928e-65
AGR2	2132.2	1.62443	0.240291	1.02626e-12	1.98319e-11
EPOR	962.616	1.62081	0.151496	9.08186e-28	6.10499e-26
SYCP2	1034.38	1.61587	0.287633	1.51616e-09	1.91892e-08
CBLN2	1362.85	1.60993	0.18117	6.50973e-20	2.56178e-18
ATP8B2	4750.95	1.6015	0.116797	6.29726e-44	9.54311e-42
RAI2	96.9129	1.59698	0.417652	9.09525e-06	6.07147e-05
TTC21A	197.948	1.59436	0.328119	7.82763e-08	7.57592e-07
SLC2A6	1131.21	1.59403	0.146024	8.21497e-29	6.09107e-27
RPL23AP87	415.318	1.58726	0.181621	1.85839e-19	7.10299e-18
STAG3	1248.02	1.58353	0.199607	1.86294e-16	5.45494e-15
SH3TC2	240.911	1.58113	0.373055	1.50086e-06	1.15857e-05
GPR161	365.903	1.58006	0.501866	0.000106266	0.000556654
AMOT	1568.28	1.57583	0.215141	2.07137e-14	4.84892e-13
TNS3	11301.1	1.57104	0.0816998	1.85023e-83	9.68623e-81
FGF12	289.682	1.56565	0.261595	1.6911e-10	2.46128e-09
NDST3	107.03	1.56454	0.414864	1.14569e-05	7.50867e-05
COL9A2	683.661	1.5572	0.194203	9.86546e-17	2.97964e-15
PYGL	2605.5	1.5569	0.102939	1.05359e-52	2.27522e-50
SMIM5	608.678	1.5553	0.17154	1.02489e-20	4.28718e-19
KB-1269D1.8	29.0785	1.55492	0.667884	0.00107096	0.00434137
FAM110B	403.616	1.55347	0.297796	1.33813e-08	1.46128e-07
VTN	317.246	1.54634	0.370495	1.96077e-06	1.48052e-05
RARRES3	105.787	1.54505	0.354178	9.67606e-07	7.75341e-06
PTPN21	4359.99	1.5396	0.104877	7.54342e-50	1.43209e-47
AC007325.4	81.2098	1.53456	0.675565	0.00113969	0.00458531
ALPP	396.229	1.53364	0.479887	7.48144e-05	0.000406189
DRAM1	4163.36	1.52961	0.142455	5.23111e-28	3.64406e-26
PRICKLE1	640.84	1.52788	0.473061	8.3856e-05	0.000450359
SYK	432.709	1.52725	0.245624	4.28474e-11	6.68079e-10
SHH	136.027	1.52654	0.403754	1.07099e-05	7.06199e-05
FBP1	6122.78	1.52071	0.119509	4.21771e-38	5.0824e-36
MRAS	324.413	1.51575	0.415057	1.88067e-05	0.000116872
DDAH2	2636.41	1.51324	0.149632	4.65306e-25	2.63561e-23
VIPR1	430.109	1.50745	0.176597	1.19537e-18	4.33848e-17
RSAD2	381.066	1.5056	0.345106	9.04764e-07	7.28025e-06
RNF144B	1448.31	1.50469	0.180347	5.87217e-18	1.97369e-16
MYRIP	189.039	1.50064	0.268358	1.93299e-09	2.4042e-08
C1QTNF3	395.223	1.50028	0.255733	3.58134e-10	4.93784e-09
LARP6	399.289	1.49928	0.225143	2.16927e-12	4.06468e-11
ANKRD35	48.8891	1.49747	0.475311	0.000120083	0.000620753
PPP1R3C	156.416	1.49742	0.248796	1.50133e-10	2.2074e-09
DNER	18.1409	1.49221	0.634845	0.00107753	0.00435958
EVA1B	658.374	1.49164	0.255318	4.44341e-10	6.03494e-09
ST8SIA4	4301.98	1.48579	0.111479	1.67299e-41	2.3122e-39
TIMP2	4571.03	1.48135	0.0816714	1.44498e-74	6.24087e-72
TGFB2	8094.82	1.48124	0.123129	2.35201e-34	2.37622e-32
LIF	1375.34	1.48095	0.20071	1.50676e-14	3.56586e-13
IZUMO4	105.931	1.47058	0.332079	6.12231e-07	5.09239e-06
SLC5A10	23.3087	1.46925	0.559791	0.000553154	0.00241565
OPLAH	1525.08	1.46685	0.132159	1.16452e-29	9.1033e-28
YPEL3	3196.37	1.46615	0.100052	8.74102e-51	1.71602e-48
HOPX	65.5372	1.46605	0.584245	0.000645439	0.00276759
TTYH1	97.8508	1.46546	0.344522	1.55624e-06	1.19651e-05
NECTIN4	3152.33	1.46432	0.0850997	2.24562e-67	7.60694e-65
AMY2B	157.23	1.45836	0.524946	0.000358443	0.00164431
IL11	130.135	1.45801	0.370659	6.50606e-06	4.48697e-05
NCF2	434.091	1.45755	0.415274	2.18156e-05	0.000134076
PLLP	434.145	1.45404	0.190299	1.95378e-15	5.12193e-14
ITGA9	47.4742	1.45351	0.918599	0.00217869	0.00813115
CTF1	282.087	1.45206	0.21793	2.33629e-12	4.33531e-11
NUAK1	2678.46	1.45126	0.115567	2.6828e-37	3.15293e-35
ARTN	250.892	1.4445	0.222747	9.12761e-12	1.57689e-10
ADAMTS7	92.3205	1.44098	0.387096	1.4562e-05	9.27969e-05
ZNF704	1848.95	1.43949	0.149169	4.39573e-23	2.16973e-21
APOL1	264.918	1.43877	0.326205	7.71854e-07	6.28396e-06
RP5-999L4.2	76.0613	1.43703	0.349379	3.11167e-06	2.27303e-05
MAPK11	687.656	1.43682	0.157559	7.09333e-21	3.02579e-19
CAMK2B	2662.58	1.43428	0.12966	1.97156e-29	1.50047e-27
KCNK5	465.524	1.43081	0.144135	3.40184e-24	1.81951e-22
KIF28P	158.971	1.42356	0.5229	0.000409703	0.00184901
BMP2	45.9264	1.42313	0.401712	2.9312e-05	0.000175405
ARHGEF4	284.713	1.42028	0.290051	8.57361e-08	8.23334e-07
ITGAM	101.184	1.41972	0.622322	0.00117725	0.00471665
KIF3C	2914.02	1.41918	0.105768	4.86075e-42	6.78231e-40
TACSTD2	30248.2	1.41428	0.0644647	1.11818e-107	1.01672e-104
TMEM132B	306.082	1.412	0.361158	7.16219e-06	4.89454e-05
GRID2IP	104.732	1.41159	0.310722	4.36832e-07	3.74659e-06
BNIPL	282.464	1.4071	0.323174	1.19954e-06	9.43251e-06
FSCN2	177.288	1.40674	0.246008	9.30083e-10	1.2136e-08
OLFML2A	113.882	1.4061	0.268801	1.51512e-08	1.64418e-07
CALHM1	50.2584	1.40589	0.366044	1.0903e-05	7.17016e-05
FOXD4L1	23.5494	1.40557	0.688089	0.00225391	0.0083703
DLEC1	42.6705	1.40557	0.619397	0.00142578	0.00557912
ABC7-42404400C24.1	342.998	1.40418	0.275989	3.21151e-08	3.32029e-07
KRT15	1783.88	1.4016	0.174965	1.02312e-16	3.07399e-15
CNTN3	285.928	1.40027	0.378394	1.55669e-05	9.85464e-05
GPC5	168.358	1.39779	0.357496	7.77704e-06	5.2668e-05
CTSS	62.6258	1.39636	0.535404	0.000496351	0.00219357
TUFT1	6571.83	1.39548	0.0882643	2.65237e-57	6.45384e-55
TACC1	17093.9	1.39137	0.108357	1.00537e-38	1.24956e-36
PTK6	1696.31	1.38833	0.112198	3.67249e-36	4.04114e-34
SOX2	396.228	1.38718	0.323181	1.49713e-06	1.15621e-05
COL21A1	67.907	1.38675	0.561744	0.000975029	0.00399445
JAKMIP2	382.078	1.38666	0.336699	2.64245e-06	1.9509e-05
SLC44A5	385.303	1.3866	0.236143	3.7641e-10	5.15283e-09
CEACAM5	679.115	1.38555	0.715895	0.00207349	0.00777716
FAM110C	2282.86	1.38502	0.147676	6.37435e-22	2.89798e-20
LMCD1	1028.92	1.38126	0.25967	9.53825e-09	1.06794e-07
CLDN23	227.276	1.38021	0.413893	6.60435e-05	0.000363597
CDKN1C	29.3498	1.37804	0.554419	0.000852195	0.00354357
BBC3	923.813	1.37161	0.182914	6.30437e-15	1.54708e-13
HLA-DRB5	28.5718	1.37159	0.574453	0.00113766	0.00458032
SGMS2	1114.43	1.3684	0.178605	1.64556e-15	4.38039e-14
RP11-274B21.12	35.7809	1.36704	0.524701	0.000643826	0.00276255
WLS	2729.11	1.36444	0.162626	4.37189e-18	1.48972e-16
SVOPL	82.3049	1.36435	0.3816	2.85043e-05	0.000171046
KIAA0513	5116.47	1.36333	0.117024	2.14575e-32	1.98236e-30
SH3BGRL2	522.494	1.35936	0.17858	2.57295e-15	6.68424e-14
WNT3A	51.9964	1.35919	0.481451	0.000332491	0.00153915
GALNT12	962.244	1.3562	0.149876	1.51569e-20	6.24942e-19
AFF2	101.69	1.35389	0.394816	4.4144e-05	0.00025345
FARP1	3361.52	1.35263	0.109247	5.88053e-36	6.38944e-34
C1QL1	103.446	1.34809	0.321992	2.2946e-06	1.71312e-05
HSH2D	636.603	1.34736	0.169579	1.858e-16	5.4497e-15
OPTN	4331.1	1.34649	0.0826157	1.06947e-60	2.8869e-58
CROCCP3	360.606	1.34639	0.418191	9.53952e-05	0.00050399
C3orf70	52.2136	1.34577	0.355981	1.29225e-05	8.35514e-05
ACVR1C	92.007	1.34428	0.501972	0.000539184	0.002363
ANKRD34B	193.363	1.34289	0.418498	0.00010525	0.000551924
IFNLR1	377.611	1.33955	0.199212	1.73219e-12	3.2777e-11
ARID5B	1882.98	1.33768	0.0927043	1.80179e-48	3.20904e-46
LUZP2	240.248	1.33726	0.258856	2.05744e-08	2.19004e-07
ANXA3	4274.88	1.33667	0.118236	1.28401e-30	1.09274e-28
UGT1A6	607.015	1.33535	0.212471	2.92051e-11	4.67173e-10
PRKG1	1240.85	1.33144	0.252628	1.22062e-08	1.34229e-07
TMPRSS2	507.627	1.32999	0.178175	8.45537e-15	2.05739e-13
TMC4	2608.09	1.32915	0.104411	4.23631e-38	5.0824e-36
SLIT1	274.748	1.3256	0.353124	1.36465e-05	8.77726e-05
NFKB2	2189.27	1.32496	0.109137	6.61201e-35	6.84006e-33
JPH3	907.935	1.32235	0.170463	8.36378e-16	2.28628e-14
WNT2B	255.506	1.32199	0.246597	8.64653e-09	9.76961e-08
MAFB	547.8	1.3197	0.18925	3.07718e-13	6.29128e-12
FLRT1	64.4568	1.31593	0.432724	0.000185591	0.000912686
ATP8A1	1186.26	1.31472	0.235242	2.20471e-09	2.7148e-08
RP11-791G16.2	13.3738	1.31065	0.581958	0.00175437	0.00672904
NR4A1	5516.42	1.30781	0.343008	1.1703e-05	7.64678e-05
KIFC3	1072.82	1.30751	0.194164	1.38352e-12	2.644e-11
SEMA6C	671.457	1.30562	0.131515	3.34025e-24	1.79212e-22
RHBDF1	3080.4	1.3007	0.093598	8.18867e-45	1.29787e-42
TOM1L2	8876.16	1.29944	0.0884651	8.10937e-50	1.5228e-47
MISP	3761.35	1.29892	0.124879	2.63081e-26	1.62903e-24
CCDC159	450.63	1.29876	0.153308	2.38605e-18	8.36134e-17
CDH2	520.611	1.29789	0.189544	7.91938e-13	1.54944e-11
SH2D5	180.611	1.29632	0.363906	2.86505e-05	0.000171804
MEX3B	1462.3	1.29541	0.0899451	5.5939e-48	9.66402e-46
CDH11	177.694	1.29321	0.464794	0.000424791	0.00191012
FIBCD1	278.677	1.29211	0.437334	0.000246013	0.00117471
GALNT10	7723.92	1.29074	0.101067	2.59946e-38	3.18499e-36
L1CAM	10519	1.29053	0.138127	9.82794e-22	4.37597e-20
SLC4A3	751.015	1.28903	0.161869	1.72775e-16	5.09361e-15
PAOX	177.163	1.28631	0.288495	7.897e-07	6.41715e-06
SDR16C5	148.075	1.28618	0.23471	4.20051e-09	4.97041e-08
SLC22A15	229.529	1.28452	0.392615	8.04861e-05	0.000434253
MDK	12832.4	1.28217	0.154951	1.41359e-17	4.58182e-16
TMSB4X	45997.1	1.28005	0.216904	3.68767e-10	5.06022e-09
GRIN3B	103.744	1.27933	0.404669	0.000125892	0.000647101
ALDH3B2	6564.04	1.27579	0.109026	1.40323e-32	1.31039e-30
FAM149A	185.155	1.27363	0.335922	1.21891e-05	7.93142e-05
PALM2-AKAP2	85.7623	1.2705	0.596438	0.00231739	0.0085692
HLA-DRB1	81.0002	1.2703	0.320542	6.62444e-06	4.5577e-05
C3orf52	720.265	1.26977	0.122913	5.3479e-26	3.24177e-24
TNFRSF12A	7241.11	1.26852	0.190909	3.18246e-12	5.80572e-11
DOCK11	232.398	1.26717	0.484475	0.000611912	0.00264285
ROR1	66.3414	1.26525	0.441817	0.00031062	0.00144587
WTIP	1237.21	1.26416	0.143789	1.60953e-19	6.19294e-18
RHOBTB2	2021.43	1.26387	0.0951934	3.24421e-41	4.37867e-39
KRT86	1437.44	1.26071	0.162116	8.04003e-16	2.20126e-14
PAK1	621.452	1.25989	0.169754	1.26478e-14	3.02217e-13
ABHD4	1743.97	1.25539	0.205178	9.10417e-11	1.37126e-09
ANXA2	67024	1.25397	0.114867	1.0798e-28	7.93811e-27
SMPD1	560.244	1.25271	0.149919	9.03219e-18	2.97786e-16
SAMD4A	3973.21	1.24904	0.0800735	7.99616e-56	1.89235e-53
CERS4	1746.15	1.24888	0.165241	4.63955e-15	1.15494e-13
TGFB1I1	175.108	1.24485	0.297943	2.69262e-06	1.98624e-05
TMEM139	1114.16	1.24219	0.138899	4.10014e-20	1.63212e-18
FGD3	2421.29	1.23641	0.130428	2.82311e-22	1.31461e-20
CCDC148	69.7088	1.2362	0.367014	6.49027e-05	0.000358118
SEMA3C	8723.13	1.23299	0.118981	4.04535e-26	2.46952e-24
TBC1D3B	52.9322	1.23203	0.376839	9.24371e-05	0.00048986
RNF43	1827.24	1.22992	0.162138	3.71119e-15	9.4286e-14
PXDC1	146.806	1.22798	0.31511	8.48883e-06	5.69969e-05
CPNE4	251.302	1.22362	0.404605	0.000181947	0.000896808
VEGFB	817.152	1.22252	0.162558	4.37504e-15	1.09382e-13
EGR4	111.627	1.22189	0.488491	0.00088408	0.00366004
ETV4	146.033	1.22129	0.255938	1.76739e-07	1.61809e-06
CYSRT1	86.0801	1.22126	0.345361	3.69219e-05	0.000216005
CAPN8	627.561	1.2208	0.381529	0.000110118	0.000575263
ELF5	96.2583	1.22024	0.52087	0.00131546	0.00521354
IRX4	311.932	1.21155	0.175165	4.61456e-13	9.2915e-12
ELFN1	85.7957	1.21064	0.283584	1.9556e-06	1.4779e-05
ZBTB42	3484.97	1.20942	0.141174	1.22913e-18	4.45166e-17
BEAN1	47.7728	1.20891	0.566261	0.00209802	0.00785723
KCTD11	1152.18	1.20815	0.137483	1.78606e-19	6.84168e-18
OVOL1	1961.9	1.20136	0.0988979	6.90752e-35	7.10323e-33
OBSL1	6540.63	1.197	0.0714638	6.56472e-64	1.98969e-61
GPR37	666.616	1.19525	0.134807	8.8579e-20	3.45438e-18
ICAM1	482.844	1.19326	0.2104	1.46663e-09	1.85758e-08
SUSD1	708.232	1.19306	0.152459	5.26993e-16	1.46137e-14
EPS8L1	3139.96	1.19227	0.100301	9.95665e-34	9.75304e-32
HES6	750.029	1.19159	0.252943	2.67838e-07	2.38146e-06
NATD1	1014.37	1.19048	0.140657	2.95938e-18	1.0287e-16
HYI	548.819	1.18975	0.169952	3.56486e-13	7.23696e-12
RP11-109N23.6	33.6976	1.18784	0.495264	0.00124577	0.00496468
GDNF	79.4261	1.18768	0.386533	0.000177943	0.000877823
PTGER4	812.449	1.18541	0.208694	1.44072e-09	1.82745e-08
SOX4	20149.2	1.18526	0.0667295	1.70535e-71	6.26843e-69
MAGI1	4223.27	1.18515	0.0767842	5.71382e-54	1.29884e-51
TAGLN	832.746	1.18265	0.306935	1.04078e-05	6.87593e-05
PRKD1	455.607	1.18133	0.238156	7.70589e-08	7.46315e-07
AMIGO2	1111.14	1.17832	0.129057	8.96614e-21	3.79655e-19
F2R	261.78	1.17685	0.179611	6.2306e-12	1.10061e-10
PRODH	127.389	1.17611	0.506237	0.00145076	0.0056666
MGAT5B	204.707	1.1758	0.269954	1.4159e-06	1.09691e-05
SOX9	569.993	1.17559	0.198891	4.18667e-10	5.70417e-09
GSAP	464.644	1.17505	0.257363	4.86865e-07	4.13931e-06
HES2	297.571	1.17287	0.250475	2.87962e-07	2.54597e-06
PSD3	1537.96	1.16991	0.167821	3.2951e-13	6.71538e-12
PLEKHN1	621.252	1.16791	0.166556	2.63182e-13	5.40633e-12
PTPRE	828.939	1.16745	0.175088	2.68751e-12	4.95511e-11
MFGE8	2510.05	1.16655	0.136399	1.40677e-18	5.05266e-17
PLEKHB1	698.42	1.16599	0.228934	3.90799e-08	3.98786e-07
FILIP1L	75.5326	1.16537	0.453299	0.000796774	0.00334347
IGFBP3	886.149	1.16342	0.237471	9.81143e-08	9.32355e-07
ERBB3	16015.5	1.16164	0.11411	3.02951e-25	1.75043e-23
RP3-403A15.5	57.6872	1.16086	0.453883	0.000906155	0.00373744
ACP7	106.031	1.16076	0.271328	2.07697e-06	1.55988e-05
MATN3	612.183	1.16007	0.196036	3.43135e-10	4.7424e-09
RP3-449O17.1	225.28	1.15994	0.21565	8.27173e-09	9.37065e-08
AKAP2	185.437	1.15746	0.550193	0.00266068	0.00963789
KIAA0895L	1363.46	1.15548	0.121272	1.7701e-22	8.35527e-21
SGSM2	7761.33	1.15492	0.102315	1.86893e-30	1.55979e-28
TP53INP1	7163.31	1.15321	0.0772257	2.44453e-51	4.96845e-49
BICDL2	2405.47	1.15261	0.110301	1.84728e-26	1.16473e-24
EPPK1	5348.05	1.1526	0.102832	4.52945e-30	3.63957e-28
CATSPERG	277.551	1.1517	0.228986	5.34476e-08	5.3189e-07
GOLGA6L4	284.314	1.15161	0.337769	6.36061e-05	0.000351854
PAX9	784.712	1.14963	0.152528	6.15749e-15	1.51318e-13
VAMP5	306.581	1.14837	0.245629	3.41816e-07	2.98696e-06
GPC1	2764.11	1.14673	0.122367	8.56178e-22	3.85191e-20
PIGZ	304.086	1.14563	0.18525	6.03012e-11	9.27662e-10
PDZD4	947.42	1.14501	0.177239	1.2371e-11	2.11605e-10
NEDD4L	3279.82	1.14155	0.138874	2.51937e-17	7.98618e-16
CRIM1	11410	1.14046	0.0831181	9.968e-44	1.49745e-41
GAS6	362.343	1.14016	0.175207	9.228e-12	1.59264e-10
LYPD3	1418.39	1.13934	0.115398	6.66608e-24	3.48979e-22
TNNC1	60.7051	1.13808	0.529537	0.00242625	0.00890427
PIK3IP1	1034.85	1.13553	0.197411	9.75658e-10	1.26733e-08
DPYD	555.082	1.13298	0.133383	2.33639e-18	8.20397e-17
PROB1	397.405	1.13043	0.181277	5.31655e-11	8.23755e-10
PPL	9258.59	1.13019	0.0832631	7.35641e-43	1.06798e-40
RP11-248C1.3	113.116	1.1296	0.289537	8.04546e-06	5.43155e-05
NRCAM	4626.28	1.12878	0.14374	5.1199e-16	1.4237e-14
AL513122.1	1398.27	1.12868	0.391963	0.000356841	0.0016387
KRT7	977.439	1.12398	0.127686	1.63939e-19	6.29381e-18
MAP2	491.614	1.12317	0.247437	5.98759e-07	4.99477e-06
TMEM121	395.412	1.12178	0.26091	1.60933e-06	1.23513e-05
ARRDC4	2654.34	1.11924	0.133895	8.01422e-18	2.65237e-16
SECTM1	1778.69	1.11682	0.0992576	2.94808e-30	2.4138e-28
PALM3	804.369	1.11547	0.130713	1.76402e-18	6.25776e-17
SPRY2	373.135	1.11322	0.149381	1.13132e-14	2.70702e-13
NAT1	511.872	1.1113	0.168517	5.40351e-12	9.60402e-11
AC145212.1	134.094	1.11129	0.2896	1.32971e-05	8.57808e-05
SCUBE2	2343.53	1.11038	0.202966	5.75651e-09	6.67446e-08
DIRAS1	432.134	1.10658	0.239544	4.36473e-07	3.74654e-06
STPG3	36.6702	1.1053	0.517305	0.00245289	0.00898369
ASCL2	577.37	1.1034	0.254224	1.67175e-06	1.27906e-05
ACSS1	1685.07	1.10162	0.102324	6.4929e-28	4.43365e-26
LSS	13515.3	1.10121	0.0896735	1.57176e-35	1.68656e-33
THBS1	7189.16	1.10108	0.205426	1.03371e-08	1.15067e-07
GATS	1394.75	1.10011	0.19122	1.05792e-09	1.36904e-08
SYNGR3	1211.45	1.09922	0.10615	5.06381e-26	3.08037e-24
HELZ2	6934.81	1.09813	0.0961808	4.47179e-31	3.88214e-29
COL5A3	53.3146	1.0975	0.490055	0.0019174	0.00724994
CPLX1	397.292	1.09728	0.219763	7.18881e-08	7.0166e-07
ZNF217	68292.1	1.09598	0.0644357	9.60657e-66	3.01751e-63
EMID1	465.226	1.09524	0.26304	3.71737e-06	2.67032e-05
MYO1B	15912.1	1.09507	0.064382	9.39582e-66	3.00597e-63
ENO2	1807.49	1.09428	0.133216	1.84822e-17	5.92392e-16
NOXA1	1135.71	1.09391	0.0986253	1.70544e-29	1.30368e-27
TMEM47	690.317	1.09312	0.114964	2.57572e-22	1.20591e-20
ARID3B	510.952	1.09259	0.169541	9.63573e-12	1.65969e-10
MST1	384.781	1.09258	0.169725	1.53518e-11	2.57993e-10
ISPD	229.728	1.0921	0.276536	8.55018e-06	5.7253e-05
EFR3B	1436.27	1.09095	0.10116	5.4983e-28	3.81481e-26
CITED2	13434.9	1.08987	0.112858	6.05858e-23	2.9651e-21
ITGB8	702.457	1.0892	0.142558	3.44202e-15	8.7965e-14
SERPINE2	265.749	1.08876	0.271269	6.53209e-06	4.50313e-05
KLHL5	2996.45	1.08784	0.128499	3.28888e-18	1.13637e-16
ANOS1	331.849	1.08768	0.344405	0.000150467	0.00075588
ZFP36L2	21220	1.08654	0.0483108	6.97962e-113	8.03866e-110
PPP1R18	1378.1	1.08481	0.132087	2.79809e-17	8.78905e-16
INHA	124.113	1.08438	0.321604	7.55911e-05	0.00041002
ITM2C	945.036	1.08395	0.205519	1.61319e-08	1.74341e-07
COL16A1	366.726	1.08321	0.261414	3.79297e-06	2.72237e-05
ZNF185	2581.35	1.08108	0.0950603	1.29617e-30	1.09768e-28
SBK1	2907	1.08072	0.0894508	1.74058e-34	1.7793e-32
CLDN4	18787.5	1.07991	0.0902364	7.16729e-34	7.11622e-32
IFI27L2	367.682	1.07723	0.331187	0.000122988	0.000633308
MAN1C1	228.977	1.07529	0.232609	4.16404e-07	3.58435e-06
ANTXR2	857.788	1.07491	0.164419	6.98127e-12	1.22445e-10
DLL1	801.72	1.07399	0.114597	9.34079e-22	4.1698e-20
PLA2R1	607.737	1.07327	0.167258	1.67303e-11	2.78988e-10
CYBRD1	55.5678	1.0729	0.447187	0.00131438	0.00521046
RAB7B	218.698	1.07028	0.213891	6.6106e-08	6.48891e-07
RIMKLA	383.783	1.06792	0.331784	0.000135877	0.000691433
LRP1B	257.23	1.06556	0.28923	2.4011e-05	0.000146474
APOD	1430.68	1.06425	0.154896	8.05918e-13	1.57164e-11
HIPK2	6869.51	1.06361	0.084523	3.63942e-37	4.24829e-35
TUBA1A	12287.6	1.06291	0.102979	7.8887e-26	4.71575e-24
TEAD3	2879.95	1.06283	0.0704219	2.46549e-52	5.19437e-50
GCNT1	497.773	1.06259	0.279697	1.69048e-05	0.00010647
PAQR8	198.624	1.0621	0.232837	5.95504e-07	4.97001e-06
GATA2	2445.32	1.0619	0.0898158	3.89891e-33	3.70096e-31
UBAP1L	278.456	1.06186	0.356566	0.00029369	0.00137837
ACSS2	1744.97	1.06052	0.1752	1.87933e-10	2.70561e-09
TSNAXIP1	63.523	1.0589	0.382124	0.000554691	0.00242113
ITGA3	10695.6	1.05775	0.102517	8.03511e-26	4.78671e-24
TMPRSS13	1918.13	1.05504	0.117473	3.55749e-20	1.42267e-18
EBF3	42.3433	1.05449	0.486928	0.00267561	0.00967431
SLC43A2	2601.43	1.0539	0.0964616	1.77184e-28	1.28077e-26
RHBG	467.276	1.05267	0.213106	1.01886e-07	9.6501e-07
CYP4V2	1012.02	1.05242	0.133909	4.99856e-16	1.39705e-14
UNC13D	6296.93	1.05181	0.14712	1.1895e-13	2.54644e-12
SAMD9L	193.334	1.04768	0.465547	0.0019601	0.00739684
SLC9A3	523.056	1.04593	0.234825	1.01208e-06	8.07983e-06
GSC	70.2913	1.04373	0.392332	0.000735649	0.00310735
CMYA5	4334.86	1.04158	0.14098	2.10732e-14	4.92639e-13
RUNDC3A	275.463	1.04041	0.270279	1.47713e-05	9.38888e-05
FAM198B	730.67	1.04035	0.292678	4.18826e-05	0.000241577
EPHA3	436.941	1.04033	0.337384	0.000213004	0.00103077
SCX	267.27	1.03819	0.217038	2.18037e-07	1.967e-06
ANKEF1	887.143	1.03696	0.0996767	3.29312e-26	2.02462e-24
TLE2	2027.76	1.03601	0.145272	1.33333e-13	2.82633e-12
RNF215	821.635	1.03513	0.155612	3.84419e-12	6.94689e-11
HIST2H2AA4	6654.11	1.03376	0.123045	6.20354e-18	2.08102e-16
KLHDC8B	214.48	1.0337	0.300269	6.42389e-05	0.000354792
PLK3	592.506	1.03248	0.157186	6.81144e-12	1.19588e-10
AP006222.2	2060.04	1.03133	0.0884109	2.72685e-32	2.5058e-30
MARVELD1	1096.14	1.02993	0.11245	7.6921e-21	3.27312e-19
STRIP2	349.33	1.02957	0.270969	1.69868e-05	0.000106908
MAFF	480.133	1.02882	0.228424	8.30607e-07	6.72741e-06
BEX4	236.416	1.02758	0.258158	8.506e-06	5.70734e-05
CACFD1	2608.19	1.02462	0.180807	1.95237e-09	2.42656e-08
SASH1	1535.04	1.0226	0.127918	2.96109e-16	8.49763e-15
TUBB8P1	41.9164	1.02187	0.418128	0.00138927	0.00546471
KLF15	106.747	1.02062	0.25201	6.32754e-06	4.37084e-05
ARHGEF37	603	1.01879	0.350679	0.00038429	0.00174848
WNT3	330.166	1.01531	0.158468	1.66412e-11	2.78309e-10
NEBL	6320.48	1.01469	0.0953695	2.87151e-27	1.90801e-25
LIPG	225.88	1.00816	0.257086	1.05848e-05	6.98485e-05
SATB1	1163.12	1.00703	0.275365	3.09813e-05	0.000184563
PVRIG	178.718	1.00658	0.31812	0.000177574	0.000876506
B3GALT4	144.115	1.00495	0.310485	0.000140017	0.000709366
DOCK3	506.176	1.00444	0.225433	1.08688e-06	8.60542e-06
MMP11	344.037	1.00424	0.199349	6.07529e-08	5.99068e-07
GPRC5C	676.668	1.00235	0.219948	6.15154e-07	5.11178e-06
MAPK8IP2	256.694	1.00231	0.206357	1.56077e-07	1.44038e-06
CKB	2207.36	1.00141	0.187081	1.21211e-08	1.33378e-07
DPYSL4	94.3193	1.00092	0.345386	0.000414651	0.00186841
ORAI3	926.963	1.00074	0.14271	3.29627e-13	6.71538e-12
SLC44A2	15457.7	1.00021	0.0796488	5.42997e-37	6.21246e-35
ADIRF	6230.99	1.00016	0.17959	3.5503e-09	4.26233e-08
DSEL	590.722	0.999817	0.139934	1.28391e-13	2.73163e-12
ABTB1	1247.29	0.998255	0.134462	1.63859e-14	3.87253e-13
NRBP2	1485.47	0.997939	0.228676	1.68542e-06	1.28894e-05
UBE2Q2P1	229.589	0.997919	0.289524	6.41075e-05	0.00035418
PFKFB4	459.729	0.99789	0.181102	5.22618e-09	6.09228e-08
EME2	4060.99	0.997783	0.164318	1.77177e-10	2.56143e-09
CLCF1	962.604	0.996673	0.125487	2.71628e-16	7.83414e-15
ST3GAL1	2562.31	0.995639	0.153642	1.2572e-11	2.14619e-10
FAM109A	671.904	0.995501	0.185131	1.22439e-08	1.34558e-07
CADM2	106.718	0.995015	0.371804	0.000802635	0.00336561
PNRC1	2723.61	0.994716	0.0662072	7.58735e-52	1.56046e-49
PRSS8	6170.29	0.993828	0.112042	1.08178e-19	4.19975e-18
TUBB3	21547.8	0.993643	0.111749	9.11587e-20	3.54698e-18
UPK3BL	1170.93	0.993002	0.14808	2.91636e-12	5.33718e-11
ABCA10	131.624	0.992335	0.448401	0.00255884	0.00931055
UBE2QL1	574.383	0.9922	0.196947	5.6429e-08	5.59304e-07
YPEL1	313.786	0.991844	0.253885	1.19405e-05	7.78428e-05
LMNTD2	518.513	0.990222	0.2124	4.26038e-07	3.65998e-06
GPRC5B	88.2821	0.989327	0.399585	0.00138303	0.00544266
HERC2P3	195.133	0.98664	0.345439	0.000481472	0.00213444
PHLDA2	136.488	0.985914	0.419797	0.00193449	0.00730817
TEN1-CDK3	325.237	0.982647	0.212241	5.0254e-07	4.26837e-06
BICDL1	1341.1	0.982395	0.129637	5.16935e-15	1.27762e-13
CAPN9	224.539	0.981883	0.229145	2.35491e-06	1.75511e-05
ZC3H12C	105.272	0.979444	0.378621	0.000969517	0.00397375
POLR2J2	158.682	0.978284	0.258135	1.70429e-05	0.000107184
MICALL2	3444.98	0.978251	0.119522	4.09977e-17	1.27159e-15
TNNT2	214.115	0.978146	0.3036	0.000141805	0.000716953
AJUBA	7454.91	0.976394	0.104188	1.08806e-21	4.83224e-20
CST3	8215.34	0.974438	0.130881	1.46376e-14	3.46885e-13
RASGRP1	464.364	0.974308	0.134473	6.84486e-14	1.51411e-12
ARSD	3885.18	0.974004	0.0930908	1.98524e-26	1.24716e-24
CALCOCO1	2389.28	0.973501	0.0923951	1.72919e-26	1.09427e-24
KSR1	229.582	0.971455	0.260903	2.53906e-05	0.000153858
CCDC83	502.707	0.9711	0.276666	5.81275e-05	0.000324777
C9orf3	2131.25	0.970008	0.129377	9.88652e-15	2.37262e-13
GPR87	344.974	0.969757	0.224764	2.15025e-06	1.61162e-05
TRAF5	2656.6	0.969452	0.203454	2.6586e-07	2.36509e-06
KRT13	599.454	0.968571	0.248923	1.16887e-05	7.64323e-05
CBLN3	129.061	0.968451	0.411629	0.00190413	0.00720449
TPPP	211.11	0.968438	0.210368	5.68944e-07	4.76908e-06
GLIPR2	186.03	0.968238	0.251005	1.45966e-05	9.29834e-05
TNFRSF21	3352.36	0.966614	0.103481	1.39335e-21	6.14542e-20
SRRM3	604.712	0.966543	0.149732	1.59728e-11	2.67649e-10
RP11-722G7.1	193.84	0.964085	0.330487	0.000396357	0.00179629
ASCL5	65.9301	0.963928	0.433373	0.00260139	0.00944352
FAM161B	320.751	0.962197	0.284545	9.20756e-05	0.000488378
TRIM47	439.006	0.96043	0.295642	0.000145176	0.000731851
TMEM184A	5389.69	0.959546	0.0851333	2.89139e-30	2.39003e-28
ZMYND15	198.637	0.959323	0.208729	5.74527e-07	4.80472e-06
PRKCH	2761.83	0.958003	0.130371	2.97658e-14	6.85393e-13
ARL4C	422.482	0.957884	0.151102	3.37843e-11	5.3645e-10
DMTN	937.779	0.957301	0.177967	1.2089e-08	1.3311e-07
BRICD5	393.626	0.957162	0.338205	0.000565294	0.00245933
TMEM191B	154.256	0.955193	0.30439	0.000206612	0.00100378
ITGA6	283.545	0.954722	0.371508	0.00114866	0.00461603
MUC16	171.48	0.954368	0.466314	0.00247376	0.00905246
EPHA10	625.066	0.954332	0.249464	1.83269e-05	0.000114343
SIX2	426.579	0.953909	0.182069	2.47692e-08	2.60446e-07
SPRN	115.348	0.953223	0.320719	0.000360673	0.00165234
COL11A2	157.515	0.953007	0.290169	0.000127414	0.000653951
FBXO2	879.788	0.951244	0.245089	1.39719e-05	8.95989e-05
ATP9A	19400.4	0.950243	0.0379764	5.95876e-139	9.3585e-136
CTNND2	5306.16	0.950148	0.0910271	2.67567e-26	1.65089e-24
GRID1	234.165	0.950058	0.286059	0.000108187	0.000566202
PAK3	99.9231	0.947209	0.414431	0.00232041	0.00857853
TP73	546.436	0.946802	0.171333	5.02882e-09	5.87807e-08
SOWAHC	705.844	0.946723	0.141094	3.13631e-12	5.72758e-11
CD83	90.6029	0.94557	0.261304	4.30463e-05	0.000247559
SERPINE1	470.88	0.94304	0.142443	5.53502e-12	9.8075e-11
EHBP1L1	5005.08	0.941205	0.190153	1.1127e-07	1.04986e-06
TMPRSS6	186.835	0.937113	0.41331	0.00247897	0.0090677
ITPR2	1864.64	0.936436	0.164208	1.83229e-09	2.28553e-08
LHFP	220.591	0.936293	0.301635	0.000256722	0.00122146
C9orf172	896.865	0.936208	0.149382	5.70121e-11	8.80198e-10
HCN3	732.431	0.934906	0.155207	2.61571e-10	3.6889e-09
CPAMD8	140.233	0.93483	0.323194	0.00044664	0.00199642
IGSF3	10144.6	0.93311	0.0864209	5.84444e-28	4.02265e-26
BTBD11	138.31	0.932796	0.308845	0.00030964	0.00144226
PLXNB1	6037.66	0.932711	0.170726	7.27738e-09	8.30958e-08
EPAS1	3423.43	0.932145	0.168491	4.29828e-09	5.07915e-08
RGL2	9322.65	0.929808	0.0968608	1.31377e-22	6.28716e-21
DUSP8	1382.92	0.925854	0.163828	2.45527e-09	3.01687e-08
POLD4	1591.02	0.925506	0.139143	4.59719e-12	8.23017e-11
KLF2	359.971	0.924257	0.280048	0.000127344	0.000653787
PCDH7	752.368	0.923993	0.142542	1.42993e-11	2.41718e-10
CIITA	345.028	0.923463	0.311633	0.00039539	0.00179285
PLEKHD1	183.362	0.922771	0.230221	8.67291e-06	5.80074e-05
EML6	322.431	0.921875	0.382914	0.00189369	0.00717126
RGS9BP	85.7096	0.920731	0.321865	0.000503822	0.00222268
TEC	178.393	0.920715	0.356425	0.0011852	0.00474519
PSG9	528.059	0.919712	0.342531	0.00079068	0.00332032
PERM1	261.358	0.919673	0.187813	1.44184e-07	1.33705e-06
MECOM	354.375	0.919527	0.312808	0.000419377	0.00188824
DNAJC22	1971.28	0.919085	0.182861	8.09567e-08	7.80038e-07
ARHGAP4	663.622	0.917836	0.177127	3.28617e-08	3.38569e-07
NPTXR	1436.02	0.917741	0.0770792	1.81201e-33	1.73913e-31
CNTN5	137.36	0.917496	0.252866	3.85354e-05	0.000224532
MYH14	17845.5	0.915469	0.106903	1.85528e-18	6.55455e-17
SLC37A1	3116.16	0.915086	0.114648	2.39153e-16	6.92061e-15
ZMAT1	1375.24	0.914883	0.353939	0.00119738	0.00478841
TBC1D2	756.256	0.914193	0.146271	6.15772e-11	9.45608e-10
FCHSD1	1533.41	0.910156	0.149258	1.71807e-10	2.49633e-09
TMEM63A	3911.87	0.909768	0.193742	4.09773e-07	3.52903e-06
ATP7B	2854.36	0.909718	0.128346	6.05973e-13	1.20887e-11
TIGD3	121.73	0.909506	0.312982	0.000451542	0.00201624
LPIN1	5636.86	0.908942	0.273449	0.000127691	0.000654988
TTLL3	1120.25	0.908352	0.148117	1.36847e-10	2.02066e-09
RNF157	468.747	0.908007	0.333008	0.000807664	0.00338341
RASGRP3	107.657	0.906582	0.390062	0.00235472	0.00869048
KLF7	1032.58	0.906326	0.179907	7.59285e-08	7.37762e-07
CCDC114	98.8383	0.905151	0.347725	0.00113628	0.00457583
EGFR	1589.04	0.904605	0.16082	2.9389e-09	3.56798e-08
EPS8L2	9456.54	0.904564	0.105053	1.23563e-18	4.46586e-17
ITGB6	1480.44	0.904329	0.179062	7.04513e-08	6.89065e-07
FBXW12	101.825	0.901416	0.3007	0.000365202	0.00167043
PPM1L	1859.31	0.900275	0.119575	8.50501e-15	2.06656e-13
C8orf4	1165.69	0.900232	0.191705	4.01538e-07	3.46329e-06
SLC35E2	173.328	0.900081	0.352326	0.00135766	0.00535991
MXD4	4592.87	0.899961	0.0959838	1.1759e-21	5.20892e-20
ZDHHC11B	186.675	0.899384	0.26782	0.000110452	0.000576662
PAWR	11831.5	0.898248	0.0873219	1.3989e-25	8.2765e-24
CTTNBP2NL	1808.44	0.896566	0.14173	4.14683e-11	6.47745e-10
MXRA8	237.132	0.895603	0.224607	9.53808e-06	6.34501e-05
GOLGA6L5P	1228.38	0.894323	0.221643	8.37601e-06	5.62831e-05
RWDD2A	871.984	0.894059	0.121711	3.45267e-14	7.82786e-13
HSD17B7P2	294.941	0.893939	0.194368	6.69276e-07	5.51642e-06
HLA-DQB1	423.622	0.892397	0.21914	6.81184e-06	4.67732e-05
SIRPA	248.085	0.892357	0.179487	1.07398e-07	1.0161e-06
PCDHB10	215.356	0.89175	0.228476	1.39501e-05	8.9492e-05
CAPN12	134.256	0.891565	0.391678	0.0024341	0.00892814
TMEM266	175.583	0.891219	0.297994	0.000384496	0.0017485
FSTL3	3405.59	0.890581	0.157094	2.37549e-09	2.92092e-08
LGALS3	5338.87	0.890282	0.139405	2.88515e-11	4.62374e-10
PIK3C2B	6989.38	0.88889	0.0817548	2.70862e-28	1.90996e-26
DMRTA1	500.706	0.888448	0.157612	2.70051e-09	3.2971e-08
SIPA1L2	1636.81	0.88821	0.109335	5.56661e-17	1.70815e-15
SQRDL	1023.79	0.886346	0.143116	9.88883e-11	1.48298e-09
USP43	1007.58	0.885608	0.10971	1.1411e-16	3.42251e-15
METRNL	8232.16	0.88367	0.149871	6.37712e-10	8.51399e-09
PHLDA1	3081.48	0.883504	0.100966	3.53793e-19	1.33162e-17
TMTC2	1214.3	0.883059	0.133736	7.58534e-12	1.3277e-10
ADAP1	2221.61	0.88255	0.12917	1.41701e-12	2.70202e-11
ZDHHC2	615.238	0.881645	0.292177	0.000355741	0.00163452
ENTPD2	767.534	0.881549	0.108093	6.20722e-17	1.89463e-15
NEK8	981.644	0.881485	0.118633	1.89157e-14	4.44609e-13
KIAA1024	437.016	0.881151	0.220646	9.82511e-06	6.51088e-05
AKR1C1	129.257	0.880599	0.334673	0.00105475	0.00428446
UAP1L1	2063.28	0.880001	0.0871695	1.0231e-24	5.68333e-23
FADS1	5180.46	0.879987	0.0808803	2.62992e-28	1.86301e-26
PARP10	2139.71	0.879142	0.1416	9.21287e-11	1.38642e-09
PROCA1	351.805	0.878287	0.243988	4.93009e-05	0.000280541
MELTF	472.668	0.878236	0.212985	5.72934e-06	3.98792e-05
GOLGA7B	200.909	0.875148	0.254619	8.44385e-05	0.000453031
SRCIN1	1124.03	0.874369	0.185867	4.46592e-07	3.81947e-06
RNF144A	1274.92	0.873946	0.106211	2.62601e-17	8.30896e-16
NEIL1	738.882	0.872586	0.180528	2.23372e-07	2.00779e-06
IRF5	804.976	0.872261	0.139353	6.5589e-11	1.00632e-09
ARVCF	1824.89	0.87207	0.152617	1.91769e-09	2.38861e-08
KREMEN2	1153.84	0.871308	0.145364	3.62256e-10	4.98275e-09
NKX3-1	178.266	0.871086	0.284832	0.000315109	0.00146576
CXCR4	1039.9	0.870843	0.14824	6.84622e-10	9.07715e-09
C8orf58	437.551	0.869928	0.135841	2.57491e-11	4.16519e-10
ALAD	3122.33	0.869722	0.0726156	8.49442e-34	8.3857e-32
CHST14	1023.45	0.868123	0.147049	6.18237e-10	8.26676e-09
AF011889.5	410.544	0.866951	0.310998	0.000718749	0.00304565
CLCN6	1023.37	0.866868	0.186618	5.72311e-07	4.79266e-06
SH3GL1P3	246.418	0.866674	0.22255	1.5674e-05	9.91885e-05
BTG1	7580.35	0.866616	0.101104	1.84359e-18	6.5266e-17
C2CD4C	110.823	0.866071	0.275371	0.000268628	0.00127111
GREB1L	589.635	0.865855	0.312158	0.00079524	0.00333785
MVD	4699.15	0.865827	0.115884	1.45243e-14	3.44672e-13
SHROOM1	259.16	0.86566	0.259312	0.000128019	0.000656279
GTF2IRD2	579.514	0.865197	0.213218	7.94423e-06	5.37161e-05
EHF	472.659	0.865111	0.249783	8.31417e-05	0.000447324
NFATC2	970.501	0.864281	0.104413	2.3338e-17	7.43888e-16
N4BP2L1	691.475	0.861684	0.148956	1.24822e-09	1.60568e-08
YPEL2	2478.93	0.857196	0.100476	2.64492e-18	9.24972e-17
TSPAN9	1357.37	0.856838	0.146155	8.02587e-10	1.05602e-08
NOTCH3	9488.79	0.856773	0.091609	8.68516e-22	3.88717e-20
LFNG	4765.68	0.856154	0.11811	7.87258e-14	1.72379e-12
RAPGEF2	1607.87	0.854989	0.243021	6.65787e-05	0.000366077
TMC6	3504.96	0.854473	0.115519	2.52538e-14	5.85618e-13
PCSK4	181.727	0.85414	0.287333	0.000411752	0.00185778
RTN4R	302.852	0.854104	0.192716	1.58504e-06	1.21757e-05
KIAA1683	577.875	0.852719	0.284673	0.000392966	0.00178373
ADAM8	424.757	0.852365	0.298266	0.000609586	0.00263346
MC1R	1142.17	0.84966	0.11753	8.96052e-14	1.94965e-12
CTAGE8	161.96	0.849284	0.315731	0.00105773	0.00429456
CAMK2N2	223.611	0.849054	0.248755	0.000100237	0.000527151
SGK223	1301.09	0.848669	0.115282	3.25006e-14	7.41718e-13
MDGA2	113.723	0.8486	0.341213	0.00166408	0.0064171
MBOAT7	8308.22	0.847703	0.0892501	4.01919e-22	1.85162e-20
FER1L4	1961.29	0.847545	0.278255	0.000340877	0.00157333
HMGCS1	6895.56	0.847335	0.0725362	3.05623e-32	2.79362e-30
FLT3LG	101.346	0.84718	0.263761	0.000194371	0.000950724
CACNA2D2	183.545	0.845783	0.261573	0.000186014	0.00091411
FZD2	1129.62	0.84553	0.110634	3.48059e-15	8.88193e-14
AMOTL2	15099	0.845524	0.106381	3.55983e-16	1.00819e-14
PCDH19	452.76	0.845335	0.232098	4.42693e-05	0.000254001
ZDHHC7	15014.3	0.845287	0.0525946	7.51936e-59	1.91036e-56
SLC25A29	10115.7	0.844706	0.0682704	7.06641e-36	7.62995e-34
ADCY6	4347.26	0.844474	0.135612	8.69337e-11	1.31512e-09
HIST2H2BE	6380.3	0.844229	0.0743884	1.41859e-30	1.19549e-28
SYT7	3306.9	0.843223	0.0726716	7.46209e-32	6.71433e-30
KCNC3	2041.22	0.842775	0.174894	2.57359e-07	2.29419e-06
HPS5	2759.3	0.841568	0.0869484	7.22269e-23	3.52483e-21
SLC26A11	1833.65	0.841125	0.114138	3.14294e-14	7.21082e-13
AC026348.1	744.067	0.840872	0.252496	0.000137589	0.00069891
JAK3	181.593	0.840417	0.206574	7.91982e-06	5.3572e-05
CAMK1	349.615	0.838949	0.197866	3.32648e-06	2.42074e-05
LRRC24	182.046	0.838711	0.216002	1.84845e-05	0.00011516
INPP4B	8550.07	0.838201	0.0829224	9.77639e-25	5.44829e-23
NDRG4	1394.57	0.838196	0.146932	2.1018e-09	2.59733e-08
PDP1	1546.57	0.838185	0.118016	2.21213e-13	4.59335e-12
PALM	2242.42	0.837433	0.14006	4.16007e-10	5.67689e-09
CBARP	387.245	0.836925	0.219639	1.82448e-05	0.000113872
TFEB	204.024	0.835255	0.297966	0.000712477	0.00302055
EDN1	1030.36	0.834783	0.273275	0.000346958	0.00159927
RAB3B	150.791	0.834747	0.29855	0.000691468	0.00293942
PHLDB3	983.069	0.833756	0.187438	1.51482e-06	1.1683e-05
MCF2L	1778.1	0.83354	0.210797	1.27223e-05	8.23801e-05
MAFA	275.254	0.831865	0.205717	8.52812e-06	5.71603e-05
HBEGF	218.202	0.831007	0.233026	5.69739e-05	0.000319054
ABCG1	2343.71	0.830244	0.094067	2.12316e-19	8.06148e-18
CICP14	1371.79	0.828891	0.177189	5.22506e-07	4.41733e-06
GATA6	402.036	0.828139	0.153175	1.11135e-08	1.23154e-07
FOXP2	321.117	0.825663	0.230058	5.6523e-05	0.000316837
RP11-282O18.3	168.755	0.825311	0.247847	0.000140106	0.000709608
CGN	8253.98	0.82443	0.0819389	1.61128e-24	8.83696e-23
SUSD6	4394.57	0.824018	0.112802	5.21842e-14	1.16477e-12
LYSMD4	725.146	0.82362	0.116217	2.53429e-13	5.21841e-12
DGCR5	235.291	0.822958	0.212083	1.6917e-05	0.000106508
COL9A3	601.126	0.822554	0.206404	1.1751e-05	7.67525e-05
ZNF530	356.985	0.822549	0.267554	0.000345715	0.00159396
FSCN1	4471.24	0.822074	0.157976	3.59162e-08	3.68242e-07
ADGRG6	8215.95	0.821789	0.125725	1.20802e-11	2.06836e-10
HLA-B	1636.2	0.821509	0.154814	2.00341e-08	2.13779e-07
ZNF211	823.408	0.821131	0.123159	4.57916e-12	8.20639e-11
ZNF641	2015.02	0.819316	0.135647	2.89805e-10	4.05728e-09
ARL4A	688.033	0.818356	0.18847	2.65279e-06	1.95769e-05
PRR36	1322.78	0.818038	0.118138	8.40888e-13	1.63779e-11
TSPAN1	830.031	0.817384	0.171342	3.06885e-07	2.70359e-06
TNNI1	319.314	0.816781	0.292085	0.000861349	0.00357536
MICB	588.564	0.814011	0.1489	8.66585e-09	9.77865e-08
C14orf28	489.395	0.812454	0.165945	1.7889e-07	1.63519e-06
ARPC4-TTLL3	118.911	0.809855	0.283518	0.000660998	0.00282519
RFTN2	177.204	0.8087	0.341795	0.00244818	0.00897217
NBEA	2074.38	0.807889	0.232893	8.93639e-05	0.00047635
S100A10	15557.4	0.807747	0.0959401	7.72661e-18	2.56209e-16
PGGHG	788.642	0.806979	0.167653	3.08908e-07	2.72003e-06
B3GNT3	353.128	0.805983	0.20312	1.2601e-05	8.17483e-05
TBX6	144.915	0.80466	0.306072	0.00129334	0.00513412
ARMCX2	860.76	0.804511	0.197441	8.55652e-06	5.72733e-05
ABCC10	1898.61	0.804382	0.155197	2.57531e-08	2.6948e-07
C5orf42	2060.21	0.803283	0.161086	1.18375e-07	1.10843e-06
FBXL18	5881.14	0.802373	0.0955188	9.10715e-18	2.99686e-16
ENOX1	167.58	0.800596	0.312356	0.00153692	0.00596535
LRP2BP	169.971	0.800132	0.263797	0.000384411	0.0017485
KIFC2	3039.05	0.7988	0.162718	1.76737e-07	1.61809e-06
ARNT2	3192.02	0.79821	0.0949611	4.45442e-18	1.51278e-16
JAG2	2833	0.798012	0.137255	1.20423e-09	1.55256e-08
CCDC78	1521.11	0.797038	0.131409	2.87851e-10	4.03318e-09
LRRC26	450.582	0.796437	0.200999	1.38907e-05	8.92433e-05
MROH6	1905.86	0.795628	0.117036	2.19532e-12	4.10903e-11
C22orf29	1950.55	0.794925	0.1027	2.06104e-15	5.38677e-14
ATP2B1	9186.67	0.79461	0.101518	1.02917e-15	2.79121e-14
CACNB3	3791.53	0.793787	0.0681347	4.6482e-32	4.20431e-30
CCNG2	5334.08	0.793573	0.0711877	1.54521e-29	1.19174e-27
KREMEN1	1079.11	0.791432	0.124053	3.59787e-11	5.68681e-10
SLC12A7	5664.82	0.791329	0.107314	3.41733e-14	7.76812e-13
CAPS	464.316	0.790267	0.260861	0.000417445	0.00188052
MPZL2	2514.27	0.790267	0.105963	1.75377e-14	4.12781e-13
C14orf132	6197.12	0.790242	0.0887229	1.09442e-19	4.23927e-18
MAP1S	786.571	0.789503	0.171984	8.40621e-07	6.79896e-06
ZNF532	1715.81	0.788994	0.14703	1.33777e-08	1.46128e-07
RP11-876N24.5	442.25	0.788936	0.150727	3.23542e-08	3.34301e-07
ERBB2	13260.5	0.788875	0.0998968	5.93024e-16	1.63398e-14
SOCS1	156.231	0.787328	0.235969	0.000160152	0.000798993
FADS3	1580.5	0.786734	0.0830127	5.54608e-22	2.53476e-20
VGLL3	1628.76	0.786573	0.183196	3.1046e-06	2.26883e-05
CLN8	1855.2	0.786082	0.125991	1.03933e-10	1.55325e-09
HID1	8916.11	0.785993	0.0766712	2.44104e-25	1.41991e-23
PLEK2	301.477	0.785381	0.245279	0.000240661	0.00115107
LPCAT1	22850	0.785276	0.0905651	9.11407e-19	3.34299e-17
NES	383.418	0.784814	0.166678	5.08655e-07	4.31184e-06
MTURN	1536.27	0.78437	0.125101	7.29867e-11	1.10996e-09
RAB32	1807.81	0.783026	0.179691	2.52802e-06	1.87764e-05
GOLGA8B	2131.14	0.781885	0.325849	0.0025795	0.00937662
RP11-465B22.3	540.592	0.780515	0.140152	4.49736e-09	5.29628e-08
PGPEP1	2293.44	0.779951	0.118314	8.8711e-12	1.53654e-10
RP13-104F24.3	357.152	0.779915	0.222624	8.33872e-05	0.000448365
CSRP2	359.48	0.77759	0.201487	1.99258e-05	0.000123339
KCNJ11	707.165	0.775329	0.180631	3.53298e-06	2.55593e-05
CD27	227.098	0.774907	0.223283	9.53177e-05	0.000503735
PDE9A	638.69	0.774654	0.148921	3.99601e-08	4.06739e-07
DBN1	11193.4	0.772981	0.098805	1.10687e-15	2.98786e-14
LRSAM1	2005.61	0.772201	0.0953306	1.00164e-16	3.01471e-15
JMJD7-PLA2G4B	615.097	0.770011	0.262133	0.000590008	0.00255207
CICP27	299.85	0.769579	0.229257	0.000142345	0.000719473
ZNF250	1335.8	0.768996	0.103446	2.15287e-14	5.02607e-13
PPP2R5B	894.063	0.768064	0.162752	4.461e-07	3.81715e-06
CEMIP	512.788	0.76775	0.322527	0.00269183	0.00972482
LAMB2	6416.69	0.767659	0.196154	1.81276e-05	0.000113181
PRR15	367.966	0.767087	0.255513	0.000478813	0.0021232
FAM19A5	291.644	0.765791	0.247042	0.000343912	0.00158607
MAGED4B	2459.72	0.765319	0.127925	4.69589e-10	6.35785e-09
TGM1	136.327	0.764987	0.285793	0.00124872	0.00497414
DPYSL3	196.265	0.764864	0.316977	0.00249594	0.00911817
SNX33	2795.67	0.764051	0.100777	7.49492e-15	1.82627e-13
ULBP2	298.345	0.763729	0.21294	5.99088e-05	0.000334189
KANK2	3165.96	0.763295	0.115414	8.12763e-12	1.41975e-10
CCDC183	432.975	0.762725	0.184493	6.62087e-06	4.5577e-05
GLIS2	1427.12	0.76181	0.13415	3.22338e-09	3.89517e-08
PRPH	209.725	0.761721	0.28146	0.00121142	0.00484062
KALRN	312.207	0.761144	0.268948	0.000844675	0.00351799
PTPN14	2395.76	0.760768	0.180952	5.35629e-06	3.74485e-05
ANO5	145.443	0.75996	0.277904	0.00107289	0.00434488
MKL1	1473.39	0.758635	0.0984841	2.88619e-15	7.45288e-14
AGRN	21339.9	0.758619	0.097819	1.94696e-15	5.1118e-14
ELFN2	429.149	0.758534	0.261529	0.000727041	0.00307614
PFN1P6	137.488	0.758406	0.312268	0.00253496	0.00923728
TEPSIN	1457.48	0.757409	0.098313	2.89039e-15	7.45288e-14
PLPP2	1544.72	0.757355	0.137471	7.61691e-09	8.67434e-08
SSH3	6848.05	0.757151	0.0742444	4.55789e-25	2.5902e-23
LBX2	237.582	0.75639	0.266866	0.000818745	0.00342402
STBD1	585.74	0.756073	0.188636	1.19784e-05	7.80604e-05
TPRN	2111.46	0.755345	0.146675	6.33231e-08	6.22989e-07
ZNF117	2447.76	0.755152	0.220166	0.000117092	0.000606745
GLYCTK	258.819	0.75512	0.240787	0.000280298	0.00131967
TMEM35B	264.037	0.754816	0.266671	0.00083525	0.00348293
C1orf115	985.04	0.754135	0.156262	2.75152e-07	2.44272e-06
TRIM36	788.472	0.753949	0.227385	0.000177186	0.000874838
FLVCR2	1050.01	0.753297	0.126765	5.80854e-10	7.79103e-09
CNTN4	547.726	0.753293	0.23534	0.000261166	0.0012401
SARM1	936.183	0.752989	0.175028	3.18381e-06	2.32376e-05
KIAA1522	15274.2	0.752917	0.0860882	5.02283e-19	1.87823e-17
PHC1	1446.54	0.752235	0.111151	2.88832e-12	5.29709e-11
SNX29	1530.98	0.752099	0.135468	6.08e-09	7.02126e-08
SEZ6L2	2956.97	0.751919	0.102304	4.32966e-14	9.71418e-13
ZNF433	471.08	0.751203	0.141592	2.35677e-08	2.48417e-07
FGF13	402.357	0.750725	0.269179	0.000902359	0.00372679
ANO8	1840.99	0.750706	0.0943647	4.00756e-16	1.1276e-14
TNS2	903.151	0.750111	0.287696	0.00164242	0.00634068
ABCC5	9340.95	0.749335	0.156199	3.39682e-07	2.97132e-06
PMEPA1	9293.69	0.748727	0.133482	4.45872e-09	5.25794e-08
LPIN3	2510.38	0.748249	0.175618	4.24476e-06	3.02652e-05
ARNTL2	991.83	0.747207	0.217726	0.000116533	0.00060439
BASP1	12446.4	0.746854	0.122024	1.96913e-10	2.82782e-09
GAREM1	563.175	0.746556	0.281744	0.00143026	0.00559158
SNX21	1069.4	0.74641	0.172943	3.35076e-06	2.43629e-05
ARHGEF19	1866.56	0.746272	0.119351	9.03632e-11	1.36223e-09
ASB16	301.413	0.744053	0.154469	3.04792e-07	2.68789e-06
PI4KAP1	582.137	0.743111	0.250049	0.000557271	0.00243055
RP11-5A19.5	237.411	0.742706	0.243647	0.000377027	0.00171997
SPRED2	3166.18	0.742236	0.108854	2.09186e-12	3.92815e-11
TMEM2	3983.07	0.74197	0.131905	4.14668e-09	4.91344e-08
CLIP2	644.813	0.741578	0.230552	0.000255617	0.00121654
MOB3C	1111.09	0.73905	0.155618	4.36987e-07	3.74659e-06
ADAMTS13	513.577	0.738214	0.212805	0.000101594	0.0005338
SMYD2	4800.29	0.738166	0.0602487	3.85193e-35	4.05768e-33
PCDHGB5	2137.31	0.737407	0.0981742	1.32934e-14	3.16768e-13
NOX5	471.39	0.734841	0.252161	0.000683795	0.00291288
FAM69B	661.422	0.733637	0.118201	1.23028e-10	1.82128e-09
MB21D2	989.195	0.732261	0.112539	1.42396e-11	2.40944e-10
GTF2IP4	7851.74	0.732137	0.0622717	1.56473e-32	1.45335e-30
COL1A1	949.614	0.731961	0.15523	5.20808e-07	4.40621e-06
PPFIBP2	746.921	0.731775	0.194136	3.41304e-05	0.000201097
LRRN2	421.963	0.731319	0.200902	5.4593e-05	0.000307215
LTBP1	7745.82	0.731121	0.103486	3.76471e-13	7.6337e-12
SORBS3	1362.68	0.730048	0.14104	4.53406e-08	4.57537e-07
ARHGEF34P	650.651	0.7299	0.207921	9.21055e-05	0.000488378
PIK3R3	7840.68	0.729839	0.0939466	1.8542e-15	4.89803e-14
CXADR	636.922	0.729447	0.144732	1.01826e-07	9.64972e-07
STAC3	133.971	0.728778	0.260836	0.000995468	0.00406565
CYR61	3951.44	0.728128	0.208094	9.66556e-05	0.000510025
MCC	881.166	0.727951	0.223917	0.000212967	0.00103077
CADM4	1137.71	0.727694	0.238068	0.00039277	0.00178331
CACNB1	337.907	0.726269	0.209664	0.000111281	0.00057976
CUL7	3614.74	0.725815	0.0661949	1.34464e-28	9.8017e-27
WNT7B	2713.9	0.725411	0.106956	2.78884e-12	5.13099e-11
C11orf95	1054.53	0.724286	0.19301	3.71648e-05	0.000217279
RHPN1	5707.17	0.722833	0.117859	2.80309e-10	3.93389e-09
ZFYVE1	1872.13	0.722791	0.119768	3.65592e-10	5.02463e-09
LAMB3	734.886	0.722414	0.183309	1.75125e-05	0.000109737
GPRC5A	20028.2	0.722411	0.0940908	3.80657e-15	9.60034e-14
IGSF9	2015.93	0.722291	0.10067	1.73198e-13	3.62248e-12
ILDR1	570.408	0.721828	0.132142	1.16539e-08	1.2873e-07
S1PR3	1683.05	0.721638	0.0979545	4.07342e-14	9.15116e-13
PAK6	349.649	0.721528	0.212934	0.000146525	0.000737578
PRRT3	1761.27	0.720507	0.112391	2.27062e-11	3.72528e-10
RP11-309L24.4	87.3925	0.720358	0.281694	0.0019475	0.00735251
PDGFB	1862.35	0.719816	0.105388	2.01972e-12	3.7968e-11
TBC1D9	9496.84	0.719538	0.0733814	2.65548e-23	1.3259e-21
DAB2IP	3121.64	0.718969	0.12339	1.32522e-09	1.69589e-08
SAT1	7451.63	0.718734	0.0971315	3.21124e-14	7.33828e-13
ZFP2	153.223	0.717487	0.251052	0.000830043	0.00346289
EPHA4	6141.29	0.71691	0.0901938	4.63975e-16	1.29913e-14
APOL2	1657.94	0.715302	0.111049	2.78367e-11	4.47355e-10
SLC22A18	660.804	0.715067	0.19835	7.36776e-05	0.000400521
MAGED4	1782.25	0.715035	0.128076	5.59959e-09	6.50124e-08
ZC3H12A	1753.84	0.714603	0.198483	6.88939e-05	0.000377605
ZNF821	893.352	0.714378	0.145468	2.07061e-07	1.87287e-06
PAQR5	222.553	0.71287	0.29318	0.00277922	0.00999664
LINC01125	339.462	0.71224	0.193611	5.01011e-05	0.000284532
CRYBG3	390.099	0.711942	0.177771	1.34061e-05	8.63226e-05
PLEKHA6	11542.9	0.711547	0.0977235	8.16055e-14	1.77783e-12
AFAP1	2722.77	0.710937	0.0782574	3.66776e-20	1.46338e-18
SAMD10	992.287	0.710506	0.115542	1.71411e-10	2.49267e-09
SPINT1	10242	0.710089	0.0525392	3.18732e-42	4.51346e-40
TPGS1	433.294	0.709871	0.228971	0.000408418	0.00184466
GS1-124K5.11	285.973	0.709445	0.269321	0.00165503	0.00638507
PLXNB2	18510	0.708766	0.0778291	2.12508e-20	8.67918e-19
P2RY1	97.6946	0.708577	0.276172	0.0019732	0.00744139
B3GLCT	654.196	0.708345	0.113561	1.07233e-10	1.59591e-09
ARHGAP27	2127.49	0.708237	0.135394	3.88711e-08	3.9689e-07
DNASE1	2450.63	0.708147	0.146943	3.87153e-07	3.35429e-06
DSC2	941.227	0.707818	0.138651	7.67269e-08	7.44264e-07
LDHD	1043.36	0.707673	0.142999	1.7976e-07	1.64227e-06
RP11-104N10.2	1359.92	0.707557	0.188593	3.92357e-05	0.000227981
GATSL3	166.596	0.706883	0.262917	0.00133808	0.00529229
CAPN2	5064.12	0.7064	0.0814394	1.03829e-18	3.79227e-17
CTSF	1222.93	0.705618	0.121662	1.60322e-09	2.01728e-08
PQLC3	3447.52	0.7056	0.085024	2.66222e-17	8.40813e-16
OGFRL1	1403.28	0.704891	0.155445	1.36464e-06	1.06005e-05
ZG16B	667.023	0.703504	0.168819	7.0202e-06	4.80321e-05
RP4-669L17.10	666.199	0.703319	0.209166	0.000151258	0.000759189
SLC12A9	3171.1	0.702824	0.109743	3.70201e-11	5.8354e-10
EPB41L2	2150.04	0.701712	0.107069	1.41097e-11	2.38979e-10
CYP2U1	647.206	0.700839	0.120927	1.58458e-09	1.99673e-08
MAF	306.56	0.700189	0.223563	0.000354377	0.00162912
ZBTB7B	4512.31	0.699615	0.133682	4.03834e-08	4.1039e-07
SH3GL1P1	210.738	0.699488	0.267539	0.00179224	0.00685018
GABBR1	1573.99	0.699132	0.244098	0.000874694	0.00362466
COL6A1	536.212	0.698274	0.178855	2.18746e-05	0.000134343
TMEM256-PLSCR3	896.367	0.697486	0.139977	1.45625e-07	1.34896e-06
SLC8B1	741.014	0.697324	0.146426	4.57562e-07	3.90363e-06
GGT7	943.124	0.697266	0.184113	3.4774e-05	0.000204408
AP5B1	2459.77	0.697107	0.0998448	7.89207e-13	1.54584e-11
GAB1	1692.98	0.695643	0.127631	1.12742e-08	1.24855e-07
DCAF4	3047.25	0.694452	0.0848689	7.05035e-17	2.14063e-15
SLC31A2	408.528	0.692943	0.18204	3.16384e-05	0.000188089
AL589743.1	10017.5	0.692598	0.0723304	2.63765e-22	1.23157e-20
TNFRSF10C	203.44	0.691726	0.233306	0.000632215	0.00272033
FBXO27	499.504	0.691454	0.252772	0.00141007	0.00553016
ATP1B1	5716.21	0.690025	0.0750829	1.01072e-20	4.23816e-19
TMEM178B	1471.94	0.690002	0.137535	1.25978e-07	1.17579e-06
ATAT1	600.673	0.689933	0.175646	1.99727e-05	0.00012354
SNAI3	125.793	0.689906	0.225846	0.000487571	0.00215816
ZNF467	2144.13	0.689156	0.119346	1.92049e-09	2.39037e-08
NPNT	15369.2	0.688082	0.127509	1.66913e-08	1.79887e-07
C19orf66	1157.08	0.687842	0.116325	6.47604e-10	8.61278e-09
TIMP3	480.872	0.687393	0.170209	1.26522e-05	8.20185e-05
LMF2	1427.51	0.68671	0.116528	9.60271e-10	1.24922e-08
CAMK2D	1299.32	0.686257	0.114641	5.19251e-10	6.99188e-09
USP6	116.994	0.685197	0.267007	0.00216759	0.00809147
DEGS2	1073.6	0.684573	0.170634	1.49803e-05	9.51467e-05
RP13-104F24.1	492.641	0.684404	0.243863	0.00107132	0.00434159
CHRNB1	170.109	0.684177	0.188718	6.68925e-05	0.000367452
MMP15	2169.83	0.68408	0.111084	1.88315e-10	2.70886e-09
ANKRD37	278.435	0.68402	0.240424	0.000937627	0.0038531
ICA1	3584.78	0.683995	0.156112	2.85833e-06	2.10219e-05
MARCKS	8925.85	0.683024	0.0827813	4.17741e-17	1.29104e-15
SLC4A11	362.163	0.682769	0.275896	0.00249878	0.00912663
FGFR2	1394.91	0.682424	0.111144	2.14048e-10	3.05358e-09
ZNF784	343.161	0.681907	0.213838	0.000322817	0.00149758
RP11-480I12.5	1706.11	0.680915	0.11294	4.27859e-10	5.82022e-09
FGFR3	1232.98	0.680496	0.167798	1.16771e-05	7.6385e-05
FLCN	3138.46	0.680244	0.116963	1.548e-09	1.95492e-08
ZNF780B	981.23	0.680161	0.211491	0.000303907	0.00141785
KRT17	1860.56	0.679799	0.20172	0.000180199	0.000888448
TMEM54	2658.64	0.679765	0.140376	3.22083e-07	2.8274e-06
TRPM4	3077.99	0.679523	0.172319	1.94295e-05	0.000120439
SYTL2	27158.5	0.679293	0.11066	2.18973e-10	3.11869e-09
HIST1H2AE	254.774	0.679162	0.182278	4.62648e-05	0.000264484
NUDT14	1484.21	0.678927	0.170823	1.71462e-05	0.000107794
CRISPLD2	918.432	0.677668	0.116873	1.35125e-09	1.72537e-08
SLC24A3	728.427	0.677535	0.15839	4.77102e-06	3.37113e-05
SHROOM2	925.234	0.677528	0.0867205	1.46358e-15	3.92622e-14
SMG9	1539.5	0.677113	0.117487	2.14774e-09	2.65031e-08
PGAP3	630.559	0.676613	0.13215	7.67814e-08	7.44374e-07
SNTA1	268.381	0.675246	0.267881	0.00240015	0.00883174
ADCK5	480.791	0.67504	0.177753	3.59123e-05	0.000210455
COL6A2	758.366	0.674343	0.15656	3.81786e-06	2.73796e-05
ZBTB12	574.328	0.67386	0.18379	5.99609e-05	0.000334317
ANXA9	3727.72	0.673763	0.13058	6.41268e-08	6.30179e-07
UPP1	395.94	0.673036	0.265211	0.00227278	0.00842224
CTSO	778.473	0.672231	0.127363	3.39629e-08	3.49252e-07
PTGER3	229.863	0.670724	0.245922	0.00142187	0.00556632
RAB20	771.244	0.670199	0.198438	0.000170849	0.000846455
ZNF134	1218.88	0.669868	0.153057	3.04533e-06	2.22834e-05
KIF5C	5342.78	0.668572	0.083504	3.18274e-16	9.10347e-15
TBC1D17	2307.08	0.668386	0.0878125	7.31883e-15	1.78588e-13
NT5E	542.387	0.668342	0.167523	1.65767e-05	0.000104518
TESK1	1550.33	0.668211	0.0904384	3.67541e-14	8.32193e-13
ABHD16B	731.807	0.667562	0.144087	9.04268e-07	7.27965e-06
KIAA0355	1931.39	0.666661	0.110143	3.77418e-10	5.16253e-09
PLEC	34420.3	0.666079	0.106491	1.0725e-10	1.59591e-09
PLPPR2	1754.86	0.66568	0.118991	5.77752e-09	6.69433e-08
PKD1L2	342.714	0.66536	0.20518	0.000271454	0.00128237
MTMR11	878.464	0.66521	0.187113	9.29879e-05	0.000492116
RAB43	1014.96	0.665056	0.167085	1.83398e-05	0.000114382
SCD	82255.9	0.664376	0.0857654	2.6423e-15	6.84384e-14
TIGD7	447.007	0.66277	0.168925	2.15959e-05	0.000132915
OPRL1	218.98	0.662654	0.200146	0.000226412	0.00108895
SH3D21	783.161	0.662171	0.170388	2.54239e-05	0.000154005
CEBPD	1278.66	0.661955	0.174664	3.70802e-05	0.000216858
OXTR	244.216	0.661807	0.189523	0.000116825	0.000605723
KRT16	293.084	0.660731	0.234825	0.00114433	0.00460291
RBBP8NL	994.295	0.660716	0.132337	1.43872e-07	1.33488e-06
GMIP	1599.47	0.659916	0.105587	1.06835e-10	1.59248e-09
CEP170B	7782.37	0.659381	0.0929211	3.52867e-13	7.17192e-12
CLK1	3219.86	0.656442	0.100888	2.11337e-11	3.4905e-10
SH3GLB2	7689.61	0.656318	0.0759687	1.57369e-18	5.64048e-17
ARPIN	1818.02	0.655471	0.129437	1.09829e-07	1.0374e-06
ARFGEF3	4438.24	0.654677	0.0952139	1.69165e-12	3.20449e-11
ZNF319	533.266	0.652839	0.167772	2.25177e-05	0.000138047
TJP2	3754.73	0.65271	0.145581	1.92573e-06	1.45788e-05
CLTCL1	540.405	0.652706	0.186809	0.000116369	0.000603723
EYA2	467.933	0.651505	0.158617	1.03553e-05	6.84385e-05
MAPK8IP3	3781.37	0.651261	0.169878	3.26256e-05	0.000193359
GNG4	208.595	0.651151	0.244699	0.00180581	0.00689289
FAM89A	321.906	0.650785	0.180676	8.24285e-05	0.000444455
PNPLA7	470.118	0.650437	0.229273	0.00105276	0.00427838
IRF1	1844.16	0.649256	0.113407	2.81752e-09	3.42544e-08
SPATA20	5714.46	0.649252	0.0775296	1.58476e-17	5.11743e-16
GRIP1	777.172	0.648709	0.182001	9.16029e-05	0.000486185
TMEM150A	1040.48	0.648639	0.12594	8.66741e-08	8.31417e-07
FAM83G	3698.26	0.646869	0.0891629	1.1399e-13	2.44329e-12
CAV2	1304.25	0.646448	0.16427	1.8742e-05	0.000116512
CCSER1	358.006	0.646262	0.187921	0.000144108	0.000727867
CCDC142	987.377	0.645722	0.120555	2.34578e-08	2.47409e-07
GNB5	1397.44	0.644977	0.0900764	2.24762e-13	4.65586e-12
GSN	2785.08	0.644765	0.183763	0.000114211	0.000593592
PRR15L	3193.52	0.64391	0.115725	8.33435e-09	9.4354e-08
GORASP1	2176.02	0.64373	0.108836	9.24058e-10	1.20665e-08
ALDH16A1	1218.98	0.643195	0.119411	2.02174e-08	2.1547e-07
SHISA9	759.14	0.642768	0.149957	4.94083e-06	3.47973e-05
AGO4	1842.78	0.642503	0.239922	0.00176008	0.00674663
RAB5B	9263.92	0.641694	0.125715	9.28401e-08	8.85157e-07
EGLN3	1576.99	0.638536	0.152273	7.38296e-06	5.03148e-05
PLPP3	1133.39	0.638521	0.101524	7.76595e-11	1.17688e-09
TAS1R3	179.831	0.63727	0.21713	0.000913328	0.0037631
NR3C2	293.413	0.637185	0.199574	0.000350527	0.0016138
DYNC1H1	2653.66	0.637138	0.231975	0.00146513	0.00571495
HLA-H	98.5464	0.637002	0.253833	0.00268259	0.00969345
UBE2L6	1732.91	0.636609	0.145748	3.01708e-06	2.20954e-05
CRTC1	917.424	0.636307	0.12196	5.09135e-08	5.09017e-07
SLC27A1	616.135	0.636238	0.149268	5.46265e-06	3.81458e-05
LRRC6	320.873	0.636203	0.186977	0.000166197	0.000825777
CDON	739.237	0.635887	0.167292	3.9485e-05	0.000229215
LYPD1	1716.01	0.635724	0.185115	0.000157387	0.000786981
WASH2P	510.541	0.635232	0.19219	0.000268753	0.00127135
ZNF316	5542.87	0.634939	0.0695878	2.13221e-20	8.68777e-19
FAM46A	2344.59	0.632527	0.146933	4.69527e-06	3.32169e-05
C3orf58	2770.27	0.631718	0.0899158	6.29483e-13	1.25134e-11
FAM210B	4960	0.631607	0.0955648	1.13134e-11	1.93899e-10
NUDT8	761.473	0.631577	0.2325	0.00163955	0.00633098
PLEKHA7	2126.69	0.631523	0.0999449	9.53018e-11	1.43168e-09
GYG2	536.642	0.631141	0.129259	2.80765e-07	2.48704e-06
TP53I13	2511.58	0.630688	0.126099	1.63211e-07	1.5006e-06
THAP8	365.31	0.630656	0.176138	9.12017e-05	0.000484502
SWT1	328.286	0.628238	0.218924	0.00100907	0.00411827
WIPI1	2151.05	0.626839	0.0733256	3.60064e-18	1.23667e-16
NDST2	2088	0.626787	0.0961791	2.11313e-11	3.4905e-10
TMEM44	670.647	0.625703	0.143264	3.58325e-06	2.58404e-05
HERC2P2	4353.46	0.625681	0.226806	0.00147608	0.00575118
MFSD6	2752.95	0.624004	0.108515	2.61789e-09	3.20529e-08
EFNB3	939.645	0.62365	0.147434	6.62321e-06	4.5577e-05
OTUD1	1060.52	0.623418	0.0870923	2.43283e-13	5.02146e-12
VPS37D	272.065	0.62318	0.238444	0.00223827	0.00831936
LATS2	3692.28	0.622508	0.109578	3.9568e-09	4.70783e-08
PLA2G3	217.63	0.621825	0.231017	0.00181883	0.00693337
ZNF740	2335.12	0.621251	0.101343	2.62106e-10	3.69343e-09
TTC39B	674.48	0.62026	0.169668	7.28622e-05	0.000396837
LCP1	717.338	0.61993	0.134458	1.21281e-06	9.52389e-06
GPR137	1340.33	0.619823	0.147271	8.1241e-06	5.47608e-05
CSRNP1	2201.39	0.618945	0.159627	2.70079e-05	0.000162802
FAM105A	498.305	0.618534	0.183901	0.000203398	0.000990949
URAHP	294.429	0.618272	0.178236	0.000144132	0.000727867
IPO13	2261.45	0.61815	0.173224	0.000100474	0.000528239
CYFIP2	3570.79	0.617552	0.0921444	8.40246e-12	1.46164e-10
ORAI2	3153.14	0.617498	0.172004	9.21291e-05	0.000488378
FLNA	60725	0.6168	0.0709595	1.08495e-18	3.95435e-17
PLEKHO2	415.986	0.616404	0.148241	9.17567e-06	6.11569e-05
LLGL2	20454	0.61524	0.0768613	3.71453e-16	1.04856e-14
MYO6	10341.6	0.614576	0.0598877	3.2744e-25	1.88562e-23
MAPK12	818.269	0.614316	0.140697	3.6611e-06	2.63538e-05
PCSK1N	3100.8	0.613622	0.185998	0.000268129	0.00126944
STARD4	2741.21	0.613493	0.116808	4.58777e-08	4.62418e-07
TRAM2	4469.5	0.613267	0.056484	3.55631e-28	2.4874e-26
CRIP2	4141.18	0.613163	0.134506	1.53225e-06	1.17964e-05
HIST1H3E	515.54	0.612468	0.139888	3.37326e-06	2.45065e-05
CTSA	1275.42	0.612303	0.13491	1.72479e-06	1.31672e-05
NCOA1	2982.25	0.611525	0.0769297	5.71784e-16	1.5805e-14
TCTA	1118.38	0.611066	0.124338	3.19226e-07	2.80517e-06
BCL9	2928.83	0.61068	0.106721	2.75107e-09	3.34936e-08
GPR160	2991.06	0.61056	0.12756	5.07114e-07	4.30088e-06
GATSL2	280.683	0.61007	0.190189	0.000369132	0.00168752
CPEB2	947.788	0.609779	0.14694	9.56772e-06	6.35493e-05
FER1L5	638.858	0.60853	0.233461	0.00236898	0.00873378
EVPL	7563.88	0.608362	0.0796806	7.13829e-15	1.74429e-13
MOCOS	389.795	0.608277	0.185538	0.00028901	0.00135751
YPEL5	4387.11	0.607895	0.0893414	3.7452e-12	6.78135e-11
PACS1	9440.45	0.607575	0.0612971	1.16674e-23	6.05303e-22
ZNF879	401.702	0.607508	0.137475	2.92383e-06	2.14489e-05
ZDHHC23	651.729	0.607365	0.218848	0.00147255	0.00574098
PTPRU	4664.28	0.606684	0.0937271	3.00586e-11	4.80381e-10
VPS37C	2538.1	0.605586	0.127324	6.0062e-07	5.00545e-06
FBRS	5407.98	0.605434	0.0834945	1.29959e-13	2.76159e-12
SFN	3058.74	0.605322	0.174701	0.000154346	0.000773343
INPP5E	1236.91	0.604749	0.0840651	1.96838e-13	4.09709e-12
BAIAP3	552.418	0.604581	0.196728	0.00057863	0.00251103
PINK1	1917.6	0.602891	0.127828	7.25842e-07	5.93733e-06
LIME1	536.723	0.602259	0.209237	0.0010925	0.00441603
IGFBP5	16040	0.601864	0.107086	6.18239e-09	7.12522e-08
PCDH9	1255.59	0.601694	0.135914	2.97739e-06	2.18232e-05
INSIG1	10207.5	0.601567	0.0700319	2.84322e-18	9.90313e-17
ACSF2	1711.82	0.601483	0.0860014	8.5037e-13	1.65253e-11
DYRK1B	1310.33	0.601322	0.119634	1.52603e-07	1.40982e-06
MACROD2	1252.91	0.601094	0.160783	5.48328e-05	0.000308263
PBXIP1	3463.63	0.600923	0.0924569	2.52123e-11	4.09647e-10
B4GALNT4	4399.93	0.600102	0.115728	6.74474e-08	6.61306e-07
SDC1	3294.46	0.599515	0.108002	8.64511e-09	9.76961e-08
LIMK2	2657.49	0.598804	0.088367	3.90296e-12	7.04572e-11
ANKRD34A	718.908	0.598735	0.12489	5.03605e-07	4.27532e-06
SNN	2027.73	0.59857	0.126064	6.3555e-07	5.26355e-06
PLXND1	1930.09	0.597455	0.206447	0.00110608	0.00446359
NEK11	387.559	0.59727	0.180636	0.000265592	0.00125916
ERV3-1	1801.21	0.596911	0.17847	0.00023791	0.00113917
ACYP2	431.332	0.596475	0.201369	0.000851989	0.00354357
LDLR	7515.64	0.596285	0.113848	5.15083e-08	5.14666e-07
ZBTB22	1328.9	0.595887	0.15048	2.27048e-05	0.000138997
POLM	1159.49	0.59557	0.175976	0.000209548	0.00101575
NINL	3090.37	0.594772	0.0729811	2.86068e-20	1.14933e-18
SPIRE2	1524.42	0.594697	0.130944	1.75659e-06	1.33805e-05
SPATA7	909.561	0.593927	0.138439	5.50893e-06	3.84535e-05
SLCO4A1	1336.09	0.593599	0.170024	0.000144655	0.000729875
TM7SF2	3432.85	0.593573	0.131933	2.13333e-06	1.59963e-05
SEMA5A	848.584	0.593433	0.200871	0.00084094	0.00350327
ACAP3	3150.45	0.59341	0.149636	2.2079e-05	0.000135405
ARID3A	3350.49	0.592921	0.106487	8.21033e-09	9.31943e-08
GJD3	607.96	0.592368	0.202684	0.000983348	0.00402471
CPNE2	959.956	0.592185	0.125508	7.46023e-07	6.09088e-06
C12orf60	292.569	0.591914	0.161303	7.24289e-05	0.00039485
FBXL8	640.992	0.591769	0.130431	1.76698e-06	1.34537e-05
GUCY1B2	644.542	0.59122	0.21692	0.00178566	0.00682805
FAM174B	4293.82	0.591218	0.0923902	5.02943e-11	7.8137e-10
NPDC1	5617.04	0.590644	0.114225	7.4534e-08	7.25436e-07
MOCS1	558.233	0.59033	0.141932	9.90653e-06	6.5598e-05
ZNF517	1164.89	0.590293	0.0956315	2.16838e-10	3.09084e-09
DLX3	546.5	0.590187	0.166248	0.000131558	0.00067203
ITPRIPL2	2803.15	0.590103	0.0864558	2.88528e-12	5.29709e-11
KIF7	291.753	0.5887	0.189217	0.00053536	0.00234922
MAN2C1	3624.94	0.588534	0.159536	6.85779e-05	0.000376112
UCP2	3562.11	0.587931	0.11246	5.50271e-08	5.46349e-07
DGCR6	319.034	0.587885	0.174911	0.00023179	0.00111295
SLC29A2	3792.07	0.587659	0.0752326	1.88726e-15	4.97018e-14
JUP	18595.6	0.587649	0.0816206	1.99873e-13	4.15524e-12
GRN	15344.2	0.587572	0.0818284	2.30747e-13	4.77412e-12
RILPL2	1218.07	0.587144	0.115167	1.09027e-07	1.03039e-06
IRF2BPL	9879.96	0.586905	0.0725953	2.07868e-16	6.0661e-15
NFKBIA	3626.28	0.586627	0.0893172	1.65162e-11	2.76486e-10
ANKRD9	2789.22	0.586621	0.120583	3.65543e-07	3.17822e-06
MYH9	46941.7	0.58616	0.0658891	1.94869e-19	7.43169e-18
2021-09-05	1137.97	0.58602	0.116426	1.72937e-07	1.58497e-06
SDHAP1	1481.09	0.585432	0.087486	7.20416e-12	1.26226e-10
TNFRSF1A	4544.54	-0.585259	0.0891483	1.58244e-11	2.6542e-10
ATG3	3485.66	-0.585396	0.079057	4.03607e-14	9.07906e-13
NUP107	4625.27	-0.586152	0.0712161	5.65427e-17	1.73197e-15
GPT2	2597.27	-0.586643	0.110521	3.26895e-08	3.37161e-07
CCT5	33862.4	-0.587195	0.0873245	5.25479e-12	9.3686e-11
ITGB3BP	595.731	-0.587464	0.115103	9.86695e-08	9.36601e-07
ARHGAP19	2354.08	-0.588686	0.073077	2.38824e-16	6.92061e-15
PDSS1	898.229	-0.589689	0.103223	4.54481e-09	5.34487e-08
G2E3	1824.08	-0.58973	0.146954	1.67181e-05	0.000105371
SLC25A12	652.315	-0.590156	0.210808	0.00130585	0.00517901
CDC123	4219.52	-0.590273	0.10314	2.76355e-09	3.36219e-08
MGP	763.721	-0.590476	0.155739	4.06512e-05	0.000235273
BPNT1	1335.14	-0.5907	0.133673	3.57593e-06	2.58268e-05
CENPA	1228.75	-0.590772	0.1028	2.62673e-09	3.21157e-08
ZFAND4	343.872	-0.591307	0.20818	0.00117041	0.00469359
MAD2L1	3335.13	-0.591323	0.154323	3.44165e-05	0.000202514
MTBP	564.333	-0.591535	0.161089	6.53842e-05	0.000360427
XK	199.557	-0.591947	0.173109	0.000169328	0.000839402
GCSH	3294.17	-0.592089	0.141688	7.38911e-06	5.03369e-05
HEATR5A	1611.42	-0.592146	0.164507	8.61945e-05	0.000461163
GEMIN5	4791.16	-0.592662	0.058939	1.2808e-24	7.09204e-23
EARS2	2852.13	-0.592812	0.127417	9.31759e-07	7.48353e-06
MKKS	1749.78	-0.593095	0.140768	7.28211e-06	4.96863e-05
DPY19L2P2	218.643	-0.59318	0.219705	0.00172128	0.006617
CSE1L	14557.6	-0.593835	0.0792356	1.95682e-14	4.58698e-13
BUB1B	2356.72	-0.594068	0.187143	0.000383812	0.00174723
HSPB8	14175.4	-0.594541	0.0994055	6.35212e-10	8.48719e-09
CDKN2AIPNL	1380.71	-0.594916	0.128032	9.5213e-07	7.63649e-06
VAV3	1395.55	-0.594978	0.126025	6.65551e-07	5.48833e-06
PCDHA6	228.065	-0.595028	0.201127	0.000803226	0.00336727
ANLN	4658.24	-0.59575	0.0988006	4.71276e-10	6.3757e-09
GRPEL1	2527.53	-0.595939	0.165807	8.72063e-05	0.00046617
KIF2C	2701.66	-0.595955	0.0707316	2.18578e-17	6.97994e-16
DHRS3	417.257	-0.596468	0.196358	0.000633552	0.00272541
LONP1	5518.18	-0.596519	0.0773796	3.73809e-15	9.48299e-14
GPATCH4	3793.02	-0.597063	0.0830765	2.3491e-13	4.85443e-12
C18orf25	2442.1	-0.597624	0.0920981	2.52295e-11	4.09647e-10
SFR1	164.682	-0.598209	0.18166	0.000264172	0.00125311
WRB	1328.65	-0.598246	0.194775	0.000538591	0.0023616
HSPA4	13118.3	-0.598505	0.0733493	9.89304e-17	2.98276e-15
TMEM241	956.313	-0.598521	0.119096	1.42223e-07	1.32099e-06
NCL	40533.5	-0.598907	0.060108	6.4452e-24	3.38442e-22
HS6ST2	1152.17	-0.599627	0.126987	6.95878e-07	5.71387e-06
GOLGA4	5957.47	-0.599765	0.0878294	2.48954e-12	4.59992e-11
FAM46C	253.998	-0.600313	0.185932	0.000323882	0.00150212
MAK16	2001.92	-0.601328	0.0923952	2.19024e-11	3.60367e-10
RUVBL2	6622.03	-0.601793	0.106813	9.38355e-09	1.05266e-07
DERA	769.701	-0.602106	0.157657	3.55119e-05	0.00020825
PMM2	3247.32	-0.602119	0.0751087	3.61692e-16	1.02268e-14
POLR2D	2924.42	-0.602818	0.0781463	3.5677e-15	9.07741e-14
RFC3	4039.73	-0.603172	0.0779	2.79411e-15	7.2262e-14
PIGH	769.886	-0.603285	0.10942	1.0147e-08	1.13097e-07
MTHFD1L	2915.4	-0.603376	0.0999009	6.38307e-10	8.51536e-09
AC006978.6	162.376	-0.6034	0.222748	0.00161744	0.00625261
CPSF2	5479.41	-0.603999	0.0854773	4.55976e-13	9.19188e-12
SHQ1	1115.29	-0.604334	0.174534	0.000133477	0.000680623
SKA3	1337.95	-0.60443	0.0946143	4.70439e-11	7.3219e-10
2021-09-09	14020.9	-0.60444	0.10213	9.23108e-10	1.20633e-08
RWDD4	2002.69	-0.605069	0.121971	1.94574e-07	1.76733e-06
TRIM27	4205.4	-0.605074	0.122744	2.284e-07	2.05192e-06
TOE1	560.633	-0.605232	0.123023	2.04808e-07	1.85346e-06
AMER1	1117.26	-0.605293	0.0801391	1.32101e-14	3.15217e-13
CHAF1B	898.574	-0.605631	0.116741	5.84346e-08	5.78519e-07
TARS2	3995.01	-0.606115	0.0694337	1.1147e-18	4.05422e-17
XPR1	2379.32	-0.606773	0.10481	1.99132e-09	2.46964e-08
LRRC59	15605	-0.607047	0.0965248	8.98504e-11	1.35568e-09
ADSL	2646.12	-0.607258	0.106785	3.6099e-09	4.33088e-08
SMC2	2930.85	-0.608105	0.0811568	1.90804e-14	4.47871e-13
RRP9	1217.73	-0.608507	0.122247	1.77018e-07	1.61979e-06
RCL1	1073.45	-0.608592	0.0805915	1.09912e-14	2.63363e-13
SLC25A33	832.112	-0.608773	0.116324	4.67421e-08	4.70221e-07
HSPA5	34246.2	-0.608824	0.0584566	6.12444e-26	3.6995e-24
ZMIZ1	8617.48	-0.609	0.114493	2.87471e-08	2.98818e-07
PER3	2355.37	-0.609393	0.11062	9.87293e-09	1.10255e-07
FAM83D	1610.7	-0.609566	0.0864949	4.91311e-13	9.85818e-12
CALM1	21714.3	-0.610016	0.0912392	6.40917e-12	1.131e-10
SNAPC1	787.209	-0.610543	0.107862	5.42036e-09	6.31012e-08
ZNHIT6	932.756	-0.610587	0.0930944	1.86192e-11	3.08997e-10
CDCA2	907.566	-0.610819	0.131188	8.62237e-07	6.95426e-06
RBM43	682.964	-0.611694	0.0967714	1.04193e-10	1.55578e-09
ZFAND1	2029.42	-0.61182	0.0795548	3.78181e-15	9.55184e-14
PIGK	1091.78	-0.61205	0.13435	1.40198e-06	1.0871e-05
AMD1	4899.09	-0.612974	0.104864	1.38772e-09	1.76801e-08
GPATCH11	770.908	-0.613048	0.149409	1.06823e-05	7.0465e-05
TBL1X	3836.4	-0.61313	0.177322	0.000135283	0.000688816
GTF2H4	1101.51	-0.613351	0.127317	3.27709e-07	2.87532e-06
ATP8A2	1301.57	-0.613697	0.128252	4.44606e-07	3.80625e-06
ATP23	351.972	-0.614138	0.224503	0.0014728	0.00574098
GOT2	5685.31	-0.614335	0.0623696	1.957e-23	9.91472e-22
NMU	152.479	-0.615192	0.237762	0.00212524	0.00794884
ISOC2	2940.35	-0.615473	0.166874	5.68257e-05	0.000318327
PIP4K2A	2226.47	-0.615926	0.136102	1.59003e-06	1.22086e-05
SLC16A1	3796.99	-0.615936	0.130976	6.64521e-07	5.48283e-06
ARMC10	2929.81	-0.616032	0.100408	2.3252e-10	3.30075e-09
ARL5A	2994.07	-0.617514	0.0911446	3.43562e-12	6.23465e-11
UTP15	1577.48	-0.617803	0.0954682	3.15613e-11	5.02075e-10
MGST2	523.074	-0.617919	0.173493	9.29935e-05	0.000492116
MTPAP	1964.46	-0.618141	0.0785834	8.97387e-16	2.44917e-14
CHRNA5	872.036	-0.618629	0.144468	4.76631e-06	3.36918e-05
MPP6	1127.09	-0.619694	0.0912541	3.09768e-12	5.66302e-11
KIF11	5526.85	-0.620017	0.0678867	1.82768e-20	7.48224e-19
TDRD1	1105.95	-0.620885	0.0889191	8.06014e-13	1.57164e-11
LAMP2	9133.44	-0.621042	0.0574037	1.28088e-27	8.57691e-26
TGS1	1261.43	-0.621118	0.0854959	1.0399e-13	2.24286e-12
HMGN1	34251	-0.621832	0.101633	2.52116e-10	3.56137e-09
CTAGE5	1756.97	-0.622422	0.102705	3.70205e-10	5.07593e-09
PLCH1	401.992	-0.622771	0.192804	0.000295253	0.00138458
REEP4	1971.24	-0.623061	0.084067	2.19425e-14	5.11303e-13
CXXC5	12749.4	-0.62336	0.0656794	6.25402e-22	2.85078e-20
PRR5	835.466	-0.623496	0.159802	2.40261e-05	0.000146514
PPID	3163.83	-0.623867	0.10474	6.88871e-10	9.11949e-09
RRP1	3774.78	-0.624398	0.0722228	1.59901e-18	5.70755e-17
FAM72A	1051.49	-0.624456	0.108544	2.68736e-09	3.28337e-08
OSGEPL1	252.504	-0.624752	0.173366	7.92068e-05	0.000427885
GMNN	1656.17	-0.624849	0.0973689	3.7313e-11	5.8762e-10
DSCC1	1087.56	-0.624932	0.086112	9.39226e-14	2.03136e-12
SLC25A5	23317.3	-0.624989	0.104759	6.43334e-10	8.56259e-09
UGCG	4048.39	-0.625428	0.0613489	5.81987e-25	3.27505e-23
FHL2	620.381	-0.625466	0.204276	0.000561402	0.00244425
NCAPG	1516.02	-0.626191	0.174739	5.17556e-05	0.000292677
GALK2	1539.08	-0.626216	0.0954755	1.43647e-11	2.42348e-10
QSER1	3027.23	-0.626477	0.139199	1.72728e-06	1.31804e-05
C15orf39	1764.11	-0.626824	0.162173	2.66462e-05	0.000160846
AIMP2	2443.21	-0.62736	0.112992	7.43118e-09	8.47959e-08
SORL1	1613.16	-0.627689	0.132287	6.29708e-07	5.22268e-06
KIF23	2927.59	-0.627914	0.129937	3.4404e-07	3.00487e-06
C2orf74	441.504	-0.628622	0.152562	9.5661e-06	6.35493e-05
SPESP1	378.623	-0.628805	0.172443	5.70316e-05	0.000319273
PIAS2	1645.76	-0.629068	0.117238	2.10441e-08	2.23316e-07
SLC26A2	6856.62	-0.630348	0.102957	2.34543e-10	3.32401e-09
BPHL	1915.95	-0.630828	0.0854691	2.58521e-14	5.97886e-13
CTSD	14417.5	-0.631178	0.0692632	2.17319e-20	8.83388e-19
ARMT1	19210.9	-0.631225	0.148294	5.07421e-06	3.56061e-05
ADAT2	365.717	-0.6315	0.221202	0.00102158	0.00416442
NAP1L2	389.361	-0.632373	0.134626	6.95648e-07	5.71387e-06
MRPL13	2048.87	-0.633276	0.152194	6.76245e-06	4.64525e-05
MZT1	2564.65	-0.633352	0.0778155	6.78737e-17	2.06441e-15
NIPAL1	1320.06	-0.63376	0.138026	1.15855e-06	9.12681e-06
SLC9B2	477.658	-0.633923	0.145908	3.49487e-06	2.53155e-05
MRPS10	2609.57	-0.633976	0.111383	3.19248e-09	3.86227e-08
NUBPL	634.731	-0.636111	0.157001	1.19175e-05	7.77223e-05
FARS2	459.511	-0.636435	0.191821	0.000212913	0.00103077
NOP58	6832.37	-0.636881	0.0602587	1.1121e-26	7.14226e-25
BLVRB	4293.13	-0.637112	0.209514	0.000526897	0.0023162
PAAF1	1969.51	-0.637208	0.0963629	1.07862e-11	1.85047e-10
STK26	2256.05	-0.637395	0.0885277	1.57787e-13	3.32026e-12
RGS10	1277.95	-0.637671	0.154523	9.87575e-06	6.54193e-05
PUS1	2304.8	-0.638036	0.103042	1.52504e-10	2.24035e-09
RAP1A	3888.21	-0.638306	0.126102	1.04321e-07	9.87532e-07
USP45	887.78	-0.638819	0.207903	0.000474816	0.00211144
CBFA2T3	3781.38	-0.639119	0.133293	4.01766e-07	3.46353e-06
HSP90AA1	153903	-0.639248	0.0959027	6.77484e-12	1.19066e-10
TFB2M	3287.64	-0.639395	0.0889541	1.71345e-13	3.58807e-12
SCFD2	774.148	-0.639609	0.179873	8.61816e-05	0.000461163
YRDC	1586.48	-0.639763	0.0903773	3.90162e-13	7.90204e-12
NUP155	4162.64	-0.639777	0.067176	4.45376e-22	2.04636e-20
RFT1	1142.68	-0.641517	0.116023	9.0756e-09	1.02077e-07
CEP128	416.858	-0.641604	0.146942	3.06321e-06	2.24047e-05
OXA1L	7517.14	-0.642765	0.0669796	2.17292e-22	1.02009e-20
TARS	10143.7	-0.643031	0.0745748	1.71188e-18	6.08528e-17
DCUN1D5	1909.7	-0.643942	0.115456	6.15714e-09	7.10086e-08
HOXC6	316.246	-0.644307	0.206115	0.00035363	0.00162655
PDIA5	1376	-0.64531	0.0920936	6.33758e-13	1.25704e-11
BIRC5	4469.28	-0.645536	0.124312	5.02495e-08	5.02669e-07
SH3BGR	205.682	-0.64565	0.21874	0.000688624	0.00293094
BRIX1	2782.58	-0.645896	0.112042	2.04709e-09	2.53334e-08
IRX3	2617.15	-0.646257	0.143921	1.73161e-06	1.32076e-05
QPRT	1399	-0.646603	0.145024	1.98688e-06	1.49762e-05
SLC35G1	463.484	-0.646938	0.116209	4.929e-09	5.77311e-08
ZNF391	264.101	-0.646989	0.20664	0.000335743	0.00155254
TIPIN	597.821	-0.64742	0.167217	2.50383e-05	0.000152043
ARL6IP5	3538.08	-0.648362	0.0924436	5.98426e-13	1.19519e-11
LARP1B	1446.56	-0.648681	0.0826958	6.27287e-16	1.72564e-14
TMEM38B	1377.21	-0.649083	0.111282	1.36069e-09	1.73486e-08
GGH	1310.49	-0.649503	0.128403	8.30206e-08	7.99033e-07
RPF2	1702.12	-0.650577	0.119426	1.25838e-08	1.38118e-07
MTFR2	301.385	-0.650905	0.192309	0.000159092	0.000794815
YBX1	47638.2	-0.651314	0.125292	4.83571e-08	4.85425e-07
ADGRG1	3913.82	-0.651764	0.0703754	5.16674e-21	2.2149e-19
TRIM14	1568.35	-0.651986	0.111947	1.431e-09	1.81779e-08
RRP1B	4632.59	-0.65243	0.0544263	1.05514e-33	1.02408e-31
HADHB	6412.17	-0.654153	0.088332	3.11241e-14	7.15026e-13
KCNK6	3356.5	-0.654382	0.0853946	5.63515e-15	1.39076e-13
METTL10	877.314	-0.65484	0.134435	2.17892e-07	1.96672e-06
VWA8	2219.83	-0.654871	0.115211	3.82031e-09	4.55799e-08
CALML5	1532.78	-0.654952	0.218739	0.000580174	0.00251647
CCDC58	1013.67	-0.655582	0.0897205	6.34916e-14	1.40977e-12
RFC4	1040	-0.656183	0.10245	3.69713e-11	5.83302e-10
TUBA1B	57747	-0.656287	0.096159	2.13918e-12	4.01264e-11
GOSR2	334.006	-0.656993	0.203753	0.00026954	0.00127473
CKAP2L	866.147	-0.657815	0.121587	1.48915e-08	1.61802e-07
CTB-119C2.1	348.636	-0.657909	0.173509	4.21859e-05	0.000243178
CDR2	1576.46	-0.658575	0.109572	1.98046e-10	2.83937e-09
SF3A3	5540.48	-0.659539	0.0816467	1.62911e-16	4.83584e-15
CHEK1	1188.1	-0.659625	0.149285	2.03482e-06	1.52974e-05
EIF2S2	6865.08	-0.660524	0.0914554	1.25786e-13	2.68281e-12
AUNIP	371.986	-0.660978	0.135171	2.40019e-07	2.14959e-06
ESF1	1987.96	-0.661649	0.125092	2.90732e-08	3.01844e-07
TBC1D4	1761.21	-0.661671	0.165432	1.33061e-05	8.58025e-05
EIF2A	7468.4	-0.661719	0.0901806	5.3156e-14	1.18378e-12
TRERF1	1612.01	-0.66206	0.08421	1.0715e-15	2.8969e-14
SDHD	2388.55	-0.662094	0.165296	1.31518e-05	8.49066e-05
HSD17B11	244.254	-0.662692	0.252088	0.00176597	0.00676321
NDC1	3465.37	-0.66312	0.0935167	3.41707e-13	6.95327e-12
DDX21	19336.3	-0.663648	0.0671305	1.18198e-23	6.11375e-22
MRPL30	3120.89	-0.664077	0.124586	2.31112e-08	2.44201e-07
HOMER2	3671.9	-0.664443	0.102388	2.06719e-11	3.42076e-10
FAM102A	4266.22	-0.664682	0.128179	5.26375e-08	5.25341e-07
ATG4C	557.842	-0.666623	0.180777	4.96426e-05	0.000282192
ERCC6L	780.586	-0.666845	0.0994603	5.44662e-12	9.66076e-11
U2SURP	10263	-0.666981	0.078969	7.35742e-18	2.44907e-16
OSMR	1309.84	-0.66709	0.0961251	1.16854e-12	2.25057e-11
FCF1	2398.45	-0.667325	0.0972493	1.64449e-12	3.11857e-11
ARSB	568.446	-0.667489	0.178017	3.11556e-05	0.000185537
FRA10AC1	1888.01	-0.667614	0.178552	3.98032e-05	0.000230889
SPDL1	2202.95	-0.667705	0.0997889	5.25426e-12	9.3686e-11
CTSB	7426.11	-0.667786	0.101793	5.89938e-12	1.04317e-10
MTRF1	488.287	-0.668001	0.171544	2.16171e-05	0.000132997
HADH	2568.59	-0.66805	0.0998416	2.63869e-12	4.87029e-11
GATB	1131.27	-0.669027	0.12183	9.26515e-09	1.04073e-07
TIMM17A	3863.27	-0.669497	0.13072	8.4013e-08	8.08134e-07
JAK2	757.739	-0.669764	0.217911	0.000434674	0.00194999
PTP4A2	2092.35	-0.670223	0.160169	7.48512e-06	5.08506e-05
OIP5	435.091	-0.670385	0.131075	8.96811e-08	8.5788e-07
KAZN	771.277	-0.670628	0.133812	1.24055e-07	1.15847e-06
DNA2	1528.7	-0.671127	0.135093	1.52983e-07	1.41258e-06
RUVBL1	2956.48	-0.671986	0.103953	2.39018e-11	3.9103e-10
CARD8	519.662	-0.672683	0.116294	2.10585e-09	2.60047e-08
C16orf95	203.75	-0.673706	0.254863	0.00162966	0.00629701
EME1	538.276	-0.67441	0.198116	0.000133708	0.000681598
RP11-345J4.5	943.623	-0.6745	0.213099	0.000315072	0.00146576
NME1	14704.1	-0.675763	0.160308	5.40048e-06	3.77422e-05
NOLC1	12808.4	-0.676611	0.0595793	2.24137e-30	1.86163e-28
AARS	11472.8	-0.677588	0.050261	4.86806e-42	6.78231e-40
WDR43	6308.57	-0.6777	0.127768	2.54307e-08	2.66428e-07
TFAP4	1136.21	-0.677907	0.13563	8.56661e-08	8.23119e-07
PARPBP	1602.24	-0.677914	0.108487	9.56107e-11	1.43507e-09
L2HGDH	1962.48	-0.679098	0.0907195	1.67496e-14	3.94769e-13
PDSS2	1059.88	-0.680369	0.147167	8.32047e-07	6.73592e-06
KLF5	2404.27	-0.680839	0.1877	6.05881e-05	0.000337168
GMPS	7226.43	-0.681141	0.0809866	9.57241e-18	3.13206e-16
CINP	1806.59	-0.681797	0.11071	1.68158e-10	2.4495e-09
ACOT7	2098.57	-0.682195	0.13089	3.62227e-08	3.70944e-07
SCLT1	527.89	-0.68306	0.106134	2.90407e-11	4.64974e-10
NUP62CL	187.786	-0.68336	0.233827	0.000708116	0.00300575
MBD5	947.824	-0.684002	0.221034	0.000390307	0.00177306
NMT1	5839.52	-0.685058	0.0833713	4.8467e-17	1.49254e-15
NLN	4377.38	-0.685105	0.0699204	2.67181e-23	1.33021e-21
MTDH	13409.1	-0.685795	0.06657	1.62657e-25	9.59065e-24
VRK1	1856.88	-0.68728	0.121161	3.13079e-09	3.79029e-08
GPN3	1199.47	-0.687649	0.156116	2.25914e-06	1.6881e-05
SRM	3166.64	-0.687792	0.131378	3.61038e-08	3.69946e-07
KIAA1217	2064.69	-0.688529	0.157801	2.74504e-06	2.02232e-05
CLOCK	3164.56	-0.688643	0.126295	9.68098e-09	1.08322e-07
UTP14A	2292.61	-0.689108	0.0994077	1.3684e-12	2.62089e-11
SLIRP	2845.31	-0.68933	0.167792	8.33896e-06	5.6081e-05
TIMM9	1466.37	-0.689646	0.130572	2.83688e-08	2.95241e-07
MRPL1	1267.45	-0.690426	0.129115	1.7041e-08	1.83541e-07
SHMT2	8860.26	-0.691741	0.129444	1.97893e-08	2.11559e-07
IFIT1	1401.97	-0.693115	0.174967	1.56914e-05	9.92618e-05
L3HYPDH	995.176	-0.693793	0.149524	7.48458e-07	6.10787e-06
MRPL3	7788.46	-0.694653	0.119355	1.28173e-09	1.64511e-08
MEST	5951.22	-0.695088	0.0849894	6.19985e-17	1.89463e-15
GTF2H2C_2	885.892	-0.695283	0.137834	9.69518e-08	9.22832e-07
FAM60A	3252.02	-0.695945	0.0955699	7.36545e-14	1.62303e-12
SULT1A1	697.264	-0.696124	0.155799	1.65697e-06	1.26943e-05
CCNB2	2801.04	-0.696128	0.0711252	2.07129e-23	1.0463e-21
SPATA5	539.705	-0.696386	0.149712	7.05856e-07	5.78206e-06
TTC26	537.011	-0.696512	0.130755	2.25229e-08	2.38423e-07
DUS2	842.419	-0.697245	0.109005	3.64759e-11	5.76013e-10
NDUFAF4	904.775	-0.698376	0.133796	3.25787e-08	3.3642e-07
ESCO2	742.167	-0.699863	0.263308	0.00134607	0.00532022
FCMR	328.869	-0.699902	0.217198	0.000225535	0.00108503
CERS6	6177.42	-0.70047	0.0622977	1.38739e-29	1.07967e-27
HSP90B1	46808	-0.700776	0.0729498	1.68224e-22	7.98419e-21
TRPV1	274.212	-0.702196	0.234222	0.000477208	0.00211825
MRPL35	2893.29	-0.702279	0.119874	1.00637e-09	1.30526e-08
SSR3	8548.36	-0.702685	0.100048	4.73437e-13	9.52166e-12
GPD2	5263.93	-0.703361	0.123512	2.62082e-09	3.20661e-08
WDR3	3614	-0.703418	0.0963715	6.35684e-14	1.40977e-12
MRPS27	5385.75	-0.704216	0.0870766	1.3316e-16	3.98696e-15
CHCHD10	902.516	-0.704815	0.185032	2.77492e-05	0.000166746
SGO1	715.343	-0.704864	0.150563	6.74097e-07	5.5535e-06
GSR	5190.14	-0.706239	0.0982019	1.39321e-13	2.94244e-12
NR1D2	3318.7	-0.708149	0.079085	7.60371e-20	2.97872e-18
KRT18	159717	-0.70836	0.116657	2.64327e-10	3.71867e-09
CCDC138	458.109	-0.709695	0.115658	1.73628e-10	2.51643e-09
DDX10	1105.23	-0.709751	0.120621	8.47103e-10	1.1112e-08
PPP1CC	9822.47	-0.71044	0.0891356	3.42116e-16	9.72105e-15
FAR2	1423.45	-0.710563	0.0904903	9.88041e-16	2.68387e-14
ESRP1	3936.01	-0.711611	0.20105	7.56354e-05	0.000410131
GNL1	2918.52	-0.711823	0.0685811	6.77788e-26	4.07995e-24
ME1	2556.89	-0.712114	0.0916534	1.7572e-15	4.6489e-14
HCAR1	780.769	-0.713222	0.170672	5.98492e-06	4.15577e-05
KIAA0895	810.911	-0.715943	0.131823	9.98074e-09	1.11315e-07
EIF2B3	1200.26	-0.716024	0.152785	4.77009e-07	4.06151e-06
LRPPRC	21140.7	-0.716223	0.0782402	1.17487e-20	4.86739e-19
TGFA	617.034	-0.716396	0.207497	9.90012e-05	0.000521447
PFDN2	2028.29	-0.717128	0.15288	4.66877e-07	3.97917e-06
GSTO2	1565.87	-0.717955	0.106945	3.99947e-12	7.2124e-11
GPSM2	2194.7	-0.719432	0.179203	1.12001e-05	7.35158e-05
CDC25C	597.197	-0.721457	0.114156	5.3585e-11	8.2951e-10
CD8A	173.727	-0.72149	0.217885	0.000168203	0.000835024
C1QBP	10450	-0.721645	0.0770156	1.52441e-21	6.7012e-20
BEX5	117.285	-0.721988	0.286409	0.00194415	0.00734145
CRABP2	3772.98	-0.722155	0.26701	0.00107406	0.00434758
ZSCAN12	156.583	-0.722221	0.222545	0.000220988	0.00106404
TRIP13	2421.4	-0.722974	0.10384	6.84502e-13	1.3484e-11
SGPP2	370.883	-0.723017	0.115664	9.91561e-11	1.48571e-09
ANKRD36	465.955	-0.723249	0.176213	7.73657e-06	5.24145e-05
AFAP1L2	480.985	-0.723756	0.14764	1.83862e-07	1.6762e-06
COX6C	17808.6	-0.72386	0.128743	3.78845e-09	4.5231e-08
TET2	2955.11	-0.724659	0.1221	5.89836e-10	7.89311e-09
C5AR2	1062.75	-0.727073	0.158313	8.21108e-07	6.66297e-06
DHTKD1	6144.33	-0.727108	0.0843473	1.37251e-18	4.93989e-17
BORA	667.622	-0.727138	0.109913	7.7261e-12	1.35097e-10
BAIAP2L1	1161.5	-0.727959	0.0901948	1.48962e-16	4.44467e-15
MT-ND4L	40380.6	-0.728064	0.218476	0.000150566	0.000756159
METTL5	1217.85	-0.728362	0.112064	1.67562e-11	2.79151e-10
HSPD1	45504.8	-0.730918	0.0606534	4.03226e-34	4.05008e-32
SLC25A32	2097.88	-0.732568	0.0839195	5.41094e-19	2.01899e-17
CMSS1	2091.97	-0.733474	0.0866424	5.23775e-18	1.77079e-16
GK	807.238	-0.734	0.183952	1.22142e-05	7.94472e-05
AKAP12	332.541	-0.734159	0.200753	4.68962e-05	0.000267562
TAF1A	296.073	-0.734952	0.149853	1.88984e-07	1.71927e-06
SMAGP	389.795	-0.735539	0.154382	3.6951e-07	3.20787e-06
LGALS8	5157.29	-0.735572	0.108465	2.40057e-12	4.44982e-11
TAF9	2755.59	-0.735944	0.0957321	3.05464e-15	7.84131e-14
CCNB1	7364.23	-0.737303	0.0995228	2.53111e-14	5.86158e-13
EXO1	949.813	-0.73892	0.163582	1.27211e-06	9.94436e-06
PBK	1615.23	-0.73967	0.102234	1.07196e-13	2.30912e-12
LGR4	1790.75	-0.740187	0.11739	5.71672e-11	8.81804e-10
KATNAL2	229.143	-0.740199	0.25704	0.000690241	0.00293637
UBE2S	5666.09	-0.740491	0.144201	5.31666e-08	5.29399e-07
GARS	4073.7	-0.742839	0.103982	1.81218e-13	3.78563e-12
CENPW	420.032	-0.743834	0.202347	4.11672e-05	0.000237861
PRIMA1	182.034	-0.744288	0.216586	9.82169e-05	0.000517789
PNPT1	3792.46	-0.7446	0.123989	3.6824e-10	5.057e-09
RAD51C	7497.19	-0.745113	0.075465	1.08697e-23	5.67326e-22
CTBS	635.221	-0.745117	0.128546	1.39717e-09	1.77743e-08
C10orf2	1895.92	-0.745554	0.11539	2.01951e-11	3.34828e-10
MSTO2P	193.779	-0.74599	0.282211	0.00128459	0.00510293
PLS3	3421.07	-0.747582	0.104071	1.33784e-13	2.83242e-12
DNMT3B	895.242	-0.748609	0.102934	6.92471e-14	1.52981e-12
SAT2	510.944	-0.748938	0.141284	2.31541e-08	2.44505e-07
GEMIN2	682.498	-0.749406	0.128165	1.1569e-09	1.49266e-08
SDF2L1	1623.49	-0.749574	0.212131	6.9417e-05	0.00038011
FKBP5	2356.52	-0.750091	0.0765364	2.20315e-23	1.10967e-21
PLOD2	6432.26	-0.751819	0.0934434	1.6545e-16	4.90277e-15
PDIA4	2670.4	-0.751821	0.129864	1.33088e-09	1.70188e-08
YBX2	1292.18	-0.751828	0.211423	6.22373e-05	0.000345172
MYOF	14263.3	-0.752122	0.107781	5.70139e-13	1.14001e-11
CRELD2	2612.91	-0.752522	0.116724	2.16889e-11	3.57195e-10
TK2	272.266	-0.753214	0.218298	9.65186e-05	0.000509458
ABCE1	7462.41	-0.753835	0.086825	8.63343e-19	3.17343e-17
EGR1	22942.7	-0.754391	0.247003	0.000363514	0.00166359
BCCIP	3486.72	-0.754905	0.0988306	5.02729e-15	1.24657e-13
SKA1	599.939	-0.756302	0.111672	2.43869e-12	4.51079e-11
RNFT1	3774.79	-0.757072	0.157084	2.56955e-07	2.29177e-06
WDR12	2268.02	-0.757397	0.0987483	3.33943e-15	8.55965e-14
PRIM1	961.874	-0.75806	0.0923626	3.43782e-17	1.07399e-15
PLS1	1922.88	-0.758325	0.136191	4.81837e-09	5.6512e-08
DNAJC2	3997.35	-0.758877	0.0711654	2.97004e-27	1.96592e-25
SRGAP1	1261.53	-0.758941	0.200301	2.55525e-05	0.00015473
GDPD1	250.383	-0.75965	0.264246	0.00066093	0.00282519
SKP2	1430.95	-0.760068	0.0928216	5.0509e-17	1.55266e-15
FDXACB1	117.658	-0.760375	0.231567	0.000169789	0.000841442
AMN1	422.302	-0.760882	0.141761	1.52276e-08	1.65142e-07
SASS6	877.509	-0.761256	0.118382	2.40793e-11	3.93561e-10
DNAJB11	4247.35	-0.761433	0.0574449	1.40863e-40	1.8436e-38
ICK	1911.36	-0.762219	0.0859624	2.1037e-19	8.00517e-18
ARNTL	916.838	-0.762443	0.121941	7.60919e-11	1.15414e-09
FRMD4A	861.236	-0.763572	0.183744	5.93437e-06	4.12232e-05
GGCT	3131.56	-0.763619	0.0996889	3.52468e-15	8.98118e-14
SLC25A18	139.312	-0.764214	0.238295	0.000216215	0.00104485
CCNA2	3385.8	-0.765615	0.0814245	1.36857e-22	6.53135e-21
NUCB2	2688.78	-0.765667	0.106246	1.21721e-13	2.60254e-12
GART	5107.03	-0.765773	0.0909714	7.26643e-18	2.42345e-16
AC004057.1	1585.1	-0.766525	0.208229	3.83776e-05	0.000223764
ARHGEF28	580.05	-0.767938	0.268944	0.000662974	0.00283293
CNTRL	787.083	-0.768593	0.16378	5.37649e-07	4.53758e-06
KIAA0922	1432.22	-0.769198	0.145036	2.07341e-08	2.20568e-07
LMAN1	7638.16	-0.771119	0.0626336	1.9817e-35	2.11332e-33
ASPM	5268.72	-0.771406	0.18421	4.61938e-06	3.27201e-05
PARD6B	13501.3	-0.771825	0.0620502	2.2448e-36	2.51826e-34
ST7	1194.96	-0.771953	0.123773	5.28616e-11	8.19782e-10
NEIL3	529.545	-0.772845	0.120016	1.68972e-11	2.81229e-10
MRPL16	2660.41	-0.773228	0.106724	7.904e-14	1.72847e-12
NR1D1	485.669	-0.775751	0.131286	7.56913e-10	9.98535e-09
ACOT13	1261.26	-0.777885	0.17657	1.52975e-06	1.17824e-05
NUP37	1698.25	-0.77807	0.120357	1.69602e-11	2.82006e-10
MRPL22	1940.54	-0.779886	0.101551	2.92656e-15	7.53492e-14
DEPDC1B	1197.8	-0.781147	0.112462	6.72065e-13	1.32541e-11
KIF14	2230.07	-0.781147	0.113619	7.50013e-13	1.47241e-11
C5orf34	250.477	-0.781985	0.199408	1.4404e-05	9.20057e-05
ECI2	1806.63	-0.782218	0.129402	2.62505e-10	3.69604e-09
SNX8	2519.04	-0.783236	0.135386	1.27021e-09	1.63154e-08
UTP20	3924.38	-0.783288	0.0636938	2.91391e-35	3.08838e-33
ZNRF2	914.778	-0.783984	0.0909586	1.27597e-18	4.602e-17
BOLA3	1119.13	-0.784464	0.15532	7.57806e-08	7.36873e-07
UGT8	156.846	-0.784713	0.220955	6.12237e-05	0.000340206
COQ3	339.268	-0.784824	0.220681	5.87868e-05	0.000328249
AURKA	5769.5	-0.785044	0.0995137	5.40001e-16	1.49504e-14
GTF2H2	2303.21	-0.785538	0.107463	4.83689e-14	1.08241e-12
FSBP	257.957	-0.785731	0.18548	5.15429e-06	3.61093e-05
GNL3LP1	99.0881	-0.787918	0.308247	0.00151016	0.00587071
UCHL5	3224.06	-0.788019	0.0786493	1.5826e-24	8.70735e-23
LOXL2	393.272	-0.788225	0.277038	0.000636936	0.00273792
BDKRB2	687.995	-0.788515	0.121365	1.44242e-11	2.43115e-10
SDHB	2518.24	-0.789235	0.134913	7.58537e-10	9.9958e-09
PFKM	2427.49	-0.789495	0.157633	9.35444e-08	8.90889e-07
IMPACT	2218.81	-0.791362	0.122611	1.78919e-11	2.97212e-10
PAK1IP1	677.805	-0.792301	0.110414	1.31151e-13	2.7835e-12
CEP135	1362.28	-0.792389	0.12655	6.5975e-11	1.01134e-09
TPX2	7139.92	-0.792444	0.0634093	1.38242e-36	1.56096e-34
OSBPL6	655.597	-0.793102	0.231389	9.05956e-05	0.000481875
TP63	423.219	-0.793684	0.201197	1.41017e-05	9.03639e-05
KNSTRN	1812.25	-0.794019	0.0869249	1.169e-20	4.86641e-19
COL27A1	732.248	-0.79477	0.268825	0.000435811	0.00195459
SPTB	113.376	-0.794936	0.328309	0.00201957	0.00759472
RNF165	226.425	-0.795218	0.325202	0.00187279	0.00710458
FARSB	3492.84	-0.796092	0.0705368	6.39828e-30	5.02439e-28
ST3GAL4	1887.77	-0.797139	0.0951027	9.78226e-18	3.19468e-16
HDAC11	1755.21	-0.797792	0.167599	3.1521e-07	2.77128e-06
DLAT	2834.83	-0.798084	0.0711769	3.52348e-30	2.84447e-28
SOX3	177.519	-0.79915	0.290611	0.000725288	0.00307038
FAH	1132.08	-0.800068	0.158949	7.85923e-08	7.59799e-07
DTL	1254.02	-0.800171	0.19489	6.10354e-06	4.22794e-05
WDR35	1219.14	-0.800843	0.172577	4.77272e-07	4.06175e-06
PSPH	801.724	-0.801076	0.141818	2.72356e-09	3.32289e-08
MGLL	1554.41	-0.801591	0.159068	7.88692e-08	7.62049e-07
PGAP1	566.807	-0.801884	0.192024	5.14291e-06	3.60442e-05
ETFDH	1025.12	-0.802246	0.135205	5.09251e-10	6.86258e-09
PAICS	11670.3	-0.803926	0.0894706	4.46457e-20	1.7731e-18
RHOD	8616.72	-0.803976	0.189448	3.40991e-06	2.47519e-05
PRMT3	1619.3	-0.804205	0.0712314	3.51811e-30	2.84447e-28
PHF21A	1530.34	-0.804488	0.170835	4.01482e-07	3.46329e-06
N4BP3	7008.59	-0.804696	0.119529	2.80179e-12	5.14933e-11
ZRANB3	758.035	-0.806542	0.136566	5.88997e-10	7.88799e-09
ATP10D	412.068	-0.806893	0.235509	8.56486e-05	0.000458669
YARS	6232.06	-0.807451	0.062124	2.04864e-39	2.58338e-37
HLTF	7455.43	-0.809847	0.073268	1.24989e-28	9.14965e-27
ITGA2	6920.2	-0.810533	0.0686878	6.76653e-33	6.35318e-31
DDIAS	756.028	-0.811036	0.147657	6.21778e-09	7.15799e-08
PCDHB16	140.459	-0.814094	0.286522	0.000629973	0.00271204
TPD52	4716.6	-0.814765	0.144401	2.73427e-09	3.33362e-08
LYRM7	949.107	-0.816157	0.201745	8.35835e-06	5.61863e-05
HMGN3	1624.71	-0.820727	0.0908097	2.25002e-20	9.12474e-19
CDC20	2658.48	-0.825289	0.128419	2.05911e-11	3.41067e-10
NEK2	1124.77	-0.828609	0.104235	3.0674e-16	8.78813e-15
ENDOD1	1108.11	-0.830336	0.0908307	1.00556e-20	4.23709e-19
ABCD3	1642.3	-0.830923	0.0996767	1.27085e-17	4.1269e-16
FAM72D	835.999	-0.831086	0.108955	3.88506e-15	9.78401e-14
SEMA6B	655.802	-0.832492	0.20231	5.65549e-06	3.93968e-05
BUB1	2656.6	-0.835264	0.0798989	2.29257e-26	1.42984e-24
C3orf67	124.888	-0.835998	0.266672	0.000227907	0.00109553
G6PD	14495.7	-0.83622	0.0856257	2.59555e-23	1.29973e-21
ASNS	3348.01	-0.836649	0.0808566	7.16252e-26	4.29652e-24
ZNF385C	258.491	-0.837503	0.183004	7.1991e-07	5.89439e-06
HMBS	761.763	-0.837634	0.350057	0.00184847	0.00702622
CELSR2	20205.8	-0.838047	0.077626	5.79414e-28	4.00398e-26
BBX	2916.22	-0.838311	0.141308	4.66763e-10	6.32455e-09
ANXA6	10934.4	-0.838562	0.117131	1.25523e-13	2.68052e-12
DLC1	1881.41	-0.839853	0.195766	2.53571e-06	1.88093e-05
UBXN8	571.266	-0.842265	0.140994	3.08059e-10	4.28159e-09
GLA	1476.25	-0.842389	0.11422	2.61439e-14	6.03826e-13
TEX19	58.0351	-0.8433	0.37197	0.00254826	0.00927792
TMEM168	1474.22	-0.843862	0.12547	2.75091e-12	5.06659e-11
FRK	604.407	-0.845525	0.137479	1.26028e-10	1.8625e-09
JPH2	175.685	-0.845701	0.284046	0.000404865	0.00183005
TMA16	1891.23	-0.84676	0.101964	1.2521e-17	4.07369e-16
PLK1	2997.76	-0.846947	0.134446	4.49223e-11	6.998e-10
TAF4B	674.514	-0.848786	0.13279	2.53626e-11	4.11423e-10
REL	2410.03	-0.849133	0.135733	6.07084e-11	9.33094e-10
MND1	320.629	-0.850189	0.176418	2.2002e-07	1.98282e-06
GOLM1	5286.37	-0.852824	0.0872845	1.34377e-23	6.88874e-22
KIF20B	2671.18	-0.853806	0.104844	2.97061e-17	9.31401e-16
PKP2	2401.46	-0.854978	0.0814289	1.35832e-26	8.69126e-25
SLC25A24P1	123.462	-0.855303	0.225438	2.1962e-05	0.000134784
NQO1	15588.6	-0.855877	0.147214	9.13987e-10	1.19621e-08
SPSB1	919.739	-0.856252	0.133504	2.1304e-11	3.51525e-10
APCDD1	912.888	-0.857181	0.231349	2.72193e-05	0.000163904
CTPS1	1263.55	-0.857936	0.219377	1.23584e-05	8.03252e-05
SLC9A3R1	23848.8	-0.858227	0.10764	2.35156e-16	6.82782e-15
R3HDM1	2772.34	-0.858691	0.120985	1.91953e-13	4.00023e-12
GSTA4	144.395	-0.858715	0.27447	0.000236296	0.0011327
CDYL2	4371.3	-0.85887	0.155549	4.98604e-09	5.83202e-08
SLC4A8	651.662	-0.859036	0.213598	7.54812e-06	5.11578e-05
PNP	3611.09	-0.859683	0.123142	4.40776e-13	8.90626e-12
WARS	5851.86	-0.861607	0.0845952	3.65496e-25	2.09778e-23
DLGAP5	2356.59	-0.864021	0.101789	3.15751e-18	1.09536e-16
FAM162A	1619	-0.864081	0.136955	3.14922e-11	5.01438e-10
LYAR	1309.05	-0.866479	0.112166	1.68792e-15	4.47935e-14
DBF4	1587.97	-0.867116	0.103016	5.7796e-18	1.94636e-16
HIVEP3	626.027	-0.86729	0.17357	8.80715e-08	8.43884e-07
FABP5	1442.51	-0.868405	0.125918	7.75435e-13	1.52059e-11
RASSF2	492.353	-0.868985	0.170675	5.30609e-08	5.28651e-07
CCDC28B	219.852	-0.869807	0.223041	1.28093e-05	8.28818e-05
PRR11	4673.78	-0.870738	0.109437	2.59814e-16	7.50595e-15
DDIT3	1110.09	-0.871585	0.138596	4.88814e-11	7.60104e-10
PSMG1	2728.56	-0.872194	0.0964333	2.26427e-20	9.16101e-19
ARHGAP11A	4431.06	-0.872328	0.128901	1.86956e-12	3.52604e-11
PRSS23	5318.01	-0.874328	0.116455	9.09532e-15	2.19456e-13
AMFR	3720.99	-0.874521	0.123632	2.58079e-13	5.30782e-12
NTN4	860.906	-0.87693	0.256841	0.00010733	0.000561891
ANXA2R	150.046	-0.877458	0.274143	0.000168809	0.000837307
TRAP1	11275.7	-0.879608	0.0774797	1.07447e-30	9.23511e-29
MET	3206.3	-0.880773	0.0867338	4.82075e-25	2.72167e-23
RIMS4	1871.28	-0.882049	0.125718	2.86103e-13	5.87021e-12
EGR2	619.234	-0.884247	0.215364	5.64195e-06	3.93184e-05
ISL1	68.216	-0.884384	0.400618	0.0025204	0.00919974
CBWD1	1457.34	-0.884404	0.0916673	8.12542e-23	3.94311e-21
DCLRE1A	849.358	-0.886042	0.112286	4.54594e-16	1.27493e-14
CABLES1	2500.15	-0.886536	0.139299	2.72257e-11	4.38761e-10
CYCS	7378.37	-0.889599	0.123249	7.53463e-14	1.65398e-12
NTN1	579.481	-0.889752	0.17772	7.35195e-08	7.16774e-07
WDHD1	1803.13	-0.89142	0.118959	9.47269e-15	2.27925e-13
GUCY1A2	803.88	-0.897761	0.132758	1.86363e-12	3.5187e-11
IARS	9539.62	-0.900402	0.0677422	3.78907e-41	5.07441e-39
KIF18A	678.238	-0.902854	0.108085	9.44975e-18	3.0978e-16
ECE2	744.758	-0.90478	0.201489	9.17628e-07	7.38033e-06
TMEM164	2402.39	-0.905314	0.201118	8.52443e-07	6.8849e-06
CDCA7	812.81	-0.905673	0.213283	2.8998e-06	2.12997e-05
ZNF711	1038.19	-0.906645	0.121769	1.34607e-14	3.20313e-13
FKBP11	1014.13	-0.907082	0.145505	6.61965e-11	1.01384e-09
COPS9	1740.79	-0.907374	0.249279	3.18618e-05	0.000189286
XPOT	15484.3	-0.907826	0.0688095	1.38115e-40	1.82144e-38
CHPT1	2277.07	-0.907972	0.0816485	1.46708e-29	1.13656e-27
PIR	563.965	-0.90935	0.140674	1.40679e-11	2.38506e-10
PCK2	1333.2	-0.910681	0.117989	1.50004e-15	4.01157e-14
METTL8	1059.96	-0.912844	0.196874	4.44548e-07	3.80625e-06
CEP57L1	426.611	-0.914272	0.214755	2.55354e-06	1.89159e-05
CEP55	2932.81	-0.916791	0.0752624	5.43869e-35	5.66017e-33
KIF20A	3159.59	-0.917994	0.10076	4.69147e-21	2.01616e-19
SCML2P1	43.6869	-0.920808	0.400835	0.0021204	0.00793244
TFAP2C	8185.69	-0.923124	0.0779683	3.73256e-33	3.56264e-31
IL27RA	1090.4	-0.924346	0.139601	5.39762e-12	9.60402e-11
THSD4	3107.3	-0.926164	0.119601	1.26022e-15	3.39122e-14
LRRC49	116.302	-0.926896	0.366127	0.00109585	0.00442852
ZP3	680.039	-0.926964	0.102127	1.58876e-20	6.53509e-19
PC	2435.03	-0.927488	0.101743	1.01023e-20	4.23816e-19
SUSD2	765.881	-0.928035	0.147528	4.00711e-11	6.29336e-10
ARHGDIG	502.571	-0.928443	0.181726	3.9977e-08	4.06739e-07
CA11	552.884	-0.929226	0.24459	1.63457e-05	0.000103137
ADD3	749.974	-0.931964	0.216521	1.94948e-06	1.47457e-05
SLC16A6	1371.01	-0.934783	0.142922	8.15514e-12	1.42195e-10
PDE6A	140.363	-0.936553	0.325265	0.00040807	0.00184357
LNP1	83.9855	-0.938296	0.299605	0.000204436	0.000995447
MSI2	14747.4	-0.939258	0.091194	9.53908e-26	5.66313e-24
ANGPTL4	193.363	-0.940003	0.315818	0.000321268	0.00149159
ERCC8	564.379	-0.94068	0.136981	8.64994e-13	1.67906e-11
CENPE	1911.27	-0.941114	0.190471	9.26982e-08	8.84292e-07
SH3BP5	4786.36	-0.941368	0.0638212	6.51603e-50	1.25079e-47
SYT12	13681.9	-0.9445	0.116488	6.57221e-17	2.0025e-15
NET1	6448.2	-0.945161	0.0933954	5.93527e-25	3.32915e-23
SRC	4382.5	-0.94618	0.0984428	4.58403e-23	2.25623e-21
POLR3G	278.483	-0.946501	0.436952	0.00241697	0.00888228
PYROXD2	1305.93	-0.949747	0.141515	2.43041e-12	4.5003e-11
PTTG1	1512.58	-0.951984	0.127197	8.98279e-15	2.17044e-13
SIAH2	4281.6	-0.95331	0.107185	7.50335e-20	2.94609e-18
GALNT6	3473.72	-0.9537	0.0870263	6.25675e-29	4.67929e-27
MLKL	784.057	-0.955735	0.0997363	1.25583e-22	6.04337e-21
IGF1R	3779.76	-0.956448	0.205563	3.74792e-07	3.25046e-06
CEP70	1039.3	-0.957673	0.097883	1.79595e-23	9.12556e-22
DEPDC1	1764.77	-0.959109	0.161665	4.00531e-10	5.47002e-09
TUBE1	505.744	-0.95967	0.179948	9.03287e-09	1.01662e-07
INPP1	305.414	-0.962227	0.198296	1.57423e-07	1.45203e-06
CDKN3	1295.07	-0.963646	0.108144	6.40619e-20	2.52679e-18
TGFBI	297.995	-0.964832	0.38557	0.00114509	0.00460489
PHKA1	2082.4	-0.965422	0.0705635	2.8061e-43	4.14344e-41
FAM216A	793.991	-0.96632	0.116897	1.76881e-17	5.69051e-16
MMD	1211.07	-0.97171	0.15708	7.43818e-11	1.12919e-09
FDFT1	4219.28	-0.976587	0.153366	2.24985e-11	3.69823e-10
MYADM	1480.92	-0.979939	0.126086	9.54308e-16	2.59632e-14
PLBD1	247.954	-0.980161	0.155413	3.4257e-11	5.42958e-10
TNIK	475.877	-0.980382	0.267093	2.72523e-05	0.000163989
HYKK	286.646	-0.980986	0.18258	9.89707e-09	1.10453e-07
MLXIPL	349.838	-0.982562	0.294949	8.337e-05	0.000448365
PSTPIP2	664.328	-0.983273	0.151424	1.02008e-11	1.75177e-10
SLC1A1	110.957	-0.983829	0.361215	0.000548863	0.00239933
HMMR	2442.81	-0.984232	0.117484	6.47931e-18	2.16931e-16
AC090094.1	509.292	-0.985108	0.258143	1.44347e-05	9.20886e-05
DISP3	131.494	-0.985936	0.323144	0.000217699	0.00105143
BARX2	583.821	-0.986179	0.147	2.31242e-12	4.29562e-11
HSPD1P11	52.2358	-0.986515	0.357334	0.000531928	0.00233475
KLF10	4812.61	-0.987501	0.0994767	3.97545e-24	2.11975e-22
ASAH2B	248.388	-0.98822	0.434406	0.00181818	0.00693337
SLC2A1	6733.33	-0.988432	0.149479	4.45152e-12	7.99423e-11
LYPD6	1983.84	-0.991355	0.0864373	2.23244e-31	1.97782e-29
KDELC1	331.311	-0.994263	0.19724	5.56244e-08	5.51963e-07
RUNX2	341.38	-0.99459	0.259264	1.29873e-05	8.39391e-05
NRIP1	2735.06	-0.996713	0.0872	3.71723e-31	3.24338e-29
MORC4	2243.05	-0.997186	0.08672	1.60877e-31	1.43264e-29
ZHX2	3035.14	-0.99851	0.0783867	3.80349e-38	4.62739e-36
PHEX	346.228	-1.001	0.153956	1.38278e-11	2.34895e-10
PDCD4	5561.77	-1.00176	0.0913305	6.47112e-29	4.81875e-27
TNS1	380.612	-1.00234	0.305359	9.62971e-05	0.000508599
SNX24	1297.2	-1.0055	0.134616	9.41612e-15	2.2688e-13
MANF	2344.03	-1.00807	0.0895212	5.18512e-30	4.14714e-28
CHAC2	347.993	-1.00863	0.157091	2.55761e-11	4.14108e-10
HSPA4L	1656.94	-1.01035	0.0848952	1.42251e-33	1.37292e-31
ARHGEF6	250.808	-1.01111	0.219051	4.21223e-07	3.62222e-06
NCOA7	2892.41	-1.01273	0.114919	1.46076e-19	5.63305e-18
SNRPA1	3879.92	-1.0138	0.0562542	5.24408e-74	2.15706e-71
NUF2	1240.41	-1.0146	0.163121	6.6378e-11	1.01572e-09
DPY19L2P1	104.304	-1.01468	0.296936	6.35558e-05	0.000351695
ATXN1	828.449	-1.01574	0.156287	9.27093e-12	1.59845e-10
TUBA8	77.6995	-1.0217	0.455637	0.0017974	0.00686382
FOXN1	46.2939	-1.0341	0.372813	0.000451485	0.00201624
KLF13	3041.41	-1.03599	0.122755	3.54603e-18	1.22278e-16
CDHR3	121.627	-1.03765	0.298458	4.62509e-05	0.000264484
CTH	140.593	-1.03985	0.297503	4.26288e-05	0.000245322
MALRD1	886.362	-1.04488	0.180371	6.69414e-10	8.89599e-09
ANXA1	662.962	-1.04564	0.166666	3.39045e-11	5.37864e-10
HSDL2	1865.66	-1.04581	0.0973745	6.35737e-28	4.35833e-26
ALDOC	685.118	-1.04633	0.128329	4.17306e-17	1.29104e-15
RPS6KA3	2159.68	-1.04878	0.139872	6.89814e-15	1.68799e-13
TIFA	425.876	-1.05114	0.212827	7.70679e-08	7.46315e-07
CX3CL1	388.812	-1.05369	0.164279	1.46562e-11	2.46543e-10
TBC1D26	141.282	-1.05634	0.410441	0.000815698	0.00341376
NPM3	1570.19	-1.05703	0.182256	6.74395e-10	8.94843e-09
NUDT6	423.378	-1.0574	0.149193	1.50202e-13	3.16836e-12
SGK1	307.745	-1.05915	0.313827	6.05988e-05	0.000337168
ZNF204P	113.988	-1.05916	0.217375	1.12393e-07	1.05872e-06
MYC	12857.4	-1.07665	0.097293	4.85921e-29	3.66584e-27
LINC00998	1044.04	-1.08101	0.17075	2.43622e-11	3.97432e-10
SGPP1	772.781	-1.08404	0.102396	4.0791e-27	2.66934e-25
RHOBTB1	824.894	-1.0843	0.191162	1.30974e-09	1.67732e-08
DOK7	1355.7	-1.08476	0.12456	3.13643e-19	1.18308e-17
CASP4	402.436	-1.08677	0.197586	3.50707e-09	4.21336e-08
RAB6C	99.1261	-1.08842	0.287245	1.44397e-05	9.20886e-05
NME1-NME2	251.004	-1.09174	0.389508	0.000386703	0.00175761
ANP32E	7072.03	-1.09427	0.0736977	4.12413e-51	8.18949e-49
ETNK2	4059.66	-1.09613	0.110839	4.72817e-24	2.50564e-22
SERPINI1	58.6776	-1.10591	0.541669	0.00252352	0.00920532
SLC17A9	247.043	-1.10638	0.186809	2.95663e-10	4.1259e-09
DUSP9	55.3661	-1.10666	0.395927	0.000390921	0.00177538
HPDL	950.347	-1.11421	0.15539	7.43624e-14	1.63654e-12
SLC18B1	392.39	-1.11452	0.219034	2.77661e-08	2.89666e-07
RP11-104G3.2	88.099	-1.11654	0.315036	3.29503e-05	0.000194815
TXLNG	5762.42	-1.11808	0.0657857	2.93436e-66	9.56492e-64
EDIL3	473.749	-1.12266	0.171223	5.70144e-12	1.0092e-10
RNF125	294.457	-1.12438	0.260402	1.48922e-06	1.15062e-05
ADCY9	2598.87	-1.12497	0.105018	8.57062e-28	5.78383e-26
HERPUD1	2429.76	-1.12995	0.105738	1.33064e-27	8.87575e-26
DPY19L2	109.333	-1.13443	0.349291	8.87235e-05	0.000473521
TPRG1	106.692	-1.13657	0.380421	0.000190532	0.000933533
TGFB3	719.754	-1.13903	0.261741	1.13937e-06	8.9839e-06
S1PR5	112.927	-1.13942	0.246628	3.21726e-07	2.8257e-06
SOAT2	21.6259	-1.14359	0.575088	0.00224568	0.00834331
FOS	12124.6	-1.15814	0.367778	0.000115732	0.000600956
FAM102B	4706.05	-1.16329	0.0654782	1.27952e-71	4.80543e-69
CD3G	29.9729	-1.16881	0.514037	0.00154546	0.00599716
ASPH	3630.91	-1.17158	0.0909331	5.54055e-39	6.93612e-37
PRKCE	1014.59	-1.1719	0.10542	5.38308e-30	4.28563e-28
HES1	8266.56	-1.17388	0.161782	3.69631e-14	8.3583e-13
BACE2	2097.32	-1.17727	0.118405	2.50903e-24	1.35881e-22
BTN3A1	76.1287	-1.18358	0.459153	0.000632142	0.00272033
SEC24D	1552.96	-1.18707	0.116514	2.13901e-25	1.24843e-23
HAUS1	1080.03	-1.18805	0.144962	2.45635e-17	7.81508e-16
KIAA1551	2069.17	-1.19054	0.123602	5.34514e-23	2.62337e-21
MTHFD2	12080	-1.19111	0.0879822	8.60314e-43	1.22833e-40
RBPMS	694.728	-1.19334	0.105603	1.27268e-30	1.08846e-28
CA2	427.467	-1.19455	0.262614	4.08105e-07	3.51642e-06
PDE3B	578.538	-1.19612	0.174972	7.0609e-13	1.38934e-11
ACSM2B	84.3527	-1.1995	0.56345	0.00172813	0.00663597
PDGFC	424.668	-1.20387	0.140116	8.50718e-19	3.13369e-17
STARD5	205.873	-1.20446	0.257666	1.9673e-07	1.78504e-06
HIVEP2	1399.67	-1.21144	0.430148	0.00029618	0.00138817
RCOR2	188.708	-1.21164	0.223876	5.05161e-09	5.90072e-08
PCOLCE2	93.3007	-1.21414	0.372421	7.40035e-05	0.000402166
HOXC8	148.988	-1.21496	0.219704	2.74223e-09	3.34096e-08
ELOVL5	4816.86	-1.21569	0.0680475	2.04781e-72	8.04043e-70
UST	287.272	-1.21636	0.251863	1.12813e-07	1.06153e-06
DIO3	94.5427	-1.21641	0.372599	8.38622e-05	0.000450359
TLN2	1081.65	-1.2223	0.275622	6.97115e-07	5.72131e-06
ABCA12	1250.01	-1.22391	0.156867	5.00562e-16	1.39705e-14
MT1F	125.445	-1.22722	0.314068	6.94168e-06	4.75891e-05
SGK3	426.176	-1.22867	0.214967	8.99297e-10	1.17788e-08
SPATS2L	1862.21	-1.23042	0.113169	1.50795e-28	1.09459e-26
RADIL	119.094	-1.23096	0.365444	4.98495e-05	0.000283196
KCNJ3	221.989	-1.23352	0.246933	4.69945e-08	4.72296e-07
PRICKLE2	665.894	-1.23805	0.225464	3.30119e-09	3.97431e-08
CCDC34	1342.74	-1.24479	0.0805383	6.04732e-55	1.39298e-52
KCNH3	164.526	-1.24523	0.388527	8.37342e-05	0.000449951
TRAF3IP2	1166.86	-1.25229	0.127024	5.34569e-24	2.82423e-22
CPS1	200.368	-1.25415	0.28675	8.74576e-07	7.05047e-06
A4GALT	850.681	-1.25655	0.178675	1.54414e-13	3.25324e-12
ABLIM1	2677.31	-1.2596	0.0961195	2.66373e-40	3.46004e-38
IFITM1	1700.4	-1.26666	0.157563	7.2796e-17	2.20636e-15
ISOC1	7064.47	-1.27117	0.0876698	1.29342e-48	2.35211e-46
TRPM6	70.2186	-1.27508	0.586239	0.00142819	0.00558534
EREG	23.5733	-1.28131	0.662649	0.002309	0.00854365
C8orf46	203.717	-1.28932	0.357538	1.7632e-05	0.000110366
[truncated: 238 more rows]

## Sheet: AI14vsPOT
Differentially expressed genes for -E2 14 day replicates (Latency) in comparison to POTs reported by DESeq2 (pAdjustMethod="BH", abs(log2FoldChange)> 1 & padj < 0.01)
	baseMean	log2FoldChange	lfcSE	pvalue	padj
PRSS2	27.7605	10.2544	1.75208	1.55024e-15	9.63608e-15
UBD	379.604	9.3938	0.88625	4.36526e-21	3.60115e-20
MMP10	113.72	8.78924	1.4939	3.31299e-14	1.90144e-13
MMP1	114.752	7.9528	0.925107	4.3121e-15	2.60873e-14
CXCL8	424.123	7.90745	0.504416	6.36233e-53	1.52954e-51
LTB	321.112	7.60537	0.4918	7.70757e-54	1.88507e-52
TMPRSS11E	59.4416	7.05601	0.605395	5.58169e-32	7.20513e-31
UPK1A	133.892	6.77834	0.665194	3.0763e-23	2.79487e-22
SPRR3	15.9506	6.59673	1.78934	1.40362e-07	4.95413e-07
ARL14	15.5871	6.47609	1.26156	4.44009e-08	1.64104e-07
FXYD2	18.4626	6.29324	1.15928	4.02025e-08	1.49097e-07
VGLL1	380.579	6.22747	0.389606	1.45009e-56	3.89443e-55
PSG3	14.0032	6.21571	1.23512	9.04018e-08	3.24954e-07
IL6	29.0493	6.20974	1.10512	3.23866e-08	1.21139e-07
C5orf46	7.96916	6.18851	1.97616	6.14958e-06	1.85012e-05
KRTAP3-1	150.663	6.15964	0.419334	2.93411e-49	6.43015e-48
SLC25A6P1	9.35123	6.09523	1.86378	2.91737e-06	9.07774e-06
ACHE	1000.46	6.07502	0.221514	1.06708e-167	1.84655e-165
SERPINA11	66.0597	5.98813	0.886741	3.21677e-11	1.51179e-10
UPK2	2485.04	5.94899	0.198077	1.98706e-199	5.44009e-197
AC011513.3	66.5163	5.94339	1.54947	1.57976e-07	5.54702e-07
NOX3	5.66496	5.83629	2.42821	0.000340567	0.000831051
CYP1A1	2212.21	5.73915	0.197692	1.57317e-186	3.65273e-184
RP5-857K21.4	1221.03	5.64798	0.166749	4.91579e-252	2.31206e-249
NETO1	9.37517	5.58442	2.206	0.000138683	0.000356933
AASS	5999.3	5.57498	0.218202	3.96615e-145	5.01732e-143
GLRA3	548.723	5.57151	0.289407	3.29764e-84	1.50844e-82
RP11-500M8.7	10.6833	5.55889	2.29203	0.000171692	0.000436378
ARPP21	16.5094	5.5414	1.68125	2.87767e-06	8.96031e-06
NPY4R	17.7699	5.53641	1.86979	1.13588e-05	3.32355e-05
SLC45A2	6.1131	5.52081	1.54087	2.52287e-05	7.0988e-05
UPK3A	145.126	5.43822	0.564859	3.29473e-22	2.85881e-21
THSD7B	22.9123	5.41502	1.005	1.45296e-07	5.12039e-07
GGTA1P	14.2559	5.39918	1.11317	6.67695e-07	2.20995e-06
SBK2	112.006	5.38031	0.436642	1.28393e-35	1.88259e-34
AGTR1	7.71997	5.36692	2.44138	0.000647488	0.00151723
GABRA1	174.104	5.36046	0.709039	3.81554e-15	2.3152e-14
GGTLC1	11.2721	5.35526	2.02933	7.65837e-05	0.000203443
INHBA	187.223	5.3538	0.376777	2.37912e-47	5.01611e-46
MAPK4	250.806	5.33315	0.389489	4.7461e-44	9.29111e-43
PXDNL	98.3638	5.32847	0.454259	1.87853e-32	2.48077e-31
OR7E13P	8.64567	5.28271	1.37645	1.0945e-05	3.20811e-05
CEACAM6	1937.82	5.2527	0.556031	1.29616e-22	1.1414e-21
LAMC2	934.342	5.21094	0.175924	1.72609e-193	4.33723e-191
RPL13AP20	28.4764	5.16815	0.690256	4.18636e-14	2.38406e-13
IL36RN	6.67177	5.15314	2.48399	0.00073365	0.00170778
ERP27	396.657	5.14189	0.289951	3.18832e-71	1.18148e-69
TNF	26.0185	5.13443	0.649402	6.852e-16	4.337e-15
RASD1	3227.51	5.13333	0.206819	3.42613e-137	3.87935e-135
STK32B	70.7585	5.1218	0.720825	2.1188e-13	1.15532e-12
NME2P1	6.76573	5.10341	1.87572	4.90282e-05	0.000133372
CST6	17.8621	5.08409	1.69105	1.11376e-05	3.26145e-05
C8orf4	1165.69	5.08167	0.178066	8.86234e-180	1.86853e-177
KRT89P	177.836	5.03769	0.292156	3.40289e-67	1.16021e-65
PTPRD	200.541	5.03469	0.433683	3.0383e-32	3.96384e-31
ITGBL1	16.0214	5.03283	1.01634	2.5491e-07	8.76934e-07
ADGRF4	667.514	5.02489	0.17499	2.29209e-182	5.00521e-180
ADM	1223.03	5.01605	0.162003	1.3806e-211	4.44288e-209
TCTEX1D4	19.5255	5.00588	0.814715	1.25488e-10	5.6528e-10
CLDN9	3132.16	5.00403	0.166463	1.42543e-199	4.02256e-197
KRT40	22.0725	5.00121	0.774679	3.54302e-11	1.65748e-10
SPATA12	4.76686	4.97309	1.5444	0.00010967	0.000286155
IL32	302.343	4.97027	0.379721	3.30471e-40	5.67056e-39
CSGALNACT1	229.211	4.96802	0.413133	1.94048e-34	2.72962e-33
RIN2	331.851	4.96578	0.66994	5.46339e-15	3.29005e-14
PSG8	89.0493	4.92316	0.531365	3.61254e-21	2.9957e-20
LMO7	12164.5	4.9078	0.104956	0	0
MALL	185.491	4.90372	0.371014	2.34746e-41	4.19683e-40
LBH	385.738	4.88961	0.376186	1.41145e-39	2.37743e-38
SERPINA9	61.9193	4.86137	0.562896	1.17557e-18	8.67048e-18
HS3ST1	51.5463	4.85663	0.919575	6.15715e-09	2.44407e-08
CCDC68	1645.76	4.83952	0.161945	1.93995e-197	5.08351e-195
ASCL1	558.828	4.8337	0.557918	1.21652e-18	8.96892e-18
DAPP1	98.1767	4.80793	0.406241	9.07134e-33	1.2128e-31
SHROOM4	83.0649	4.80544	0.735854	2.31843e-12	1.17967e-11
GFRA2	111.133	4.76563	0.540233	1.81389e-19	1.39098e-18
KCND2	182.75	4.75479	0.518704	3.65472e-21	3.0293e-20
STAMBPL1	109.959	4.75124	0.375628	1.2514e-37	1.97034e-36
NDUFA5P10	8.82841	4.74922	1.26586	3.81205e-05	0.000104897
CTSE	26.4375	4.74719	0.796518	6.51984e-10	2.79293e-09
NCF2	434.091	4.74553	0.380541	3.80973e-38	6.12461e-37
KRTAP1-3	8.7332	4.71767	2.03246	0.000237753	0.000591979
RND1	1533.26	4.70649	0.214725	1.61635e-107	1.0981e-105
CPVL	24.4442	4.6815	0.838899	6.7768e-09	2.68192e-08
JAKMIP2	382.078	4.68012	0.290171	1.4035e-59	4.07994e-58
LIMS4	9.51129	4.65886	1.15651	1.74418e-05	5.00681e-05
EPHA7	895.717	4.64408	0.180062	3.49678e-148	4.68186e-146
ITGAM	101.184	4.6414	0.548474	1.54934e-18	1.13724e-17
PSG9	528.059	4.63454	0.296841	7.07279e-56	1.86402e-54
NRSN1	20.1084	4.62267	1.05825	7.35666e-07	2.42398e-06
NXPH2	3.10262	4.61756	2.64179	0.00262412	0.0056043
AQP3	4615.88	4.595	0.130685	9.09906e-272	5.0577e-269
SHC2	567.936	4.56421	0.169048	2.36745e-161	3.77618e-159
AC013271.3	4.2185	4.54563	2.72827	0.00199018	0.00433098
RP11-745A24.1	15.2705	4.53963	1.05181	8.05779e-06	2.39591e-05
SYT4	25.4777	4.5024	1.18797	2.5093e-06	7.85328e-06
MMP9	854.888	4.46843	0.201517	4.13635e-110	2.95226e-108
GPAA1P2	3.45522	4.44819	2.49896	0.00198179	0.00431426
CEACAM5	679.115	4.43332	0.606478	1.44799e-14	8.51568e-14
CATSPER1	5.07053	4.4303	2.12198	0.000592184	0.0013962
SERPINA12	53.1235	4.42489	0.535007	1.27226e-17	8.92769e-17
DGKI	23.5409	4.42431	1.4905	7.9986e-05	0.000212297
FOXQ1	60.8472	4.42107	0.475648	2.18883e-21	1.83081e-20
GRHL3	3288.7	4.41823	0.0792133	0	0
FAM189A2	213.323	4.37142	0.334726	3.41874e-39	5.66485e-38
VTN	317.246	4.3712	0.330263	4.33017e-41	7.68166e-40
FHOD3	238.129	4.35424	0.313941	1.61223e-44	3.19365e-43
COLEC10	331.142	4.32569	0.591595	2.15984e-14	1.25572e-13
RELB	488.232	4.32334	0.169848	7.60498e-144	9.29988e-142
SALL4	2755.67	4.32207	0.204085	1.36481e-100	8.37281e-99
IGFBP3	886.149	4.30277	0.215827	3.98896e-90	2.03249e-88
RP4-635A23.4	5.67001	4.27416	2.0331	0.000469639	0.00112242
EMP1	137.076	4.27097	0.480151	4.03106e-20	3.18577e-19
CTB-60B18.23	6.29398	4.26724	2.26569	0.000978981	0.00223435
MICAL1	1312.76	4.2343	0.192891	3.70757e-108	2.55669e-106
IL1R1	1970.09	4.22921	0.157936	5.31359e-159	8.33053e-157
RP11-392P7.1	3.36039	4.22156	2.38729	0.00200602	0.00436184
BTBD19	117.913	4.22154	0.405377	1.92482e-26	2.01639e-25
NR4A3	453.517	4.20877	0.379738	2.70237e-29	3.18366e-28
DOCK11	232.398	4.20437	0.399044	1.6691e-26	1.75351e-25
RTP4	89.4897	4.17983	0.57951	2.13592e-13	1.16432e-12
CHRD	835.099	4.17836	0.203156	5.44265e-95	3.00706e-93
CAPN8	627.561	4.17439	0.36257	6.75759e-32	8.68636e-31
RP11-734E19.1	5.05283	4.14445	1.53426	0.000454472	0.00108759
TMEM265	566.828	4.12238	0.526718	3.42942e-16	2.20336e-15
SLC25A1P1	22.7114	4.12099	0.771574	8.30877e-09	3.26285e-08
FAM155A	134.038	4.09543	0.361609	7.61226e-31	9.44095e-30
GPR50	124.64	4.08796	0.304167	3.34454e-42	6.13488e-41
SPRY4	113.547	4.06672	0.54641	5.24123e-15	3.15834e-14
ENTPD3	45.3629	4.06178	0.80492	1.53118e-08	5.8911e-08
C6orf25	31.5824	4.05808	0.854678	6.9091e-08	2.51076e-07
RAB27B	7847.76	4.05486	0.0850995	0	0
DAB2	639.987	4.05454	0.476	1.11942e-18	8.2763e-18
PSORS1C1	152.171	4.05018	0.415228	9.67029e-24	8.97229e-23
NPM1P25	60.2338	4.045	0.495096	6.18883e-17	4.17667e-16
ACTBL2	10.0881	4.04049	1.28497	0.000271772	0.000671124
SLC26A7	32.3938	4.01655	1.33647	0.000215861	0.000540552
GDF15	4633.63	4.01331	0.175142	3.55715e-117	2.88712e-115
NTSR1	62.634	4.00083	0.558604	7.45214e-14	4.18666e-13
HTR2A	65.4184	3.99557	0.981818	9.30038e-06	2.74846e-05
EEF1GP4	22.5853	3.99005	0.806997	9.83367e-08	3.52096e-07
MRVI1	70.9661	3.9466	0.553649	6.17469e-14	3.48392e-13
PRKG1	1240.85	3.93425	0.24384	1.31117e-59	3.81759e-58
FER1L4	1961.29	3.92638	0.269688	4.87031e-49	1.05974e-47
MAML2	315.272	3.92202	0.269844	1.00241e-48	2.1683e-47
SLC46A2	24.0202	3.89571	1.01649	8.42057e-06	2.49933e-05
FEM1AP2	10.5073	3.88916	1.97148	0.000618182	0.00145283
CLDN1	2784.2	3.87769	0.152978	1.07075e-142	1.27538e-140
BMF	3974.33	3.86385	0.100926	0	0
TNFRSF11B	6263.51	3.86216	0.114475	1.39233e-250	6.38489e-248
RAI2	96.9129	3.85633	0.371244	4.21483e-26	4.35074e-25
CAPN5	705.903	3.85474	0.278398	1.06001e-44	2.10886e-43
SCEL	28.9783	3.84915	0.978514	1.99855e-05	5.69599e-05
PSG5	57.6493	3.84684	0.624784	5.6865e-11	2.62607e-10
DOCK2	27.4756	3.84227	0.710641	8.18852e-09	3.21701e-08
TDRP	16.1077	3.83774	1.30238	0.000216214	0.000541288
TAGLN	832.746	3.83742	0.29237	1.65702e-40	2.87556e-39
TM4SF1	1011.5	3.82908	0.264125	1.32059e-48	2.85318e-47
GABRB2	601.363	3.82316	0.272897	9.94202e-46	2.01287e-44
SPINK1	49.8575	3.8209	0.751433	2.55134e-08	9.63342e-08
GGN	32.2498	3.81799	0.720219	6.61504e-09	2.62016e-08
CTBP2P8	6.43826	3.81561	1.32279	0.000618366	0.00145307
AL513122.2	580.695	3.80301	0.807957	2.11348e-07	7.32014e-07
GRM4	674.169	3.79323	0.272527	3.81939e-45	7.6651e-44
WLS	2729.11	3.79273	0.159106	1.0441e-126	9.7714e-125
EPAS1	3423.43	3.79261	0.156162	2.84214e-131	2.84882e-129
LINGO2	16.6713	3.78688	1.08821	4.13457e-05	0.000113364
LIMS3	21.1817	3.78633	0.784716	1.00482e-07	3.59498e-07
HLA-DRA	21.9233	3.76755	0.698009	9.90015e-09	3.86956e-08
COL28A1	219.935	3.75121	0.32026	4.79563e-33	6.47764e-32
RPL23AP87	415.318	3.74988	0.168994	4.49187e-110	3.19358e-108
RP11-106M3.2	23.9625	3.74181	0.749308	5.428e-08	1.99291e-07
SEMA7A	815.358	3.73107	0.195403	7.45937e-82	3.26557e-80
GCSAM	159.588	3.72987	0.313836	8.70364e-34	1.20491e-32
CRISP3	135.97	3.71374	0.567653	4.7297e-12	2.35177e-11
LRRTM3	44.5317	3.71039	0.796888	5.07868e-07	1.69873e-06
CGA	27.9293	3.70656	0.776615	3.43908e-07	1.17124e-06
LRRC15	65.9542	3.70558	1.06816	0.000154214	0.00039447
PSMC1P7	33.7118	3.7048	0.787319	1.97024e-07	6.84601e-07
NAV2	711.652	3.69411	0.210467	3.75223e-70	1.36833e-68
BOLA2P3	10.2859	3.69223	1.01014	3.01214e-05	8.39818e-05
PCDH1	889.391	3.6814	0.148145	2.91764e-137	3.32411e-135
C1QTNF3	395.223	3.68129	0.244182	2.05104e-52	4.87334e-51
ANKRD35	48.8891	3.67313	0.416275	2.1346e-19	1.62942e-18
NPC1L1	172.845	3.67034	0.314917	2.14582e-32	2.81954e-31
DNM1P47	24.6088	3.66476	1.44609	0.000598499	0.00141036
CDSN	238.498	3.66017	0.269286	6.86527e-43	1.29424e-41
EGFEM1P	26.7604	3.65115	0.680833	1.14256e-08	4.44119e-08
PSG4	147.331	3.6499	0.509767	5.65999e-14	3.20139e-13
FILIP1L	75.5326	3.63974	0.406184	3.0795e-20	2.44533e-19
CLDN16	12.1785	3.62071	1.05527	3.10555e-05	8.63894e-05
DACT1	33.6169	3.62068	0.54754	3.23665e-12	1.63194e-11
RP11-269G24.7	25.0705	3.62025	0.760376	1.68269e-07	5.89151e-07
KIAA0513	5116.47	3.61748	0.115165	9.18448e-218	3.11983e-215
HTR1F	38.8366	3.60858	0.674155	9.24788e-09	3.61924e-08
CLCF1	962.604	3.60229	0.116268	1.31054e-211	4.29273e-209
CSF2RB	7.23039	3.59925	2.07144	0.00158535	0.0035087
RP11-317B17.4	16.1096	3.59494	0.828857	1.51074e-06	4.8303e-06
CD177	8.04413	3.59342	1.54862	0.0011505	0.00260025
FBLIM1	529.067	3.58533	0.309814	3.62693e-32	4.71501e-31
LIPG	225.88	3.58264	0.239066	8.20714e-52	1.92265e-50
RNF224	298.956	3.56859	0.246376	2.19834e-48	4.72734e-47
VGLL3	1628.76	3.56095	0.174452	5.517e-94	2.96769e-92
HS6ST3	436.014	3.56046	0.198797	1.1566e-72	4.34743e-71
KIAA1549L	77.8396	3.55449	0.475506	7.98017e-15	4.75724e-14
L1CAM	10519	3.55392	0.136811	9.14289e-150	1.25155e-147
FAM131B	24.6609	3.54626	0.787206	6.05633e-07	2.01106e-06
TBC1D3P7	8.71034	3.54467	1.90414	0.00096817	0.00221199
TRGV9	161.824	3.53753	0.717213	4.08453e-07	1.37954e-06
FAM65B	25.2409	3.52972	1.25537	0.000341662	0.000833391
TRBV30	12.0868	3.52924	1.21378	0.000368708	0.000894723
TMPRSS7	15.1139	3.51042	0.990513	4.91935e-05	0.000133742
MROH3P	5.95445	3.49774	2.05276	0.00160347	0.00354622
IGFL1	64.4398	3.49683	0.545645	1.94489e-11	9.29765e-11
SPNS3	5.97356	3.49681	1.68376	0.00188348	0.00411832
SLC44A5	385.303	3.49357	0.22226	1.12607e-56	3.0331e-55
AMTN	80.994	3.49018	0.520476	2.04075e-12	1.04214e-11
TNFRSF21	3352.36	3.48912	0.099898	2.6165e-268	1.4116e-265
CNTN3	285.928	3.48	0.358613	2.45749e-23	2.25051e-22
GRAMD4P7	13.0973	3.4778	1.78252	0.000616532	0.00144932
ZNF175	37.047	3.47386	1.01307	3.47856e-05	9.62257e-05
GPRC5A	20028.2	3.46264	0.0932924	1.80351e-302	1.18149e-299
TIMP2	4571.03	3.46244	0.0789713	0	0
ITGB6	1480.44	3.46174	0.174368	1.23134e-88	6.08798e-87
PRDM8	18.9771	3.45779	0.799931	1.69705e-06	5.40247e-06
RCAN2	238.447	3.45322	0.210716	2.97785e-61	9.01363e-60
MAP1B	454.441	3.44728	0.529637	6.16192e-12	3.03921e-11
BIK	391.897	3.44489	0.24175	4.11325e-47	8.62279e-46
SIM1	34.8857	3.43879	1.6257	0.000385785	0.000933692
CLIC5	288.419	3.43114	0.290883	4.14046e-33	5.60091e-32
SAMD9L	193.334	3.42956	0.416812	1.79553e-17	1.24897e-16
RSAD2	381.066	3.42861	0.325565	4.93218e-27	5.30622e-26
RNF144B	1448.31	3.41683	0.173769	3.61798e-87	1.76033e-85
PXDC1	146.806	3.41571	0.287459	1.00667e-33	1.39255e-32
CAPN12	134.256	3.40552	0.35843	1.32017e-22	1.16144e-21
RP11-74C1.2	9.0005	3.40337	1.34986	0.00122983	0.00276728
RP5-857K21.15	87.572	3.40237	0.423865	7.65684e-17	5.1409e-16
MUC12	13.6963	3.40062	1.4179	0.000358847	0.000872034
PAX6	7.084	3.39242	1.41622	0.00106383	0.00241568
KRT20	111.554	3.38872	0.601869	1.491e-09	6.22145e-09
PSG6	6.46756	3.38549	1.55571	0.00185931	0.00406887
ICAM1	482.844	3.36976	0.196759	1.01813e-66	3.43932e-65
PHLDA1	3081.48	3.36846	0.0975369	1.96648e-262	1.00197e-259
FSTL5	409.506	3.35425	0.225154	3.17802e-51	7.25959e-50
RNF217	36.5878	3.34546	0.613659	3.54195e-09	1.43327e-08
PMP22	2975.64	3.34424	0.302793	1.43263e-29	1.70641e-28
IRS4	65.6153	3.34271	0.490323	9.59022e-13	5.0175e-12
CYP4Z2P	16.5537	3.34123	1.00743	5.69095e-05	0.00015331
CNR1	51.9051	3.33595	0.842381	2.98362e-06	9.27444e-06
CYP4F23P	61.5736	3.33436	0.813646	3.07144e-06	9.53291e-06
MN1	120.978	3.32434	0.477358	3.35228e-13	1.80749e-12
VSTM2L	26.4253	3.31413	0.63408	1.98164e-08	7.55387e-08
CCL2	11.1206	3.30796	1.12019	0.000239508	0.000595945
BASP1	12446.4	3.30588	0.120236	1.976e-167	3.38745e-165
AL513122.1	1398.27	3.30375	0.373768	8.95249e-20	6.98492e-19
TNNC1	60.7051	3.29814	0.458841	6.79347e-14	3.82364e-13
RPS15AP16	6.01477	3.29167	1.41224	0.00169395	0.00373329
ARHGAP6	176.796	3.28425	0.34833	8.75106e-22	7.44875e-21
SCARA3	1360.55	3.27396	0.15579	9.67617e-100	5.83849e-98
LIF	1375.34	3.27358	0.197417	1.11963e-62	3.48681e-61
SOWAHB	2337.89	3.2676	0.133348	3.17925e-134	3.37092e-132
TMEM40	392.35	3.26737	0.301947	2.37858e-28	2.69323e-27
SERPINE1	470.88	3.26598	0.134945	3.11762e-130	3.07455e-128
CPNE4	251.302	3.26333	0.365506	2.9255e-20	2.32607e-19
ALS2CR11	20.1507	3.26279	1.54102	0.00173832	0.00382419
MACC1	2686.47	3.26021	0.161145	5.48169e-92	2.84846e-90
MFGE8	2510.05	3.25606	0.133673	5.25403e-132	5.32457e-130
ALPK2	12.2594	3.25525	0.998355	0.000103498	0.000270821
PTPRE	828.939	3.24364	0.168655	1.20099e-83	5.39945e-82
SH2D5	180.611	3.23839	0.341452	2.15395e-22	1.87874e-21
AP000619.5	10.3096	3.23222	1.47583	0.00115774	0.00261565
SNCG	105.403	3.23109	0.432712	6.81387e-15	4.08054e-14
UBE2QL1	574.383	3.22727	0.179132	1.30606e-73	4.96005e-72
UPK3B	1754.74	3.22666	0.192931	6.41667e-64	2.05054e-62
EPS8L3	99.8956	3.20765	0.5187	5.95489e-11	2.74518e-10
RP11-537E18.1	4.08789	3.20729	2.48907	0.00332244	0.00698733
RP11-603J24.7	8.7223	3.20505	1.03705	0.000263548	0.000651957
DRD1	93.0324	3.20222	0.336847	3.102e-22	2.69541e-21
RAB7B	218.698	3.20142	0.194179	6.62977e-62	2.02683e-60
SLC9A4	135.892	3.2009	0.370226	7.00602e-19	5.2475e-18
ALOX5	65.1668	3.19875	0.687262	1.9142e-07	6.66518e-07
CACNG6	36.7762	3.19716	0.80894	5.15951e-06	1.56431e-05
CAPN14	23.9251	3.19646	0.62875	3.65692e-08	1.36256e-07
RP11-730A19.9	6.69164	3.19395	1.14003	0.000499131	0.00118934
DPYSL3	196.265	3.19273	0.299949	1.99731e-27	2.18205e-26
CLU	13089	3.18873	0.144558	7.31574e-109	5.12185e-107
GABRA6	5.77837	3.18277	1.417	0.00139423	0.003112
HSPA8P5	7.62039	3.17709	1.34275	0.00143923	0.00320541
C11orf96	10.533	3.17002	1.9221	0.0017354	0.00381959
PSCA	62.7161	3.16967	0.46895	1.45386e-12	7.50791e-12
FUT7	12.5066	3.16916	1.1346	0.000436064	0.00104558
DLL4	65.3107	3.16212	0.524927	1.28394e-10	5.78089e-10
SLC6A3	23.9804	3.16149	0.81325	6.6666e-06	2.00009e-05
PLEKHH2	1377.92	3.15125	0.333921	3.8558e-22	3.3346e-21
ASPG	170.349	3.15099	0.691207	3.72767e-07	1.26366e-06
MROH2A	42.2145	3.14698	0.748955	1.36835e-06	4.40036e-06
ANKRD1	2126.62	3.13887	0.299366	1.08695e-26	1.15115e-25
KRT15	1783.88	3.13812	0.170072	4.68898e-77	1.87795e-75
RASL11B	112.542	3.13405	0.293235	1.4903e-27	1.6379e-26
DNMT3L	16.1334	3.13367	0.823089	8.0916e-06	2.40558e-05
KLHL30	12.0854	3.1319	0.863798	3.40997e-05	9.44421e-05
LPAR6	37.45	3.12845	0.677174	3.26324e-07	1.11363e-06
ALOXE3	163.593	3.12835	0.279889	4.66045e-30	5.62783e-29
BLNK	708.755	3.11575	0.195179	2.17964e-58	6.13208e-57
RAPGEF2	1607.87	3.11549	0.2367	1.4457e-40	2.51599e-39
STX11	25.7522	3.1047	0.637261	1.61964e-07	5.68268e-07
AMER3	18.9681	3.10459	0.66555	3.01447e-07	1.03084e-06
KRT87P	529.057	3.10373	0.14842	4.59543e-98	2.676e-96
ROBO2	145.769	3.10292	0.433856	4.85154e-14	2.75687e-13
FAM189A1	78.0957	3.09967	0.639557	7.02684e-08	2.55083e-07
SLC34A3	185.652	3.09807	0.240466	6.22214e-39	1.02361e-37
LY6G6C	89.4505	3.09124	0.423126	3.59086e-14	2.05642e-13
TMEM178A	21.2804	3.08846	0.829073	1.65724e-05	4.76844e-05
GCNT4	59.078	3.08019	0.490161	3.74899e-11	1.75026e-10
RP11-426L16.10	41.0102	3.07113	0.602747	3.1231e-08	1.16936e-07
LMO3	55.1357	3.07096	0.788421	4.10087e-06	1.25664e-05
RP11-123J14.4	9.23515	3.0675	1.10901	0.00047066	0.00112442
CCDC184	112.188	3.06127	0.427868	6.62947e-14	3.73478e-13
RP1-122P22.2	53.7966	3.05812	0.536221	9.71163e-10	4.10841e-09
ZNF469	708.841	3.05282	0.161053	4.85083e-81	2.08381e-79
BATF2	89.6341	3.05147	0.321221	3.02308e-22	2.62807e-21
VILL	116.812	3.04911	0.451885	1.22134e-12	6.33389e-12
EEF1A2	43340	3.04653	0.15778	4.64427e-84	2.11389e-82
GPR87	344.974	3.0424	0.213805	7.13169e-47	1.48486e-45
STAG3	1248.02	3.04018	0.19655	4.22925e-55	1.09418e-53
CXCR4	1039.9	3.0358	0.137629	9.7732e-109	6.81634e-107
VGF	912.741	3.0314	0.167377	1.45288e-74	5.59878e-73
FAM198B	730.67	3.02529	0.281508	6.13733e-28	6.83528e-27
SEMA3C	8723.13	3.02409	0.117884	4.18171e-146	5.40177e-144
MYBPHL	8.66265	3.02161	1.58398	0.00427433	0.00882133
TMSB4X	45997.1	3.01677	0.214458	6.83147e-46	1.39543e-44
TRGC1	1005.69	3.01578	0.369343	6.20816e-17	4.18816e-16
DISC1	325.735	3.01153	0.206339	2.80332e-49	6.15087e-48
ITGB8	702.457	3.00835	0.137386	3.1156e-107	2.09339e-105
UPP1	395.94	3.00348	0.252154	1.03553e-33	1.4314e-32
KPNA7	13.783	3.00046	0.791585	1.99345e-05	5.68235e-05
AMPH	102.111	2.99606	0.485997	2.81571e-11	1.32977e-10
FOXD4L1	23.5494	2.99319	0.59359	5.43375e-08	1.99444e-07
BMPR1B	417.08	2.98592	0.359309	2.51228e-18	1.8229e-17
IGDCC3	1615.04	2.98507	0.18344	1.55569e-60	4.61001e-59
C1QL1	103.446	2.98503	0.30109	3.33358e-24	3.15846e-23
APOD	1430.68	2.9847	0.149104	4.45518e-90	2.26375e-88
MYO15B	1724.78	2.97706	0.268365	1.38694e-29	1.65521e-28
LDLRAD4	534.508	2.97387	0.293265	2.68494e-25	2.68831e-24
PCDHGB9P	5.87279	2.97328	1.54692	0.00290322	0.00616079
DKK1	6583.7	2.9675	0.130774	5.7441e-115	4.46458e-113
IDSP1	11.5792	2.96605	0.929601	0.000148725	0.000381175
MATN3	612.183	2.96501	0.18496	8.43299e-59	2.39453e-57
FN1	6014.65	2.96251	0.191405	5.71325e-55	1.46982e-53
MAP2	491.614	2.94869	0.237221	2.00628e-36	2.99928e-35
COL13A1	14.8276	2.94165	0.842724	4.46037e-05	0.000121823
FAM65C	2130.3	2.94043	0.15962	1.18279e-76	4.68594e-75
CYP26B1	2555.34	2.92999	0.620857	1.11366e-07	3.9658e-07
SORCS1	82.38	2.92844	0.551483	8.91214e-09	3.49157e-08
TBC1D3I	10.8599	2.92472	1.02676	0.000307011	0.000753076
THSD7A	72.0478	2.91617	0.726719	3.72937e-06	1.14759e-05
COLQ	149.661	2.91491	0.592331	7.54772e-08	2.73234e-07
TNS3	11301.1	2.91121	0.0808109	3.46398e-285	2.19103e-282
IL11	130.135	2.9092	0.351573	1.40713e-17	9.85531e-17
MPZL2	2514.27	2.89781	0.101836	5.34078e-179	1.08851e-176
PTPN21	4359.99	2.89363	0.103599	9.919e-173	1.85657e-170
ACER2	567.496	2.88758	0.145413	1.11197e-88	5.51265e-87
PDK4	171.874	2.88504	0.444595	9.58109e-12	4.66665e-11
TOM1L2	8876.16	2.87658	0.0875307	8.1977e-238	3.13272e-235
OSR1	19.9545	2.87339	0.830342	2.11527e-05	6.00719e-05
NRK	272.305	2.87316	0.376678	2.06642e-15	1.27667e-14
OPTN	4331.1	2.87289	0.0809927	1.18682e-276	6.8031e-274
RP11-885L14.1	10.0135	2.86994	1.19173	0.00132679	0.00296761
NEDD9	2619.41	2.85554	0.123877	1.75712e-118	1.46504e-116
GATS	1394.75	2.85472	0.187443	2.67591e-53	6.50122e-52
TMPRSS6	186.835	2.85457	0.383418	1.07849e-14	6.38358e-14
ATP2A3	9842.08	2.85009	0.134576	1.77905e-100	1.08416e-98
C9orf47	25.5996	2.84699	1.38291	0.00210343	0.00456119
NTNG1	118.33	2.84306	0.42965	3.64914e-12	1.83437e-11
FAM110C	2282.86	2.84247	0.145259	3.02025e-86	1.43897e-84
NTN4	860.906	2.84215	0.181599	4.01761e-56	1.06496e-54
GPHA2	38.6461	2.83724	0.63686	7.86957e-07	2.58509e-06
ADAMTS7	92.3205	2.83645	0.358725	2.90787e-16	1.87352e-15
GRIK2	50.5101	2.83263	0.576965	6.98923e-08	2.53768e-07
APBA1	286.19	2.83234	0.41601	9.87263e-13	5.15937e-12
MDGA1	95.741	2.82924	0.774724	1.25015e-05	3.64225e-05
HAPLN3	112.423	2.82616	0.459294	8.60609e-11	3.92987e-10
CPLX4	9.34539	2.82496	0.886394	0.000137931	0.000355147
WNT4	131.752	2.82414	0.373613	3.56645e-15	2.16764e-14
CEACAM1	88.549	2.81388	0.590823	1.45351e-07	5.12135e-07
CCDC83	502.707	2.8107	0.267925	1.16757e-26	1.23511e-25
CD24	66033.4	2.80929	0.0691798	0	0
PLK3	592.506	2.80682	0.150253	1.02349e-78	4.20939e-77
PSORS1C2	9.88399	2.80651	0.859427	0.00012116	0.000314303
HLA-DQB1	423.622	2.80289	0.207886	2.29566e-42	4.24062e-41
TMEFF1	60.5657	2.80151	0.498988	2.0533e-09	8.46755e-09
DIO1	398.515	2.79802	0.32562	6.23074e-19	4.68379e-18
PID1	167.561	2.79621	0.403934	4.64171e-13	2.47869e-12
CRMP1	5.00199	2.79528	1.16499	0.00157745	0.00349289
SOX4	20149.2	2.79207	0.0663267	0	0
TTC21A	197.948	2.78962	0.315681	6.07492e-20	4.76614e-19
TM4SF18	206.68	2.78759	0.403405	5.75369e-13	3.06179e-12
BCAM	10870.9	2.78435	0.100905	1.61241e-168	2.87149e-166
SLC5A9	12.9702	2.77998	0.995408	0.000291167	0.000715936
ANTXR2	857.788	2.77914	0.159206	1.8251e-69	6.56427e-68
RGAG4	370.054	2.77846	0.177606	3.47424e-56	9.24933e-55
GCKR	6.04198	2.77742	1.3453	0.00360353	0.00753787
SNTB1	584.427	2.77701	0.207492	9.47694e-42	1.71774e-40
ANXA3	4274.88	2.7736	0.116853	1.85387e-125	1.68344e-123
RP11-403F21.4	10.4464	2.76363	1.10668	0.000849606	0.00195999
ALPP	396.229	2.76102	0.429504	1.29761e-11	6.27528e-11
COL5A3	53.3146	2.7598	0.440558	3.68018e-11	1.71945e-10
MUC3A	607.036	2.75668	0.151431	4.69858e-75	1.82212e-73
DMRTC1B	48.513	2.75655	0.445378	6.12905e-11	2.82263e-10
GDPD3	885.664	2.74795	0.173124	8.3799e-58	2.31147e-56
STUM	329.096	2.74689	0.622424	9.46605e-07	3.09181e-06
TACSTD2	30248.2	2.74198	0.0641479	0	0
PRICKLE1	640.84	2.74169	0.451934	1.41064e-10	6.32957e-10
CAV2	1304.25	2.73236	0.156174	1.90308e-69	6.83136e-68
SRMS	220.238	2.73167	0.266846	2.16379e-25	2.17482e-24
NUAK1	2678.46	2.72724	0.11449	2.88293e-126	2.68434e-124
PMEL	192.659	2.71982	0.296156	2.94571e-21	2.44826e-20
NATD1	1014.37	2.71942	0.136556	2.70964e-89	1.36172e-87
PPFIA2	8.18122	2.71533	1.50111	0.00377518	0.00786577
IL18	62.7414	2.71231	0.486212	3.0168e-09	1.22971e-08
MUC20P1	20.4968	2.71145	0.655356	3.85939e-06	1.18601e-05
EPOR	962.616	2.71136	0.149329	1.4947e-74	5.74787e-73
KIAA1024	437.016	2.70906	0.206032	2.47552e-40	4.2637e-39
DENND3	657.278	2.70816	0.179625	2.5515e-52	6.039e-51
RP6-24A23.6	10.0988	2.70697	0.969079	0.000513954	0.00122228
SYT16	359.138	2.70475	0.466579	4.8216e-10	2.08444e-09
SPATC1	24.2531	2.70374	0.656424	3.74098e-06	1.15097e-05
KISS1	56.0513	2.70306	0.487021	3.16183e-09	1.2874e-08
LIMS2	16.9313	2.69994	0.974915	0.000602379	0.00141841
TJP2	3754.73	2.69971	0.143893	1.9609e-79	8.15619e-78
RGL3	317.063	2.69449	0.250676	7.65358e-28	8.49816e-27
ANKRD22	43.4771	2.694	0.568415	2.21246e-07	7.64133e-07
AP006222.2	2060.04	2.69316	0.0851368	7.58118e-222	2.6238e-219
SPTSSB	41235.9	2.69146	0.123243	1.24905e-106	8.30122e-105
ANXA2	67024	2.68526	0.114443	1.21564e-122	1.05181e-120
TMEM45B	1114.54	2.68218	0.225663	1.6253e-33	2.2315e-32
ALPK3	220.446	2.68166	0.58937	4.33058e-07	1.45888e-06
LGI2	52.8854	2.68151	0.550007	1.0444e-07	3.73003e-07
TGFB2	8094.82	2.68145	0.122319	1.96978e-107	1.33327e-105
HDAC9	54.5456	2.68042	0.609893	9.57843e-07	3.12684e-06
SMIM5	608.678	2.67518	0.165942	2.10955e-59	6.10338e-58
MEGF6	1850.07	2.67418	0.200996	2.40859e-41	4.30192e-40
ENC1	9271.5	2.67282	0.0911192	5.49596e-190	1.32648e-187
HS3ST5	81.665	2.6717	0.798767	3.02966e-05	8.44061e-05
HNRNPA1P33	44.8655	2.66968	0.514998	2.77779e-08	1.04562e-07
VIPR1	430.109	2.66907	0.171803	2.03577e-55	5.29676e-54
TBC1D3P5	39.0371	2.66314	0.611139	1.24953e-06	4.03595e-06
PLA2G4F	229.3	2.66307	0.28058	1.61673e-22	1.41622e-21
ITGB4	13601.3	2.66126	0.094798	2.62429e-174	5.01431e-172
NEK10	65.3103	2.65457	0.500618	1.2274e-08	4.76389e-08
MUC2	51.9795	2.65261	2.08527	0.00480904	0.00984511
SLC2A6	1131.21	2.6509	0.143652	6.15305e-77	2.45894e-75
ADAM29	21.5433	2.64828	0.630152	2.59582e-06	8.11159e-06
MMP11	344.037	2.64591	0.189776	4.39374e-45	8.79851e-44
ANKRD34B	193.363	2.6448	0.397842	3.1735e-12	1.60098e-11
PSG1	24.8402	2.64132	1.00748	0.000822802	0.00190204
2021-09-10	623.359	2.64087	0.243054	1.69725e-28	1.93731e-27
SNAP91	63.3174	2.63984	0.723283	2.41995e-05	6.81965e-05
FSCN1	4471.24	2.63934	0.155987	4.22741e-65	1.3847e-63
CCDC85A	716.146	2.63737	0.120717	9.96796e-107	6.64881e-105
CCDC89	61.7168	2.63423	0.419957	4.43413e-11	2.06278e-10
CLCNKA	15.4827	2.6325	1.02981	0.000328663	0.000803394
ARHGDIB	190.002	2.63237	0.215776	4.39065e-35	6.28219e-34
KIF28P	158.971	2.63232	0.488019	6.89725e-09	2.72605e-08
TACC1	17093.9	2.63056	0.107675	8.42742e-132	8.49364e-130
HES2	297.571	2.62921	0.237915	2.7227e-29	3.20555e-28
NEURL3	12.7467	2.62778	0.853813	0.000212495	0.000532704
TUFT1	6571.83	2.62131	0.0871643	1.3493e-199	3.86723e-197
UNC13A	45.0051	2.61762	0.700261	1.78854e-05	5.12773e-05
GSTM5	100.419	2.61759	0.354414	1.89049e-14	1.10543e-13
FAM110B	403.616	2.61745	0.289889	1.66504e-20	1.33662e-19
SLCO2A1	330.737	2.61696	0.617951	3.07318e-06	9.53667e-06
CAV1	3180.58	2.61555	0.182249	1.18005e-47	2.50238e-46
ENOX1	167.58	2.61139	0.288713	1.93986e-20	1.55316e-19
KIAA0408	24.129	2.61061	1.0137	0.000516263	0.00122698
RPS6KA2	523.362	2.60776	0.225162	5.97882e-32	7.70151e-31
RP11-40A7.2	456.917	2.60595	0.14377	2.33938e-74	8.95852e-73
IFIT2	1616.86	2.60479	0.169319	2.16019e-54	5.40578e-53
ZDHHC1	31.5738	2.60454	0.656352	5.47798e-06	1.65567e-05
SAMD4A	3973.21	2.60236	0.0785412	1.04555e-241	4.16926e-239
PTN	40.7199	2.60098	0.470097	4.25242e-09	1.71396e-08
SLC5A10	23.3087	2.59934	0.508147	3.63864e-08	1.35658e-07
KRTAP5-1	58.4735	2.59597	0.447889	7.84943e-10	3.34143e-09
TMEM156	38.8275	2.59249	0.555008	3.83046e-07	1.29699e-06
ROR1	66.3414	2.59191	0.406406	2.0273e-11	9.68407e-11
AMY2B	157.23	2.5919	0.491836	1.5311e-08	5.8911e-08
EFNA1	8240.9	2.59002	0.0843654	7.10765e-208	2.20976e-205
SLC9A2	1527.2	2.58894	0.238937	2.75723e-28	3.11427e-27
PODXL	4570.84	2.58846	0.105231	1.61222e-134	1.72941e-132
SMCO2	9.57966	2.58771	1.2468	0.00332436	0.00699057
RP11-848G14.2	14.7245	2.58192	1.11633	0.00136726	0.00305513
SCN1B	937.906	2.58098	0.167005	9.54677e-55	2.43556e-53
ZMAT4	65.0373	2.57986	0.503727	2.86268e-08	1.07669e-07
F2RL1	2443.32	2.57984	0.101164	2.64231e-144	3.27486e-142
GPR161	365.903	2.57931	0.47872	7.8169e-09	3.07562e-08
PLA2G4C	285.513	2.57801	0.25701	1.31841e-24	1.27821e-23
INHA	124.113	2.57702	0.294094	2.08999e-19	1.5967e-18
NECTIN3	690.816	2.57515	0.220606	1.9598e-32	2.58251e-31
PHLDB2	2551.09	2.5718	0.146442	6.57495e-70	2.37878e-68
SMPD5	11.2104	2.57053	0.794528	0.000136051	0.0003507
C2orf72	86.1894	2.56906	0.586842	1.06936e-06	3.47664e-06
CPE	4988.8	2.56648	0.161013	4.05776e-58	1.12775e-56
NDST3	107.03	2.56633	0.394898	8.83194e-12	4.31321e-11
CDO1	13.4601	2.56395	0.950366	0.000638538	0.0014976
CELF6	20.3468	2.55976	0.789918	0.00012676	0.000327948
DCLK2	75.7015	2.55812	0.653041	8.40836e-06	2.49611e-05
HSPD1P6	27.4817	2.55188	0.57404	1.10582e-06	3.59201e-06
MCF2L	1778.1	2.54481	0.206327	7.25416e-36	1.06964e-34
NLGN4X	19.1921	2.5433	0.871263	0.000341478	0.000833054
RP11-248C1.3	113.116	2.54193	0.270373	7.21997e-22	6.16555e-21
CACNG4	15031	2.54145	0.0886792	1.49927e-181	3.23543e-179
TNFRSF12A	7241.11	2.53201	0.188989	8.0576e-42	1.46482e-40
GABBR2	299.049	2.53187	0.458273	1.92464e-09	7.95666e-09
HRCT1	12.2307	2.52446	0.98489	0.00106217	0.00241221
KB-1269D1.8	29.0785	2.5201	0.606267	3.49607e-06	1.0796e-05
RPS6P12	12.0037	2.5188	1.07741	0.00182386	0.00399749
INSL4	67.6739	2.51849	0.46794	8.62068e-09	3.38027e-08
COL16A1	366.726	2.51803	0.251019	1.4312e-24	1.38462e-23
RP11-327P2.7	24.7247	2.51727	0.940488	0.000481932	0.00115
APOL1	264.918	2.51668	0.308206	3.69021e-17	2.5229e-16
PHLDA2	136.488	2.51641	0.392142	1.90162e-11	9.10503e-11
TNNT2	214.115	2.51488	0.285752	1.30602e-19	1.00954e-18
SYNGR3	1211.45	2.50831	0.102403	2.60783e-133	2.71792e-131
LYNX1	79.4276	2.50745	0.432267	6.09989e-10	2.62038e-09
PRSS1	7.63596	2.50496	1.22846	0.00379668	0.00790494
HSD3B1	48.1667	2.50491	1.17322	0.00290643	0.00616687
KL	9.08302	2.5046	1.23342	0.00361226	0.0075544
MDK	12832.4	2.50003	0.153952	3.73527e-60	1.09978e-58
ANKRD44	88.636	2.49769	0.831925	0.000238061	0.000592665
TP53INP2	1123.16	2.49764	0.142296	7.70222e-70	2.78114e-68
VWA7	134.215	2.4959	0.49583	4.99552e-08	1.83891e-07
SPOCK2	472.842	2.49067	0.392857	2.79322e-11	1.3195e-10
CPA4	13.8826	2.49031	0.99625	0.0010352	0.00235533
LMCD1	1028.92	2.48799	0.254693	1.97362e-23	1.81191e-22
PCDHB10	215.356	2.48731	0.212438	1.59011e-32	2.11052e-31
FSTL1	83.397	2.48284	0.497117	6.53136e-08	2.37944e-07
OLR1	43.0918	2.48198	0.860161	0.000201939	0.000508535
ENTPD8	263.784	2.48045	0.251443	6.58512e-24	6.16594e-23
KRT32	20.5915	2.47353	0.679866	3.33727e-05	9.25546e-05
MAPK11	687.656	2.47292	0.153774	4.15687e-59	1.19513e-57
TP53INP1	7163.31	2.47252	0.0761794	5.42537e-232	1.95132e-229
SOCS3	1386.99	2.47245	0.107049	6.34751e-119	5.31655e-117
RGS20	40.8693	2.46738	0.614614	5.15576e-06	1.56369e-05
UTRN	2616.61	2.46631	0.352458	2.92399e-13	1.57889e-12
DOCK3	506.176	2.4644	0.218127	1.8024e-30	2.20556e-29
F2R	261.78	2.46439	0.171781	9.93349e-48	2.10891e-46
KIF3C	2914.02	2.45901	0.104636	5.70096e-123	4.95605e-121
CYP26A1	192.054	2.45577	0.327271	7.93143e-15	4.72972e-14
EGFR	1589.04	2.45356	0.157598	1.49557e-55	3.89676e-54
SCUBE3	274.183	2.45086	0.195487	6.26654e-37	9.57609e-36
TMCC3	57.1217	2.44934	0.568819	1.70413e-06	5.42218e-06
CADM4	1137.71	2.44415	0.233443	1.49755e-26	1.576e-25
CYBRD1	55.5678	2.44312	0.420357	5.57884e-10	2.40105e-09
SH3TC2	240.911	2.44281	0.35941	1.08124e-12	5.62641e-12
GOLGA6L4	284.314	2.43929	0.323806	6.25147e-15	3.75109e-14
GDNF	79.4261	2.43921	0.355045	7.81434e-13	4.11419e-12
LUZP2	240.248	2.43845	0.250982	2.62569e-23	2.39736e-22
PTPRB	181.194	2.43416	0.477898	3.71435e-08	1.38284e-07
UBE2Q2P1	229.589	2.43128	0.276402	1.84581e-19	1.41368e-18
WDR64	9.01612	2.42701	1.03593	0.00143198	0.00319043
TLE4	228.625	2.4269	0.288285	4.98838e-18	3.57011e-17
ZACN	453.879	2.421	0.855268	0.000461307	0.00110366
NECTIN4	3152.33	2.42026	0.0838567	5.01349e-184	1.13534e-181
INSL6	12.1268	2.41911	1.03465	0.00167397	0.00369192
TLE2	2027.76	2.41686	0.143035	6.4882e-65	2.11391e-63
SCN9A	93.3138	2.41294	0.411041	4.98634e-10	2.15464e-09
C3orf52	720.265	2.41154	0.118481	6.22869e-93	3.31168e-91
LRP1B	257.23	2.4109	0.27412	1.68689e-19	1.29575e-18
RBMS1	2484.32	2.40705	0.169148	7.7183e-47	1.60336e-45
NXPH1	53.5077	2.39821	0.477691	5.07442e-08	1.86608e-07
ZDHHC7	15014.3	2.39471	0.0518981	0	0
PRSS8	6170.29	2.3942	0.111039	6.05301e-104	3.81548e-102
RARB	36.9015	2.3913	0.561736	2.16903e-06	6.8303e-06
TINAGL1	41.4227	2.38893	0.462801	2.80122e-08	1.05422e-07
HLA-B	1636.2	2.3884	0.14999	5.90045e-58	1.63246e-56
TUBB3	21547.8	2.38777	0.111212	4.53663e-103	2.84011e-101
ATG9B	52.2906	2.38599	0.613992	1.10482e-05	3.23735e-05
SDR16C5	148.075	2.38501	0.222948	1.51289e-27	1.66074e-26
GPR143	315.181	2.38489	0.28543	8.66878e-18	6.1347e-17
ATP8A1	1186.26	2.38191	0.231013	8.2463e-26	8.40811e-25
ACTG1P15	6.19911	2.37957	0.949445	0.0013941	0.003112
SLC4A3	751.015	2.37956	0.158721	1.14264e-51	2.65982e-50
CYP4F8	21.7947	2.37831	1.00714	0.00142411	0.00317483
JSRP1	20.4276	2.37738	0.672327	4.10225e-05	0.000112511
ABHD4	1743.97	2.37681	0.200643	2.91807e-33	3.96197e-32
ANOS1	331.849	2.37546	0.328933	5.23865e-14	2.96949e-13
CATSPERG	277.551	2.37509	0.222369	1.59631e-27	1.75021e-26
RUBCNL	32.438	2.37471	0.954119	0.000927919	0.0021276
COL9A2	683.661	2.36961	0.191802	6.77933e-36	1.00123e-34
TRIM47	439.006	2.3663	0.285331	1.52825e-17	1.06832e-16
NFKB2	2189.27	2.36628	0.107507	3.33713e-108	2.30992e-106
EPHA2	1948.75	2.36469	0.161989	3.57575e-49	7.80832e-48
TNNI1	319.314	2.36397	0.280106	4.13982e-18	2.97325e-17
PALM2-AKAP2	85.7623	2.3629	0.54234	1.86754e-06	5.92056e-06
CLDN6	26.3382	2.35744	0.629314	1.42482e-05	4.12492e-05
DUSP10	555.577	2.35635	0.188312	6.2699e-37	9.57609e-36
APOL6	1580.93	2.35554	0.109017	2.43387e-104	1.55016e-102
CLEC2D	661.29	2.35404	0.452409	2.63565e-08	9.93745e-08
IGSF22	35.2896	2.35215	0.579242	5.6088e-06	1.69465e-05
SH3BGRL2	522.494	2.35206	0.171381	7.41479e-44	1.43925e-42
GOLGA6L5P	1228.38	2.34838	0.217377	4.84678e-28	5.42431e-27
CACNA1C	19.0502	2.34613	1.01849	0.00183123	0.00401221
ADGRG6	8215.95	2.34597	0.12483	1.2821e-79	5.34488e-78
MST1R	221.401	2.3456	0.297697	4.27735e-16	2.73664e-15
IZUMO4	105.931	2.34479	0.31636	1.09495e-14	6.47893e-14
SEMA6C	671.457	2.34477	0.128116	1.12847e-75	4.40416e-74
CTAGE3P	41.2853	2.34085	0.50498	4.34487e-07	1.46289e-06
QPCT	226.877	2.33979	0.200458	3.90787e-32	5.07664e-31
SUSD1	708.232	2.33723	0.147203	1.04543e-57	2.86642e-56
PLCXD2	221.526	2.33315	0.395467	4.71145e-10	2.03826e-09
SASH1	1535.04	2.33298	0.122518	1.21746e-81	5.30447e-80
SDCBP2	115.235	2.33048	0.335235	4.43659e-13	2.37053e-12
YPEL1	313.786	2.32642	0.245699	3.95828e-22	3.42001e-21
STAT4	46.5028	2.32432	0.731549	0.000137483	0.000354042
FBN2	80.5606	2.31529	0.241324	1.31937e-22	1.16129e-21
NIPSNAP3B	124.78	2.31419	0.527568	1.16411e-06	3.77333e-06
ID3	2526.16	2.31365	0.135764	5.43744e-66	1.81344e-64
GPC2	146.218	2.31248	0.325161	1.49177e-13	8.21237e-13
ST3GAL1	2562.31	2.30962	0.151373	1.90078e-53	4.62415e-52
TUBA1A	12287.6	2.30923	0.102465	2.89219e-113	2.18319e-111
KIFC3	1072.82	2.30909	0.191112	1.09935e-34	1.55717e-33
RENBP	121.629	2.3089	0.301847	2.83471e-15	1.73093e-14
SERPINE2	265.749	2.30884	0.261334	1.34889e-19	1.04092e-18
AGR2	2132.2	2.30471	0.236927	2.70389e-23	2.46385e-22
ADAMTSL4	354.083	2.30213	0.271347	2.91281e-18	2.10353e-17
SMPD1	560.244	2.29974	0.143854	1.63686e-58	4.61922e-57
BVES	43.3453	2.29682	0.419343	5.36778e-09	2.14653e-08
CTF1	282.087	2.29597	0.211502	2.53197e-28	2.86338e-27
PTK6	1696.31	2.295	0.110274	3.75304e-97	2.14461e-95
TLR2	48.7829	2.29368	0.548577	3.78374e-06	1.16373e-05
ZNF117	2447.76	2.29005	0.217116	7.84008e-27	8.38545e-26
TTC23L	62.9854	2.28883	0.661432	5.91067e-05	0.000158879
FGF22	33.9418	2.28217	0.476142	2.1658e-07	7.48724e-07
CTD-3057O21.1	8.70886	2.28111	1.1438	0.00393578	0.00817321
PPP2R2B	581.713	2.28082	0.159635	3.18356e-47	6.68147e-46
PGAM1P7	57.681	2.28001	0.357697	2.37738e-11	1.12858e-10
FSTL3	3405.59	2.27992	0.155279	1.27431e-49	2.82303e-48
SAT1	7451.63	2.27985	0.0958926	8.82423e-126	8.13381e-124
PPL	9258.59	2.27708	0.0826213	5.16073e-168	9.01555e-166
MYO1B	15912.1	2.27517	0.0639761	7.93818e-278	4.6971e-275
LRP2BP	169.971	2.27358	0.248838	1.02808e-20	8.31118e-20
GOLGA7B	200.909	2.27279	0.240445	4.4759e-22	3.85815e-21
SAMD9	481.75	2.27278	0.206645	6.18508e-29	7.17602e-28
ITGA3	10695.6	2.26755	0.101835	1.18337e-110	8.61374e-109
NRCAM	4626.28	2.26688	0.142485	8.43919e-58	2.32433e-56
GSAP	464.644	2.26644	0.248642	1.07893e-20	8.71842e-20
LL0XNC01-240C2.1	33.5257	2.26425	0.467748	1.77755e-07	6.20585e-07
DCDC2	12070.7	2.26351	0.101794	2.30504e-110	1.65809e-108
TTYH1	97.8508	2.26269	0.328091	6.58114e-13	3.48001e-12
LARP6	399.289	2.26234	0.217938	4.18391e-26	4.32369e-25
TMPRSS2	507.627	2.25982	0.172461	4.87322e-40	8.30757e-39
NRP2	72.3845	2.25963	0.571629	8.55681e-06	2.53812e-05
GPRC5C	676.668	2.25071	0.215	1.38673e-26	1.46105e-25
OVOL1	1961.9	2.2506	0.0972017	2.0876e-119	1.75655e-117
PPP2R5B	894.063	2.25027	0.158153	1.6496e-46	3.41519e-45
IQCJ-SCHIP1	71.2139	2.25016	0.465961	1.73096e-07	6.05012e-07
DCLK1	1009.32	2.24396	0.121571	6.2502e-77	2.49233e-75
TNFRSF14	45.4199	2.24302	0.482473	4.6149e-07	1.5501e-06
THEG	387.667	2.24277	0.144353	3.02643e-55	7.85202e-54
REEP1	325.49	2.24127	0.22434	2.02474e-24	1.94348e-23
CD74	126.096	2.24029	0.366539	1.34885e-10	6.06422e-10
ATP8B2	4750.95	2.24005	0.116167	1.06011e-83	4.78958e-82
SVOPL	82.3049	2.23945	0.359328	6.73218e-11	3.0934e-10
CLEC4A	15.7789	2.23838	0.709722	0.000206205	0.000518565
UNC13D	6296.93	2.23791	0.145936	7.08528e-54	1.73518e-52
CYP2C8	119.484	2.23778	0.373809	2.52065e-10	1.11118e-09
YPEL3	3196.37	2.23726	0.0991397	1.40494e-113	1.06933e-111
EGR4	111.627	2.2359	0.440058	4.95521e-08	1.82444e-07
DRAM1	4163.36	2.23211	0.141432	5.08172e-57	1.37687e-55
SGMS2	1114.43	2.23022	0.175633	8.5584e-38	1.35736e-36
SUSD6	4394.57	2.22893	0.111517	1.04935e-89	5.30254e-88
BMP7	11974	2.22319	0.161686	7.19384e-44	1.39933e-42
MAF	306.56	2.22316	0.209373	3.60403e-27	3.90022e-26
ZC3H12C	105.272	2.22147	0.351654	3.07694e-11	1.44868e-10
LCTL	37.0304	2.2194	0.693203	0.000135185	0.000348614
NOS2P3	8.68685	2.21639	1.06115	0.00320473	0.00675526
SHANK2	5013.18	2.21577	0.0934715	4.93413e-125	4.43661e-123
SLC25A34	65.2567	2.21466	0.625146	4.7602e-05	0.000129684
RGL1	505.955	2.21396	0.234371	6.88019e-22	5.88361e-21
BEX4	236.416	2.21269	0.246769	3.65793e-20	2.89838e-19
LAMB3	734.886	2.21209	0.177324	1.6754e-36	2.51077e-35
LURAP1L	870.301	2.20995	0.128264	2.38436e-67	8.15976e-66
ZNF185	2581.35	2.20899	0.0930839	2.40906e-125	2.17682e-123
MEF2C	150.324	2.2084	1.13829	0.00214424	0.00464256
TMPRSS5	16.9626	2.20799	0.784401	0.000580874	0.00137147
RP11-474D14.2	15.6853	2.20671	0.884074	0.00131589	0.00294501
BEAN1	47.7728	2.20624	0.486117	7.44215e-07	2.45171e-06
TMEM86A	321.939	2.20505	0.275833	1.65193e-16	1.08451e-15
FMO1	9.67885	2.20479	1.21951	0.00389204	0.00808879
RP5-999L4.2	76.0613	2.20286	0.331653	4.15381e-12	2.07611e-11
JPH3	907.935	2.20212	0.16676	1.09621e-40	1.91868e-39
PKD1L2	342.714	2.19743	0.195594	4.74044e-30	5.72065e-29
CDK14	341.797	2.19282	0.310874	2.23025e-13	1.21285e-12
BMP2	45.9264	2.19087	0.378304	8.70809e-10	3.69409e-09
PRSS51	18.8659	2.18743	0.859329	0.000913731	0.00209717
RP11-109N23.6	33.6976	2.18715	0.452644	1.79776e-07	6.27284e-07
AKAP2	185.437	2.18554	0.508106	2.30136e-06	7.23089e-06
SYCP2	1034.38	2.18539	0.282814	1.51469e-15	9.42147e-15
PRRT4	221.71	2.18535	0.232704	6.72567e-22	5.75683e-21
CTSS	62.6258	2.18502	0.450036	1.43526e-07	5.05996e-07
GRID2IP	104.732	2.18465	0.295612	1.89401e-14	1.10713e-13
KRTAP5-2	497.833	2.18355	0.153403	7.8346e-47	1.62568e-45
SLC4A4	19.5717	2.1835	0.996717	0.00297549	0.00630248
SLC31A2	408.528	2.1834	0.172533	1.31306e-37	2.06565e-36
BPIFB1	241.59	2.1805	0.284535	2.25524e-15	1.38911e-14
SMIM6	13.1056	2.17777	0.790423	0.000695419	0.0016225
SHBG	14.2625	2.17128	1.13885	0.00433905	0.00894785
KAAG1	76.4488	2.1695	0.388876	3.2919e-09	1.33799e-08
HUNK	716.174	2.16766	0.312948	6.43688e-13	3.40952e-12
RP11-583F2.1	51.2786	2.16505	0.440523	1.18311e-07	4.20657e-07
MAFB	547.8	2.16149	0.185006	2.38011e-32	3.12068e-31
CITED2	13434.9	2.16143	0.112238	1.94677e-83	8.70964e-82
KRT86	1437.44	2.16116	0.159727	1.59266e-42	2.96289e-41
ANXA8	1860.47	2.15946	0.156636	4.09746e-44	8.02988e-43
SERPINB8	297.785	2.15738	0.282859	3.51644e-15	2.13796e-14
VCX	11.074	2.15511	0.915335	0.00185902	0.00406873
SLFNL1	90.2897	2.15491	0.291518	1.7036e-14	9.98692e-14
NUAK2	2200.13	2.1548	0.104096	6.42837e-96	3.60598e-94
FLVCR2	1050.01	2.15242	0.122536	5.98644e-70	2.17014e-68
ZNF532	1715.81	2.15076	0.144532	9.555e-51	2.16647e-49
ZNF804A	43.9314	2.14597	0.439314	1.46811e-07	5.16685e-07
COL5A1	6937.99	2.14266	0.115385	9.41003e-78	3.84428e-76
KLHL5	2996.45	2.14232	0.126987	1.18243e-64	3.81182e-63
MME	373.297	2.13841	0.383764	3.99522e-09	1.61206e-08
ABCC3	6181.25	2.13672	0.181927	1.19865e-32	1.59904e-31
CAPN2	5064.12	2.13044	0.0801942	3.0677e-156	4.61236e-154
GSN	2785.08	2.12895	0.182012	2.10826e-32	2.77416e-31
TMEM63A	3911.87	2.12633	0.191318	1.71831e-29	2.03875e-28
SHISA2	2914.62	2.12395	0.0887465	2.58617e-127	2.48367e-125
FLT1	45.8894	2.12328	0.383134	4.72268e-09	1.89641e-08
ZSWIM4	545.318	2.12232	0.140087	1.32415e-52	3.15851e-51
NR3C2	293.413	2.12231	0.192427	4.13053e-29	4.83204e-28
GPNMB	277.668	2.12188	0.318865	4.30715e-12	2.14982e-11
RHBDF1	3080.4	2.11926	0.0925519	7.60659e-117	6.09291e-115
SHC1P2	15.9942	2.11676	0.669249	0.000200195	0.000504696
PLEKHN1	621.252	2.11557	0.163238	3.03549e-39	5.04805e-38
HOPX	65.5372	2.11349	0.530392	7.61506e-06	2.27164e-05
PTGER4	812.449	2.11073	0.204919	1.17292e-25	1.19064e-24
TMEM158	37.8438	2.11065	0.524215	7.49529e-06	2.23773e-05
FAM20C	2997.92	2.10962	0.190402	2.06975e-29	2.44622e-28
FBXO32	518.516	2.10694	0.211422	3.26774e-24	3.09929e-23
NT5E	542.387	2.10513	0.1625	3.84617e-39	6.36162e-38
CLDN23	227.276	2.10056	0.39736	1.77328e-08	6.78215e-08
PGM2L1	303.58	2.10046	0.195592	1.05292e-27	1.16278e-26
RNF157	468.747	2.1001	0.321176	9.26088e-12	4.51548e-11
NOS3	110.452	2.09822	0.669799	0.000179799	0.000455337
CH507-396I9.7	54.2448	2.09633	0.407954	3.82446e-08	1.42181e-07
ARHGAP40	297.67	2.09454	0.197706	5.22176e-27	5.60789e-26
AFF2	101.69	2.0916	0.373945	2.99064e-09	1.21959e-08
UBAP1L	278.456	2.08795	0.341189	1.3768e-10	6.18578e-10
MBNL2	1038.41	2.08723	0.217153	1.14603e-22	1.01162e-21
OVCH2	23.9892	2.08687	1.06246	0.00244675	0.00524798
CHAD	57.8678	2.08252	0.478991	1.93529e-06	6.12367e-06
HBEGF	218.202	2.08201	0.216957	1.34691e-22	1.18439e-21
B3GNT3	353.128	2.08055	0.195127	2.24729e-27	2.44932e-26
EFR3B	1436.27	2.07703	0.0990546	1.85072e-98	1.09157e-96
IGFN1	18.9453	2.0744	0.825758	0.00117297	0.00264712
SGK223	1301.09	2.07418	0.112375	7.34869e-77	2.92401e-75
RND3	4486.51	2.07174	0.10477	7.97937e-88	3.90308e-86
UGT1A6	607.015	2.06603	0.206131	1.71835e-24	1.65632e-23
MYOZ1	189.475	2.06387	0.308355	3.44951e-12	1.73697e-11
IL1RAPL2	28.2624	2.06182	0.70622	0.000329252	0.000804511
CYSRT1	86.0801	2.06043	0.327025	4.65714e-11	2.16104e-10
EVA1B	658.374	2.05843	0.251299	4.02457e-17	2.74434e-16
FARP1	3361.52	2.05818	0.108239	2.13558e-81	9.2827e-80
NMNAT2	685.593	2.05808	0.206516	3.3169e-24	3.14429e-23
IMPG2	19.4386	2.05745	0.54878	2.46597e-05	6.94402e-05
ZNF641	2015.02	2.05744	0.133839	4.06028e-54	1.00374e-52
CACFD1	2608.19	2.05733	0.178552	1.69752e-31	2.14446e-30
BCL2L14	10.8223	2.0534	1.05511	0.00455347	0.00935636
CNTNAP4	15.0866	2.05094	0.901265	0.00291731	0.00618782
PPP1R18	1378.1	2.0503	0.129985	4.63795e-57	1.25849e-55
SCX	267.27	2.05022	0.209413	2.24028e-23	2.05467e-22
TRIM17	31.6038	2.0479	0.484296	3.06156e-06	9.50385e-06
SLC1A3	87.3391	2.04751	0.434139	3.80244e-07	1.28829e-06
CXCR6	25.9096	2.04722	0.520613	1.23602e-05	3.60334e-05
CDK6	184.114	2.0471	0.418339	1.46089e-07	5.14419e-07
FYN	379.149	2.04668	0.206697	5.71768e-24	5.37017e-23
TMEM151A	28.0524	2.04371	0.5754	5.39192e-05	0.000145726
PVRIG	178.718	2.04307	0.30294	2.33923e-12	1.18959e-11
KRT17	1860.56	2.03947	0.199475	2.94576e-25	2.94304e-24
TMEM8B	214.961	2.03943	0.30736	4.54784e-12	2.26565e-11
2021-03-10	224.352	2.03591	0.197329	9.53612e-26	9.70705e-25
CLDN14	49.8887	2.03411	0.430741	3.28646e-07	1.12135e-06
BBC3	923.813	2.03249	0.180702	2.10461e-30	2.57023e-29
HSH2D	636.603	2.03165	0.165177	1.49141e-35	2.1781e-34
KCTD11	1152.18	2.02875	0.135533	2.12112e-51	4.8879e-50
BICDL2	2405.47	2.02735	0.108923	7.18753e-78	2.94946e-76
SLC22A15	229.529	2.02549	0.375392	9.0474e-09	3.54305e-08
ATP10B	32.7243	2.02537	0.729615	0.00066833	0.00156228
C15orf52	281.836	2.02438	0.307167	6.72559e-12	3.30744e-11
LYPD1	1716.01	2.02236	0.183562	5.7033e-29	6.62544e-28
NABP1	1725.98	2.01975	0.163282	6.61592e-36	9.77888e-35
S1PR3	1683.05	2.01205	0.0955213	2.83339e-99	1.69293e-97
ITGA9	47.4742	2.00981	0.780192	0.000427685	0.00102724
PROC	9.87959	2.00944	1.04994	0.00452179	0.00929648
SLC9A1	2819.68	2.00838	0.100949	7.32087e-89	3.64909e-87
MEX3B	1462.3	2.00736	0.0886322	2.6884e-114	2.05472e-112
ABCA6	49.1617	2.00711	0.453484	1.33457e-06	4.29626e-06
RCAN1	3344.44	2.00544	0.120803	1.0845e-62	3.38315e-61
PAK3	99.9231	2.00342	0.386576	3.22026e-08	1.20476e-07
CADM2	106.718	2.00158	0.351792	2.03355e-09	8.38799e-09
MICALL2	3444.98	2.00149	0.118346	6.50477e-65	2.11555e-63
BMP1	1368.06	1.99865	0.13372	2.34658e-51	5.38715e-50
PIK3C2B	6989.38	1.99739	0.0810763	8.64575e-135	9.61146e-133
MSH4	12.7102	1.99669	0.833152	0.00202489	0.00440077
C6orf58	9.20996	1.99552	0.93354	0.00373618	0.00779135
NBEA	2074.38	1.99531	0.229241	5.33899e-19	4.02189e-18
IL2RG	30.6356	1.99389	0.513523	1.62176e-05	4.67114e-05
CCDC159	450.63	1.99329	0.149313	3.44029e-41	6.11486e-40
AP006285.1	195.686	1.99232	0.261098	3.87322e-15	2.34942e-14
HABP2	14.8783	1.99208	0.836815	0.00176551	0.00387841
PCDHB6	13.261	1.98472	0.791402	0.00143815	0.0032034
MGC45922	7.52923	1.98214	0.831287	0.00213152	0.00461775
NAT16	14.726	1.98147	0.766009	0.00120036	0.00270561
PSD3	1537.96	1.98087	0.165139	2.95576e-34	4.13243e-33
GLIPR2	186.03	1.98086	0.240197	2.14639e-17	1.48571e-16
SBK1	2907	1.97855	0.0883177	6.65142e-112	4.91964e-110
NPNT	15369.2	1.97818	0.126882	1.44796e-55	3.77807e-54
EFCAB1	10.0225	1.9773	0.924927	0.00333948	0.00701834
ASCL5	65.9301	1.97349	0.401632	1.47383e-07	5.18597e-07
ADAM8	424.757	1.97333	0.289694	1.48044e-12	7.63871e-12
KIAA1462	403.798	1.97193	0.253694	1.08042e-15	6.77773e-15
PALM3	804.369	1.97041	0.128112	2.5935e-54	6.45488e-53
KSR1	229.582	1.96937	0.252241	9.72013e-16	6.11442e-15
AC026348.1	744.067	1.96906	0.24664	2.46022e-16	1.59462e-15
CHD5	532.075	1.96763	0.208239	5.99528e-22	5.14366e-21
PMEPA1	9293.69	1.9664	0.132718	2.12549e-50	4.80738e-49
PBXIP1	3463.63	1.96486	0.0909026	2.3752e-104	1.51806e-102
MRAS	324.413	1.96389	0.399422	1.32823e-07	4.69888e-07
PTCHD4	46.7159	1.96165	0.411953	2.86561e-07	9.82685e-07
IGF2BP2	131.022	1.95616	0.634857	0.0001921	0.000484822
RP11-100G15.7	11.5601	1.95495	0.851677	0.00278318	0.00591906
BTG1	7580.35	1.95388	0.100415	4.65852e-85	2.16332e-83
GIPR	77.2231	1.95114	0.386091	7.31188e-08	2.65063e-07
REN	12.6928	1.9487	0.690553	0.000720384	0.00167733
OR2A20P	56.8466	1.94862	0.347196	3.25084e-09	1.32218e-08
ARHGAP4	663.622	1.94824	0.172615	2.30108e-30	2.8027e-29
HOXA10	33.0742	1.94724	0.704004	0.000695191	0.00162217
PIFO	100.399	1.94686	0.328132	3.96459e-10	1.72206e-09
TMEM132B	306.082	1.94662	0.349529	4.11264e-09	1.65871e-08
FGD5	45.9779	1.94654	0.370748	2.57702e-08	9.72238e-08
KCNJ13	16.4178	1.94583	0.800511	0.00166767	0.00367934
HLA-DRB5	28.5718	1.94483	0.52389	3.28496e-05	9.11452e-05
RARRES3	105.787	1.94059	0.343654	2.55394e-09	1.04569e-08
LYSMD4	725.146	1.93998	0.112036	3.85944e-68	1.33826e-66
VEGFB	817.152	1.93921	0.159562	9.33292e-35	1.32503e-33
GPC1	2764.11	1.9368	0.121126	2.60078e-58	7.29451e-57
RHCG	41.3319	1.93662	0.512257	2.60863e-05	7.32999e-05
ABC7-42404400C24.1	342.998	1.93594	0.269831	1.22375e-13	6.78369e-13
PIK3IP1	1034.85	1.93503	0.193549	1.32743e-24	1.28627e-23
ZNF217	68292.1	1.93443	0.0643088	1.64884e-199	4.58253e-197
XXbac-B562F10.11	45.3489	1.93354	0.45568	3.51398e-06	1.08477e-05
KRT7	977.439	1.93346	0.125308	1.86563e-54	4.67503e-53
RP11-96C23.11	214.954	1.93128	0.320511	2.7124e-10	1.19313e-09
DPYD	555.082	1.93068	0.128275	5.70963e-52	1.341e-50
ZYX	2309.64	1.93046	0.0972001	1.62924e-88	8.01211e-87
TSPEAR	90.7828	1.92968	0.535284	4.38987e-05	0.000120023
DIRAS1	432.134	1.92892	0.233658	2.57155e-17	1.77131e-16
ABCC2	36.3175	1.92824	0.756494	0.00152828	0.00339058
RASGRP3	107.657	1.92569	0.365322	2.14657e-08	8.15375e-08
RP4-669L17.10	666.199	1.92455	0.205309	1.28027e-21	1.08221e-20
PRSS23	5318.01	1.92397	0.112709	4.94093e-66	1.65085e-64
ZMAT1	1375.24	1.9216	0.341512	3.12997e-09	1.275e-08
NOXA1	1135.71	1.92107	0.0960041	7.74724e-90	3.92562e-88
PCSK4	181.727	1.91873	0.274969	4.9613e-13	2.64704e-12
MAN1C1	228.977	1.91839	0.222891	1.13513e-18	8.38568e-18
PCDHAC2	187.227	1.91754	0.441587	2.13683e-06	6.73121e-06
ERBB2	13260.5	1.91655	0.0994213	1.56984e-83	7.04047e-82
RPS9P1	166.946	1.91348	0.226741	6.61554e-18	4.71624e-17
AC072052.7	11.5107	1.91155	0.773821	0.00180624	0.00396078
CRISPLD2	918.432	1.90775	0.112124	1.29669e-65	4.27792e-64
ARHGAP30	187.781	1.9072	0.333411	1.62451e-09	6.76312e-09
GPR82	17.3966	1.90579	0.705592	0.000874274	0.00201265
RP11-255H23.2	23.2878	1.905	0.787703	0.00181609	0.00398141
BNIPL	282.464	1.90477	0.313838	2.10155e-10	9.31577e-10
ZMYND15	198.637	1.90416	0.198524	1.42377e-22	1.25018e-21
PGPEP1	2293.44	1.90112	0.116548	1.50762e-60	4.47481e-59
SYTL2	27158.5	1.89672	0.110395	7.44225e-67	2.52335e-65
CCDC136	187.82	1.89493	0.371806	5.71777e-08	2.09301e-07
LMBR1L	988.969	1.89267	0.185578	3.63475e-25	3.6078e-24
ARL4C	422.482	1.89261	0.144535	6.88206e-40	1.16887e-38
TCAP	27.6268	1.89215	0.594872	0.000209654	0.000526301
CADM1	4458.55	1.8918	0.126253	1.80551e-51	4.17109e-50
OPLAH	1525.08	1.89074	0.131129	6.72525e-48	1.43277e-46
OLFML3	466.162	1.88906	0.149776	3.41225e-37	5.26416e-36
KRTAP5-9	20.627	1.88717	0.537876	7.16231e-05	0.000190707
ZFP36L2	21220	1.88633	0.0480252	0	0
ECM1	70.703	1.88533	0.342593	6.10107e-09	2.42286e-08
NLRP10	64.3808	1.88504	0.583077	0.00017455	0.000443213
AGPAT4	73.9018	1.88481	0.566596	0.000134458	0.000346789
CPAMD8	140.233	1.88479	0.305539	1.00102e-10	4.54385e-10
ZDHHC17	3103.97	1.88419	0.167102	3.36156e-30	4.07812e-29
NHS	1239.57	1.88254	0.286147	8.96794e-12	4.3773e-11
LIPH	437.586	1.88114	0.261123	8.82751e-14	4.94573e-13
DRICH1	16.5644	1.87916	0.861542	0.00286289	0.0060766
PLK5	29.6687	1.87838	0.691192	0.000716918	0.00166947
ARHGEF4	284.713	1.87824	0.283796	5.35735e-12	2.65236e-11
CROCCP3	360.606	1.87812	0.401437	4.76165e-07	1.59735e-06
GATA6	402.036	1.87532	0.146917	3.82621e-38	6.14573e-37
TMC6	3504.96	1.87527	0.114354	3.80299e-61	1.14923e-59
TRAF1	104.479	1.87202	0.256159	4.28209e-14	2.43781e-13
ZNF829	41.7763	1.86822	0.54263	9.41917e-05	0.000247956
SCART1	168.169	1.86624	0.358324	2.89414e-08	1.08763e-07
EPHA5	23.2378	1.86499	0.605132	0.000302099	0.00074202
CCDC146	222.311	1.86342	0.443771	4.40961e-06	1.34719e-05
CCND2	18.4203	1.86133	0.743108	0.00194218	0.00423506
CSRP2	359.48	1.86028	0.195652	6.54947e-22	5.60864e-21
RGS6	503.063	1.85713	0.188548	7.75287e-24	7.22616e-23
KRT16	293.084	1.8553	0.22871	1.00243e-16	6.66702e-16
TMEM200B	11.3639	1.8537	0.869072	0.00417958	0.0086472
ANKRD37	278.435	1.85351	0.23124	2.04114e-16	1.33193e-15
SLC25A30	9039.76	1.85317	0.111466	9.24236e-63	2.88812e-61
FRMD5	242.521	1.85243	0.181345	3.0993e-25	3.09138e-24
EHBP1L1	5005.08	1.85204	0.188194	1.44532e-23	1.33492e-22
LMNTD2	518.513	1.85174	0.207339	7.78332e-20	6.08825e-19
KLF6	8727.5	1.85136	0.146625	2.95262e-37	4.57431e-36
CTD-2020K17.4	33.9894	1.848	0.524022	6.05735e-05	0.00016256
MAP3K14	1118.44	1.84616	0.231374	2.7711e-16	1.78854e-15
SPEG	261.66	1.84608	0.330738	3.98772e-09	1.60939e-08
LYN	141.536	1.84584	0.561342	0.000113615	0.000295902
SPATA32	27.5565	1.84183	0.516307	5.95924e-05	0.000160138
CDH2	520.611	1.8399	0.186766	1.30924e-23	1.21106e-22
ZNF704	1848.95	1.83779	0.147621	2.35341e-36	3.5125e-35
BAIAP3	552.418	1.83759	0.193029	3.92444e-22	3.39237e-21
MISP	3761.35	1.8366	0.124087	2.77243e-50	6.2475e-49
KCND3	148.037	1.83388	0.340962	1.28472e-08	4.97692e-08
COL4A2	11.9328	1.8334	1.04206	0.00452376	0.00929948
CACNB2	118.405	1.83211	0.449708	6.71176e-06	2.01298e-05
MAFA	275.254	1.82956	0.198066	4.45417e-21	3.67204e-20
EXPH5	490.89	1.82791	0.167126	1.19421e-28	1.37165e-27
RP11-309L24.4	87.3925	1.82762	0.264652	7.85282e-13	4.13326e-12
RP11-722G7.1	193.84	1.82751	0.317412	1.61375e-09	6.71989e-09
LINC01085	15.4452	1.82739	0.781298	0.00256479	0.00548704
PACS1	9440.45	1.82647	0.0604229	1.99669e-201	5.81354e-199
ACAP3	3150.45	1.82578	0.149246	3.96566e-35	5.70079e-34
CXADR	636.922	1.82494	0.14127	6.06809e-39	9.99165e-38
ALDH1A3	3591.77	1.82484	0.150607	1.66303e-34	2.34653e-33
TGFBR3	369.736	1.82332	0.344031	1.94857e-08	7.434e-08
PCDHB15	35.9788	1.82183	0.762631	0.00216679	0.00468586
PRKD1	455.607	1.82121	0.233103	1.09061e-15	6.83468e-15
RAB43	1014.96	1.82087	0.16198	4.36202e-30	5.27439e-29
KRT80	21172.2	1.82081	0.0840072	5.93764e-105	3.83501e-103
SLC44A2	15457.7	1.82015	0.0793086	2.96803e-117	2.41967e-115
TPM2	283.838	1.818	0.266002	1.48087e-12	7.63879e-12
GAB1	1692.98	1.81777	0.125355	2.17608e-48	4.68496e-47
FAM109A	671.904	1.81616	0.181447	2.72458e-24	2.59216e-23
ARVCF	1824.89	1.81538	0.15091	2.52758e-34	3.54189e-33
EXOC3L2	34.516	1.81519	0.564097	0.000199831	0.000503907
ABCA10	131.624	1.81456	0.419657	2.59163e-06	8.10074e-06
RP11-488L18.6	18.2985	1.81317	0.689081	0.0012517	0.00281302
MVP	1503.66	1.81264	0.167947	6.81501e-28	7.57622e-27
ITGAV	9828.33	1.81128	0.105559	1.13667e-66	3.82567e-65
NDRG4	1394.57	1.81111	0.144732	1.21901e-36	1.83582e-35
KLHL24	2254.47	1.81071	0.18714	7.71631e-23	6.86755e-22
PALM2	89.8337	1.80584	0.631446	0.000612809	0.00144131
PCDHA9	40.3518	1.80305	0.53437	0.000121799	0.000315871
PTPRT	109.799	1.80119	0.374555	2.59683e-07	8.92854e-07
TSHZ3	109.902	1.79873	0.274843	1.07383e-11	5.21231e-11
PERM1	261.358	1.79854	0.181089	6.0087e-24	5.64061e-23
CRIM1	11410	1.79587	0.0827837	4.99924e-105	3.25181e-103
CALCOCO1	2389.28	1.7953	0.0908241	3.67836e-87	1.78498e-85
RP5-1049G16.4	35.4205	1.79363	0.553121	0.000179201	0.000454079
CTTNBP2NL	1808.44	1.79181	0.139719	2.30036e-38	3.72423e-37
MAPK8IP2	256.694	1.78845	0.199337	4.8729e-20	3.83456e-19
RP11-33O4.2	47.2989	1.78776	0.502432	6.09666e-05	0.000163496
ZFYVE1	1872.13	1.78774	0.117925	4.5389e-53	1.09549e-51
MTUS1	1916.67	1.78578	0.137017	1.64399e-39	2.75646e-38
MOB3C	1111.09	1.78541	0.152938	4.29741e-32	5.56297e-31
PAWR	11831.5	1.78398	0.0869328	2.87705e-94	1.55674e-92
NTF4	42.2503	1.78375	0.65132	0.000667756	0.00156113
ATP6V0D2	54.1533	1.78269	0.364545	1.94688e-07	6.77256e-07
RP11-394A14.2	19.0854	1.78114	0.725455	0.00198878	0.00432844
MBOAT7	8308.22	1.78089	0.088707	2.50855e-90	1.28174e-88
LGI1	108.038	1.78082	0.46562	2.67442e-05	7.50563e-05
RAB11FIP1	4404.22	1.78082	0.0782501	8.84928e-116	6.99665e-114
WNT3	330.166	1.78077	0.152584	3.4258e-32	4.45986e-31
AGO4	1842.78	1.7804	0.238394	1.61458e-14	9.47116e-14
LINC01207	27.6141	1.77972	0.556157	0.000215927	0.000540642
CDRT1	72.4153	1.77962	0.497357	5.30991e-05	0.000143594
CLDN4	18787.5	1.77885	0.0899061	8.27538e-88	4.03711e-86
ARHGEF34P	650.651	1.77666	0.2039	5.90987e-19	4.44646e-18
DLX2	193.96	1.77629	0.211205	8.42612e-18	5.96989e-17
CPEB4	2232.18	1.77505	0.142032	1.55079e-36	2.32784e-35
ARID3B	510.952	1.775	0.166635	2.92018e-27	3.16764e-26
EFNA2	56.2665	1.77361	0.383929	6.93946e-07	2.29228e-06
FSCN2	177.288	1.77293	0.240046	2.75193e-14	1.59038e-13
ATP7B	2854.36	1.77248	0.127113	6.81513e-45	1.3588e-43
SRCIN1	1124.03	1.77166	0.182832	6.49817e-23	5.80029e-22
SLC37A1	3116.16	1.77066	0.113466	1.40331e-55	3.66681e-54
TGFB1I1	175.108	1.76879	0.289822	1.82094e-10	8.0993e-10
FOSL1	76.186	1.76875	0.465734	2.4199e-05	6.81965e-05
WNT9A	1231.9	1.76782	0.125585	7.397e-46	1.50759e-44
GCNT1P5	121.416	1.7667	0.273491	1.75044e-11	8.39432e-11
FRAS1	1785.05	1.76666	0.142567	6.12147e-36	9.06264e-35
ATAT1	600.673	1.76623	0.172146	2.15525e-25	2.16742e-24
GLIS3	27.5853	1.76361	0.874343	0.00483312	0.00989221
CMYA5	4334.86	1.76116	0.139909	5.34408e-37	8.19619e-36
GAS2	24.7113	1.76005	0.562335	0.000283472	0.000698606
ERICH1	1352.23	1.75851	0.203204	1.03115e-18	7.64837e-18
STAT5A	132.254	1.75673	0.323538	8.4041e-09	3.29817e-08
HELZ2	6934.81	1.75673	0.0955966	4.16639e-76	1.64e-74
FGD3	2421.29	1.75621	0.129177	8.51482e-43	1.59864e-41
SLC12A6	695.689	1.7559	0.202718	9.30474e-19	6.9184e-18
GALNT10	7723.92	1.75499	0.10062	8.02591e-69	2.8257e-67
AGRN	21339.9	1.75281	0.0974752	5.7677e-73	2.18138e-71
SLC23A3	50.0937	1.75247	0.565005	0.000315886	0.000773399
SMYD2	4800.29	1.75187	0.0593079	1.96793e-192	4.87807e-190
ISPD	229.728	1.74956	0.269256	1.50706e-11	7.26137e-11
IL23A	30.5986	1.74811	0.471737	3.91352e-05	0.000107554
FAM169B	34.4517	1.74779	0.591103	0.000402395	0.000971075
C1orf228	58.6862	1.74557	0.508248	9.44852e-05	0.000248657
H2BFM	54.222	1.74555	0.504668	9.30767e-05	0.000245197
GABBR1	1573.99	1.74196	0.241038	1.01303e-13	5.6463e-13
NEDD4L	3279.82	1.74129	0.137878	3.01229e-37	4.66217e-36
QRICH2	267.398	1.73933	0.296021	8.3464e-10	3.54476e-09
EPS8L2	9456.54	1.73815	0.104478	8.17576e-63	2.56356e-61
PYGL	2605.5	1.73763	0.102577	9.67107e-65	3.12868e-63
CPEB2	947.788	1.73582	0.143548	2.37277e-34	3.32751e-33
SCARF1	38.8372	1.73557	0.470028	3.81988e-05	0.000105097
GATSL2	280.683	1.73484	0.183598	7.76989e-22	6.61975e-21
GRID1	234.165	1.7334	0.274647	4.95739e-11	2.29514e-10
TTLL3	1120.25	1.7324	0.145478	2.21913e-33	3.02419e-32
RP11-411B10.4	53.5781	1.73103	0.500482	9.75755e-05	0.000256165
DDAH2	2636.41	1.72894	0.148916	7.74742e-32	9.91702e-31
AC098614.2	27.5923	1.72884	0.531804	0.000201296	0.000507125
LFNG	4765.68	1.72869	0.117336	9.14236e-50	2.03765e-48
SLC22A23	2191.4	1.72829	0.118192	3.98224e-49	8.68564e-48
2021-09-05	1137.97	1.72753	0.114219	2.4438e-52	5.79155e-51
OBSL1	6540.63	1.72603	0.0709639	7.27345e-131	7.21172e-129
AMOT	1568.28	1.72495	0.213076	1.13252e-16	7.51585e-16
RUNX1	2445.41	1.72399	0.191593	4.71769e-20	3.71721e-19
FBXO2	879.788	1.72337	0.239818	1.00673e-13	5.61801e-13
ERV3-1	1801.21	1.72164	0.177464	6.23036e-23	5.56395e-22
EPHA3	436.941	1.72026	0.32406	2.02473e-08	7.71012e-08
NPAP1	42.5038	1.71933	0.517786	0.000154554	0.00039523
PLAU	854.174	1.71912	0.136792	7.19744e-37	1.09562e-35
SPAG4	206.166	1.71902	0.237623	9.63349e-14	5.38413e-13
EPS8L1	3139.96	1.71786	0.0996664	3.07337e-67	1.04981e-65
TTC9	1602.19	1.71703	0.0930527	9.52768e-77	3.78282e-75
CPHL1P	307.256	1.71664	0.351125	2.12801e-07	7.36493e-07
GJC1	47.6954	1.71653	0.50662	0.000113149	0.000294773
BIRC3	80.1185	1.71576	0.593015	0.000522247	0.00124056
AJUBA	7454.91	1.71552	0.103591	2.82997e-62	8.72438e-61
ITGA5	522.537	1.71545	0.218925	9.41231e-16	5.92281e-15
ACKR3	4803.75	1.71527	0.103615	3.20029e-62	9.84949e-61
HS3ST6	13.7297	1.71518	0.730031	0.00308787	0.00653071
IFNLR1	377.611	1.71511	0.195926	4.17645e-19	3.15782e-18
TXNIP	16506	1.7116	0.139239	2.0512e-35	2.97903e-34
FANK1	217.167	1.71093	0.257809	6.58418e-12	3.24293e-11
TNIK	475.877	1.70897	0.243364	4.38493e-13	2.34429e-12
KRT13	599.454	1.70669	0.240113	1.95203e-13	1.06693e-12
MYH14	17845.5	1.7058	0.106458	1.98473e-58	5.59229e-57
PRKCH	2761.83	1.70555	0.128637	5.01995e-41	8.87954e-40
MECOM	354.375	1.70358	0.301803	3.26765e-09	1.32872e-08
CELP	16.2998	1.70313	0.612326	0.000862951	0.00198808
CAPN13	175.686	1.7024	0.439712	1.94901e-05	5.56431e-05
AC145212.1	134.094	1.70174	0.277821	1.85022e-10	8.22553e-10
PDZD4	947.42	1.70135	0.174745	4.54213e-23	4.09014e-22
HNRNPH1P1	13.0725	1.7007	0.631873	0.00117676	0.00265437
FAM47E-STBD1	476.516	1.69953	0.379631	1.46307e-06	4.68853e-06
PDP1	1546.57	1.69848	0.116197	4.39665e-49	9.57813e-48
NPAS2	656.476	1.69845	0.16271	3.43571e-26	3.56657e-25
TMC4	2608.09	1.69695	0.103756	8.54989e-61	2.56259e-59
TNFAIP2	503.386	1.69634	0.211598	2.29334e-16	1.49067e-15
SEMA5A	848.584	1.69426	0.194309	4.93807e-19	3.72141e-18
TEAD3	2879.95	1.69374	0.0693137	1.6561e-132	1.68766e-130
YPEL5	4387.11	1.69283	0.0884013	2.79703e-82	1.23332e-80
RUNX1T1	142.785	1.69227	0.765204	0.00330433	0.00695324
DUOX1	106.642	1.69116	0.467518	5.06701e-05	0.000137451
LIPA	7826.55	1.69007	0.0861981	3.03272e-86	1.44117e-84
DOCK10	89.3508	1.6883	0.468045	5.60045e-05	0.000151117
ADGRB1	236.489	1.68758	0.333848	8.96237e-08	3.22346e-07
OLFM2	1388.91	1.6861	0.134459	1.00037e-36	1.51276e-35
KIAA0895L	1363.46	1.6854	0.119715	5.67305e-46	1.1601e-44
RP1-130L23.1	22.3509	1.68512	0.610797	0.000906979	0.00208271
CCDC154	76.8947	1.68511	0.424055	1.25382e-05	3.65234e-05
CAPN6	200.449	1.68503	0.470168	6.35459e-05	0.000170114
ZNF821	893.352	1.68399	0.142715	8.68534e-33	1.16204e-31
MTUS2	135.549	1.68271	0.563398	0.000466441	0.00111521
RNF222	20.9471	1.68225	0.522146	0.000226912	0.000566678
FGD2	53.4195	1.68171	0.428945	1.84494e-05	5.28201e-05
CCDC65	77.5889	1.68163	0.333631	9.07167e-08	3.25894e-07
DMPK	1983.2	1.68111	0.145626	1.77022e-31	2.2317e-30
EFCAB3	31.6887	1.68059	0.67724	0.00198009	0.00431107
CDKN1C	29.3498	1.67735	0.514983	0.000208068	0.000522749
RHOBTB2	2021.43	1.67577	0.0944333	3.53749e-71	1.30823e-69
COL4A3	95.4812	1.67504	0.628494	0.00114282	0.00258417
QSOX1	10328.4	1.67443	0.0904039	3.19087e-77	1.28355e-75
C2orf16	58.9496	1.67429	0.464564	6.05238e-05	0.000162451
CGN	8253.98	1.67372	0.0814481	1.80306e-94	9.81409e-93
LINC00933	77.7742	1.67241	0.427407	1.70436e-05	4.8994e-05
RP13-104F24.3	357.152	1.67085	0.216492	2.52075e-15	1.54591e-14
DNAJC22	1971.28	1.67049	0.180801	5.93358e-21	4.85458e-20
ATP9A	19400.4	1.67017	0.0376702	0	0
CDH11	177.694	1.67012	0.441805	2.98475e-05	8.3307e-05
BEND5	38.2758	1.66989	0.652384	0.00165935	0.00366187
ATP1B1	5716.21	1.66955	0.0742994	1.80953e-112	1.35478e-110
PAH	67.2156	1.66851	0.461245	5.60615e-05	0.000151226
CCDC191	611.184	1.6676	0.213351	1.19375e-15	7.46573e-15
APOL2	1657.94	1.66692	0.109691	7.94829e-53	1.90333e-51
ERICH2	56.9873	1.66661	0.483648	8.98251e-05	0.000237074
TRAF5	2656.6	1.66598	0.20065	2.20727e-17	1.5267e-16
GOLT1A	852.652	1.66529	0.177441	1.42872e-21	1.20326e-20
CLIP2	644.813	1.66428	0.226105	4.08735e-14	2.33057e-13
TMEM266	175.583	1.66296	0.285852	1.17843e-09	4.96461e-09
NEBL	6320.48	1.66286	0.094857	1.92312e-69	6.88981e-68
CTAGE8	161.96	1.66285	0.303504	1.00467e-08	3.92348e-08
CH507-210P18.3	29.1117	1.66064	0.562974	0.000511904	0.00121788
ERC2	69.9615	1.66027	0.400579	5.86034e-06	1.76745e-05
EXT1	1949.85	1.65983	0.107452	1.78372e-54	4.47588e-53
SMPD3	187.274	1.65873	0.446168	3.0931e-05	8.60821e-05
ATP13A4	145.346	1.65858	0.751361	0.00396672	0.00823095
SLC26A11	1833.65	1.658	0.112642	1.08648e-49	2.41861e-48
PCDHGB5	2137.31	1.65779	0.0964699	1.21861e-67	4.1938e-66
SVIL	4798.25	1.65775	0.357129	7.0142e-07	2.3153e-06
ARHGEF37	603	1.65743	0.336831	1.65414e-07	5.79595e-07
CEBPD	1278.66	1.65738	0.171802	1.18455e-22	1.04462e-21
ARAP2	1545.19	1.65667	0.235401	3.81497e-13	2.04734e-12
PCDHB11	145.23	1.65267	0.284235	1.18785e-09	5.00087e-09
PHC1	1446.54	1.65201	0.109207	1.53197e-52	3.64948e-51
FZD8	1429.67	1.651	0.146063	2.71777e-30	3.30583e-29
ETV4	146.033	1.65026	0.250067	8.00856e-12	3.92155e-11
ULBP2	298.345	1.65014	0.202596	8.48359e-17	5.67315e-16
TRIM34	90.0133	1.64959	0.343295	3.03808e-07	1.03872e-06
CAMK2N1	1154.56	1.64801	0.165449	5.30083e-24	4.98631e-23
HIPK2	6869.51	1.64769	0.084053	3.35513e-86	1.59026e-84
ZNF365	275.948	1.64708	0.185822	1.72411e-19	1.32323e-18
HIST2H2BE	6380.3	1.6451	0.0737079	5.47159e-111	4.01461e-109
RP11-65B7.2	25.1753	1.64427	0.561105	0.000592608	0.00139702
SLC4A11	362.163	1.64212	0.268472	1.56989e-10	7.02013e-10
RP11-326C3.16	16.6787	1.64193	0.677788	0.00251301	0.00538192
ARHGAP31	113.55	1.64165	0.479009	0.000108924	0.000284331
UPF3AP3	17.7368	1.64103	0.747252	0.00421372	0.00870801
ZSWIM8	5836.61	1.63979	0.181826	4.39051e-20	3.46387e-19
UQCRHL	53.1636	1.6381	0.399509	7.97403e-06	2.37255e-05
MARK2P9	15.3565	1.63657	0.721015	0.00386763	0.00804353
DRAXIN	34.3959	1.63592	0.408273	1.25454e-05	3.65386e-05
OPN3	791.681	1.63592	0.171098	2.15763e-22	1.88106e-21
RAB32	1807.81	1.63582	0.177375	6.52511e-21	5.32666e-20
MTMR11	878.464	1.63565	0.184502	1.77455e-19	1.36138e-18
NFKBIE	600.567	1.63556	0.177955	8.92665e-21	7.2452e-20
SLC35C1	2162.9	1.63535	0.126026	3.81205e-39	6.31087e-38
NFKBIA	3626.28	1.63526	0.0881992	2.2097e-77	8.94758e-76
HAP1	170.135	1.63501	0.291683	4.10848e-09	1.6574e-08
PFN1P8	39.793	1.63479	0.528556	0.000351463	0.000855365
CCDC71L	1150.72	1.63472	0.142985	6.8136e-31	8.4791e-30
FGD6	1234.13	1.63466	0.12899	1.78508e-37	2.79383e-36
FLRT1	64.4568	1.63432	0.410996	1.33611e-05	3.88095e-05
CALD1	2630.92	1.6343	0.140922	1.00353e-31	1.27832e-30
RAB3B	150.791	1.63413	0.283748	1.45183e-09	6.07041e-09
TBC1D2	756.256	1.63384	0.142713	5.09623e-31	6.35488e-30
EVPLL	25.1762	1.63362	0.421615	2.19891e-05	6.22641e-05
RP11-466P24.5	43.2848	1.63359	0.49362	0.000182636	0.000461763
PLAT	67.2176	1.63346	0.615836	0.00125539	0.00282096
MAP3K8	455.834	1.63287	0.189776	1.67638e-18	1.22852e-17
CLTCL1	540.405	1.63279	0.182575	8.64228e-20	6.74863e-19
RP11-434B12.1	178.407	1.63265	0.304545	1.75607e-08	6.72053e-08
TMEM2	3983.07	1.63254	0.131039	2.98431e-36	4.43968e-35
HERC2P3	195.133	1.62875	0.330174	1.62605e-07	5.70297e-07
SYT10	196.154	1.62869	0.444363	4.79496e-05	0.000130573
KIF5C	5342.78	1.62661	0.0826364	6.9286e-87	3.34451e-85
PCDHB3	76.9533	1.62655	0.293279	6.37532e-09	2.52794e-08
CTSO	778.473	1.62505	0.122938	1.3905e-40	2.42222e-39
KCNT1	22.9902	1.62494	0.691927	0.00285235	0.00605634
CACNG1	33.8895	1.62472	0.519832	0.000325746	0.000796793
FAM149A	185.155	1.62417	0.326249	1.26353e-07	4.47918e-07
SOWAHC	705.844	1.62337	0.136931	4.39731e-33	5.94398e-32
AC145212.2	337.78	1.62332	0.165144	1.94457e-23	1.78615e-22
GATA2	2445.32	1.62288	0.0886948	1.89607e-75	7.36858e-74
RNF215	821.635	1.62265	0.15355	9.39512e-27	1.00078e-25
RUNDC3A	275.463	1.62194	0.26149	1.16083e-10	5.24591e-10
RPL26P30	82.7216	1.62165	0.29014	4.47022e-09	1.79897e-08
WTIP	1237.21	1.62161	0.142606	1.32471e-30	1.62863e-29
OR2A9P	155.021	1.61931	0.359365	1.30481e-06	4.20562e-06
PDE4B	103.196	1.61905	0.453925	6.96705e-05	0.000185697
ZNF528	219.636	1.61858	0.30111	1.55921e-08	5.99216e-08
DSC2	941.227	1.61753	0.135942	2.86773e-33	3.89651e-32
RGL2	9322.65	1.61662	0.0963591	8.40752e-64	2.67742e-62
RNF207	442.307	1.61563	0.547012	0.000585578	0.00138151
PXDN	13205.1	1.61563	0.117965	2.58508e-43	4.93425e-42
SCHIP1	146.114	1.6152	0.417191	2.14313e-05	6.08158e-05
CYB5R1	4371.6	1.61486	0.0824706	5.21075e-86	2.46342e-84
BMS1P3	43.5831	1.61465	0.503519	0.000248514	0.000617012
CAMK2B	2662.58	1.61462	0.129153	1.7259e-36	2.58435e-35
SLC25A29	10115.7	1.61457	0.0679078	1.43803e-125	1.31889e-123
FCHSD1	1533.41	1.60969	0.147448	2.18356e-28	2.47546e-27
CYP2D8P	22.8745	1.60867	0.654243	0.00233951	0.0050309
FFAR2	79.3396	1.60707	0.544666	0.000458309	0.00109663
RP11-74M13.4	37.9766	1.60707	0.460041	8.85098e-05	0.000233804
NOL4L	553.86	1.6064	0.226618	2.77406e-13	1.49969e-12
CDC42EP3	1292.6	1.60617	0.180513	1.28448e-19	9.94566e-19
ARHGAP42	314.775	1.60607	0.357239	1.43379e-06	4.60111e-06
DUSP8	1382.92	1.60587	0.161189	6.53086e-24	6.11826e-23
AFAP1	2722.77	1.60381	0.0767627	1.51262e-97	8.72515e-96
TULP1	51.0084	1.60183	0.445817	6.25868e-05	0.000167645
QKI	6175.09	1.60104	0.118189	1.97894e-42	3.66663e-41
LRRN2	421.963	1.60054	0.19186	1.60186e-17	1.11807e-16
CGNL1	117.719	1.59952	0.431624	3.55286e-05	9.81035e-05
ARID5B	1882.98	1.59761	0.0921725	6.33754e-68	2.18925e-66
KIAA0319	91.7756	1.59719	0.304752	3.33e-08	1.24429e-07
TNFAIP3	230.199	1.59625	0.351382	1.15871e-06	3.75715e-06
ZNF462	1303.31	1.59513	0.235159	2.71568e-12	1.37683e-11
CLEC18A	53.4925	1.59501	0.447561	6.58175e-05	0.00017599
RFTN1	686.915	1.59451	0.200109	3.4764e-16	2.23198e-15
VASH2	514.983	1.59448	0.190902	1.6001e-17	1.11727e-16
SMAD3	11199.6	1.59314	0.0746177	9.58508e-102	5.91983e-100
RP11-548H18.2	18.1302	1.59192	0.662371	0.00267957	0.00571661
VIM	97.6667	1.59108	0.397317	1.21833e-05	3.55575e-05
PAK1	621.452	1.58897	0.167304	4.91281e-22	4.22483e-21
MUC20	398.408	1.58844	0.192861	3.95134e-17	2.69641e-16
CES4A	252.104	1.58594	0.319431	1.40573e-07	4.96061e-07
CSRNP2	2395.33	1.58453	0.0944148	7.74361e-64	2.47028e-62
CNTN5	137.36	1.58362	0.24299	1.59242e-11	7.65855e-11
SYDE1	146.505	1.58306	0.308327	5.8805e-08	2.15087e-07
S100A10	15557.4	1.5816	0.0955766	4.14235e-62	1.27062e-60
MYO6	10341.6	1.58051	0.0593278	5.73001e-157	8.68642e-155
PCDHA2	28.1918	1.57983	0.547713	0.000773549	0.00179565
ALDH2	317.839	1.57976	0.249687	5.51938e-11	2.55146e-10
PLEKHD1	183.362	1.5797	0.221552	2.30151e-13	1.25049e-12
TUBB8P1	41.9164	1.57936	0.390388	1.05774e-05	3.10583e-05
FLCN	3138.46	1.57891	0.116065	9.41771e-43	1.76455e-41
RP13-512J5.1	17.3265	1.57807	0.649852	0.00269564	0.00574553
PDE9A	638.69	1.57759	0.145282	4.39525e-28	4.93403e-27
FAT4	1122.27	1.57699	0.19582	2.00459e-16	1.30902e-15
STBD1	585.74	1.57614	0.184178	2.65989e-18	1.92695e-17
KCNJ5	26.4388	1.57585	0.476633	0.000179664	0.000455065
RP3-465N24.5	13.1794	1.57367	0.70282	0.00421026	0.0087038
ARL10	107.562	1.57094	0.485424	0.000210596	0.000528448
GGT7	943.124	1.56955	0.181785	1.11608e-18	8.25493e-18
SNTA1	268.381	1.56712	0.25959	3.24649e-10	1.41888e-09
RP11-927P21.5	219.618	1.56504	0.236594	1.14735e-11	5.56619e-11
FAM183A	19.7956	1.56434	0.681111	0.00366161	0.00764541
NRBP2	1485.47	1.56337	0.224469	7.06897e-13	3.73033e-12
GRIN3B	103.744	1.56183	0.384923	1.02642e-05	3.01821e-05
RP11-611L7.2	31.2335	1.56149	0.511495	0.00042166	0.0010141
CYP2E1	54.354	1.5613	0.405628	2.38628e-05	6.73099e-05
VAMP5	306.581	1.56015	0.239331	2.28009e-11	1.08436e-10
ADCY5	185.352	1.55948	0.49337	0.000316963	0.00077593
GSTM2	463.271	1.55809	0.263464	7.29042e-10	3.11213e-09
PAQR8	198.624	1.55755	0.22556	1.13669e-12	5.90828e-12
LAMA1	47.4554	1.55573	0.401908	2.1504e-05	6.10129e-05
IRAK2	14.4217	1.55218	0.704905	0.00460683	0.00945754
ZFHX2	436.944	1.54857	0.19377	3.22218e-16	2.07311e-15
TAF7L	52.3581	1.54815	0.376119	8.01639e-06	2.38477e-05
TCF7	43.6205	1.54803	0.496204	0.000344799	0.000840207
ZBTB32	44.7985	1.54742	0.518278	0.000495204	0.00118075
PCDHB13	201.496	1.54722	0.228992	3.38011e-12	1.70287e-11
FNIP2	733.423	1.54577	0.184258	1.08847e-17	7.67031e-17
ARAP3	49.9879	1.54477	0.469742	0.000201845	0.000508368
CTSA	1275.42	1.54449	0.132483	5.59682e-32	7.21958e-31
CHPF2	4250.21	1.54379	0.0808238	6.42102e-82	2.81772e-80
PNRC1	2723.61	1.54364	0.0650222	4.39795e-126	4.07432e-124
THBS1	7189.16	1.54355	0.202942	7.04609e-15	4.2141e-14
BICDL1	1341.1	1.54284	0.12814	5.40014e-34	7.50415e-33
RP3-449O17.1	225.28	1.54239	0.209122	5.82991e-14	3.29344e-13
RHOU	403.641	1.54092	0.141731	3.76672e-28	4.24404e-27
TSNAXIP1	63.523	1.54079	0.358219	3.52878e-06	1.08897e-05
CSRP1	19641.1	1.53962	0.121816	3.32228e-37	5.12968e-36
SLC35E2	173.328	1.5379	0.337135	1.21392e-06	3.92713e-06
ERBB3	16015.5	1.53762	0.113664	2.71325e-42	4.9919e-41
POLR2J2	158.682	1.53669	0.249256	1.62912e-10	7.27435e-10
C8orf58	437.551	1.53665	0.132017	6.47249e-32	8.33157e-31
FLNA	60725	1.53647	0.0708703	8.07659e-105	5.19821e-103
ZDHHC8P1	138.14	1.53602	0.312072	1.89015e-07	6.58393e-07
NOTCH3	9488.79	1.5358	0.0911523	2.75948e-64	8.84914e-63
SPDYE2B	45.607	1.53553	0.454912	0.000145624	0.000373597
AMPD3	159.288	1.53496	0.422967	5.06131e-05	0.000137316
MXD1	1683.46	1.53402	0.145104	9.94392e-27	1.05617e-25
PINK1	1917.6	1.53371	0.126507	2.01933e-34	2.83835e-33
CARD6	23.3259	1.5337	0.661795	0.00339791	0.00713542
GBP3	356.573	1.53345	0.330893	8.10215e-07	2.65721e-06
ITM2C	945.036	1.53299	0.201987	7.59956e-15	4.54067e-14
SLC7A9	11.7278	1.53277	0.670067	0.00390643	0.00811666
ARSA	621.2	1.53257	0.144384	6.27478e-27	6.72696e-26
FAM161B	320.751	1.53129	0.275901	6.78884e-09	2.6861e-08
FGF13	402.357	1.53115	0.263102	1.28284e-09	5.3847e-09
C14orf132	6197.12	1.531	0.0881631	3.80861e-68	1.32313e-66
CACNB3	3791.53	1.53072	0.0671995	1.87246e-115	1.4678e-113
HS6ST2	1152.17	1.53008	0.114243	1.57002e-41	2.83733e-40
ENO2	1807.49	1.52917	0.132165	1.44093e-31	1.82534e-30
PLXNB1	6037.66	1.52898	0.169097	3.90434e-20	3.08695e-19
PIK3CD	222.096	1.52823	0.259088	8.29112e-10	3.5221e-09
RP11-428P16.2	46.0276	1.52768	0.324432	6.29096e-07	2.08671e-06
DNAH10	353.271	1.52698	0.228193	4.62791e-12	2.30303e-11
OTUD1	1060.52	1.52565	0.0842432	6.71559e-74	2.561e-72
LPIN3	2510.38	1.52497	0.173885	4.49577e-19	3.39506e-18
TMPRSS13	1918.13	1.52397	0.11619	6.50092e-40	1.10618e-38
ARHGAP12	4481.67	1.52382	0.0794028	1.36999e-82	6.08467e-81
SPTBN5	45.592	1.52356	0.596407	0.00200335	0.00435653
DBN1	11193.4	1.52352	0.0983735	1.09608e-54	2.79242e-53
EXOC6B	2954.66	1.52087	0.0925378	2.66359e-61	8.07573e-60
SLC9A3	523.056	1.52081	0.229584	8.34827e-12	4.08135e-11
TEKT4	17.2429	1.52045	0.598948	0.00219914	0.00474853
SLC22A4	269.889	1.51954	0.210519	1.55623e-13	8.55437e-13
PI4KAP1	582.137	1.5182	0.244981	1.3952e-10	6.26489e-10
MAFF	480.133	1.51792	0.223121	2.48689e-12	1.26293e-11
HGFAC	21.494	1.51754	0.657191	0.00391709	0.00813625
RTN1	107.037	1.51632	0.40012	2.90581e-05	8.12271e-05
KIF21B	251.254	1.5155	0.176526	2.35562e-18	1.71125e-17
CLIP4	336.208	1.51267	0.353782	4.50722e-06	1.37518e-05
FBXW12	101.825	1.51173	0.288003	3.70349e-08	1.37907e-07
KCTD12	2417.27	1.50943	0.0612603	1.32356e-134	1.45378e-132
DNAH11	166.486	1.50873	0.313985	3.59217e-07	1.21953e-06
TOX2	170.554	1.50745	0.237676	5.65424e-11	2.61314e-10
PCDHGA2	63.6316	1.506	0.430841	9.99056e-05	0.000261908
USP6	116.994	1.5053	0.25696	1.08677e-09	4.58268e-09
CLDN11	50.8059	1.50489	0.431204	0.000103608	0.000271073
TMEM132A	10386.1	1.50417	0.0905614	1.57679e-62	4.89393e-61
UBTD1	968.763	1.50162	0.179506	1.50306e-17	1.05151e-16
KRT81	2937.05	1.50055	0.158644	8.3649e-22	7.12337e-21
KB-1980E6.2	23.0456	1.49999	0.522613	0.000836355	0.00193118
ABTB1	1247.29	1.49912	0.132936	4.35127e-30	5.26487e-29
ZC3H12D	48.3025	1.49824	0.608509	0.00257278	0.00550221
WIPI1	2151.05	1.49789	0.0708112	6.33681e-100	3.83618e-98
LIMA1	2046.24	1.49598	0.105552	3.24253e-46	6.68289e-45
AMOTL2	15099	1.49582	0.105911	7.27599e-46	1.48458e-44
CMB9-22P13.1	66.7756	1.49541	0.403226	4.68753e-05	0.000127761
CSF1	271.736	1.49491	0.234706	4.86002e-11	2.25233e-10
GADD45A	1564.9	1.4947	0.117241	9.09946e-38	1.44013e-36
ABCC10	1898.61	1.49446	0.153562	5.70399e-23	5.1088e-22
ARSD	3885.18	1.49426	0.0922795	1.43639e-59	4.16895e-58
CCNG2	5334.08	1.49362	0.0705888	5.93676e-100	3.6059e-98
DNM3	68.4042	1.4933	0.472574	0.000344785	0.000840207
PLEKHA6	11542.9	1.49269	0.0973715	1.30902e-53	3.19686e-52
PCDHB9	154.846	1.49244	0.447009	0.000188547	0.000476117
N4BP2L1	691.475	1.49146	0.145808	4.15248e-25	4.11724e-24
RGL4	263.872	1.49117	0.214405	8.91307e-13	4.67522e-12
MIDN	7241.95	1.49048	0.0788563	3.00081e-80	1.27122e-78
SNN	2027.73	1.49004	0.125145	2.96107e-33	4.01737e-32
MAGI1	4223.27	1.48929	0.0763076	9.84248e-86	4.62925e-84
CFL1P5	30.214	1.48875	0.477624	0.000402625	0.000971501
WNT3A	51.9964	1.48811	0.454903	0.00022563	0.000563707
COL6A2	758.366	1.48788	0.153837	1.00793e-22	8.91439e-22
IL4R	1413.7	1.4876	0.112537	1.85287e-40	3.20937e-39
DLL1	801.72	1.48728	0.112593	2.00075e-40	3.45572e-39
RP11-288H12.3	109.818	1.48449	0.34376	3.37459e-06	1.04367e-05
MYPN	274.735	1.4835	0.197027	1.37794e-14	8.10636e-14
C19orf66	1157.08	1.48348	0.113995	2.7033e-39	4.50378e-38
GPM6B	154.607	1.48127	0.382924	2.4817e-05	6.98724e-05
SOCS2	778.004	1.4809	0.127778	1.20922e-31	1.53713e-30
ANKDD1A	611.156	1.4798	0.147882	3.76065e-24	3.55392e-23
CDC14B	593.572	1.47924	0.152892	1.02244e-22	9.03839e-22
RP11-1023L17.1	964.991	1.47853	0.174859	7.19698e-18	5.11485e-17
CICP14	1371.79	1.47823	0.174937	7.71905e-18	5.47951e-17
CREBRF	1176.5	1.47751	0.14713	2.6027e-24	2.4775e-23
RPL23AP64	36.2456	1.47742	0.489252	0.00055194	0.00130652
PCDHGA3	22.491	1.47156	0.605305	0.00300592	0.00636472
VASN	1069.05	1.47078	0.116785	6.36338e-37	9.71076e-36
FOXP1	1650.08	1.47034	0.18007	8.43422e-17	5.64219e-16
RP11-793H13.10	69.7191	1.46962	0.390374	3.87081e-05	0.000106418
ZSWIM6	1651.8	1.46848	0.0944764	4.8407e-55	1.24885e-53
CACNG8	71.6427	1.46739	0.35018	6.85427e-06	2.05438e-05
HOMER3	1489.31	1.46711	0.184405	4.85009e-16	3.09121e-15
CLMN	2098.7	1.4669	0.129862	3.63945e-30	4.41232e-29
XX-CR54.1	18.7754	1.46642	0.607395	0.00311582	0.00658526
RAB4B-EGLN2	30.8703	1.46598	0.629774	0.00421959	0.00871917
LIMCH1	1190.68	1.46556	0.233944	9.4506e-11	4.30225e-10
PTHLH	121.934	1.46208	0.296845	2.14149e-07	7.40877e-07
PRSS22	1407.14	1.46161	0.115807	1.00462e-36	1.51794e-35
TPPP	211.11	1.46108	0.203639	1.86019e-13	1.01825e-12
CARNS1	200.649	1.46106	0.35831	1.04471e-05	3.06904e-05
ORAI2	3153.14	1.45822	0.17138	4.74665e-18	3.40109e-17
CIITA	345.028	1.45794	0.301922	3.49985e-07	1.19017e-06
RASGEF1A	74.1716	1.4575	0.436283	0.000181613	0.000459303
GNA14	130.387	1.45707	0.282536	6.88541e-08	2.50345e-07
RP4-777O23.3	29.7634	1.45534	0.62974	0.00410761	0.00850598
MURC	50.4026	1.45473	0.365357	1.65024e-05	4.74977e-05
SLC24A2	34.8463	1.45454	0.439301	0.00021651	0.000541956
ARNT2	3192.02	1.45442	0.0940157	1.53253e-54	3.86142e-53
GTF2IRD2	579.514	1.45387	0.208255	7.69963e-13	4.05612e-12
PLEKHG6	511.998	1.45361	0.219301	8.58907e-12	4.19684e-11
HCN4	141.67	1.4527	0.220375	1.202e-11	5.82519e-11
RNF122	223.489	1.45151	0.235967	2.03891e-10	9.04773e-10
PCBP4	1396.22	1.4507	0.130769	3.92842e-29	4.60441e-28
FZD2	1129.62	1.45045	0.108985	5.77156e-41	1.01796e-39
BPGM	808.48	1.44971	0.136646	1.04885e-26	1.11273e-25
EPHA4	6141.29	1.44926	0.089775	3.61625e-59	1.04297e-57
SLC38A7	973.68	1.44851	0.14547	6.16544e-24	5.7848e-23
FAM47E	340.872	1.44804	0.199822	1.10755e-13	6.15256e-13
TMEM249	25.8599	1.44671	0.430827	0.000180982	0.000457896
IRF1	1844.16	1.4454	0.111784	8.39613e-39	1.37755e-37
SLC8B1	741.014	1.44511	0.144146	3.25078e-24	3.0848e-23
PHC1P1	263.392	1.44483	0.168415	2.1378e-18	1.55734e-17
CCDC120	2199.88	1.44475	0.111138	3.40511e-39	5.64737e-38
SH3BP4	5539.63	1.44472	0.0714224	1.63822e-91	8.44095e-90
CTAGE4	329.932	1.44425	0.189944	7.62028e-15	4.55157e-14
RIMBP3	44.5088	1.44296	0.472651	0.000465312	0.00111266
TMTC2	1214.3	1.44227	0.13176	1.83555e-28	2.08868e-27
EPPK1	5348.05	1.44197	0.102263	9.22773e-46	1.87239e-44
RDH5	32.2496	1.44152	0.476974	0.000563542	0.00133244
SIM2	551.905	1.44149	0.120505	1.63444e-33	2.24238e-32
STRIP2	349.33	1.44107	0.263126	1.08267e-08	4.21554e-08
VPS28	197.525	1.44019	0.316129	1.17902e-06	3.8203e-06
FBXL18	5881.14	1.43925	0.094922	1.77797e-52	4.23e-51
TMEM154	410.259	1.43841	0.340546	5.9507e-06	1.79411e-05
MEIS3	960.485	1.43827	0.153042	1.33556e-21	1.12739e-20
POLD4	1591.02	1.438	0.137594	3.99107e-26	4.12906e-25
ELFN1	85.7957	1.43742	0.274673	4.20297e-08	1.55716e-07
TNFAIP1	4698.34	1.43663	0.0767515	9.8838e-79	4.07412e-77
LTBP1	7745.82	1.43532	0.103005	1.11051e-44	2.20455e-43
GLB1L3	105.072	1.43404	0.401928	8.86092e-05	0.000234033
JUNB	10834.2	1.43272	0.123396	1.02267e-31	1.3018e-30
AF011889.5	410.544	1.43211	0.301684	5.70903e-07	1.89987e-06
ASPHD2	172.395	1.43175	0.198162	1.39086e-13	7.67755e-13
PDGFRL	270.045	1.43011	0.255081	5.67448e-09	2.26325e-08
HIST2H2AA4	6654.11	1.43003	0.122322	3.96534e-32	5.144e-31
RAB19	79.7662	1.4299	0.329014	3.00755e-06	9.34409e-06
TES	5233.95	1.42808	0.0734403	9.4689e-85	4.36402e-83
NR4A1	5516.42	1.42787	0.332882	4.2696e-06	1.30638e-05
MYO1F	62.7873	1.42657	0.38955	5.81175e-05	0.000156289
KLF7	1032.58	1.42604	0.176615	1.8208e-16	1.19325e-15
NRG3	103.612	1.42574	0.420781	0.000157947	0.000403288
PPP1R13L	2353.45	1.42545	0.140221	7.97432e-25	7.79292e-24
BPIFA4P	125.962	1.42483	0.636166	0.00447355	0.00920557
TSC1	1120.08	1.42405	0.479259	0.000737226	0.00171524
FRMD4B	337.406	1.4233	0.22705	9.45213e-11	4.30225e-10
KRBA2	124.734	1.42268	0.24414	1.48695e-09	6.20594e-09
RP13-104F24.1	492.641	1.4224	0.239524	5.52383e-10	2.37849e-09
RNF144A	1274.92	1.42198	0.104893	2.11197e-42	3.90918e-41
GABARAPL1	300.801	1.42173	0.372454	3.24857e-05	9.01901e-05
HERC2P2	4353.46	1.42047	0.225672	8.59557e-11	3.92797e-10
TMEM198	278.83	1.41984	0.212915	7.00639e-12	3.44184e-11
RPLP0P2	59.1776	1.41953	0.578443	0.00301303	0.00637904
ZNF211	823.408	1.41818	0.121076	3.51437e-32	4.57192e-31
IDUA	646.815	1.4176	0.199795	3.49276e-13	1.88213e-12
ICA1	3584.78	1.41539	0.155214	2.10901e-20	1.68638e-19
C11orf95	1054.53	1.41503	0.19068	3.13075e-14	1.80136e-13
DUSP6	291.213	1.41376	0.2434	1.67567e-09	6.96823e-09
PHACTR2	3294.16	1.4137	0.12357	7.34188e-31	9.11178e-30
ARHGAP27	2127.49	1.41361	0.13397	1.36357e-26	1.43747e-25
DUSP15	25.8568	1.41349	0.544482	0.00205677	0.00446584
LINC00473	107.487	1.41323	0.367037	2.92279e-05	8.16769e-05
GLIS2	1427.12	1.41307	0.132275	2.59917e-27	2.82444e-26
TRIM5	425.142	1.41274	0.192631	4.87374e-14	2.76863e-13
KDELC2	1325.23	1.41189	0.151646	3.48529e-21	2.89149e-20
HIC1	113.031	1.41171	0.384662	6.00183e-05	0.000161188
MGAT5B	204.707	1.41169	0.263411	2.3802e-08	9.00578e-08
TRPM4	3077.99	1.41096	0.171166	4.73882e-17	3.21822e-16
SHISA4	322.864	1.41073	0.24339	1.85471e-09	7.6814e-09
MKL1	1473.39	1.40896	0.0963153	2.76333e-49	6.07038e-48
MAGED4B	2459.72	1.4079	0.126968	4.13406e-29	4.83308e-28
TUBG2	874.758	1.40498	0.164701	3.6079e-18	2.59834e-17
COL11A2	157.515	1.40358	0.27986	1.36604e-07	4.82707e-07
SLC43A2	2601.43	1.40329	0.095731	1.52799e-49	3.3728e-48
CCDC84	1475.57	1.40203	0.242497	2.06229e-09	8.50271e-09
CBARP	387.245	1.40076	0.214197	1.72819e-11	8.28978e-11
ADCY2	54.8724	1.40033	0.473757	0.000651104	0.00152531
CMTM3	486.171	1.39911	0.157804	2.19956e-19	1.67761e-18
MYL12A	24463.6	1.39779	0.0893875	1.20235e-55	3.15517e-54
RNF213	26396.5	1.39702	0.170232	6.6e-17	4.44924e-16
CLSTN3	2129.99	1.3962	0.109294	4.43215e-38	7.10035e-37
EME2	4060.99	1.39571	0.162692	2.68058e-18	1.94041e-17
CLN8	1855.2	1.39324	0.124689	1.50554e-29	1.78977e-28
IRGQ	2528.5	1.39212	0.100856	7.29373e-44	1.41726e-42
COCH	413.013	1.39197	0.303324	1.20811e-06	3.90975e-06
RP11-226E21.4	72.2562	1.39151	0.29761	7.66512e-07	2.52155e-06
C1orf54	177.415	1.39103	0.248136	5.63686e-09	2.24923e-08
RCN1P2	58.3187	1.38872	0.409303	0.000172508	0.000438393
PAOX	177.163	1.38859	0.282572	2.28518e-07	7.88212e-07
HDAC7	3930.1	1.38786	0.0697559	1.33448e-88	6.58023e-87
DYNC1I1	46.0715	1.38651	0.41906	0.000223548	0.000558884
GRB7	1061.94	1.38646	0.147603	1.65972e-21	1.39206e-20
NFIL3	538.608	1.38595	0.135574	3.51758e-25	3.49529e-24
CEP170B	7782.37	1.38593	0.0925267	3.03598e-51	6.94377e-50
PCDHA3	51.253	1.38588	0.468326	0.000784781	0.00182011
SNX29	1530.98	1.38533	0.134137	9.78026e-26	9.95005e-25
CD6	31.8768	1.38455	0.571222	0.00317453	0.00669393
RP11-104N10.2	1359.92	1.38358	0.186486	3.42231e-14	1.96173e-13
ZCCHC18	136.492	1.38276	0.490648	0.00118708	0.00267599
CST3	8215.34	1.38181	0.130062	6.7482e-27	7.23027e-26
DSTNP1	113.562	1.38146	0.267136	6.39483e-08	2.33248e-07
KCNC3	2041.22	1.38119	0.172939	4.10054e-16	2.62443e-15
PCDHGA9	37.0697	1.37963	0.491326	0.00116492	0.00263025
SPRED3	111.807	1.37761	0.449174	0.000446944	0.00107069
MOSPD1	1226.17	1.37694	0.120793	1.20979e-30	1.48934e-29
CABP1	23.7614	1.37669	0.5548	0.00297548	0.00630248
ASB16	301.413	1.37437	0.149421	8.7563e-21	7.11008e-20
CDHR2	193.893	1.37317	0.249778	1.08699e-08	4.23057e-08
PLPP2	1544.72	1.37289	0.135841	1.5109e-24	1.45942e-23
TFAP2A	4393.41	1.36892	0.128525	5.01884e-27	5.39629e-26
PLCL1	40.8576	1.36841	0.514128	0.00169738	0.0037404
HEPHL1	41.7859	1.36809	0.423399	0.000313586	0.000768423
CDK5R2	27.2257	1.36757	0.502131	0.0015611	0.00345836
GLCCI1	1556.82	1.36732	0.138426	1.55215e-23	1.42999e-22
PLEKHA7	2126.69	1.36646	0.0985898	3.31958e-44	6.52638e-43
PLAUR	289.036	1.36448	0.143147	4.60024e-22	3.96347e-21
GOLGA8B	2131.14	1.36354	0.316397	4.52443e-06	1.3802e-05
RNA5SP199	43.9535	1.36326	0.515458	0.00196213	0.00427452
LAMB1	6389.07	1.36326	0.134113	8.85404e-25	8.63881e-24
DSEL	590.722	1.36285	0.137537	1.08198e-23	1.00287e-22
BCAS1	4521.01	1.36203	0.163104	1.75222e-17	1.22023e-16
MTAP	223.67	1.36041	0.222933	2.77827e-10	1.22122e-09
GRAMD1A	3851.31	1.35998	0.0866362	4.84536e-56	1.28067e-54
UBA7	120.491	1.35978	0.3662	5.04305e-05	0.000136853
RAP1GAP2	2167.1	1.35866	0.124921	4.46145e-28	5.00528e-27
EZR	14129.9	1.35801	0.0874783	7.38331e-55	1.88887e-53
PCSK1N	3100.8	1.35765	0.18519	6.82127e-14	3.83811e-13
SIGLEC6	372.965	1.35748	0.400199	0.00015236	0.000390055
GABRA2	32.1082	1.35358	0.562395	0.00347718	0.00728852
TBC1D3L	808.416	1.35302	0.169322	4.0304e-16	2.58224e-15
SPINT1	10242	1.35278	0.0520881	3.32947e-149	4.52388e-147
DACT3	115.903	1.35244	0.357484	4.21481e-05	0.00011546
STX3	1733.23	1.35224	0.13777	2.92509e-23	2.66146e-22
WNT7B	2713.9	1.35124	0.1061	1.16713e-37	1.83923e-36
PTK2B	659.128	1.34899	0.216007	1.24617e-10	5.6177e-10
MCOLN1	584.055	1.34892	0.147437	1.73562e-20	1.39085e-19
CTC-493P15.2	33.1541	1.34868	0.459262	0.000822078	0.00190084
FAM228B	400.954	1.34833	0.168103	1.6218e-16	1.06512e-15
SPHK1	1942.75	1.34767	0.173001	2.09795e-15	1.29528e-14
DAPK2	514.054	1.34631	0.121077	3.16616e-29	3.71811e-28
F3	97.677	1.34622	0.435545	0.000531668	0.0012613
FAM19A5	291.644	1.34604	0.240705	6.92654e-09	2.73645e-08
IRF5	804.976	1.34499	0.137199	3.19702e-23	2.90168e-22
TMEM256-PLSCR3	896.367	1.34306	0.137401	3.33747e-23	3.02467e-22
NBEAL2	6128.15	1.3427	0.117577	1.02716e-30	1.26706e-29
FAM20A	68.1185	1.34171	0.383529	0.00012444	0.000322265
SLC12A7	5664.82	1.34154	0.106694	9.11333e-37	1.38154e-35
FGF18	31.9535	1.34076	0.496263	0.00162706	0.0035958
SPTBN1	14917.2	1.33968	0.0533222	8.74951e-140	1.02224e-137
ATP2B1	9186.67	1.33964	0.101072	1.33234e-40	2.32533e-39
EBF3	42.3433	1.33949	0.458297	0.000881903	0.00202869
CFAP74	77.56	1.33924	0.439042	0.000589838	0.00139085
LMTK3	672.035	1.33728	0.118597	5.48943e-30	6.61147e-29
FAM171A1	285.834	1.33696	0.237596	5.43955e-09	2.1738e-08
UCP3	42.2453	1.33527	0.458974	0.000863283	0.00198835
RBPMS2	112.184	1.33522	0.281584	6.0275e-07	2.00258e-06
PRRG3	22.6935	1.33508	0.503296	0.00193399	0.00421922
CYP4V2	1012.02	1.33353	0.131776	1.92638e-24	1.85294e-23
TCP11L2	440.27	1.33345	0.210576	7.31781e-11	3.35409e-10
STX1A	574.259	1.33323	0.150174	2.08808e-19	1.5959e-18
TBC1D8	1497.88	1.33238	0.144794	1.09311e-20	8.82523e-20
ARHGEF38	161.063	1.33197	0.441676	0.000638364	0.00149738
RP1-4G17.5	43.5801	1.33181	0.48025	0.00135218	0.00302292
OXTR	244.216	1.33011	0.184183	1.57644e-13	8.66286e-13
GYG2	536.642	1.32964	0.125687	9.83099e-27	1.04539e-25
ESPNP	39.9101	1.32945	0.458373	0.000932484	0.00213673
EDIL3	473.749	1.32766	0.155931	5.57441e-18	3.98331e-17
TSPAN1	830.031	1.32763	0.167339	5.4083e-16	3.44101e-15
NKX3-1	178.266	1.32707	0.276363	4.36276e-07	1.46837e-06
CXCL16	3286.57	1.32688	0.092219	1.86356e-47	3.93817e-46
SPRED2	3166.18	1.32571	0.107985	3.86845e-35	5.56541e-34
ZNF568	102.109	1.3251	0.319781	9.15625e-06	2.70848e-05
GMIP	1599.47	1.32494	0.104281	1.76438e-37	2.7638e-36
RP11-465B22.3	540.592	1.32441	0.137502	1.52157e-22	1.3335e-21
VEGFC	117.831	1.32362	0.294468	1.90023e-06	6.02004e-06
FSTL4	188.143	1.32182	0.327628	1.50943e-05	4.35955e-05
SLC36A1	1400.22	1.32083	0.183868	2.13966e-13	1.16601e-12
IRF6	3124.51	1.32005	0.0935072	9.40911e-46	1.90709e-44
LA16c-380H5.3	408.974	1.31973	0.239379	1.04429e-08	4.0739e-08
NALCN	40.1681	1.31953	0.458043	0.0010612	0.00241029
SLC30A3	147.856	1.31934	0.335832	2.34299e-05	6.61497e-05
EPHA1	932.649	1.31921	0.100957	1.62445e-39	2.72619e-38
OFCC1	33.2144	1.31835	0.45933	0.000978514	0.00223356
EHD2	656.098	1.31786	0.258278	9.84273e-08	3.52352e-07
LACC1	1027.74	1.31755	0.114127	2.35858e-31	2.96528e-30
CHPF	6090.63	1.3175	0.13088	2.44112e-24	2.32852e-23
HYI	548.819	1.31708	0.167651	1.43923e-15	8.96429e-15
TMEM232	32.6425	1.31703	0.503808	0.00216925	0.00469006
GP1BB	204.199	1.31696	0.272401	4.05527e-07	1.3699e-06
SLC39A10	3120.05	1.31688	0.0864957	7.61233e-53	1.82766e-51
SATB1	1163.12	1.31664	0.268767	2.76076e-07	9.47618e-07
PRR5L	81.5944	1.31633	0.407675	0.000307244	0.000753547
TMEM139	1114.16	1.31609	0.13768	3.54222e-22	3.07065e-21
LILRB3	35.9606	1.31564	0.565507	0.00455639	0.00936132
FAM89A	321.906	1.31548	0.175308	1.89515e-14	1.10744e-13
LIMD2	876.977	1.31423	0.198854	1.23017e-11	5.95385e-11
TRIO	12990.5	1.31409	0.125974	5.7533e-26	5.89568e-25
VPS13C	3490.49	1.31314	0.177972	5.07717e-14	2.8824e-13
PLAC1	61.4612	1.31231	0.469065	0.00127407	0.0028598
FAM118A	1662.6	1.3115	0.0987988	1.05474e-40	1.84787e-39
MAP4K4	7619.18	1.31126	0.0688585	2.43889e-81	1.0576e-79
JPH2	175.685	1.31086	0.242812	2.10379e-08	7.99953e-08
BATF	1329.92	1.31058	0.186353	5.81022e-13	3.09098e-12
SLC22A18	660.804	1.31045	0.19518	5.79795e-12	2.86277e-11
RP11-266L9.6	27.5342	1.31028	0.525456	0.00313967	0.00663031
SGSM2	7761.33	1.3099	0.101942	2.72634e-38	4.39836e-37
AP000347.2	881.242	1.30862	0.157207	3.08512e-17	2.11711e-16
C7orf43	1156.74	1.30788	0.0994978	5.7395e-40	9.77527e-39
HLA-DRB1	81.0002	1.30769	0.311866	7.58061e-06	2.26247e-05
GSDMA	25.7851	1.30493	0.530317	0.00367966	0.00768054
ZKSCAN1	10819.7	1.30452	0.103758	9.66675e-37	1.46301e-35
PARP8	1010.42	1.30374	0.167288	2.051e-15	1.26757e-14
ARFGEF3	4438.24	1.30358	0.0943682	6.55261e-44	1.27731e-42
DUSP3	4933.49	1.30348	0.0959153	1.49613e-42	2.78613e-41
CH17-472G23.2	103.857	1.30329	0.31997	1.29366e-05	3.76242e-05
LINC00176	204.313	1.30317	0.226896	2.82486e-09	1.15404e-08
ZNF587	2295.97	1.30314	0.161715	2.50569e-16	1.6218e-15
GTF2IP4	7851.74	1.30253	0.0618854	7.96258e-99	4.72678e-97
CHST11	1015.5	1.30237	0.174396	2.51662e-14	1.45899e-13
FGFR3	1232.98	1.30169	0.166225	1.02455e-15	6.4383e-15
ADAP1	2221.61	1.30114	0.127962	8.6317e-25	8.43084e-24
MMP24	103.588	1.30028	0.269642	4.8804e-07	1.63509e-06
DMRTA1	500.706	1.30015	0.154603	9.61529e-18	6.78881e-17
MB21D2	989.195	1.30003	0.110451	1.72116e-32	2.27786e-31
LATS2	3692.28	1.29857	0.108987	2.11084e-33	2.88089e-32
ZIC3	109.455	1.29663	0.52943	0.00326903	0.0068837
IRF2BP2	6546.18	1.29643	0.0840453	3.55627e-54	8.81522e-53
WBP2NL	33.3395	1.29642	0.526577	0.00314151	0.00663268
PIGZ	304.086	1.29622	0.182675	3.62919e-13	1.95164e-12
COBLL1	1533.96	1.29533	0.170673	1.00958e-14	5.98535e-14
TBC1D3B	52.9322	1.29467	0.361797	8.98729e-05	0.000237166
TIMP1	2355.59	1.29434	0.123732	4.31503e-26	4.45166e-25
RP11-110I1.5	75.2387	1.29418	0.389708	0.00026207	0.000648726
PAQR7	1139.59	1.29399	0.0941723	1.94653e-43	3.72705e-42
KIAA1683	577.875	1.2934	0.276625	8.82872e-07	2.88982e-06
ADAMTS17	162.893	1.29284	0.324819	2.00966e-05	5.72409e-05
SLC45A1	29.7125	1.29281	0.40556	0.000403879	0.0009744
COL18A1	6440.65	1.29266	0.26141	2.4245e-07	8.3501e-07
SH2B2	475.016	1.29266	0.174289	3.87953e-14	2.21482e-13
ANO6	3617.23	1.29153	0.0738942	7.09528e-69	2.50768e-67
FAM65A	2357.27	1.2904	0.177909	1.30765e-13	7.23129e-13
FAM127A	2084.18	1.29029	0.155606	3.63261e-17	2.48445e-16
AP5B1	2459.77	1.29019	0.0987955	1.83656e-39	3.07372e-38
RAB40A	51.7833	1.28969	0.418596	0.000561174	0.00132718
STK38L	2407	1.28859	0.102482	5.68659e-37	8.70694e-36
ITGA6	283.545	1.28857	0.354993	7.6181e-05	0.000202403
LHFPL2	1151.29	1.28838	0.156892	7.0002e-17	4.71428e-16
ABHD16B	731.807	1.28647	0.14165	3.40384e-20	2.70055e-19
FURIN	6019.07	1.28486	0.11676	1.22327e-28	1.40332e-27
ZNF608	2584.75	1.28444	0.108505	8.64082e-33	1.15692e-31
PRR36	1322.78	1.2842	0.116828	1.55389e-28	1.777e-27
PHLDA3	3875.06	1.284	0.132038	7.60338e-23	6.77033e-22
CENPT	2319.87	1.28314	0.16871	9.29205e-15	5.51956e-14
CTD-2583A14.11	162.254	1.28283	0.257656	1.93599e-07	6.73848e-07
SRRM3	604.712	1.28094	0.147573	1.28675e-18	9.48285e-18
RP11-274B21.1	487.887	1.28088	0.278531	1.35079e-06	4.34616e-06
SMOX	433.196	1.28085	0.184834	1.38285e-12	7.15329e-12
JUP	18595.6	1.27939	0.0814518	4.56049e-56	1.20712e-54
B3GALT4	144.115	1.27921	0.299589	5.82079e-06	1.75639e-05
PCDHB14	161.217	1.27921	0.26925	6.39548e-07	2.1187e-06
PLA2G16	344.623	1.2769	0.291777	3.57849e-06	1.10357e-05
LPCAT1	22850	1.27556	0.0902837	8.53544e-46	1.73384e-44
TFPI2	92.6531	1.27528	0.484658	0.0022946	0.00493955
DTX2P1	59.957	1.27477	0.3762	0.000208679	0.00052414
SPRY3	130.126	1.27443	0.295633	4.55614e-06	1.38941e-05
HTRA1	312.355	1.27288	0.288039	2.89931e-06	9.02309e-06
KLF12	520.267	1.27285	0.26521	5.06343e-07	1.69394e-06
GOLGA8A	5150.55	1.27255	0.267761	6.36855e-07	2.11016e-06
SLC9A7	3957.02	1.27108	0.147217	1.95518e-18	1.426e-17
MXD4	4592.87	1.27088	0.0954461	6.37862e-41	1.12287e-39
NRP1	7502.39	1.27085	0.129741	3.93981e-23	3.5565e-22
EFEMP1	1796.45	1.26965	0.205096	1.97867e-10	8.78808e-10
DNASE1	2450.63	1.26935	0.145482	3.94907e-19	2.98835e-18
SYT2	33.5622	1.26889	0.435835	0.00100524	0.0022903
RP11-282O18.3	168.755	1.26873	0.239287	3.498e-08	1.30589e-07
CTGF	4032.67	1.26848	0.275243	1.26587e-06	4.08584e-06
TMEM8A	4632.1	1.26775	0.0980299	9.994e-39	1.63533e-37
MAPK8IP3	3781.37	1.26771	0.168844	1.98039e-14	1.15505e-13
DOCK4	227.604	1.2664	0.359266	0.000127172	0.000328923
ING4	943.65	1.26605	0.128879	2.90535e-23	2.64612e-22
SPINK5	104.386	1.26601	0.47009	0.00196481	0.00427947
PGGHG	788.642	1.26571	0.165107	5.68407e-15	3.41846e-14
MAP3K9	2679.55	1.26565	0.0789727	2.8278e-58	7.91914e-57
RP11-486B10.4	75.8234	1.26529	0.41897	0.000711021	0.00165616
MDGA2	113.723	1.2629	0.326476	2.98372e-05	8.32908e-05
CCSER1	358.006	1.26274	0.18466	2.46503e-12	1.25217e-11
TEP1	1766.28	1.26206	0.169994	3.66285e-14	2.09634e-13
METRNL	8232.16	1.26198	0.148658	7.03577e-18	5.00609e-17
PNPLA7	470.118	1.26195	0.224441	5.82945e-09	2.32002e-08
HERC3	1175.07	1.26171	0.181523	7.69358e-13	4.05527e-12
CDKN1A	9577.86	1.26091	0.13002	1.0343e-22	9.13884e-22
KIAA0355	1931.39	1.26049	0.10925	2.89929e-31	3.6376e-30
CTSF	1222.93	1.25936	0.119861	2.69442e-26	2.80977e-25
UAP1L1	2063.28	1.25904	0.086298	1.73401e-48	3.73759e-47
CDC42BPG	5991.98	1.25901	0.112425	1.40994e-29	1.68048e-28
FAM83A	659.52	1.2589	0.187531	6.28175e-12	3.09665e-11
PCDHA11	1596.81	1.25841	0.0999926	8.70962e-37	1.32143e-35
ACSM2A	59.7538	1.25809	0.49148	0.00264193	0.00564089
HAPLN4	31.4458	1.258	0.517586	0.00394174	0.00818375
STAT2	1980.17	1.25665	0.172403	1.04949e-13	5.83711e-13
TEC	178.393	1.25656	0.337475	5.76678e-05	0.000155148
SH2D3A	966.174	1.25652	0.102338	3.10221e-35	4.48061e-34
ANO9	1130.03	1.25558	0.294518	6.4227e-06	1.92912e-05
LPA	28.8525	1.25551	0.510833	0.00345735	0.00725027
SORCS2	90.3094	1.25548	0.479752	0.00213793	0.0046306
ZNF460	223.734	1.25522	0.229027	1.29118e-08	4.99875e-08
MAPRE3	1202.36	1.25417	0.10487	2.00865e-33	2.74551e-32
UPK3BL	1170.93	1.25303	0.1465	3.3607e-18	2.42222e-17
CICP27	299.85	1.25248	0.223839	7.05908e-09	2.78462e-08
MYH9	46941.7	1.25212	0.0658192	3.84846e-81	1.661e-79
CKB	2207.36	1.25187	0.184576	3.96262e-12	1.98434e-11
NINL	3090.37	1.25078	0.0722606	9.24013e-76	3.6139e-74
NAGK	3048.98	1.24903	0.142904	8.00775e-19	5.97098e-18
C19orf33	1786.97	1.24894	0.238568	5.43433e-08	1.99444e-07
C22orf23	298.574	1.24877	0.205804	4.27845e-10	1.85531e-09
TPO	423.844	1.24872	0.434902	0.00117353	0.00264807
BEX2	313.138	1.24748	0.222026	6.21413e-09	2.46562e-08
DENND6B	442.963	1.24684	0.156079	4.61396e-16	2.94583e-15
SLC39A13	1950.71	1.24616	0.112232	2.51129e-29	2.96426e-28
TSPAN2	140.89	1.24489	0.373895	0.000268833	0.000664315
GPSM1	1665.93	1.24424	0.0886018	3.20699e-49	7.01143e-48
ATP6V0A4	484.587	1.24422	0.190394	2.18334e-11	1.03888e-10
RFTN2	177.204	1.24331	0.326494	3.92365e-05	0.000107774
SDC1	3294.46	1.24223	0.106666	8.05027e-32	1.02903e-30
CSPG4	97.1692	1.24213	0.305609	1.51054e-05	4.36138e-05
GAREM1	563.175	1.24169	0.274406	1.84662e-06	5.85727e-06
CALHM1	50.2584	1.24134	0.355012	0.000152505	0.000390371
PLPPR3	146.352	1.24131	0.34815	0.00010572	0.00027636
CNKSR1	754.304	1.24111	0.155266	4.43978e-16	2.83858e-15
ZFP2	153.223	1.24078	0.243561	1.11485e-07	3.96928e-07
FADS3	1580.5	1.24013	0.0821349	5.80983e-52	1.36278e-50
ZDHHC11B	186.675	1.23911	0.258727	5.40257e-07	1.80148e-06
ZNF292	2639.6	1.23908	0.194484	6.49786e-11	2.98647e-10
ACSS2	1744.97	1.23743	0.173626	3.50768e-13	1.88962e-12
SOX13	7138.06	1.23662	0.0764587	3.50963e-60	1.035e-58
GNAL	82.239	1.2364	0.431788	0.00121751	0.00274156
GLUD1P7	24.3181	1.23629	0.49212	0.00346033	0.00725571
SNX25	1161.72	1.23546	0.189875	2.66082e-11	1.2589e-10
KANK2	3165.96	1.23502	0.114595	1.53485e-27	1.68383e-26
DOCK5	2485.91	1.23454	0.177955	1.21641e-12	6.31015e-12
AP1S3	1000.94	1.23335	0.188633	1.68631e-11	8.09527e-11
PTPN14	2395.76	1.23319	0.179084	1.97052e-12	1.00739e-11
INPP4A	3488.83	1.2314	0.140467	6.41206e-19	4.81246e-18
CCDC148	69.7088	1.23134	0.350924	0.00013622	0.000351038
MEF2D	3582.03	1.23121	0.0785609	5.36069e-56	1.41484e-54
ABCG2	2064.86	1.23035	0.151112	1.34642e-16	8.88713e-16
HMGCLL1	61.9104	1.23018	0.392801	0.000554268	0.00131119
RNF19A	2895.67	1.22908	0.120327	5.9822e-25	5.88373e-24
MYL12B	41638.6	1.2284	0.10546	8.40708e-32	1.07315e-30
TMSB10	58479.5	1.22784	0.156441	1.51299e-15	9.41413e-15
TEPSIN	1457.48	1.22728	0.0972443	1.4947e-37	2.34938e-36
NEK11	387.559	1.22687	0.178527	2.03521e-12	1.03959e-11
CCDC114	98.8383	1.22666	0.3323	7.00928e-05	0.000186795
LINC01347	97.1971	1.22563	0.391721	0.000534	0.00126635
RNF146	1790.72	1.22485	0.118451	1.45389e-25	1.47016e-24
TBX19	115.457	1.22433	0.233214	4.20966e-08	1.55932e-07
PLLP	434.145	1.22354	0.188373	2.69214e-11	1.27284e-10
RP11-488L18.3	36.4327	1.22318	0.501225	0.00422076	0.0087206
ZCCHC6	2555.32	1.22265	0.103964	2.22164e-32	2.91708e-31
PROSER2	1077.68	1.2216	0.167266	8.37478e-14	4.69781e-13
AC090958.5	36.1551	1.22044	0.43963	0.00151143	0.00335603
COL12A1	5530.03	1.22024	0.179929	4.12736e-12	2.06402e-11
HID1	8916.11	1.22001	0.0762878	5.10893e-58	1.41561e-56
CRY2	2090.26	1.21998	0.111523	2.59394e-28	2.93165e-27
APLF	41.1246	1.21988	0.455714	0.00212609	0.00460761
ZNF600	119.529	1.2195	0.340903	9.94561e-05	0.000260841
STK36	1977.79	1.21724	0.203815	8.14781e-10	3.46282e-09
FAM63B	1122.66	1.2171	0.118282	2.71172e-25	2.71364e-24
SDHAP3	186.86	1.21667	0.265805	1.4714e-06	4.71109e-06
PDE11A	60.2222	1.21556	0.375975	0.000366632	0.000890039
LGALS3	5338.87	1.21311	0.138291	6.19791e-19	4.66126e-18
ARPIN	1818.02	1.21231	0.128276	1.20758e-21	1.02218e-20
ISG20	676.31	1.20971	0.192969	1.25387e-10	5.64964e-10
ITGB7	42.6183	1.20887	0.469371	0.00291444	0.00618317
ACAP1	168.183	1.20869	0.402801	0.000795365	0.00184303
FAM105A	498.305	1.20669	0.179125	5.4649e-12	2.70342e-11
FYCO1	3338.57	1.20654	0.0687292	1.23255e-69	4.4418e-68
TBC1D10C	103.633	1.20596	0.341793	0.000129065	0.000333537
CDKL5	702.157	1.20523	0.250091	4.69113e-07	1.57484e-06
PLXNA3	5983.35	1.20476	0.244814	2.99983e-07	1.02603e-06
FAM214B	586.976	1.20436	0.161877	3.24485e-14	1.8635e-13
PIEZO1	39836.3	1.2033	0.0956187	9.66283e-37	1.46301e-35
ITPKC	2778.61	1.2033	0.14695	9.41225e-17	6.2713e-16
NES	383.418	1.20153	0.16426	9.7499e-14	5.44753e-13
INMT	23.0883	1.20146	0.434532	0.00176645	0.00388002
ASIC3	203.722	1.2013	0.346633	0.000175608	0.00044553
TEX22	102.45	1.20102	0.308023	2.83493e-05	7.93426e-05
C1orf116	274.849	1.20078	0.383706	0.000469824	0.00112272
MMP15	2169.83	1.20055	0.110204	4.48402e-28	5.02753e-27
CTNND2	5306.16	1.2001	0.0906127	1.77819e-40	3.08292e-39
PLXNB2	18510	1.19971	0.0776022	2.37499e-54	5.92715e-53
CHKB	1213.49	1.19948	0.119897	5.31403e-24	4.99617e-23
CSRNP1	2201.39	1.19866	0.158113	1.18875e-14	7.02038e-14
C17orf107	31.0754	1.19842	0.45966	0.00280275	0.00595653
ECHDC2	2020.31	1.1982	0.16717	2.73463e-13	1.47925e-12
SLC4A7	3585.01	1.19676	0.133857	1.42212e-19	1.09697e-18
CD63	15467.4	1.1967	0.119423	4.52174e-24	4.2622e-23
ZC3H12A	1753.84	1.19621	0.196063	3.71551e-10	1.61847e-09
FGF12	289.682	1.19598	0.256877	1.04141e-06	3.38937e-06
MVB12B	977.575	1.19544	0.14797	1.57827e-16	1.03764e-15
RHOC	12286.5	1.19365	0.120835	1.89152e-23	1.73916e-22
PLEC	34420.3	1.19336	0.106231	1.02864e-29	1.23001e-28
PLEKHM1P1	2813.93	1.19303	0.144369	5.12814e-17	3.47489e-16
MCOLN3	556.369	1.19257	0.195349	3.72504e-10	1.62185e-09
IPO5P1	406.168	1.19225	0.443334	0.00217109	0.00469349
PTPRQ	94.4523	1.19212	0.414709	0.00122419	0.0027556
RALGPS1	1436.5	1.19211	0.17228	1.64175e-12	8.44729e-12
C6orf163	41.3035	1.19061	0.491434	0.00447511	0.00920774
SNX32	59.6835	1.19053	0.410481	0.00114199	0.00258262
ARPC4-TTLL3	118.911	1.19024	0.272429	4.25033e-06	1.30091e-05
IGFBPL1	32.913	1.18934	0.472958	0.00362711	0.00758028
GABRP	300.727	1.1878	0.334666	0.000132069	0.000340868
FMNL2	2260.6	1.18769	0.106266	1.9698e-29	2.3311e-28
NUTM2A	67.9872	1.18768	0.483653	0.00419836	0.00868213
MXRA8	237.132	1.18743	0.217765	1.59939e-08	6.14142e-08
TTLL9	47.2603	1.18717	0.506823	0.00439415	0.00905537
CCDC129	110.472	1.187	0.402317	0.000954711	0.00218412
FAM83G	3698.26	1.18585	0.0885392	2.4789e-41	4.4189e-40
DCAF4	3047.25	1.18585	0.0841725	1.63258e-45	3.29807e-44
MYCBPAP	41.1399	1.18569	0.398315	0.000861708	0.00198547
CC2D1B	2084.03	1.18567	0.144279	7.56043e-17	5.07803e-16
GTF2IP1	7612.6	1.18387	0.137152	2.27087e-18	1.65099e-17
GRAMD2	1023.12	1.18371	0.150508	1.46674e-15	9.1294e-15
SEC14L5	67.3272	1.18274	0.41616	0.00131501	0.0029434
CPQ	488.023	1.18199	0.145836	1.60652e-16	1.05546e-15
ABHD12B	60.6987	1.18104	0.452739	0.00278872	0.00592947
PLEKHM1	1450.43	1.18026	0.18551	6.22426e-11	2.86328e-10
SERPINH1	11107.5	1.17973	0.109186	1.22992e-27	1.35579e-26
MBOAT2	3306.41	1.17967	0.108296	4.64341e-28	5.19988e-27
VPS54	3561.7	1.17917	0.0886023	7.88251e-41	1.38363e-39
TMEM191C	95.7815	1.17768	0.440251	0.00212679	0.00460857
CBLN3	129.061	1.17731	0.382625	0.000630658	0.00148044
A2M	65.2053	1.1768	0.482363	0.00459995	0.00944659
SEC61A2	740.623	1.17678	0.192883	3.8661e-10	1.68087e-09
CDH4	199.642	1.17662	0.294731	2.20011e-05	6.22884e-05
DMTN	937.779	1.17559	0.175431	7.1298e-12	3.50059e-11
WSB1	6046.63	1.17542	0.136048	2.11507e-18	1.54139e-17
CAMK2D	1299.32	1.17526	0.112498	4.1184e-26	4.25839e-25
ZNF836	256.546	1.17389	0.167309	8.09119e-13	4.25263e-12
DDX50P1	36.5537	1.17364	0.435264	0.00208678	0.00452777
KDM5B	5199.88	1.1727	0.140066	2.12136e-17	1.46894e-16
ETV5	153.896	1.17206	0.424378	0.00173744	0.00382362
CXorf23	1001.38	1.1699	0.169223	1.76553e-12	9.05144e-12
TIGD3	121.73	1.16746	0.300652	3.51731e-05	9.71803e-05
TLL2	93.7061	1.16734	0.401124	0.00121218	0.00273056
ANKRD30B	97.452	1.16715	0.35776	0.000351663	0.000855737
IGFL4	119.458	1.16715	0.335252	0.000155585	0.0003977
SARM1	936.183	1.16646	0.172483	4.90099e-12	2.43299e-11
MUC1	2845.2	1.16555	0.169543	2.15569e-12	1.09808e-11
RP11-274B21.4	120.552	1.16534	0.332458	0.000155746	0.000398
USP43	1007.58	1.16478	0.10805	1.5083e-27	1.65669e-26
DYNC1H1	2653.66	1.1632	0.229527	1.4559e-07	5.12879e-07
TMCC2	175.984	1.1629	0.220612	5.01661e-08	1.8463e-07
ABCD1	2370.63	1.16177	0.115554	3.4602e-24	3.27505e-23
CHRNB1	170.109	1.16145	0.183607	9.40437e-11	4.28369e-10
TMEM184A	5389.69	1.16038	0.084826	5.13716e-43	9.70453e-42
SLC51A	78.062	1.15996	0.304657	4.68052e-05	0.000127589
ZBTB42	3484.97	1.15985	0.140286	5.08578e-17	3.44747e-16
SLC17A7	111.798	1.15948	0.261295	3.16024e-06	9.79375e-06
TRIL	59.3043	1.15799	0.352339	0.000329163	0.000804401
LRRC8A	2928.57	1.15781	0.0973198	6.54724e-33	8.79825e-32
ZNF558	1113.78	1.15775	0.162217	3.61478e-13	1.94446e-12
RIPK4	1088.8	1.15704	0.158617	1.33421e-13	7.37594e-13
SERINC5	4064.54	1.15691	0.0633499	6.37839e-75	2.46833e-73
VTCN1	249.311	1.15637	0.315615	8.34371e-05	0.000221041
ANXA8L1	489.56	1.15533	0.250833	1.48758e-06	4.76041e-06
RGS2	83.132	1.15454	0.424574	0.00203316	0.00441771
MPPE1	1202.29	1.1545	0.115583	6.48203e-24	6.07562e-23
C6orf1	611.792	1.15336	0.187588	2.24067e-10	9.90375e-10
PCDHGB1	488.418	1.15282	0.133177	1.5899e-18	1.16654e-17
PCDHB4	45.5401	1.15249	0.430414	0.00243507	0.00522354
C10orf55	32.84	1.15217	0.452442	0.00340572	0.00714937
RP1-283E3.4	112.109	1.15148	0.287015	2.16561e-05	6.14064e-05
PLXNB3	639.179	1.15144	0.276521	1.09335e-05	3.20578e-05
P2RY1	97.6946	1.15133	0.266253	5.2894e-06	1.60157e-05
PCDHB19P	37.1112	1.15128	0.426017	0.00222848	0.00481019
AMDHD2	1842.84	1.15087	0.100432	8.05325e-31	9.98113e-30
GPR39	155.711	1.15063	0.272272	8.3302e-06	2.47371e-05
TAX1BP3	5121	1.1504	0.142642	2.83869e-16	1.83088e-15
TGFBR2	435.752	1.14978	0.16876	3.67557e-12	1.84614e-11
GCNT7	38.7823	1.14946	0.365543	0.000535772	0.00127005
IRF9	1045.86	1.14945	0.120837	7.26439e-22	6.20059e-21
HDAC5	2037.12	1.14876	0.119063	1.93619e-22	1.69122e-21
KIFC2	3039.05	1.14851	0.160993	3.70161e-13	1.98883e-12
ZNF561	2308.91	1.14493	0.135938	1.41787e-17	9.92671e-17
TMOD2	1265.14	1.14486	0.147707	3.3917e-15	2.06417e-14
ELL2	836.477	1.14432	0.206866	1.15501e-08	4.48767e-08
RHBG	467.276	1.14431	0.209383	1.76556e-08	6.75406e-08
RP11-496H1.1	95.9551	1.14354	0.393161	0.00121919	0.00274501
ZSCAN12P1	171.387	1.14256	0.30516	6.78062e-05	0.000180991
SEZ6L2	2956.97	1.14215	0.101487	8.37525e-30	1.00344e-28
ERRFI1	3409.31	1.14143	0.0931466	6.31832e-35	9.01221e-34
HIST2H3A	1006.96	1.14104	0.100635	1.60816e-30	1.97051e-29
HIST2H3C	1006.96	1.14104	0.100635	1.60816e-30	1.97051e-29
AP003068.18	58.3428	1.14052	0.446216	0.00324515	0.00683655
ZBTB4	2590.67	1.14051	0.0828358	1.52021e-43	2.91687e-42
HOOK3	2159.35	1.14037	0.163756	1.27428e-12	6.60285e-12
ANKRD9	2789.22	1.13982	0.120264	1.01445e-21	8.61486e-21
PTRF	1053.48	1.13935	0.158189	2.25986e-13	1.22859e-12
OSBPL7	1732.35	1.13854	0.17014	9.63124e-12	4.68983e-11
HERC4	5236.25	1.13851	0.0975787	7.41575e-32	9.50573e-31
C2CD4D	92.6514	1.13837	0.380943	0.000926616	0.00212515
HOXC13	1240.44	1.13797	0.108886	5.44393e-26	5.5849e-25
PLEKHO2	415.986	1.13781	0.145612	2.13751e-15	1.31881e-14
ADCK5	480.791	1.13762	0.17443	2.14228e-11	1.02041e-10
MFSD6	2752.95	1.13707	0.107658	1.74362e-26	1.83075e-25
TRIM62	1081.85	1.1358	0.127862	2.45336e-19	1.86807e-18
MRC2	2247.82	1.13551	0.215913	5.63822e-08	2.06513e-07
IL17C	38.223	1.13523	0.361373	0.000585372	0.0013812
LPIN2	2504.09	1.13372	0.114673	1.88084e-23	1.7302e-22
VPS18	2133.76	1.13364	0.110143	3.00324e-25	2.9972e-24
ZNF316	5542.87	1.13346	0.0691357	8.34135e-61	2.50418e-59
RGPD6	1533.91	1.1334	0.200849	6.52226e-09	2.58509e-08
ANKEF1	887.143	1.13251	0.0987316	2.60441e-31	3.26986e-30
CYR61	3951.44	1.13251	0.205267	1.29357e-08	5.00694e-08
SLC45A4	936.617	1.13243	0.138295	8.8219e-17	5.88918e-16
ARRDC4	2654.34	1.13176	0.133038	6.88861e-18	4.9052e-17
TRAM2	4469.5	1.13174	0.0557491	5.01128e-92	2.61142e-90
LRRC10B	131.777	1.13168	0.250222	2.32633e-06	7.30557e-06
SYT7	3306.9	1.13045	0.0721806	1.11327e-55	2.9256e-54
ZBTB3	294.75	1.12957	0.24854	2.07066e-06	6.53175e-06
HLA-C	8528.19	1.12842	0.102836	2.03946e-28	2.3164e-27
MAFK	4906.18	1.12776	0.136724	6.30339e-17	4.25085e-16
GUCY1B2	644.542	1.1277	0.214922	5.8833e-08	2.15146e-07
ZFHX3	5796.86	1.12627	0.109422	2.47673e-25	2.4839e-24
ITGB1	33073.9	1.12622	0.0536108	2.29928e-98	1.34747e-96
LRSAM1	2005.61	1.12508	0.0947708	5.96933e-33	8.05113e-32
IL13RA1	4241.2	1.12352	0.0854863	7.57015e-40	1.28336e-38
MIB2	1189.71	1.12341	0.118771	1.12472e-21	9.53798e-21
MED15	3212.07	1.12337	0.0741797	3.44909e-52	8.14243e-51
DCAF5	5207.05	1.12334	0.0668932	1.06133e-63	3.37401e-62
ITPR2	1864.64	1.12289	0.162238	1.73996e-12	8.93007e-12
MARCKS	8925.85	1.12288	0.0825003	1.40802e-42	2.62473e-41
DYRK1B	1310.33	1.12262	0.118497	1.0613e-21	9.00855e-21
C1orf106	1032.1	1.12128	0.126397	2.80471e-19	2.13206e-18
NISCH	5438.19	1.12102	0.127968	7.84423e-19	5.85381e-18
JAG1	1298.6	1.12076	0.165206	4.5857e-12	2.28265e-11
RP11-145E5.5	120.726	1.1207	0.2578	5.29215e-06	1.60188e-05
SECISBP2L	2659.45	1.1204	0.204554	1.67085e-08	6.4051e-08
DCBLD1	1049.52	1.12033	0.117533	6.00452e-22	5.14918e-21
ALAD	3122.33	1.12021	0.0722772	1.42982e-54	3.61755e-53
RP11-690C23.4	64.8132	1.11873	0.294559	5.23721e-05	0.000141732
FMNL1	571.257	1.11807	0.201927	1.17475e-08	4.5634e-08
EXOC7	12133.7	1.11745	0.0572172	2.49333e-85	1.16079e-83
ELMO1	45.7128	1.11736	0.338608	0.000331406	0.000809344
LSR	6535.96	1.11636	0.0947373	1.93302e-32	2.55089e-31
MAGED4	1782.25	1.11555	0.127011	6.39977e-19	4.8052e-18
CHKA	2560.82	1.11414	0.113632	4.36767e-23	3.93498e-22
AKR1C1	129.257	1.11375	0.315805	0.000136012	0.00035065
GABRB3	616.746	1.11286	0.192408	2.65395e-09	1.08567e-08
HTRA4	69.3889	1.11283	0.323382	0.000210658	0.000528531
DOCK6	2462.09	1.11258	0.181163	3.20921e-10	1.40426e-09
SQSTM1	23478.4	1.11256	0.0846591	7.76253e-40	1.31354e-38
CLK1	3219.86	1.11251	0.100159	4.67354e-29	5.45683e-28
ZNF250	1335.8	1.11242	0.101979	2.09999e-28	2.38367e-27
PCDHA4	130.164	1.11177	0.322817	0.000209297	0.000525477
AAK1	1810.14	1.11129	0.0806823	1.50104e-43	2.88311e-42
KCNH8	46.1102	1.11079	0.436523	0.00355138	0.00743726
RASSF4	192.596	1.11044	0.391703	0.00155278	0.00344161
ALOX12P2	606.493	1.10905	0.203356	1.74921e-08	6.69569e-08
CEMIP	512.788	1.10892	0.307591	0.00010934	0.000285335
NIM1K	40.0173	1.1079	0.438945	0.0040352	0.00836642
SYK	432.709	1.10757	0.241577	1.87407e-06	5.94022e-06
DOCK1	4127.24	1.10642	0.0714227	1.65113e-54	4.15454e-53
ACRC	145.764	1.10586	0.349002	0.000551441	0.00130551
KIAA1211	798.314	1.10535	0.133502	5.03348e-17	3.41454e-16
DNAJB5	356.495	1.10474	0.208049	4.36815e-08	1.61575e-07
ZNFX1	6084.64	1.10419	0.0663936	1.13831e-63	3.61246e-62
AP5Z1	2169.28	1.10357	0.0913123	1.67221e-34	2.35768e-33
TEN1-CDK3	325.237	1.10343	0.207925	3.8954e-08	1.44672e-07
LINC01125	339.462	1.10281	0.189811	2.43038e-09	9.96212e-09
PARP3	216.166	1.10167	0.282569	3.55702e-05	9.82036e-05
TMSB15B	374.168	1.10142	0.230569	6.69328e-07	2.21495e-06
B3GNT8	133.946	1.1002	0.305885	0.000119242	0.000309634
IL6R	435.085	1.10019	0.151302	1.44513e-13	7.96037e-13
MAN2C1	3624.94	1.0991	0.159022	1.93968e-12	9.91904e-12
SESN2	1096.55	1.09858	0.11817	5.86268e-21	4.80086e-20
HCN2	1435.42	1.09838	0.144765	1.32395e-14	7.80375e-14
COL1A1	949.614	1.09796	0.153093	2.19865e-13	1.19708e-12
CDH24	1366.2	1.0975	0.108511	1.96736e-24	1.89037e-23
CLIC2	86.4243	1.09743	0.324393	0.000239169	0.000595262
MSANTD3-TMEFF1	148.265	1.09729	0.26796	1.62535e-05	4.68035e-05
RGPD5	656.829	1.09648	0.207304	4.85473e-08	1.78852e-07
TSC22D2	2782.21	1.09598	0.153881	4.30475e-13	2.30277e-12
SPOCD1	182.58	1.09595	0.336434	0.000409033	0.000986145
GPC5	168.358	1.09552	0.345971	0.000554104	0.00131114
TSPAN15	5119.21	1.09502	0.115664	1.17861e-21	9.98115e-21
GULP1	2270.28	1.09475	0.12409	4.79032e-19	3.61451e-18
PEA15	4638.6	1.09387	0.124454	6.23297e-19	4.68379e-18
TAPBP	6167.87	1.09349	0.0787535	3.86371e-44	7.58802e-43
RECQL5	2908.19	1.09319	0.146389	3.36284e-14	1.92945e-13
SH3RF1	2514.51	1.09302	0.0995269	1.91822e-28	2.1814e-27
FAM193B	3509.86	1.09295	0.161024	4.69109e-12	2.33321e-11
KIDINS220	7338.89	1.09263	0.0859307	2.03889e-37	3.18564e-36
MANBA	323.355	1.09217	0.262653	1.16511e-05	3.40583e-05
CYP46A1	414.934	1.09162	0.19266	5.42597e-09	2.16932e-08
CLCN7	4532.66	1.09158	0.0931133	4.08018e-32	5.28925e-31
ICA1L	504.033	1.09042	0.186424	1.77093e-09	7.34935e-09
ACOXL	117.628	1.08891	0.429576	0.00384265	0.00799521
ZSCAN20	414.392	1.08846	0.139212	1.84669e-15	1.14323e-14
RP11-244H3.1	77.7542	1.08791	0.344567	0.000560133	0.00132489
PLEKHA2	1129	1.08744	0.138839	1.72292e-15	1.06841e-14
BMP8B	1356.99	1.08741	0.0858807	4.12875e-37	6.35349e-36
PPP1R15A	2908.4	1.08699	0.0836576	5.56363e-39	9.16925e-38
HSD17B2	70.3054	1.08514	0.441279	0.00425353	0.00878138
CPN2	59.4031	1.08505	0.387348	0.00184342	0.00403603
DLGAP4	3292.64	1.08484	0.0866829	2.49544e-36	3.71842e-35
GRIN1	425.17	1.08483	0.319017	0.000242556	0.000603038
TRIM21	666.248	1.08451	0.119404	4.32768e-20	3.41578e-19
EPHA10	625.066	1.08428	0.243	3.15226e-06	9.77215e-06
ANGPTL8	80.8683	1.08391	0.314663	0.000218361	0.000546215
TUBGCP6	2004.04	1.08307	0.151941	4.18791e-13	2.24223e-12
CYTH2	5530.57	1.08298	0.0836436	1.03213e-38	1.68737e-37
TMEM144	428.913	1.08278	0.17947	6.54318e-10	2.80228e-09
CTIF	2404.41	1.08267	0.106584	1.29622e-24	1.25736e-23
ADHFE1	58.0138	1.08258	0.402169	0.00250385	0.00536417
NCOA1	2982.25	1.08148	0.0761321	7.47166e-46	1.52112e-44
DRC3	232.302	1.0809	0.323519	0.000297842	0.00073176
ZNF433	471.08	1.08054	0.138981	3.05044e-15	1.86018e-14
LBX2	237.582	1.08048	0.259169	1.09863e-05	3.21972e-05
SERTAD1	871.646	1.08033	0.207992	8.42219e-08	3.03573e-07
DTNA	6930.42	1.08001	0.0698429	2.54929e-54	6.35349e-53
SPRY2	373.135	1.07957	0.148423	1.41051e-13	7.78134e-13
KIAA1033	4955.23	1.07857	0.178778	6.73873e-10	2.88266e-09
ERAP1	3562.95	1.07783	0.137967	2.34476e-15	1.44232e-14
TMEM178B	1471.94	1.07715	0.136007	8.96829e-16	5.65505e-15
UBE2L6	1732.91	1.07711	0.144442	3.66923e-14	2.09933e-13
[truncated: 4,684 more rows]

## Sheet: AI30vsPOT
Differentially expressed genes for -E2 30 day replicates (Dormancy) in comparison to POTs reported by DESeq2 (pAdjustMethod="BH", abs(log2FoldChange)> 1 & padj < 0.01)
	baseMean	log2FoldChange	lfcSE	pvalue	padj
HIST2H2AA3	392.738	11.2677	3.18754	3.91276e-07	1.41394e-06
UBD	379.604	9.89833	0.887524	4.27534e-23	4.00523e-22
MMP10	113.72	8.7943	1.49404	3.2205e-14	1.97439e-13
SPRR3	15.9506	8.13727	1.81042	2.5268e-10	1.19334e-09
AC011513.3	66.5163	7.93804	1.5613	2.83354e-11	1.44137e-10
MMP1	114.752	7.91031	0.925264	5.88268e-15	3.74673e-14
UPK2	2485.04	7.8354	0.197261	0	0
VGLL1	380.579	7.79696	0.387863	8.46185e-88	3.96971e-86
PRSS2	27.7605	7.53197	1.71525	1.41673e-09	6.3352e-09
NPY4R	17.7699	7.40641	1.88449	2.09286e-08	8.48757e-08
UPK1A	133.892	7.18276	0.664873	8.88034e-26	9.27632e-25
NETO1	9.37517	6.95406	2.12225	5.01491e-06	1.6261e-05
TBC1D3P7	8.71034	6.75663	1.813	2.37223e-07	8.75881e-07
SLC25A6P1	9.35123	6.67342	1.86442	4.84027e-07	1.73239e-06
UPK3A	145.126	6.66841	0.560189	1.63857e-32	2.20031e-31
CXCL8	424.123	6.62936	0.50592	7.87123e-38	1.25114e-36
CYP1A1	2212.21	6.49107	0.197286	1.24711e-238	4.08495e-236
CEACAM6	1937.82	6.47018	0.554519	5.82397e-33	7.98423e-32
FXYD2	18.4626	6.44628	1.15343	2.00088e-08	8.13689e-08
SHROOM4	83.0649	6.39241	0.730031	5.50825e-20	4.51667e-19
CEACAM5	679.115	6.38351	0.600046	1.16795e-27	1.31434e-26
GLRA3	548.723	6.37342	0.288696	9.93156e-110	6.55304e-108
C5orf46	7.96916	6.32798	1.97623	4.18873e-06	1.36788e-05
TRGC1	1005.69	6.32188	0.346961	3.5179e-73	1.29837e-71
ERP27	396.657	6.27843	0.288069	4.73719e-106	2.93562e-104
ARL14	15.5871	6.26049	1.26212	1.06534e-07	4.05848e-07
GGTA1P	14.2559	6.21492	1.10496	2.02287e-08	8.2201e-08
DGKI	23.5409	6.18107	1.44389	5.13333e-07	1.83299e-06
ACHE	1000.46	6.17315	0.221537	4.88711e-173	7.47035e-171
RP5-857K21.4	1221.03	6.16353	0.166576	1.19232e-299	6.83459e-297
THSD7B	22.9123	6.15473	1.00163	3.82285e-09	1.65344e-08
MDGA1	95.741	6.14832	0.749593	2.83514e-18	2.1552e-17
HTR2A	65.4184	6.08366	0.930647	9.87438e-11	4.83002e-10
LTB	321.112	5.99866	0.494066	2.54933e-34	3.65617e-33
CH17-360D5.1	16.0644	5.99405	1.69964	2.75013e-05	8.24275e-05
CRISP3	135.97	5.99041	0.554249	3.28911e-28	3.79209e-27
CYP26B1	2555.34	5.92818	0.610227	4.03435e-24	3.94257e-23
IL1R1	1970.09	5.91861	0.155715	0	0
CSF2RB	7.23039	5.91567	1.97216	1.4892e-05	4.59254e-05
PXDNL	98.3638	5.87441	0.452816	4.53132e-39	7.53564e-38
HSD3B1	48.1667	5.77592	1.06284	1.05458e-08	4.38841e-08
NME2P1	6.76573	5.76892	1.86246	9.07163e-06	2.86109e-05
ARHGAP6	176.796	5.72483	0.338733	2.9933e-64	9.18162e-63
FHOD3	238.129	5.71255	0.311114	7.27557e-76	2.82745e-74
UPK3B	1754.74	5.68704	0.190097	5.06029e-198	1.07931e-195
NPM1P25	60.2338	5.65066	0.485821	1.46399e-31	1.92089e-30
RP11-500M8.7	10.6833	5.6491	2.28267	0.000149483	0.000408701
IL6	29.0493	5.64228	1.10854	3.74001e-07	1.35472e-06
STK32B	70.7585	5.64064	0.718998	9.62444e-16	6.38716e-15
VTN	317.246	5.63307	0.327571	2.2989e-67	7.43717e-66
ALPP	396.229	5.63085	0.398153	3.53057e-46	7.10102e-45
MAML2	315.272	5.56888	0.265545	3.01922e-98	1.70405e-96
HS3ST1	51.5463	5.55857	0.905523	4.68324e-11	2.34712e-10
CTSE	26.4375	5.55443	0.791062	8.6555e-13	4.84343e-12
NXPH2	3.10262	5.52709	2.54298	0.000845847	0.00206651
GABRA1	174.104	5.51212	0.70761	6.91372e-16	4.60655e-15
MAPK4	250.806	5.50827	0.389294	7.6194e-47	1.57037e-45
RPL21P54	3.15008	5.46875	2.67756	0.00120445	0.00286962
TRGV9	161.824	5.44273	0.691589	3.23871e-14	1.98489e-13
LAMC2	934.342	5.36102	0.175753	5.23062e-205	1.2145e-202
SCEL	28.9783	5.33621	0.955528	1.49451e-08	6.1397e-08
ALS2CR11	20.1507	5.32443	1.43345	1.42878e-05	4.4166e-05
KRTAP3-1	150.663	5.31873	0.421747	4.62206e-37	7.16069e-36
OR7E13P	8.64567	5.29469	1.37574	1.06765e-05	3.33842e-05
DAPP1	98.1767	5.26331	0.404365	4.66749e-39	7.74804e-38
TMPRSS11E	59.4416	5.20765	0.60956	2.02792e-18	1.5538e-17
KCND2	182.75	5.18414	0.517164	9.28204e-25	9.27345e-24
SBK2	112.006	5.1799	0.437629	4.16247e-33	5.73214e-32
NRK	272.305	5.16351	0.36994	1.86602e-45	3.67257e-44
SYT4	25.4777	5.1566	1.1819	1.71075e-07	6.40546e-07
IGFL1	64.4398	5.15255	0.531036	6.22416e-23	5.80131e-22
IFIT2	1616.86	5.11052	0.165731	4.38549e-210	1.05846e-207
LMO7	12164.5	5.09279	0.10493	0	0
SPNS3	5.97356	5.04963	1.52886	5.2304e-05	0.000151065
CAV1	3180.58	5.04709	0.180959	2.90653e-172	4.37003e-170
ACE2	6.7094	5.04498	1.9966	0.00123607	0.00294037
CLDN9	3132.16	5.00117	0.166494	2.57885e-199	5.56515e-197
RTP4	89.4897	4.97857	0.572676	2.67056e-18	2.03599e-17
EPAS1	3423.43	4.96605	0.155034	4.3716e-226	1.12941e-223
KRT40	22.0725	4.96242	0.77523	5.03261e-11	2.51534e-10
NRSN1	20.1084	4.95684	1.05997	1.4434e-07	5.43884e-07
LY6G6C	89.4505	4.95444	0.410672	2.82755e-34	4.04569e-33
GGTLC1	11.2721	4.95264	2.04718	0.000185719	0.000499802
DOCK11	232.398	4.94387	0.394712	2.69587e-36	4.08006e-35
DAB2	639.987	4.93483	0.474308	1.54947e-26	1.66795e-25
GRAMD4P7	13.0973	4.9318	1.7059	2.16583e-05	6.559e-05
SCARA3	1360.55	4.92439	0.153583	3.08459e-228	8.20008e-226
SIGLEC6	372.965	4.91053	0.338516	3.12941e-48	6.67475e-47
PSG11	9.87949	4.88133	1.95456	0.000356644	0.000923217
RP11-392P7.1	3.36039	4.8801	2.32106	0.000792273	0.00194521
CCDC184	112.188	4.86116	0.418083	1.63729e-32	2.20021e-31
FOXQ1	60.8472	4.84893	0.473624	2.19524e-25	2.25208e-24
CAPN5	705.903	4.8159	0.277149	9.15351e-69	3.06952e-67
CAPN6	200.449	4.77079	0.422239	4.7468e-30	5.88315e-29
FEM1AP2	10.5073	4.72594	1.91004	0.000128	0.000353176
RAI2	96.9129	4.7178	0.366745	1.4161e-38	2.31099e-37
CDSN	238.498	4.71672	0.267126	1.67229e-70	5.8764e-69
ADGRF4	667.514	4.69797	0.17548	6.09581e-159	7.50439e-157
EPHA7	895.717	4.67612	0.180069	3.64855e-150	4.00751e-148
COLEC10	331.142	4.66358	0.590716	2.39628e-16	1.63645e-15
RNF144B	1448.31	4.64436	0.1725	7.99658e-161	1.01159e-158
NR4A3	453.517	4.63971	0.377803	2.57313e-35	3.79413e-34
RP4-635A23.4	5.67001	4.60512	2.00311	0.000264492	0.000696265
RPL13AP20	28.4764	4.6011	0.695159	1.43106e-11	7.4468e-11
RNF224	298.956	4.58851	0.243776	9.09147e-80	3.76444e-78
CTB-60B18.23	6.29398	4.58721	2.2319	0.000615476	0.00153831
RGL1	505.955	4.57939	0.224602	1.74131e-93	9.09997e-92
CPVL	24.4442	4.55259	0.843142	1.7577e-08	7.17594e-08
RIN2	331.851	4.53144	0.671376	7.02413e-13	3.95955e-12
BLNK	708.755	4.52497	0.192896	1.02462e-122	7.60917e-121
FAM155A	134.038	4.52162	0.360017	2.61387e-37	4.07706e-36
RPL23AP87	415.318	4.51335	0.167591	9.2489e-161	1.162e-158
GRHL3	3288.7	4.50635	0.0791516	0	0
KRT89P	177.836	4.50122	0.294719	1.9477e-53	4.74457e-52
NDUFA5P10	8.82841	4.4994	1.26949	7.91493e-05	0.000223566
PDK4	171.874	4.49625	0.430406	2.04835e-26	2.19083e-25
TMEM265	566.828	4.47797	0.525915	1.11426e-18	8.62033e-18
DCLK3	12.7119	4.46549	0.91081	7.25518e-08	2.80408e-07
OVCH2	23.9892	4.46387	0.899274	5.78817e-08	2.25851e-07
CCDC68	1645.76	4.45805	0.162226	2.02619e-167	2.85895e-165
ADM	1223.03	4.45505	0.162602	5.83298e-166	7.86723e-164
VGLL3	1628.76	4.45086	0.173992	1.16336e-145	1.20562e-143
FAM189A2	213.323	4.44964	0.334385	1.50027e-40	2.59372e-39
CST6	17.8621	4.44567	1.70442	6.80673e-05	0.000193966
MN1	120.978	4.43764	0.47609	1.24788e-21	1.10473e-20
RAB27B	7847.76	4.41482	0.085064	0	0
CTBP2P8	6.43826	4.39853	1.29945	0.000146277	0.000400472
CARD16	3.3116	4.39548	2.08229	0.0023827	0.00538779
KRTAP1-3	8.7332	4.38811	2.05123	0.000441878	0.00112668
C6orf25	31.5824	4.37915	0.850206	8.70036e-09	3.64862e-08
STAMBPL1	109.959	4.36624	0.377583	6.78593e-32	8.98083e-31
SPATA12	4.76686	4.36412	1.56651	0.000428735	0.00109485
ANKRD35	48.8891	4.35306	0.411291	9.26865e-27	1.00779e-25
TNNC1	60.7051	4.34381	0.452045	7.78465e-23	7.23373e-22
CAV2	1304.25	4.33658	0.154207	6.99408e-175	1.10597e-172
ITGBL1	16.0214	4.33212	1.0369	6.72376e-06	2.14718e-05
IGFBP3	886.149	4.33034	0.215724	2.63506e-91	1.33522e-89
RSAD2	381.066	4.32653	0.323718	6.58993e-42	1.17816e-40
INHBA	187.223	4.317	0.37959	2.51541e-31	3.27235e-30
SERPINA11	66.0597	4.31642	0.902599	7.7327e-07	2.71726e-06
GPHA2	38.6461	4.29294	0.624766	4.69197e-13	2.68533e-12
GDPD3	885.664	4.29021	0.170715	9.81742e-141	9.28252e-139
AL513122.2	580.695	4.27769	0.803843	8.90977e-09	3.72877e-08
STX11	25.7522	4.27648	0.619447	1.06196e-12	5.91187e-12
DOCK2	27.4756	4.27535	0.705442	1.94103e-10	9.24066e-10
TMPRSS7	15.1139	4.24368	0.971975	2.05667e-06	6.9272e-06
SYT16	359.138	4.23855	0.45506	8.51281e-22	7.58749e-21
AQP3	4615.88	4.23417	0.130902	1.56218e-230	4.40848e-228
MALL	185.491	4.22646	0.373584	4.83189e-31	6.20667e-30
NTSR1	62.634	4.22583	0.556205	2.98995e-15	1.94071e-14
CD36	190.915	4.22261	0.455478	1.18648e-21	1.0524e-20
APBA1	286.19	4.20858	0.411976	1.42949e-25	1.48225e-24
NTN4	860.906	4.19451	0.177234	1.11171e-124	8.46142e-123
CATSPER1	5.07053	4.17613	2.17609	0.000913292	0.00222211
IL36RN	6.67177	4.17372	2.55939	0.00229617	0.00521271
RP5-857K21.15	87.572	4.16495	0.420217	2.4256e-24	2.38952e-23
LINC00643	52.7752	4.147	0.886839	1.86045e-07	6.94047e-07
BASP1	12446.4	4.12233	0.120097	2.88953e-259	1.15223e-256
C6orf15	4.88198	4.11318	1.73804	0.00211241	0.0048272
PCDHGB9P	5.87279	4.10386	1.46551	0.000335853	0.000872352
KIAA1024	437.016	4.10319	0.202849	9.98773e-92	5.1032e-90
C8orf4	1165.69	4.09517	0.17888	8.20486e-117	5.74434e-115
EGFEM1P	26.7604	4.09245	0.675515	2.19831e-10	1.04222e-09
HS6ST3	436.014	4.07119	0.197039	9.9682e-96	5.40966e-94
PRKG1	1240.85	4.06884	0.243732	1.31238e-63	3.95288e-62
WLS	2729.11	4.06464	0.159044	3.42408e-145	3.50882e-143
KRT15	1783.88	4.06392	0.169266	1.93973e-128	1.56055e-126
SLC9A4	135.892	4.03877	0.365855	2.14757e-29	2.59335e-28
C1orf167	9.30333	4.024	1.09954	1.43875e-05	4.44518e-05
WDR64	9.01612	4.02353	0.976253	2.5248e-06	8.42658e-06
CLIC6	4.33245	4.00946	1.66609	0.00102013	0.0024615
TMEM40	392.35	3.99528	0.300083	1.51301e-41	2.68146e-40
CYP4F23P	61.5736	3.98336	0.806133	5.63337e-08	2.20045e-07
DMRTC1B	48.513	3.97627	0.432723	3.68133e-21	3.18823e-20
CXCR4	1039.9	3.97267	0.136185	5.99146e-188	1.08813e-185
TNNT2	214.115	3.96492	0.281401	2.49849e-46	5.04734e-45
RP11-745A24.1	15.2705	3.95646	1.06244	6.52958e-05	0.000186358
SERPINA9	61.9193	3.95165	0.572753	7.72294e-13	4.3388e-12
CLU	13089	3.92033	0.144436	2.53121e-163	3.2929e-161
NOX3	5.66496	3.91813	2.6408	0.00424388	0.00916476
HLA-DRA	21.9233	3.90559	0.696562	3.15861e-09	1.3749e-08
EPS8L3	99.8956	3.901	0.514007	3.02854e-15	1.96368e-14
DACT1	33.6169	3.89216	0.544185	7.62511e-14	4.57981e-13
TRBV30	12.0868	3.89122	1.20016	0.000127704	0.00035257
PSORS1C1	152.171	3.8743	0.415973	7.2654e-22	6.49461e-21
PRDM8	18.9771	3.86423	0.785925	1.2043e-07	4.56792e-07
PTPN21	4359.99	3.84156	0.103327	9.71298e-304	5.74727e-301
DISC1	325.735	3.83755	0.203935	4.23269e-80	1.76857e-78
ASPG	170.349	3.8334	0.684027	1.40393e-09	6.2826e-09
AASS	5999.3	3.82176	0.218603	1.6685e-69	5.70993e-68
GPNMB	277.668	3.80878	0.3053	1.54606e-36	2.36328e-35
HTR1F	38.8366	3.77944	0.671689	2.04823e-09	9.04881e-09
LRP1B	257.23	3.74869	0.270552	1.0291e-44	1.97043e-43
AMER3	18.9681	3.74537	0.655079	1.10273e-09	4.96865e-09
VILL	116.812	3.7422	0.447536	4.22996e-18	3.18907e-17
ANXA8	1860.47	3.73622	0.154326	1.18967e-130	9.742e-129
SOWAHB	2337.89	3.73106	0.132985	2.96816e-174	4.65341e-172
MRVI1	70.9661	3.72873	0.557825	1.49433e-12	8.24376e-12
TNS3	11301.1	3.72363	0.080574	0	0
GABRB2	601.363	3.71252	0.273552	4.42765e-43	8.14607e-42
GCSAM	159.588	3.70608	0.313841	2.57308e-33	3.5648e-32
SHC2	567.936	3.70479	0.170624	2.1001e-105	1.29704e-103
TNFRSF11B	6263.51	3.6905	0.114502	6.03394e-229	1.67698e-226
ASCL1	558.828	3.68305	0.568884	1.45697e-11	7.56872e-11
FSTL5	409.506	3.67342	0.223991	1.86519e-61	5.35418e-60
CSGALNACT1	229.211	3.66976	0.415769	8.88352e-20	7.20382e-19
ANXA8L1	489.56	3.66245	0.238265	3.17088e-54	7.83875e-53
LRP2	577.037	3.66107	0.75618	1.24438e-07	4.71218e-07
APOD	1430.68	3.65743	0.148419	4.72273e-135	4.04808e-133
IL32	302.343	3.64506	0.383741	1.81292e-22	1.6594e-21
IL1RAPL2	28.2624	3.63695	0.665792	3.09306e-09	1.34733e-08
CACNA1C	19.0502	3.6296	0.990619	1.87077e-05	5.70689e-05
SNCG	105.403	3.61823	0.429372	2.76697e-18	2.10687e-17
DSC1	16.0809	3.61427	0.760499	2.53999e-07	9.34625e-07
SLC46A2	24.0202	3.61392	1.02117	2.78476e-05	8.33565e-05
SIGLEC5	9.63162	3.61276	1.80551	0.00372431	0.00811438
MMP9	854.888	3.58888	0.202754	2.91828e-71	1.04756e-69
CTAGE3P	41.2853	3.58728	0.490785	3.16602e-14	1.94228e-13
ADAM29	21.5433	3.56458	0.618151	7.79322e-10	3.54629e-09
PSG3	14.0032	3.56393	1.26291	0.000475903	0.00120874
GCNT4	59.078	3.55911	0.48422	2.39487e-14	1.48309e-13
SEMA5A	848.584	3.55555	0.189793	1.7013e-79	7.01278e-78
PRICKLE1	640.84	3.52818	0.449542	4.19497e-16	2.82898e-15
COL2A1	63.4459	3.52595	1.11609	5.93574e-05	0.000170444
LMO3	55.1357	3.52388	0.781028	2.35083e-07	8.68506e-07
C1QTNF3	395.223	3.50455	0.244279	1.01213e-47	2.13641e-46
MICAL1	1312.76	3.50256	0.19349	1.92239e-74	7.30069e-73
FBLIM1	529.067	3.50215	0.310768	1.15472e-30	1.46177e-29
FAM189A1	78.0957	3.50132	0.638045	2.12169e-09	9.36657e-09
ENC1	9271.5	3.49667	0.0909649	0	0
ACTBL2	10.0881	3.49617	1.3099	0.00103134	0.00248624
PTPRD	200.541	3.48939	0.436836	1.22978e-16	8.55113e-16
C2orf72	86.1894	3.487	0.579236	1.2991e-10	6.29577e-10
RELB	488.232	3.4821	0.171982	4.10735e-92	2.1104e-90
RCAN2	238.447	3.48152	0.210812	3.34036e-62	9.72576e-61
APOL6	1580.93	3.47383	0.107318	1.31704e-230	3.83469e-228
TCTEX1D4	19.5255	3.47272	0.838625	3.64293e-06	1.19753e-05
SRMS	220.238	3.46537	0.264877	3.95329e-40	6.7708e-39
HSPD1P6	27.4817	3.46232	0.560079	7.86418e-11	3.87464e-10
PMEL	192.659	3.46041	0.293674	2.58083e-33	3.57284e-32
TMPRSS6	186.835	3.45559	0.381018	1.24765e-20	1.05173e-19
FER1L4	1961.29	3.4521	0.269939	1.9817e-38	3.214e-37
KIAA0513	5116.47	3.4388	0.11521	6.19473e-197	1.30609e-194
MUC3A	607.036	3.43705	0.149753	2.06882e-117	1.45956e-115
HOXA10	33.0742	3.43613	0.67699	3.75872e-08	1.4959e-07
RAB7B	218.698	3.4325	0.193236	1.77894e-71	6.42343e-70
SH3TC2	240.911	3.43077	0.354235	3.22804e-23	3.04276e-22
RASD1	3227.51	3.4304	0.207737	2.32196e-62	6.8038e-61
PPFIA2	8.18122	3.42871	1.58289	0.00145132	0.00341258
VSTM2L	26.4253	3.42725	0.635457	7.35937e-09	3.10186e-08
SALL4	2755.67	3.4231	0.204361	5.64134e-64	1.71892e-62
ANXA3	4274.88	3.41407	0.116599	1.96126e-189	3.67095e-187
PCDH1	889.391	3.40081	0.14908	3.87144e-116	2.66969e-114
BMS1P3	43.5831	3.39857	0.479087	1.52127e-13	8.99572e-13
WNT4	131.752	3.39773	0.368056	2.16334e-21	1.89143e-20
EEF1A1P10	3.63024	3.39739	1.79869	0.00257176	0.00577967
BMF	3974.33	3.39436	0.101161	2.48928e-248	9.13218e-246
SASH1	1535.04	3.38907	0.120963	1.55409e-173	2.39552e-171
COL28A1	219.935	3.37196	0.321675	6.59254e-27	7.22815e-26
RP11-100G15.7	11.5601	3.36506	0.809834	3.95555e-06	1.29496e-05
ENTPD8	263.784	3.36487	0.246461	1.69477e-43	3.14012e-42
ENTPD3	45.3629	3.3595	0.81181	1.5599e-06	5.30957e-06
CGA	27.9293	3.35515	0.781369	3.02084e-06	1.0002e-05
RGS20	40.8693	3.35437	0.609573	2.35335e-09	1.03519e-08
TIMP2	4571.03	3.35183	0.0790795	0	0
MARCKSL1P1	4.61899	3.351	1.42383	0.00192989	0.00444333
MYBPHL	8.66265	3.33526	1.54658	0.00256199	0.00575985
BNIPL	282.464	3.33267	0.310271	6.76047e-28	7.69754e-27
ALDH3A1	58.8111	3.32819	1.05064	0.000362776	0.00093724
ANXA2	67024	3.32067	0.114412	3.74912e-186	6.61251e-184
SLC4A4	19.5717	3.309	0.95404	5.97277e-05	0.000171373
LRRTM3	44.5317	3.30622	0.816326	6.56042e-06	2.09684e-05
BBOX1	28.2804	3.30163	0.902018	2.68227e-05	8.04858e-05
OSR1	19.9545	3.29853	0.821762	1.93835e-06	6.54791e-06
PRKCH	2761.83	3.29597	0.127087	2.82015e-149	2.97299e-147
THSD7A	72.0478	3.29359	0.700946	1.89619e-07	7.07237e-07
FMO1	9.67885	3.29325	1.12575	0.000163494	0.000443765
BOLA2P3	10.2859	3.29086	1.0221	0.000142331	0.000390077
AP006222.2	2060.04	3.2865	0.0846635	0	0
RP11-106M3.2	23.9625	3.27881	0.755832	1.38693e-06	4.75521e-06
VCX	11.074	3.27876	0.875214	1.65931e-05	5.09573e-05
DIO1	398.515	3.27756	0.323112	2.04114e-25	2.09869e-24
TAGLN	832.746	3.26897	0.293404	6.07381e-30	7.49744e-29
COL16A1	366.726	3.25466	0.249305	4.32515e-40	7.40077e-39
ATP2A3	9842.08	3.24289	0.134477	1.95081e-129	1.58335e-127
ALDH1A2	23.0534	3.23178	0.917618	3.61107e-05	0.000106492
SLC34A3	185.652	3.22595	0.239823	2.82511e-42	5.11056e-41
IGSF22	35.2896	3.22328	0.570458	1.4501e-09	6.47499e-09
ICAM1	482.844	3.22295	0.197501	7.52424e-61	2.11359e-59
SLC25A39P1	6.10708	3.21865	1.23029	0.00127364	0.00302426
HOPX	65.5372	3.21265	0.515799	3.62017e-11	1.82531e-10
MTND4P30	3.54627	3.20735	1.66188	0.00315294	0.00697135
TLE4	228.625	3.20577	0.284873	2.73018e-30	3.40678e-29
ATP13A4	145.346	3.20423	0.740476	1.34477e-06	4.61584e-06
RP11-317B17.4	16.1096	3.2034	0.834897	1.37256e-05	4.24782e-05
GSTM5	100.419	3.19966	0.350817	9.86808e-21	8.36075e-20
ADIRF	6230.99	3.19773	0.177267	1.13097e-73	4.23377e-72
2021-09-10	623.359	3.19537	0.241478	5.01275e-41	8.75703e-40
PDGFRB	14.5877	3.19358	1.16949	0.00031656	0.000824927
CDO1	13.4601	3.19007	0.932473	5.89591e-05	0.000169431
CTSS	62.6258	3.18953	0.433351	1.7547e-14	1.0959e-13
MAP1B	454.441	3.18722	0.530705	1.64262e-10	7.88141e-10
ART5	6.72279	3.18029	1.15559	0.000571632	0.00143715
PLA2G4F	229.3	3.17393	0.279234	3.54477e-31	4.58223e-30
L1CAM	10519	3.16368	0.136867	3.62355e-119	2.63757e-117
TMSB4X	45997.1	3.15434	0.214421	6.17583e-50	1.38488e-48
SLC44A5	385.303	3.14986	0.223192	3.91642e-46	7.85124e-45
BMPR1B	417.08	3.14569	0.36085	5.91124e-20	4.83846e-19
MROH3P	5.95445	3.13814	2.08819	0.00278764	0.00622291
ACER2	567.496	3.131	0.14486	1.78571e-104	1.08822e-102
KRT20	111.554	3.12388	0.604293	1.94844e-08	7.92816e-08
FAM110C	2282.86	3.11802	0.145082	1.81044e-103	1.096e-101
MYH15	18.6937	3.11638	0.862962	3.32323e-05	9.85579e-05
LRRC15	65.9542	3.11235	1.10645	0.000926099	0.00225005
TNIK	475.877	3.1071	0.239994	2.78815e-39	4.66634e-38
KLHL30	12.0854	3.10601	0.864781	3.95793e-05	0.000116155
MAF	306.56	3.09767	0.206742	1.13915e-51	2.6789e-50
EEF1A2	43340	3.09523	0.157773	1.11658e-86	5.14611e-85
C11orf96	10.533	3.09306	1.92013	0.00205651	0.00471827
CDC42EP3	1292.6	3.0913	0.179021	9.17425e-68	2.9997e-66
RNF217	36.5878	3.09062	0.617351	5.03028e-08	1.97581e-07
CPNE4	251.302	3.09019	0.367301	2.80723e-18	2.13575e-17
GRIK2	50.5101	3.08943	0.56962	4.87592e-09	2.09067e-08
RP11-96C23.11	214.954	3.08917	0.31561	1.46254e-23	1.39799e-22
HNRNPA1P33	44.8655	3.08911	0.507332	1.55926e-10	7.49514e-10
TACSTD2	30248.2	3.08874	0.0641131	0	0
ANTXR2	857.788	3.08127	0.158701	2.99958e-85	1.35855e-83
MPZL2	2514.27	3.078	0.101678	3.596e-202	8.14337e-200
LBH	385.738	3.07094	0.379782	6.84943e-17	4.82485e-16
PIWIL4	47.0474	3.06982	0.626289	7.04837e-08	2.7276e-07
ZNF732	13.9618	3.06909	0.633241	1.44907e-07	5.45908e-07
TNFRSF14	45.4199	3.06566	0.473823	1.2171e-11	6.36726e-11
AL513122.1	1398.27	3.06106	0.37407	2.76261e-17	1.99585e-16
PPP2R2B	581.713	3.05942	0.158309	3.58342e-84	1.5954e-82
DRD1	93.0324	3.05514	0.338766	2.89211e-20	2.3972e-19
RP1-122P22.2	53.7966	3.04978	0.534066	9.59447e-10	4.34118e-09
TNF	26.0185	3.03869	0.677876	1.13338e-06	3.91518e-06
AMOT	1568.28	3.02327	0.211998	4.40351e-47	9.12697e-46
MEGF10	19.1995	3.02323	1.03681	0.000173311	0.000468608
CEBPD	1278.66	3.01398	0.170652	9.20442e-71	3.25312e-69
SLC9A2	1527.2	3.01137	0.238512	1.59509e-37	2.51148e-36
IGDCC3	1615.04	3.00838	0.183401	1.89301e-61	5.42554e-60
WBSCR17	6.89791	3.00583	1.14608	0.000759485	0.00187072
CYP26A1	192.054	3.00095	0.322916	1.73193e-21	1.52076e-20
ARHGDIB	190.002	2.99754	0.212843	6.46547e-46	1.28629e-44
UTRN	2616.61	2.99695	0.351653	1.51869e-18	1.16851e-17
PSG8	89.0493	2.99654	0.547401	5.45635e-09	2.33083e-08
CAPN14	23.9251	2.99252	0.632092	2.33752e-07	8.63934e-07
ENOX1	167.58	2.99185	0.286789	2.19136e-26	2.33834e-25
KIFC3	1072.82	2.98957	0.190566	9.15338e-57	2.38834e-55
SLC6A3	23.9804	2.98839	0.807176	1.69601e-05	5.20406e-05
DPYD	555.082	2.98384	0.125573	8.14481e-126	6.30381e-124
LARP6	399.289	2.98334	0.21712	5.80177e-44	1.08816e-42
MYOZ1	189.475	2.9831	0.305305	1.66516e-23	1.58753e-22
GRAPL	6.99567	2.98256	1.48327	0.00372796	0.00811944
OPTN	4331.1	2.96662	0.0809512	3.85799e-295	2.14446e-292
JAKMIP2	382.078	2.96117	0.303371	1.36102e-23	1.30163e-22
COLQ	149.661	2.96054	0.591828	5.23698e-08	2.05436e-07
EMP1	137.076	2.96028	0.490578	1.16115e-10	5.64361e-10
BEAN1	47.7728	2.95696	0.482678	9.63358e-11	4.71727e-10
AMTN	80.994	2.95307	0.53048	2.54835e-09	1.11722e-08
MYRFL	9.63746	2.95202	1.06244	0.000431065	0.00110064
FAM83A	659.52	2.94887	0.185547	9.48322e-58	2.51011e-56
CYP4F8	21.7947	2.94407	0.985222	0.000205285	0.000549111
SCN9A	93.3138	2.94365	0.407481	4.9392e-14	2.99702e-13
IRS4	65.6153	2.94168	0.494572	3.04418e-10	1.43068e-09
SMIM5	608.678	2.93523	0.166006	4.92656e-71	1.75813e-69
DENND3	657.278	2.93164	0.179111	4.01925e-61	1.13773e-59
RP6-24A23.6	10.0988	2.92991	0.959594	0.000229747	0.00061017
ABHD4	1743.97	2.92835	0.200043	1.76262e-49	3.90008e-48
ADAM28	50.9535	2.9256	0.629824	2.68544e-07	9.85576e-07
RAPGEF2	1607.87	2.92438	0.236732	5.12505e-36	7.69933e-35
MUC20P1	20.4968	2.92018	0.65004	8.07624e-07	2.83201e-06
TDRP	16.1077	2.91589	1.40153	0.00166425	0.0038765
SERPING1	67.3335	2.91057	0.383755	4.09811e-15	2.63391e-14
IGSF23	9.19872	2.90629	1.4392	0.00292027	0.00650001
TMEM45B	1114.54	2.90488	0.225403	5.97343e-39	9.87122e-38
RP11-603J24.7	8.7223	2.90163	1.04876	0.000713728	0.00176441
ADAMTS7	92.3205	2.90006	0.358448	6.75123e-17	4.7575e-16
MROH2A	42.2145	2.89558	0.754589	7.39451e-06	2.35237e-05
PRRT4	221.71	2.89239	0.2297	1.82367e-37	2.85911e-36
LPAR6	37.45	2.88338	0.685137	2.2887e-06	7.66788e-06
PID1	167.561	2.87981	0.403803	1.02147e-13	6.07942e-13
ZDHHC1	31.5738	2.8753	0.649835	6.65655e-07	2.35398e-06
TRIM9	102.79	2.87355	0.653365	1.04667e-06	3.62724e-06
STAG3	1248.02	2.87128	0.196612	3.09261e-49	6.77751e-48
TMEM139	1114.16	2.86193	0.135789	1.27577e-99	7.29017e-98
LINC01085	15.4452	2.85598	0.747613	1.47319e-05	4.54851e-05
SYCP2	1034.38	2.85253	0.282021	5.48478e-25	5.54616e-24
TRIM29	94.3361	2.85225	0.473913	9.182e-11	4.50456e-10
SVOPL	82.3049	2.8521	0.351887	7.17979e-17	5.05174e-16
APOL1	264.918	2.84465	0.304952	1.19354e-21	1.05815e-20
TOM1L2	8876.16	2.84117	0.0875271	4.60626e-232	1.40821e-229
GPR143	315.181	2.84071	0.284368	1.94599e-24	1.92324e-23
MAP2	491.614	2.8401	0.237917	9.30266e-34	1.31261e-32
VIPR1	430.109	2.83693	0.17218	4.71634e-62	1.36886e-60
RP11-305F5.2	5.70506	2.83241	1.18905	0.00165123	0.00384713
FYN	379.149	2.82869	0.204522	2.43984e-44	4.63292e-43
MEF2C	150.324	2.82517	1.11055	0.000330581	0.000859756
PCDHB10	215.356	2.82442	0.211059	1.03776e-41	1.84454e-40
FSCN1	4471.24	2.8211	0.155942	4.7458e-74	1.7912e-72
TUFT1	6571.83	2.81873	0.0871189	1.37074e-230	3.92866e-228
HLA-DRB5	28.5718	2.81367	0.504479	3.59955e-09	1.56128e-08
UPP1	395.94	2.81303	0.253601	1.25781e-29	1.52997e-28
ZNF704	1848.95	2.80834	0.146734	1.12644e-82	4.90791e-81
GATS	1394.75	2.80526	0.187314	1.29588e-51	3.03967e-50
CD74	126.096	2.80369	0.365593	1.91237e-15	1.25191e-14
TACC1	17093.9	2.80296	0.107916	1.28421e-149	1.36955e-147
HUNK	716.174	2.8025	0.311582	2.95047e-20	2.44446e-19
RP11-269G24.7	25.0705	2.78984	0.773363	3.04796e-05	9.07904e-05
TMEM178A	21.2804	2.78433	0.834596	7.89371e-05	0.000223035
NECTIN3	690.816	2.78194	0.219952	1.26743e-37	2.00245e-36
HES2	297.571	2.7813	0.237711	1.27305e-32	1.72209e-31
NATD1	1014.37	2.77854	0.136655	4.09399e-93	2.11538e-91
GPRC5A	20028.2	2.77762	0.093376	2.59351e-195	5.28586e-193
NCF2	434.091	2.77568	0.388413	3.10108e-14	1.90436e-13
CD24	66033.4	2.77379	0.0691746	0	0
SPOCK2	472.842	2.77113	0.391318	1.58285e-13	9.34177e-13
ITGAM	101.184	2.7673	0.55647	5.86238e-08	2.28503e-07
ZNF185	2581.35	2.76523	0.0927054	1.81791e-196	3.78931e-194
BCAM	10870.9	2.76502	0.100908	3.29986e-166	4.55108e-164
VIM	97.6667	2.75961	0.383173	5.81865e-14	3.51785e-13
GDF15	4633.63	2.7586	0.175702	2.015e-56	5.2353e-55
CPLX4	9.34539	2.756	0.886928	0.000191194	0.000513631
CHRD	835.099	2.75421	0.20479	3.84004e-42	6.91245e-41
TXNIP	16506	2.75372	0.139093	3.87318e-88	1.85015e-86
SLC8A3	11.6516	2.75061	1.12856	0.00115868	0.00277101
RP11-61L23.2	12.1612	2.74714	1.00497	0.000753531	0.00185655
KISS1	56.0513	2.74354	0.487345	1.92169e-09	8.50411e-09
PLCL1	40.8576	2.73997	0.500395	4.3878e-09	1.88844e-08
DDO	11.3667	2.73893	0.852912	0.000140896	0.000386489
PIK3IP1	1034.85	2.73828	0.192319	5.16187e-47	1.06746e-45
HSPA8P5	7.62039	2.73815	1.37279	0.00368117	0.00802802
PSCA	62.7161	2.73774	0.474787	9.07741e-10	4.11433e-09
DPP4	73.0958	2.7367	0.496216	4.6947e-09	2.01627e-08
CARD6	23.3259	2.73669	0.640299	2.11171e-06	7.10343e-06
SH3BGRL2	522.494	2.73486	0.170003	2.5313e-59	6.95086e-58
CLEC2D	661.29	2.73478	0.451419	1.59249e-10	7.6529e-10
EEF1GP4	22.5853	2.73267	0.836241	0.000120536	0.000333988
PALM2-AKAP2	85.7623	2.73238	0.541962	6.2466e-08	2.42912e-07
BIK	391.897	2.73028	0.244859	7.15864e-30	8.81282e-29
NEDD9	2619.41	2.72974	0.123968	2.43433e-108	1.57784e-106
RCAN1	3344.44	2.72822	0.120158	4.38759e-115	2.99188e-113
SNAP91	63.3174	2.7259	0.723263	1.51676e-05	4.67202e-05
TNFRSF21	3352.36	2.72352	0.10045	7.14499e-163	9.16507e-161
RARRES3	105.787	2.72101	0.337923	8.32006e-17	5.825e-16
NXPH1	53.5077	2.71981	0.480658	1.45747e-09	6.50314e-09
FOXO4	1191.8	2.71934	0.185025	8.35006e-50	1.86332e-48
ARPP21	16.5094	2.71866	1.7372	0.00207597	0.00475399
CCDC85A	716.146	2.71666	0.120664	5.67766e-112	3.82887e-110
CACNG4	15031	2.71568	0.0886531	6.67315e-207	1.58968e-204
KIF28P	158.971	2.71509	0.487076	2.51119e-09	1.10171e-08
UBE2QL1	574.383	2.71474	0.181293	1.0699e-51	2.51929e-50
PIP5K1B	92.8392	2.71289	0.431601	2.98451e-11	1.5148e-10
INHA	124.113	2.71211	0.292167	1.94451e-21	1.70254e-20
RP4-809F4.1	5.2464	2.70666	1.28848	0.00329274	0.00725105
RUBCNL	32.438	2.70636	0.920541	0.000263151	0.000693133
NEURL3	12.7467	2.70575	0.851385	0.000153439	0.000418767
PRR29	38.3471	2.70487	0.606533	7.59145e-07	2.66865e-06
CNR1	51.9051	2.70403	0.850347	7.71042e-05	0.000218159
BEX4	236.416	2.70106	0.245036	2.68389e-29	3.22612e-28
LIMS4	9.51129	2.69646	1.31757	0.00369021	0.0080439
TINAGL1	41.4227	2.69146	0.460168	5.33603e-10	2.45803e-09
ABC7-42404400C24.1	342.998	2.68967	0.267701	1.21175e-24	1.20538e-23
PHLDB2	2551.09	2.68954	0.146411	3.0948e-76	1.21299e-74
PHLDA1	3081.48	2.68825	0.0980078	1.34315e-166	1.86647e-164
PCDHGA3	22.491	2.68662	0.588505	6.42232e-07	2.27378e-06
PPARGC1A	118.918	2.68273	0.608704	5.97958e-07	2.12236e-06
PXDC1	146.806	2.68208	0.291894	4.26215e-21	3.67736e-20
FRAS1	1785.05	2.68111	0.141866	1.78753e-80	7.50313e-79
PIFO	100.399	2.6808	0.321369	6.4002e-18	4.78788e-17
KCNJ13	16.4178	2.66901	0.777196	5.13626e-05	0.000148463
CTD-2020K17.4	33.9894	2.66557	0.510916	1.98336e-08	8.06848e-08
CLDN1	2784.2	2.66372	0.153472	1.52028e-68	5.06106e-67
PTK6	1696.31	2.66302	0.109829	9.34594e-131	7.72219e-129
SLURP1	13.1355	2.66095	0.833875	0.000134648	0.00037046
SPATC1	24.2531	2.66075	0.655328	5.00855e-06	1.62432e-05
BATF2	89.6341	2.66049	0.324137	3.32276e-17	2.38924e-16
TTC21A	197.948	2.66016	0.315706	2.96796e-18	2.25243e-17
CTD-2139B15.1	12.7687	2.65392	1.0858	0.0012492	0.00297006
FGD5	45.9779	2.64911	0.361194	2.46843e-14	1.52658e-13
GLDC	50.864	2.64447	1.15399	0.00207587	0.00475399
FILIP1L	75.5326	2.63532	0.41449	2.26394e-11	1.16128e-10
YPEL3	3196.37	2.63473	0.0989546	3.80159e-157	4.49888e-155
CYP2C8	119.484	2.62147	0.37133	1.81004e-13	1.06313e-12
FAM110B	403.616	2.62136	0.289813	1.42871e-20	1.20104e-19
EGFR	1589.04	2.61851	0.157477	5.50799e-63	1.64015e-61
NPNT	15369.2	2.6158	0.126751	1.6973e-95	9.1301e-94
TJP2	3754.73	2.61477	0.143931	1.24613e-74	4.76203e-73
EFNA1	8240.9	2.61332	0.0843393	1.1081e-211	2.71011e-209
MYO15B	1724.78	2.61122	0.268515	2.82749e-23	2.67343e-22
IQCJ-SCHIP1	71.2139	2.6054	0.464898	2.44889e-09	1.07567e-08
MAFB	547.8	2.6048	0.184094	2.43926e-46	4.93311e-45
C19orf33	1786.97	2.60343	0.238707	1.50682e-28	1.75824e-27
ATP7B	2854.36	2.60089	0.126761	2.01397e-94	1.06462e-92
RND1	1533.26	2.60025	0.217628	7.57386e-34	1.07363e-32
SATB1	1163.12	2.59955	0.268465	4.31821e-23	4.04127e-22
CLIC5	288.419	2.59553	0.29523	1.63013e-19	1.3086e-18
MUC12	13.6963	2.59456	1.50945	0.00230639	0.00523202
PPL	9258.59	2.59106	0.0825285	3.20652e-217	8.05715e-215
MVP	1503.66	2.58767	0.167179	5.60224e-55	1.4077e-53
DKK1	6583.7	2.58708	0.130872	6.93341e-88	3.28629e-86
NPC1L1	172.845	2.58284	0.321844	1.17736e-16	8.19904e-16
TTC23L	62.9854	2.57986	0.656452	8.71901e-06	2.75651e-05
ANO2	41.1694	2.57853	0.894419	0.000498478	0.00126258
LIMS2	16.9313	2.57245	0.977231	0.000934112	0.00226706
CCND2	18.4203	2.57217	0.733292	5.11783e-05	0.000148
NIPSNAP3B	124.78	2.57207	0.525528	9.47838e-08	3.63272e-07
TMEFF1	60.5657	2.56917	0.501553	3.3357e-08	1.33131e-07
ZNF175	37.047	2.56796	1.03373	0.00086891	0.00212088
ABCA6	49.1617	2.56564	0.45153	1.9744e-09	8.73317e-09
KRT86	1437.44	2.56515	0.159493	4.10216e-59	1.1214e-57
PKD1L1	18.1621	2.5621	0.899103	0.000288548	0.000755579
NABP1	1725.98	2.56132	0.162916	1.6451e-56	4.28636e-55
GABARAPL1	300.801	2.55719	0.36997	5.96369e-13	3.37734e-12
RBMS1	2484.32	2.55648	0.168862	1.14747e-52	2.74063e-51
KPNA7	13.783	2.5539	0.805945	0.000203712	0.000545105
CD163L1	35.9601	2.55264	0.90712	0.000366805	0.000946716
DOCK3	506.176	2.54915	0.217862	1.51749e-32	2.0437e-31
KRT87P	529.057	2.54508	0.150215	3.62595e-65	1.13694e-63
RP11-885L14.1	10.0135	2.53529	1.20854	0.00310076	0.00686486
PAK3	99.9231	2.53273	0.384492	5.31123e-12	2.83621e-11
QPCT	226.877	2.53027	0.199741	1.28456e-37	2.02777e-36
INSL6	12.1268	2.52981	1.02717	0.00122542	0.0029173
RP11-474D14.2	15.6853	2.52525	0.873031	0.000396998	0.00101948
ALPK3	220.446	2.52347	0.590009	1.67626e-06	5.68665e-06
KRTAP5-10	13.9113	2.52205	0.751858	8.9637e-05	0.000251447
SLC31A2	408.528	2.5208	0.17154	8.59584e-50	1.91584e-48
RPS6KA2	523.362	2.51977	0.225014	8.33261e-30	1.02169e-28
FOXD4L1	23.5494	2.51621	0.602775	3.80014e-06	1.24631e-05
HLA-B	1636.2	2.51549	0.149877	3.86128e-64	1.18243e-62
ZNF469	708.841	2.51404	0.162473	7.4688e-55	1.87159e-53
GABRA2	32.1082	2.51365	0.544241	4.53607e-07	1.62701e-06
TFAP2B	10.7569	2.51364	1.37677	0.0042291	0.00913608
ABCG2	2064.86	2.51264	0.150281	1.3173e-63	3.96117e-62
SLFN5	309.684	2.51121	0.26558	3.19319e-22	2.89105e-21
PTPRE	828.939	2.5102	0.169744	1.6935e-50	3.85886e-49
AC007325.4	81.2098	2.50985	0.617502	4.53739e-06	1.47596e-05
CDK14	341.797	2.50884	0.310537	7.11719e-17	5.01154e-16
KRT17	1860.56	2.50859	0.199217	3.80695e-37	5.90787e-36
CYP4Z2P	16.5537	2.50779	1.03411	0.00112988	0.00270637
STAT5A	132.254	2.50709	0.321912	5.70929e-16	3.82349e-15
RP11-730A19.9	6.69164	2.50636	1.17238	0.00318603	0.00703605
RP5-999L4.2	76.0613	2.50543	0.328666	3.50302e-15	2.26253e-14
CITED2	13434.9	2.50435	0.112194	3.20154e-111	2.15113e-109
KRT16	293.084	2.50416	0.227087	4.35081e-29	5.18564e-28
RP11-123J14.4	9.23515	2.50267	1.1394	0.00234366	0.00531
PRSS51	18.8659	2.50216	0.846615	0.00024108	0.000638115
SLC5A9	12.9702	2.49718	0.99073	0.00077005	0.00189394
ITGB4	13601.3	2.49513	0.094824	1.87897e-153	2.15412e-151
RP11-248C1.3	113.116	2.49412	0.270996	4.63198e-21	3.98707e-20
LRRC17	15.0248	2.49325	0.954836	0.000582852	0.00146335
PRSS23	5318.01	2.4881	0.112556	4.49968e-109	2.95834e-107
MBNL2	1038.41	2.48438	0.216904	3.09135e-31	4.0074e-30
ATP8A1	1186.26	2.48035	0.230516	7.1848e-28	8.16042e-27
RENBP	121.629	2.47631	0.301607	3.00552e-17	2.16707e-16
AMY2B	157.23	2.47621	0.491955	5.88393e-08	2.29197e-07
NMNAT2	685.593	2.47473	0.206348	4.76258e-34	6.7721e-33
LURAP1L	870.301	2.46975	0.127866	5.77528e-84	2.55884e-82
CGB7	11.7086	2.46953	1.18836	0.00216865	0.00494525
CAPN8	627.561	2.46682	0.365167	1.51051e-12	8.33049e-12
HLA-DQB1	423.622	2.4643	0.209077	5.76592e-33	7.91057e-32
TNNI1	319.314	2.46355	0.280574	2.01227e-19	1.60622e-18
CTF1	282.087	2.45983	0.21108	2.4829e-32	3.3171e-31
NRCAM	4626.28	2.45791	0.142396	1.4003e-67	4.54614e-66
ATP10B	32.7243	2.45725	0.709151	6.20943e-05	0.000177774
RPS6P12	12.0037	2.45662	1.08017	0.00210105	0.00480423
IL18	62.7414	2.45653	0.488939	6.68271e-08	2.59211e-07
MDK	12832.4	2.45367	0.153956	5.10193e-58	1.35827e-56
ATP6V0A4	484.587	2.4511	0.18838	1.70622e-39	2.86342e-38
GPR161	365.903	2.44996	0.480641	3.9241e-08	1.55901e-07
YPEL1	313.786	2.4444	0.245858	3.70193e-24	3.62544e-23
GSAP	464.644	2.44278	0.247895	1.04296e-23	1.00215e-22
FBXO2	879.788	2.43746	0.238816	2.45778e-25	2.51159e-24
GRID2IP	104.732	2.43416	0.293505	1.30658e-17	9.62515e-17
SLC44A3	67.8478	2.43293	0.503888	1.48098e-07	5.57585e-07
RASL11B	112.542	2.43255	0.297531	3.56282e-17	2.55584e-16
GAB1	1692.98	2.43248	0.124777	1.71565e-85	7.8284e-84
C3orf52	720.265	2.4281	0.118172	1.19173e-94	6.33621e-93
CADM2	106.718	2.42456	0.349695	5.63865e-13	3.20415e-12
CLCF1	962.604	2.4238	0.118396	5.86153e-94	3.08074e-92
ANKRD1	2126.62	2.41915	0.299906	9.77441e-17	6.83017e-16
KAAG1	76.4488	2.41804	0.387253	5.44729e-11	2.71373e-10
CPE	4988.8	2.41772	0.161108	8.77125e-52	2.07334e-50
SYT9	10.8524	2.41747	0.996887	0.00141295	0.00332791
MATN3	612.183	2.41628	0.186536	3.02008e-39	5.0499e-38
ANKRD37	278.435	2.41619	0.229411	8.42463e-27	9.17109e-26
NTF4	42.2503	2.4139	0.639481	1.22613e-05	3.81138e-05
AKAP2	185.437	2.41208	0.507077	2.50888e-07	9.23732e-07
LIMA1	2046.24	2.40731	0.104477	2.29965e-118	1.63498e-116
HCST	14.5882	2.40358	0.729648	0.000107681	0.000299862
NECTIN4	3152.33	2.39932	0.0838456	6.68315e-181	1.12467e-178
PTN	40.7199	2.39887	0.473904	5.96469e-08	2.32294e-07
IZUMO4	105.931	2.39741	0.317288	3.62617e-15	2.3396e-14
HMGCLL1	61.9104	2.39664	0.388213	1.0385e-10	5.07304e-10
GPM6A	51.5787	2.3931	0.656838	2.61935e-05	7.86748e-05
NPAS2	656.476	2.38897	0.16112	1.43562e-50	3.2794e-49
SUSD1	708.232	2.38783	0.147179	5.25367e-60	1.46234e-58
RP11-611L7.2	31.2335	2.38561	0.499572	2.43205e-07	8.96704e-07
TGFBR3	369.736	2.38111	0.342602	4.55293e-13	2.60738e-12
MACC1	2686.47	2.37982	0.161568	5.89504e-50	1.32353e-48
BRINP3	139.603	2.37951	0.995437	0.00207269	0.00474945
RP11-426L16.10	41.0102	2.37944	0.61061	1.10159e-05	3.43939e-05
SYNGR3	1211.45	2.3741	0.102721	5.85857e-119	4.23086e-117
RP11-466P24.5	43.2848	2.37154	0.486734	1.5504e-07	5.82766e-07
ANKRD22	43.4771	2.36971	0.572348	4.2101e-06	1.37437e-05
GABBR2	299.049	2.3685	0.458722	1.70149e-08	6.9542e-08
ITGA9	47.4742	2.36771	0.775549	6.91677e-05	0.000196918
SEMA7A	815.358	2.36732	0.198301	9.47601e-34	1.33604e-32
PLA2G4C	285.513	2.36626	0.257216	4.83255e-21	4.15582e-20
PLAT	67.2176	2.36237	0.61543	1.26917e-05	3.94115e-05
RP11-548H18.2	18.1302	2.36225	0.646709	3.17339e-05	9.44345e-05
RGAG4	370.054	2.35999	0.179715	2.40776e-40	4.13535e-39
EVA1B	658.374	2.35697	0.25065	7.33828e-22	6.55655e-21
CTSO	778.473	2.35605	0.121206	7.10367e-85	3.19369e-83
GRM4	674.169	2.35322	0.275187	1.49704e-18	1.15282e-17
ERICH2	56.9873	2.35186	0.472777	7.50332e-08	2.89571e-07
MUC15	10.2123	2.34951	1.02048	0.00253174	0.00569813
LMCD1	1028.92	2.34837	0.254953	4.43068e-21	3.81738e-20
GBP1	66.1793	2.34616	0.76542	0.000188168	0.000506022
NAV2	711.652	2.34489	0.211673	1.96578e-29	2.37695e-28
SPINK1	49.8575	2.3424	0.810769	0.000324601	0.00084504
SLC38A11	24.2149	2.33868	0.91532	0.000728784	0.00179896
PMP22	2975.64	2.33641	0.305669	2.13957e-15	1.39716e-14
GATA2	2445.32	2.33609	0.0880051	3.7e-156	4.29551e-154
CHRM4	9.91745	2.33074	0.955227	0.00146804	0.00344748
TNFRSF12A	7241.11	2.32893	0.189051	1.02488e-35	1.52965e-34
HS3ST6	13.7297	2.32778	0.716682	0.000161522	0.000438868
FAM20C	2997.92	2.32654	0.190254	2.59655e-35	3.82558e-34
CNTN5	137.36	2.32561	0.239827	4.94419e-23	4.62003e-22
MCF2L	1778.1	2.32275	0.206389	3.09425e-30	3.85322e-29
CNTN3	285.928	2.32159	0.362006	1.73983e-11	8.98474e-11
CAPN2	5064.12	2.31743	0.0800568	5.27516e-185	9.12851e-183
SOX4	20149.2	2.31319	0.066401	1.03828e-266	4.42911e-264
SERPINA12	53.1235	2.30648	0.557228	4.53573e-06	1.47568e-05
NDST3	107.03	2.3061	0.396085	7.23095e-10	3.2978e-09
KRT13	599.454	2.29678	0.234408	1.25706e-23	1.20346e-22
SH2D5	180.611	2.29441	0.344257	3.33605e-12	1.80511e-11
FBXO32	518.516	2.29377	0.210761	1.95504e-28	2.27402e-27
PBXIP1	3463.63	2.2929	0.0907541	1.18382e-141	1.12512e-139
CAPN12	134.256	2.2902	0.363883	3.33717e-11	1.68633e-10
PROC	9.87959	2.2872	1.06694	0.00209596	0.0047944
PLAC1	61.4612	2.28679	0.461904	9.80041e-08	3.75066e-07
MASP1	12.6844	2.28603	1.14976	0.00385041	0.00836132
PLB1	6.48682	2.2845	1.17604	0.00394274	0.00854361
SP6	908.994	2.28369	0.125712	1.34234e-74	5.11901e-73
LRP2BP	169.971	2.28273	0.248449	6.47716e-21	5.54671e-20
CYB5R1	4371.6	2.28161	0.0820011	3.14061e-171	4.64583e-169
COL4A2	11.9328	2.2809	1.0493	0.00144993	0.00341063
GFRA2	111.133	2.28016	0.566396	6.95365e-06	2.21712e-05
LPA	28.8525	2.27547	0.516677	1.33758e-06	4.5929e-06
TP53INP1	7163.31	2.27392	0.0762856	4.82695e-196	9.94839e-194
CALCOCO1	2389.28	2.27152	0.090568	1.44675e-139	1.35396e-137
LUZP2	240.248	2.27087	0.252204	2.56268e-20	2.12799e-19
GBP3	356.573	2.27077	0.330028	8.59666e-13	4.81198e-12
EPOR	962.616	2.26379	0.149993	2.75165e-52	6.53801e-51
ARID5B	1882.98	2.26376	0.0914964	2.33318e-136	2.07755e-134
PKD1L2	342.714	2.26156	0.195562	9.31755e-32	1.22693e-30
SERPINB8	297.785	2.26138	0.283177	1.95889e-16	1.34678e-15
ROR1	66.3414	2.26108	0.409343	4.36348e-09	1.87842e-08
B3GALT4	144.115	2.25938	0.295368	2.99733e-15	1.94482e-14
WNT9A	1231.9	2.25893	0.124851	5.4125e-74	2.03863e-72
MAN1C1	228.977	2.25365	0.221467	2.36672e-25	2.42259e-24
RP11-226E21.4	72.2562	2.25342	0.286835	6.44072e-16	4.30077e-15
TMEM8B	214.961	2.25237	0.306678	2.8978e-14	1.78191e-13
CLCNKA	15.4827	2.25232	1.05039	0.00131267	0.00310968
SCN1B	937.906	2.25211	0.167597	3.73683e-42	6.73327e-41
SUSD6	4394.57	2.25108	0.111593	2.69268e-91	1.36066e-89
NDRG1	1499.77	2.23768	0.157697	1.72195e-46	3.49786e-45
LIPA	7826.55	2.23532	0.0860688	4.62739e-150	5.0524e-148
UNC13D	6296.93	2.23376	0.145927	1.12198e-53	2.74407e-52
TRIM17	31.6038	2.23287	0.483562	5.57489e-07	1.98529e-06
PODXL	4570.84	2.23249	0.105384	2.04499e-100	1.18332e-98
OLR1	43.0918	2.23203	0.867033	0.00064773	0.00161387
FN1	6014.65	2.23174	0.191566	3.53959e-32	4.70824e-31
PSG9	528.059	2.23158	0.311133	9.72307e-14	5.79812e-13
SMPD3	187.274	2.23094	0.443585	5.47062e-08	2.14189e-07
RHOU	403.641	2.23071	0.138502	4.90336e-59	1.33644e-57
CACFD1	2608.19	2.23043	0.178548	1.27605e-36	1.95871e-35
C1orf101	33.7894	2.22848	0.778984	0.000447722	0.00114095
NTNG1	118.33	2.22724	0.435054	4.31583e-08	1.70578e-07
CELF6	20.3468	2.22675	0.802581	0.000654319	0.00162839
INSL4	67.6739	2.22663	0.474184	3.34746e-07	1.21758e-06
MYO1F	62.7873	2.22658	0.388859	1.62973e-09	7.24881e-09
RP4-669L17.10	666.199	2.22646	0.204841	3.00057e-28	3.46815e-27
UPF3AP3	17.7368	2.22607	0.740078	0.000310225	0.000808994
SHANK2	5013.18	2.22547	0.093453	3.95911e-126	3.0903e-124
CPAMD8	140.233	2.22399	0.304076	3.39331e-14	2.07617e-13
ZNF528	219.636	2.22084	0.299668	1.84245e-14	1.14953e-13
HSH2D	636.603	2.22068	0.16522	5.32714e-42	9.56123e-41
CAB39L	545.602	2.21919	0.186246	1.26039e-33	1.76619e-32
ZNF804A	43.9314	2.21892	0.438223	6.06597e-08	2.36088e-07
TM4SF1	1011.5	2.21806	0.26651	1.28651e-17	9.48492e-17
CH507-396I9.7	54.2448	2.21755	0.406485	6.81972e-09	2.88368e-08
SAMD4A	3973.21	2.21684	0.0787832	4.89377e-175	7.87425e-173
XG	75.9392	2.21678	0.82766	0.000512779	0.00129629
IDSP1	11.5792	2.21594	0.953591	0.00232385	0.00526771
PLLP	434.145	2.21515	0.186472	2.15596e-33	2.99823e-32
SGK223	1301.09	2.21467	0.11227	2.98862e-87	1.38435e-85
CTSF	1222.93	2.21448	0.118397	6.38965e-79	2.61619e-77
B3GNT3	353.128	2.21349	0.195032	9.69434e-31	1.22976e-29
TMEM86A	321.939	2.21302	0.275916	1.37708e-16	9.54999e-16
UBE2Q2P1	229.589	2.21132	0.277693	2.85047e-16	1.93653e-15
TSPAN19	36.3844	2.20343	0.874784	0.00132911	0.00314499
C10orf10	238.625	2.20204	0.196651	6.39656e-30	7.88522e-29
FSTL1	83.397	2.19906	0.49955	1.15106e-06	3.97401e-06
ULBP2	298.345	2.19703	0.19954	5.87554e-29	6.97573e-28
RP11-75L1.2	57.5647	2.1955	0.607007	4.16907e-05	0.000121908
ASCL5	65.9301	2.19187	0.400781	6.413e-09	2.71923e-08
DYNC1I1	46.0715	2.19133	0.416904	2.50316e-08	1.00913e-07
UPK3BL	1170.93	2.18854	0.145382	5.592e-52	1.32696e-50
PRSS8	6170.29	2.18671	0.111094	4.83808e-87	2.23539e-85
SGMS2	1114.43	2.18652	0.175743	2.26582e-36	3.4434e-35
ARHGAP4	663.622	2.18384	0.172706	1.7423e-37	2.73621e-36
IGFN1	18.9453	2.18202	0.838976	0.000853191	0.00208362
CACNG6	36.7762	2.18131	0.827176	0.000783331	0.00192377
MAPK11	687.656	2.17997	0.154505	4.29111e-46	8.59299e-45
BBC3	923.813	2.17819	0.180108	1.75424e-34	2.51982e-33
MUC1	2845.2	2.17658	0.168855	8.13335e-39	1.33923e-37
FAM47E-STBD1	476.516	2.17628	0.379332	1.45181e-09	6.48101e-09
CTTNBP2NL	1808.44	2.1758	0.139521	1.2036e-55	3.08778e-54
TRIM26BP	6.67636	2.17359	0.945633	0.00230088	0.00522146
SCHIP1	146.114	2.16919	0.416204	2.65033e-08	1.06588e-07
MOB3C	1111.09	2.16509	0.152631	1.7099e-46	3.47724e-45
VGF	912.741	2.16298	0.168764	1.80153e-38	2.92956e-37
CADM1	4458.55	2.16234	0.126185	1.38316e-66	4.44331e-65
ITGB8	702.457	2.16211	0.138762	2.27962e-55	5.81574e-54
JPH3	907.935	2.16034	0.16705	3.85751e-39	6.43257e-38
OLFML3	466.162	2.15294	0.149062	4.31769e-48	9.18787e-47
TSPAN1	830.031	2.15091	0.165521	1.40674e-39	2.37823e-38
LGALS3	5338.87	2.14904	0.138179	2.55402e-55	6.49769e-54
SDCBP2	115.235	2.14788	0.336107	2.25627e-11	1.15767e-10
TCAF2	155.371	2.1477	0.231864	3.10389e-21	2.69449e-20
FLVCR2	1050.01	2.14756	0.122355	2.04773e-69	6.99469e-68
DCDC2	12070.7	2.1475	0.101826	1.59448e-99	9.0831e-98
PCDHB6	13.261	2.14748	0.787707	0.000765112	0.00188331
ALPK2	12.2594	2.147	1.03152	0.00398387	0.00862865
ITGA3	10695.6	2.14333	0.101839	4.13625e-99	2.34895e-97
ARHGEF37	603	2.14317	0.336533	2.70389e-11	1.37732e-10
ARL4C	422.482	2.14182	0.143696	5.11567e-51	1.18595e-49
CDRT1	72.4153	2.14032	0.496154	2.18858e-06	7.34722e-06
PHACTR2	3294.16	2.14018	0.123325	2.7027e-68	8.91646e-67
MGAT4EP	28.2887	2.13987	0.583293	3.36296e-05	9.96717e-05
VWA7	134.215	2.13857	0.496941	2.16591e-06	7.27644e-06
CALD1	2630.92	2.13697	0.140718	7.76502e-53	1.86921e-51
CD226	25.0258	2.13497	1.01836	0.00327311	0.00721445
MEGF6	1850.07	2.13397	0.201283	4.39707e-27	4.85e-26
PSMC1P7	33.7118	2.13333	0.81445	0.000944948	0.00229123
OPN3	791.681	2.13048	0.169797	5.17062e-37	8.00378e-36
C3	250.432	2.12962	0.190256	6.05482e-30	7.47903e-29
PLCXD2	221.526	2.12952	0.39739	1.19892e-08	4.96764e-08
PLEKHG6	511.998	2.1269	0.217432	1.84102e-23	1.75246e-22
PCDHAC2	187.227	2.12658	0.440584	1.90286e-07	7.09578e-07
TTYH1	97.8508	2.1241	0.329181	1.45944e-11	7.57944e-11
ZDHHC7	15014.3	2.12284	0.0520167	0	0
MYO3B	13.3667	2.12201	0.717518	0.000381277	0.000981719
C1orf116	274.849	2.12106	0.350094	1.80607e-10	8.62277e-10
N4BP2L1	691.475	2.11771	0.144264	1.63983e-49	3.63718e-48
WNT3A	51.9964	2.11711	0.446098	3.03781e-07	1.10846e-06
PCDHB15	35.9788	2.11597	0.757157	0.000622789	0.00155532
CPEB4	2232.18	2.11382	0.141945	6.30517e-51	1.45479e-49
PDE9A	638.69	2.11035	0.144211	2.90529e-49	6.37462e-48
SHC1P2	15.9942	2.10828	0.668588	0.000226749	0.000603054
ZNF641	2015.02	2.10785	0.133695	8.66752e-57	2.26479e-55
CRYBG3	390.099	2.10707	0.170032	4.50071e-36	6.77247e-35
PCDHA9	40.3518	2.10396	0.531114	1.15092e-05	3.58913e-05
GPC1	2764.11	2.1039	0.121065	1.95972e-68	6.48864e-67
PSORS1C2	9.88399	2.10192	0.876436	0.00216165	0.00493051
CIB2	15.1941	2.09868	0.780019	0.000876014	0.0021368
SCARF1	38.8372	2.09565	0.464196	9.13494e-07	3.1868e-06
ERVV-2	8.38949	2.09475	1.00361	0.00383139	0.00832889
ZNF137P	34.3745	2.09082	0.752175	0.000554796	0.00139769
SMYD2	4800.29	2.09066	0.0591312	1.3887e-274	6.21291e-272
ALDH2	317.839	2.08769	0.248589	5.45053e-18	4.08578e-17
SEMA3C	8723.13	2.08765	0.118172	1.23697e-70	4.36341e-69
MSH4	12.7102	2.08691	0.828924	0.00148326	0.0034801
CMYA5	4334.86	2.07868	0.139807	1.00023e-50	2.29627e-49
SMIM2	15.1344	2.07863	0.93284	0.00290376	0.00646482
TMEM154	410.259	2.0758	0.340282	1.68792e-10	8.0924e-10
WBSCR28	16.3428	2.07424	0.705237	0.000423111	0.00108169
DCLK2	75.7015	2.07273	0.656513	0.000189281	0.000508829
REN	12.6928	2.07187	0.688723	0.000390532	0.001004
ADAMTSL4	354.083	2.0715	0.272412	4.69116e-15	3.00559e-14
NFKB2	2189.27	2.07	0.107831	6.88274e-83	3.03486e-81
NAP1L5	35.121	2.06666	0.444619	4.77978e-07	1.71208e-06
AGR2	2132.2	2.06271	0.237323	4.86322e-19	3.81386e-18
OCM	7.79324	2.05999	0.930671	0.00293519	0.00653162
ZNF117	2447.76	2.05993	0.217151	4.26251e-22	3.8459e-21
LINC00933	77.7742	2.05809	0.424205	1.92852e-07	7.18416e-07
ALOX5	65.1668	2.05794	0.700569	0.000305343	0.000796714
CBLN3	129.061	2.055	0.38209	1.10656e-08	4.59847e-08
FAM131B	24.6609	2.05412	0.827436	0.00142148	0.00334586
GPRC5C	676.668	2.05402	0.214928	1.65787e-22	1.52051e-21
CPEB2	947.788	2.05089	0.143354	3.66916e-47	7.62213e-46
STAT4	46.5028	2.04461	0.74518	0.000690569	0.00171154
CRIM1	11410	2.0442	0.0827398	1.76044e-135	1.53042e-133
SLC22A15	229.529	2.0433	0.374454	6.60939e-09	2.79797e-08
PELI2	29.7443	2.04225	0.834183	0.00158432	0.00370251
NLGN4X	19.1921	2.04064	0.908231	0.00265728	0.00595801
SPRY4	113.547	2.04004	0.560148	2.98491e-05	8.90279e-05
CADM4	1137.71	2.03971	0.233828	4.445e-19	3.49035e-18
HLA-DRB1	81.0002	2.03888	0.303558	2.77222e-12	1.50714e-11
ZNF462	1303.31	2.03774	0.235386	8.43735e-19	6.56067e-18
MSX2	3731.63	2.03635	0.0814347	9.36164e-139	8.62917e-137
SPATA32	27.5565	2.0306	0.516975	1.36076e-05	4.21344e-05
CREBRF	1176.5	2.02746	0.146652	3.11408e-44	5.89489e-43
SYCE3	13.4097	2.02613	0.687276	0.000419843	0.00107393
SAMD9L	193.334	2.0242	0.423544	2.73286e-07	1.00178e-06
ZFP36L2	21220	2.02326	0.048003	0	0
PAH	67.2156	2.01946	0.458126	1.69093e-06	5.73358e-06
CYSRT1	86.0801	2.01895	0.327646	1.17907e-10	5.72465e-10
MB	881.612	2.018	0.217169	2.75211e-21	2.39819e-20
FAM169B	34.4517	2.01553	0.599637	7.97247e-05	0.000224978
CGNL1	117.719	2.01524	0.430281	3.43675e-07	1.24907e-06
GSN	2785.08	2.01491	0.18209	3.20128e-29	3.83547e-28
SEMA6C	671.457	2.01405	0.128817	8.01966e-56	2.06608e-54
TRIM47	439.006	2.01331	0.286262	3.98188e-13	2.28964e-12
ALOXE3	163.593	2.0097	0.284529	2.50069e-13	1.45573e-12
FNIP2	733.423	2.00877	0.184011	1.36526e-28	1.59611e-27
HNRNPH1P1	13.0725	2.00636	0.625113	0.000200718	0.000537563
TLE2	2027.76	2.00406	0.14326	3.22325e-45	6.28979e-44
RP11-3B12.4	9.34822	2.00404	0.804638	0.00169366	0.00394198
PVRIG	178.718	2.0001	0.303269	7.28262e-12	3.85972e-11
CAMK2D	1299.32	2.00009	0.111306	1.88556e-73	7.00138e-72
CLDN23	227.276	1.99918	0.397506	7.71263e-08	2.97524e-07
RP11-357P18.2	26.9598	1.99823	0.859328	0.00270856	0.00606114
FIBCD1	278.677	1.9957	0.416531	2.58626e-07	9.51078e-07
NRP2	72.3845	1.98856	0.571676	6.81934e-05	0.000194295
SOCS3	1386.99	1.98842	0.108146	2.42049e-76	9.50731e-75
TUBB3	21547.8	1.98703	0.111243	4.48868e-72	1.63041e-70
GOLGA6L5P	1228.38	1.98674	0.217546	1.25433e-20	1.05639e-19
COL5A3	53.3146	1.98321	0.448417	1.33817e-06	4.59404e-06
DGKA	161.621	1.98288	0.300262	7.12347e-12	3.77975e-11
SLC2A6	1131.21	1.98097	0.145019	2.57983e-43	4.76555e-42
BDH2	357.945	1.97934	0.226194	3.95051e-19	3.11406e-18
DRAM1	4163.36	1.97904	0.141625	3.45881e-45	6.74229e-44
DRICH1	16.5644	1.97872	0.858812	0.00217158	0.0049513
SPTSSB	41235.9	1.97677	0.123286	1.33349e-58	3.58654e-57
BPGM	808.48	1.97571	0.135847	1.20909e-48	2.6031e-47
SAT1	7451.63	1.97457	0.0960048	8.84928e-95	4.71867e-93
FLRT3	20.3065	1.97423	0.679146	0.000516656	0.00130555
SLC1A3	87.3391	1.97385	0.436271	1.04597e-06	3.62553e-06
ITGB7	42.6183	1.97256	0.477361	5.74304e-06	1.84783e-05
IFI27L2	367.682	1.96598	0.31983	1.36561e-10	6.60757e-10
BANK1	50.4023	1.96571	0.528787	3.34072e-05	9.90285e-05
GAS2	24.7113	1.96113	0.565474	7.93487e-05	0.000224057
SMPD1	560.244	1.9597	0.145047	2.33007e-42	4.22336e-41
RP11-554D14.4	28.5051	1.95542	0.513409	1.97244e-05	6.00009e-05
DUSP10	555.577	1.94846	0.189414	1.11325e-25	1.15959e-24
STRIP2	349.33	1.94454	0.262347	2.2422e-14	1.39136e-13
HERC3	1175.07	1.94448	0.180754	7.31472e-28	8.29771e-27
VEGFB	817.152	1.94113	0.159383	6.80566e-35	9.87629e-34
ID3	2526.16	1.93991	0.136202	8.13821e-47	1.67353e-45
TBC1D2	756.256	1.93823	0.142085	3.50836e-43	6.46772e-42
SLC12A6	695.689	1.93603	0.202173	1.86884e-22	1.70973e-21
MAGI1	4223.27	1.93397	0.0761731	7.14061e-143	7.10375e-141
SLC37A1	3116.16	1.93191	0.113379	8.23425e-66	2.61769e-64
COL4A3	95.4812	1.92963	0.632394	0.000292198	0.000764701
AC007040.11	41.4257	1.92867	0.717367	0.000974624	0.00235758
PLEKHA6	11542.9	1.9277	0.0973717	6.28299e-88	2.98572e-86
PSG4	147.331	1.9259	0.544407	4.98588e-05	0.000144503
EZR	14129.9	1.92567	0.0874077	2.84444e-108	1.83716e-106
GOLGA6L4	284.314	1.92119	0.324588	5.05291e-10	2.33113e-09
PLEKHA2	1129	1.92116	0.137841	7.09867e-45	1.36776e-43
SMPD4P1	13.5879	1.9153	0.713549	0.00109391	0.00262501
AC018641.7	23.0116	1.91375	0.517509	3.70219e-05	0.000109091
TRIM34	90.0133	1.91298	0.339835	3.06551e-09	1.33596e-08
TLR2	48.7829	1.91232	0.549511	8.25729e-05	0.000232591
FSCN2	177.288	1.9117	0.239166	2.32517e-16	1.59025e-15
RASSF4	192.596	1.90643	0.394511	2.27667e-07	8.42974e-07
FARP1	3361.52	1.90556	0.108457	7.53513e-70	2.60296e-68
AC072052.7	11.5107	1.90525	0.769483	0.00191567	0.00441502
RPL26P30	82.7216	1.90411	0.288209	7.64306e-12	4.04258e-11
RGS6	503.063	1.9023	0.187577	5.83233e-25	5.88462e-24
TMPRSS13	1918.13	1.90023	0.115739	4.25765e-61	1.20151e-59
PCDHB3	76.9533	1.89998	0.291094	1.41587e-11	7.36982e-11
HOXC12	18.6107	1.89985	0.851477	0.00332676	0.00731951
PCDHGA2	63.6316	1.89942	0.429535	1.72624e-06	5.8497e-06
GNA14	130.387	1.89802	0.27987	2.25523e-12	1.23339e-11
HPS5	2759.3	1.89714	0.0859645	4.71587e-108	3.0352e-106
HTRA4	69.3889	1.89674	0.319856	5.10495e-10	2.35395e-09
CACNG1	33.8895	1.89221	0.518502	4.07477e-05	0.000119322
C1orf228	58.6862	1.88443	0.506684	3.1802e-05	9.4622e-05
CCDC152	18.2577	1.88349	0.742786	0.00159793	0.00373149
FAM21EP	39.0028	1.88309	0.490613	2.09667e-05	6.36425e-05
ARHGAP30	187.781	1.88123	0.333672	2.82751e-09	1.23459e-08
SLC16A4	370.325	1.88062	0.189007	5.03229e-24	4.88944e-23
KLHL24	2254.47	1.87879	0.187031	1.94759e-24	1.92378e-23
ECT2L	15.3549	1.87853	0.924517	0.00431338	0.00930172
FAM65C	2130.3	1.87816	0.160068	1.78078e-32	2.38778e-31
MFGE8	2510.05	1.87721	0.134499	5.54388e-45	1.07156e-43
RP11-730A19.5	14.8535	1.87345	0.70811	0.00124107	0.00295149
APBB1IP	10.4334	1.87113	0.840677	0.00358999	0.00785065
SHISA4	322.864	1.86928	0.24303	2.66882e-15	1.73535e-14
CMPK2	290.284	1.86811	0.237188	5.52039e-16	3.69834e-15
HIST2H2BE	6380.3	1.86773	0.0736072	1.0378e-142	1.02346e-140
YPEL5	4387.11	1.86612	0.0883216	1.13489e-99	6.50538e-98
RP5-1049G16.4	35.4205	1.86459	0.550068	0.000107785	0.000300061
KCNN4	166.681	1.86379	0.285422	1.3082e-11	6.8249e-11
LIPC	12.8141	1.86358	0.858387	0.0036265	0.00792482
KRT32	20.5915	1.86144	0.688496	0.00106622	0.00256366
VTCN1	249.311	1.86105	0.31432	5.88318e-10	2.70058e-09
ABTB1	1247.29	1.86094	0.132757	2.43773e-45	4.77218e-44
GPC5	168.358	1.85914	0.346588	1.46446e-08	6.02299e-08
OR2A9P	155.021	1.8583	0.358342	4.12053e-08	1.63235e-07
MISP	3761.35	1.85738	0.1241	1.43742e-51	3.35879e-50
ZMAT1	1375.24	1.85643	0.341231	1.00048e-08	4.17276e-08
DUSP15	25.8568	1.85602	0.543441	0.000106054	0.000295512
RPLP0P2	59.1776	1.85516	0.589111	0.000249262	0.000658345
STX1B	70.5513	1.85438	0.601355	0.000293302	0.000767261
RP11-266L9.6	27.5342	1.85295	0.522999	6.65151e-05	0.00018969
CST3	8215.34	1.85216	0.130044	1.0075e-46	2.06717e-45
LIF	1375.34	1.85087	0.198903	2.67642e-21	2.33334e-20
LILRB3	35.9606	1.84954	0.567917	0.000173173	0.000468305
MDFIC	33.4113	1.84858	0.423486	2.46738e-06	8.24092e-06
CCDC89	61.7168	1.84829	0.425322	2.61219e-06	8.7103e-06
SDR16C5	148.075	1.846	0.226851	7.85907e-17	5.51066e-16
PGPEP1	2293.44	1.84497	0.116609	4.30087e-57	1.13024e-55
FXYD3	3319.12	1.84487	0.156563	9.73839e-33	1.32319e-31
KRT7	977.439	1.8425	0.125724	2.34966e-49	5.16785e-48
MYL12A	24463.6	1.84147	0.0893745	5.38582e-95	2.88866e-93
CYP2E1	54.354	1.83926	0.40249	9.1152e-07	3.18113e-06
SYK	432.709	1.8392	0.240601	3.95161e-15	2.54331e-14
EXOC6B	2954.66	1.83882	0.0923128	5.56579e-89	2.70804e-87
UBE2L6	1732.91	1.83798	0.144034	5.41576e-38	8.63838e-37
CATSPERG	277.551	1.8366	0.224509	5.38159e-17	3.81285e-16
RP11-40A7.2	456.917	1.83517	0.147702	2.51794e-36	3.81707e-35
PTPRQ	94.4523	1.83499	0.396936	7.21914e-07	2.54118e-06
SOX13	7138.06	1.8336	0.0762479	1.73984e-128	1.4059e-126
PLA2R1	607.737	1.83305	0.163719	7.8534e-30	9.64868e-29
NBEA	2074.38	1.83125	0.229306	2.22532e-16	1.52367e-15
UBA7	120.491	1.83093	0.364463	6.84024e-08	2.65153e-07
ERBB2	13260.5	1.82826	0.0994508	3.72102e-76	1.45533e-74
TRAF5	2656.6	1.82785	0.20057	1.63045e-20	1.36439e-19
H2BFM	54.222	1.82654	0.516902	6.16859e-05	0.00017666
ITGB6	1480.44	1.82648	0.175787	5.70399e-26	5.99932e-25
SLC5A10	23.3087	1.82638	0.529177	9.12254e-05	0.00025559
PGM2L1	303.58	1.8262	0.196892	3.43947e-21	2.98299e-20
CCDC148	69.7088	1.82485	0.347811	2.84554e-08	1.14064e-07
PIK3C2B	6989.38	1.82465	0.0811027	8.80084e-113	5.95697e-111
ALDH3B2	6564.04	1.8237	0.108477	4.16069e-64	1.26987e-62
CCDC191	611.184	1.8233	0.213338	2.74228e-18	2.08894e-17
PLCH2	37.0341	1.82074	0.598421	0.000415625	0.00106374
SLC44A2	15457.7	1.81944	0.079313	3.96287e-117	2.78509e-115
SLC39A10	3120.05	1.81823	0.0860483	9.09347e-100	5.22889e-98
TMEM210	13.5841	1.81788	0.880132	0.00405019	0.00876712
KIF3C	2914.02	1.81781	0.105183	1.28774e-67	4.18811e-66
DPYSL3	196.265	1.81737	0.304126	4.27202e-10	1.98083e-09
SLC22A23	2191.4	1.81691	0.118136	4.45881e-54	1.10078e-52
PRDM6	233.777	1.8146	0.424537	3.285e-06	1.08493e-05
ING4	943.65	1.81346	0.128086	3.2167e-46	6.47684e-45
PPP2R5B	894.063	1.81037	0.1587	7.75747e-31	9.89536e-30
HS3ST5	81.665	1.80998	0.801008	0.00184436	0.00426353
OBSL1	6540.63	1.80691	0.0709479	2.79313e-143	2.79969e-141
JPH2	175.685	1.80457	0.241228	1.57294e-14	9.84054e-14
TUBA1A	12287.6	1.8012	0.102537	9.61256e-70	3.31435e-68
ZMYND15	198.637	1.80119	0.199006	2.83601e-20	2.35176e-19
GALNT10	7723.92	1.79801	0.100638	4.3679e-72	1.58969e-70
MB21D2	989.195	1.797	0.109471	2.59557e-61	7.39293e-60
TXK	17.942	1.79385	0.61917	0.000687279	0.00170433
SLC25A1P1	22.7114	1.78948	0.809813	0.00371419	0.00809425
BTBD19	117.913	1.78885	0.415447	2.86066e-06	9.49051e-06
VWA5A	61.6102	1.78723	0.31438	2.63578e-09	1.15389e-08
C1QL1	103.446	1.78353	0.310247	1.44134e-09	6.44056e-09
LHFP	220.591	1.78112	0.289679	1.53471e-10	7.38293e-10
WNT3	330.166	1.7794	0.152705	4.67894e-32	6.21026e-31
ARHGAP40	297.67	1.77903	0.19875	7.68391e-20	6.24761e-19
CILP	16.8562	1.77783	0.674829	0.00129491	0.00307078
RALYL	37.6385	1.77644	0.73093	0.00198923	0.00457478
HMOX1	305.858	1.77614	0.203838	6.04063e-19	4.72106e-18
HLA-DPA1	20.7477	1.77614	0.720492	0.0023333	0.00528717
GOLGA7B	200.909	1.77334	0.243153	5.71072e-14	3.45601e-13
LYNX1	79.4276	1.77184	0.435242	7.40446e-06	2.35472e-05
PACS1	9440.45	1.77014	0.0604368	3.10387e-189	5.75093e-187
AC145212.2	337.78	1.77008	0.164655	1.28722e-27	1.44412e-26
PLXNA2	3541.33	1.76931	0.213574	2.81579e-17	2.03266e-16
CHST11	1015.5	1.76908	0.174092	6.21683e-25	6.26568e-24
BEX2	313.138	1.76903	0.220755	2.51695e-16	1.71566e-15
RNF157	468.747	1.76729	0.32082	7.11519e-09	3.00446e-08
FGF22	33.9418	1.76718	0.482396	4.64986e-05	0.00013517
KRBA2	124.734	1.76702	0.242597	7.18092e-14	4.32009e-13
KRTAP5-2	497.833	1.76477	0.154964	8.48641e-31	1.07952e-29
SNTA1	268.381	1.76451	0.259194	1.84187e-12	1.01265e-11
TTC9	1602.19	1.76382	0.093063	7.10934e-81	2.99785e-79
ADAMTSL1	33.2766	1.76071	0.66785	0.00131564	0.00311511
BAG1	7536.56	1.7604	0.161251	2.08947e-28	2.42731e-27
CAMK2N1	1154.56	1.75955	0.165419	4.44556e-27	4.90054e-26
LTC4S	64.3782	1.75907	0.337654	3.55627e-08	1.41718e-07
TULP1	51.0084	1.75906	0.444142	1.38187e-05	4.27592e-05
PCDHB11	145.23	1.75875	0.283677	1.16887e-10	5.67812e-10
PLEKHG4B	198.687	1.7584	0.266025	8.62721e-12	4.55e-11
MAPK8IP2	256.694	1.75795	0.199788	2.64203e-19	2.09886e-18
PALM2	89.8337	1.75772	0.626833	0.000830303	0.0020307
PRR5L	81.5944	1.75719	0.404779	2.56189e-06	8.54726e-06
CNGA1	145.408	1.75641	0.241728	7.1979e-14	4.32889e-13
CAPN9	224.539	1.75604	0.221365	4.21767e-16	2.84325e-15
ARHGAP27	2127.49	1.756	0.133787	4.9552e-40	8.47094e-39
KSR1	229.582	1.75582	0.252578	7.64701e-13	4.29746e-12
ASCL2	577.37	1.7515	0.248888	4.15505e-13	2.38548e-12
TCTA	1118.38	1.75025	0.121757	1.4942e-47	3.12877e-46
PCDHB9	154.846	1.74827	0.447833	1.82331e-05	5.57417e-05
SPAG17	58.0029	1.74814	0.562301	0.000346766	0.000898916
KIAA0319	91.7756	1.74546	0.302191	1.55375e-09	6.91757e-09
MTUS1	1916.67	1.74511	0.136904	9.06627e-38	1.4386e-36
ARAP2	1545.19	1.74386	0.236504	3.15239e-14	1.93522e-13
CHAD	57.8678	1.74312	0.480029	5.08294e-05	0.000147037
LY6D	30.422	1.74282	0.520158	0.000153743	0.000419533
PTRF	1053.48	1.7423	0.157545	4.17961e-29	4.98483e-28
ERC2	69.9615	1.74105	0.402978	2.79188e-06	9.27409e-06
WIPI1	2151.05	1.74062	0.0704563	2.068e-135	1.7893e-133
TMEM63A	3911.87	1.74044	0.191287	1.96213e-20	1.63597e-19
FGFR3	1232.98	1.74041	0.165714	1.71096e-26	1.8364e-25
TEC	178.393	1.73925	0.335434	4.14678e-08	1.64144e-07
RP11-65B7.2	25.1753	1.73873	0.559151	0.000328987	0.000855851
PYGL	2605.5	1.73826	0.102589	4.53317e-65	1.41656e-63
MYL12B	41638.6	1.7364	0.105512	1.73409e-61	4.99349e-60
GIMAP2	39.5289	1.73423	0.492742	7.3078e-05	0.000207247
IKZF2	760.559	1.73377	0.225447	3.18684e-15	2.06122e-14
RGL3	317.063	1.73215	0.252759	1.43518e-12	7.92699e-12
EXT1	1949.85	1.73024	0.107479	5.7979e-59	1.57324e-57
TGFB2	8094.82	1.72614	0.122669	1.23295e-45	2.43707e-44
PDE4B	103.196	1.7261	0.448232	2.3804e-05	7.16973e-05
RP11-486B10.4	75.8234	1.72597	0.418699	7.62793e-06	2.42284e-05
SWT1	328.286	1.72562	0.213887	1.51886e-16	1.04857e-15
AFF2	101.69	1.72441	0.378008	8.92058e-07	3.11617e-06
MYO1B	15912.1	1.72441	0.064112	5.37518e-160	6.66195e-158
STBD1	585.74	1.72403	0.184038	1.48815e-21	1.3111e-20
RAB32	1807.81	1.72304	0.177389	5.59856e-23	5.22352e-22
AC145212.1	134.094	1.72252	0.278181	1.18743e-10	5.76368e-10
KIAA1462	403.798	1.7182	0.253264	2.40787e-12	1.31334e-11
FGF18	31.9535	1.71819	0.49162	8.50681e-05	0.000239216
AMOTL2	15099	1.71778	0.105897	8.24227e-60	2.28726e-58
PGK2	10.1142	1.71772	0.752677	0.00345708	0.0075839
RAB3B	150.791	1.71743	0.282886	2.68015e-10	1.26316e-09
RUNX1	2445.41	1.71692	0.191687	7.28407e-20	5.93039e-19
SLC2A12	23.3333	1.71689	0.684796	0.00189843	0.00438189
HS6ST2	1152.17	1.71622	0.113958	5.61052e-52	1.32964e-50
NAT16	14.726	1.715	0.759413	0.00350858	0.00768819
SPTLC3	201.899	1.71473	0.246057	6.83426e-13	3.85488e-12
ASAH1	4057.75	1.7145	0.0694196	1.11691e-136	1.00429e-134
IL2RG	30.6356	1.71416	0.508223	0.000140087	0.000384386
GPR87	344.974	1.71339	0.217936	7.84179e-16	5.21923e-15
HRH2	41.4443	1.71311	0.509437	0.000103313	0.00028796
FAM198B	730.67	1.7125	0.283626	3.06055e-10	1.43763e-09
ARSA	621.2	1.70985	0.144285	4.2735e-33	5.88062e-32
VAMP5	306.581	1.70924	0.238873	2.39357e-13	1.39648e-12
HIST2H2AA4	6654.11	1.70918	0.122286	4.75758e-45	9.22498e-44
RHBDF1	3080.4	1.70795	0.0929231	3.83218e-76	1.49561e-74
ABCC2	36.3175	1.70661	0.76777	0.00423564	0.00914913
NAA11	23.6071	1.70582	0.538489	0.000275772	0.000724297
RP11-496I2.5	28.8693	1.70581	0.639235	0.00126108	0.0029956
SCGB2B2	20.1943	1.7057	0.75596	0.00359338	0.00785712
AJUBA	7454.91	1.70562	0.103644	1.65227e-61	4.76535e-60
XKRX	67.3472	1.70491	0.30261	3.76726e-09	1.63017e-08
ACAP1	168.183	1.70381	0.407912	5.26833e-06	1.70166e-05
FAM228B	400.954	1.70329	0.167474	5.40871e-25	5.47225e-24
CLTCL1	540.405	1.70225	0.181926	1.80645e-21	1.58393e-20
PCDHB13	201.496	1.70094	0.228313	2.19496e-14	1.36436e-13
RAB11FIP1	4404.22	1.70038	0.0784166	2.52231e-105	1.55258e-103
DDAH2	2636.41	1.70024	0.148967	7.86368e-31	1.00169e-29
S100A10	15557.4	1.69886	0.0955693	2.54015e-71	9.13606e-70
EPHA2	1948.75	1.69576	0.162756	4.27013e-26	4.51712e-25
KLHL5	2996.45	1.69413	0.127298	4.52732e-41	7.9241e-40
OSR2	803.77	1.69377	0.173423	3.3671e-23	3.16894e-22
FGD2	53.4195	1.693	0.431368	1.85269e-05	5.6574e-05
CXADR	636.922	1.69131	0.142102	1.92292e-33	2.67618e-32
TEAD3	2879.95	1.69055	0.0693769	8.41323e-132	6.98298e-130
CXCR6	25.9096	1.69009	0.524764	0.000237028	0.000628478
PAQR8	198.624	1.68981	0.224928	1.2442e-14	7.84271e-14
TMEM35B	264.037	1.68853	0.258891	1.66932e-11	8.6279e-11
PAQR7	1139.59	1.68729	0.0934999	1.87213e-73	6.96561e-72
KRT80	21172.2	1.68521	0.0840377	3.76456e-90	1.85627e-88
DOCK10	89.3508	1.68441	0.470818	6.6171e-05	0.000188797
CLDN4	18787.5	1.68405	0.0899231	6.8166e-79	2.78478e-77
CROCCP3	360.606	1.68394	0.400771	5.18788e-06	1.67833e-05
VPS13C	3490.49	1.68375	0.178059	7.54272e-22	6.73593e-21
ZNF217	68292.1	1.68315	0.0643177	1.39756e-151	1.56314e-149
LGALS9	32.6782	1.68279	0.677644	0.00183772	0.00424979
GGN	32.2498	1.6825	0.736429	0.00295188	0.00656479
ITPR2	1864.64	1.68235	0.162116	7.34815e-26	7.69333e-25
ZFYVE1	1872.13	1.68168	0.117873	7.98449e-47	1.64377e-45
RAB20	771.244	1.67903	0.195015	1.54491e-18	1.18819e-17
RHCG	41.3319	1.67828	0.511613	0.000208526	0.000556849
CDKL5	702.157	1.67795	0.249998	4.03048e-12	2.16616e-11
OVOL1	1961.9	1.67708	0.0979172	2.13403e-66	6.83151e-65
UBAP1L	278.456	1.67462	0.341597	2.01216e-07	7.48664e-07
CCDC146	222.311	1.67454	0.442946	3.06103e-05	9.1165e-05
FRMD5	242.521	1.6745	0.18293	1.18575e-20	1.00093e-19
GRID1	234.165	1.67379	0.275288	2.42294e-10	1.14549e-09
ARHGAP31	113.55	1.67378	0.476065	8.14886e-05	0.000229678
FAM149A	185.155	1.67369	0.327461	6.23685e-08	2.42584e-07
HYI	548.819	1.67265	0.167525	3.75197e-24	3.67052e-23
REEP1	325.49	1.67224	0.226197	3.17615e-14	1.94785e-13
CARNS1	200.649	1.67208	0.359697	6.65219e-07	2.35289e-06
TRIM38	118.576	1.67026	0.278243	4.57686e-10	2.11682e-09
LCA5	115.918	1.6679	0.269774	1.10938e-10	5.40487e-10
PPP2R3A	1734.58	1.66766	0.116284	2.78502e-47	5.80518e-46
ST3GAL1	2562.31	1.66696	0.152045	1.2331e-28	1.44621e-27
BCAS1	4521.01	1.66669	0.162959	3.26701e-25	3.33112e-24
BPIFA4P	125.962	1.66625	0.625215	0.00130405	0.00309081
MUC20	398.408	1.66612	0.191474	7.2848e-19	5.6717e-18
LINC01057	37.762	1.6651	0.576363	0.000647969	0.00161425
STON1	832.612	1.66437	0.112614	5.50396e-50	1.23724e-48
PANX3	32.0701	1.66326	0.428432	2.11694e-05	6.41835e-05
NFIL3	538.608	1.66252	0.134969	1.60227e-35	2.3721e-34
DNAH1	426.417	1.66212	0.246076	2.27159e-12	1.24085e-11
DCLK1	1009.32	1.662	0.122698	1.78541e-42	3.24576e-41
RORC	306.2	1.65867	0.267228	1.14666e-10	5.5776e-10
FANK1	217.167	1.6579	0.257574	2.81059e-11	1.43048e-10
ASB9	128.321	1.65784	0.316158	3.23171e-08	1.29093e-07
EPB41L5	8563.09	1.65202	0.0883955	1.47851e-78	5.98684e-77
SNTB1	584.427	1.65128	0.208895	6.34006e-16	4.23664e-15
FAM63B	1122.66	1.64654	0.117629	3.76357e-45	7.32504e-44
LAMB3	734.886	1.64606	0.178461	6.90178e-21	5.89657e-20
BTG1	7580.35	1.64341	0.100496	1.01518e-60	2.84731e-59
RPS9P1	166.946	1.64301	0.228517	1.18381e-13	7.03196e-13
ZKSCAN1	10819.7	1.64283	0.10374	4.34809e-57	1.14102e-55
AC026348.1	744.067	1.64171	0.246682	6.65911e-12	3.54155e-11
CLSTN3	2129.99	1.64152	0.10921	6.89053e-52	1.63088e-50
MYO6	10341.6	1.641	0.0593325	5.99578e-169	8.59224e-167
PNRC1	2723.61	1.64066	0.0649831	7.26561e-142	7.01437e-140
PNPLA7	470.118	1.63723	0.223956	6.03309e-14	3.6403e-13
TMEM178B	1471.94	1.63704	0.135457	2.82294e-34	4.04224e-33
TSPEAR	90.7828	1.63663	0.533727	0.000406364	0.0010412
CREB3L2	5215.95	1.63661	0.0585423	1.39373e-172	2.11283e-170
SLC35C1	2162.9	1.63603	0.126035	3.61926e-39	6.04077e-38
RORA	270.911	1.63576	0.387434	5.19847e-06	1.68146e-05
ZNF829	41.7763	1.63286	0.541405	0.000513815	0.00129873
SOWAHC	705.844	1.63206	0.13707	2.38365e-33	3.30735e-32
CCNG2	5334.08	1.63148	0.0705656	6.9092e-119	4.95061e-117
POLN	46.5465	1.62988	0.503723	0.000208165	0.000556184
ZNF532	1715.81	1.62851	0.145198	3.32294e-30	4.13519e-29
SPTBN1	14917.2	1.62753	0.0532516	9.92597e-206	2.33426e-203
SLC4A3	751.015	1.627	0.160184	7.56118e-25	7.58309e-24
STK38L	2407	1.62667	0.102296	9.73677e-58	2.57351e-56
MAP3K14	1118.44	1.62605	0.231363	4.88558e-13	2.79005e-12
DLEU7	87.6019	1.62521	0.256986	6.18551e-11	3.06983e-10
CHADL	65.1869	1.62312	0.478493	0.000133037	0.000366356
OPLAH	1525.08	1.62228	0.131391	1.33621e-35	1.98301e-34
CYB5R2	45.3111	1.62161	0.64926	0.00187668	0.00433387
IFIT1	1401.97	1.62038	0.167661	1.06134e-22	9.79776e-22
PINK1	1917.6	1.62027	0.1265	3.48189e-38	5.5829e-37
KCTD11	1152.18	1.61986	0.136229	6.89261e-33	9.40708e-32
BICDL2	2405.47	1.61965	0.109374	4.78174e-50	1.07754e-48
TBC1D3P5	39.0371	1.61877	0.618532	0.00151344	0.00354683
CLDN6	26.3382	1.61781	0.630121	0.00149585	0.00350785
CDC14B	593.572	1.61683	0.153126	1.15132e-26	1.24301e-25
C12orf42	28.6389	1.61509	0.49867	0.000233624	0.000619898
ABHD11-AS1	41.0553	1.61494	0.415365	2.18613e-05	6.61501e-05
CEP164P1	40.0414	1.6141	0.478204	0.000155933	0.000424942
CYBRD1	55.5678	1.61249	0.428334	2.78722e-05	8.34164e-05
GCNT1P5	121.416	1.61192	0.274619	1.28765e-09	5.77775e-09
AP003419.11	498.162	1.6089	0.253189	4.83392e-11	2.41934e-10
MOSPD1	1226.17	1.60841	0.120488	2.76298e-41	4.84989e-40
SNX25	1161.72	1.60822	0.189911	6.32718e-18	4.73519e-17
PIK3C2G	18.8268	1.6073	0.651204	0.00251655	0.00566812
VN1R83P	23.2968	1.60609	0.695676	0.00352301	0.00771521
SOCS5P4	15.721	1.60524	0.661098	0.00278506	0.00621866
GREB1L	589.635	1.60379	0.301649	2.28626e-08	9.23921e-08
PARP8	1010.42	1.60293	0.166694	1.60678e-22	1.47513e-21
RP11-583F2.1	51.2786	1.60275	0.444253	7.02792e-05	0.000199741
FAM20A	68.1185	1.60147	0.38469	7.43086e-06	2.36229e-05
SHISA2	2914.62	1.60117	0.0890234	6.73029e-73	2.47402e-71
RAB40A	51.7833	1.60043	0.415646	2.58042e-05	7.75437e-05
KIAA1549L	77.8396	1.59918	0.491145	0.000241496	0.000639124
TIMP1	2355.59	1.59912	0.123605	6.88256e-39	1.13634e-37
NHS	1239.57	1.59742	0.285923	5.64288e-09	2.40771e-08
ADAMTS20	45.1256	1.59442	0.442825	6.74251e-05	0.000192226
COL5A1	6937.99	1.59299	0.115484	7.14058e-44	1.33516e-42
TM4SF18	206.68	1.59263	0.405299	1.86146e-05	5.68225e-05
FAM89A	321.906	1.59233	0.17439	1.49993e-20	1.25746e-19
SLC9A1	2819.68	1.59167	0.101251	2.63284e-56	6.8212e-55
ATP9A	19400.4	1.59165	0.037708	0	0
IRF1	1844.16	1.59041	0.111762	1.385e-46	2.82593e-45
MST1R	221.401	1.59011	0.300234	2.7053e-08	1.0868e-07
PSD3	1537.96	1.58907	0.166034	2.21124e-22	2.01394e-21
KIAA1456	193.029	1.58868	0.387196	8.95136e-06	2.82607e-05
ZC3H12C	105.272	1.58852	0.355362	1.58605e-06	5.39459e-06
TMPRSS2	507.627	1.58831	0.174609	4.28599e-20	3.52547e-19
RFTN1	686.915	1.58656	0.200266	5.34583e-16	3.58401e-15
ARHGAP15	59.5233	1.58596	0.387732	9.0984e-06	2.86904e-05
ZNF433	471.08	1.58503	0.136915	1.02998e-31	1.35531e-30
PFN1P8	39.793	1.58346	0.525396	0.000566747	0.00142584
ACYP2	431.332	1.58327	0.198309	3.31939e-16	2.24843e-15
HDAC9	54.5456	1.58274	0.634281	0.00189959	0.00438402
KCNH8	46.1102	1.58272	0.433786	5.79342e-05	0.000166618
BPIFB1	241.59	1.57939	0.291222	1.20954e-08	5.006e-08
SNX29	1530.98	1.57773	0.133974	7.15978e-33	9.75719e-32
FGD3	2421.29	1.57385	0.129379	1.16791e-34	1.68287e-33
RFTN2	177.204	1.57289	0.327802	3.18572e-07	1.16174e-06
GRAMD3	741.866	1.57284	0.150643	3.34469e-26	3.54634e-25
KRT83	42.4464	1.57233	0.421885	4.33632e-05	0.000126517
MYH14	17845.5	1.57132	0.106458	6.94249e-50	1.553e-48
EPHA3	436.941	1.57106	0.32557	3.01257e-07	1.09969e-06
MGLL	1554.41	1.57046	0.152126	1.43991e-25	1.49138e-24
RTN1	107.037	1.56827	0.404647	1.80508e-05	5.52027e-05
ANO6	3617.23	1.56707	0.0737255	8.53005e-101	4.99894e-99
LYPD1	1716.01	1.56542	0.183739	4.11115e-18	3.10077e-17
FEZ2	2896.52	1.56495	0.0994667	2.39812e-56	6.22187e-55
TLCD2	678.396	1.56484	0.103027	9.68346e-53	2.32188e-51
PCSK1N	3100.8	1.56445	0.185276	7.795e-18	5.81471e-17
LRRC29	45.5399	1.5642	0.383001	9.86755e-06	3.09932e-05
ICA1	3584.78	1.56335	0.155154	1.77268e-24	1.75479e-23
CRY2	2090.26	1.5627	0.111319	2.3739e-45	4.65219e-44
GATSL2	280.683	1.56212	0.184467	3.5584e-18	2.69162e-17
DLX3	546.5	1.56181	0.162986	2.10873e-22	1.92249e-21
TRIM5	425.142	1.56165	0.192761	1.37323e-16	9.52691e-16
FBXL18	5881.14	1.56068	0.0949269	2.48639e-61	7.09297e-60
RP5-1063M23.3	70.8616	1.56067	0.307826	9.84804e-08	3.76653e-07
POLD4	1591.02	1.56023	0.137466	1.83834e-30	2.30964e-29
KLF7	1032.58	1.56013	0.176729	2.63714e-19	2.09588e-18
MMRN2	354.882	1.56004	0.167615	4.27437e-21	3.68443e-20
LYN	141.536	1.55966	0.560708	0.000852504	0.00208222
TGFB1I1	175.108	1.55782	0.291319	1.89754e-08	7.72963e-08
ARNTL2	991.83	1.55608	0.21364	8.19227e-14	4.90921e-13
CLMN	2098.7	1.55605	0.12977	1.0529e-33	1.48109e-32
TMEM61	19.0274	1.55288	0.692593	0.00439963	0.00946879
MMP24	103.588	1.5528	0.268131	1.56356e-09	6.95958e-09
NPAP1	42.5038	1.55187	0.515593	0.000515593	0.00130305
VLDLR	351.096	1.55096	0.291797	2.35459e-08	9.50701e-08
PAOX	177.163	1.55041	0.283832	1.03484e-08	4.31116e-08
AC136289.1	387.986	1.54905	0.140219	6.03995e-29	7.16629e-28
POLR2J2	158.682	1.54878	0.258206	4.60607e-10	2.1298e-09
RASSF2	492.353	1.54786	0.154508	3.44032e-24	3.37464e-23
OTUD1	1060.52	1.54781	0.0842951	6.86874e-77	2.72124e-75
PLCE1	373.622	1.54775	0.275477	5.02606e-09	2.15404e-08
WNT9B	13.8358	1.54763	0.642172	0.00316503	0.00699484
LYPD3	1418.39	1.54756	0.114104	1.66128e-42	3.0261e-41
PCDHA2	28.1918	1.54721	0.545589	0.00101074	0.00243948
NUAK2	2200.13	1.54708	0.104592	4.66129e-50	1.05169e-48
LYPD6B	994.725	1.54606	0.106004	9.56716e-49	2.06703e-47
SLC22A4	269.889	1.54604	0.209131	3.63303e-14	2.21914e-13
QKI	6175.09	1.5424	0.118214	1.74093e-39	2.91901e-38
SYT15	345.774	1.54209	0.263827	1.27908e-09	5.7421e-09
CD55	4561.72	1.5405	0.0884752	1.87263e-68	6.21152e-67
SLC6A16	51.3684	1.54017	0.601436	0.00203252	0.00466791
CTC-493P15.2	33.1541	1.53895	0.457221	0.000172365	0.000466257
FAM21FP	40.8671	1.53734	0.42612	7.30654e-05	0.000207243
POPDC2	32.2007	1.53711	0.619982	0.00233087	0.00528233
ATP8B2	4750.95	1.53667	0.116615	2.36161e-40	4.0637e-39
PLEKHN1	621.252	1.53392	0.164002	2.04759e-21	1.79193e-20
ARSD	3885.18	1.53391	0.0923311	1.16483e-62	3.4462e-61
EXOC3L1	112.245	1.53255	0.294346	4.76884e-08	1.87714e-07
KB-1980E6.2	23.0456	1.53233	0.522	0.00070015	0.00173318
LMBR1L	988.969	1.53157	0.185848	4.45493e-17	3.17347e-16
C2orf16	58.9496	1.53114	0.463613	0.000218839	0.000582777
C19orf66	1157.08	1.53071	0.114043	1.11605e-41	1.98178e-40
ZCCHC18	136.492	1.52872	0.492822	0.000434184	0.00110784
GRAMD2	1023.12	1.52682	0.150316	9.21614e-25	9.21262e-24
KAT2B	950.49	1.52634	0.135269	4.10963e-30	5.10034e-29
SLC2A5	36.8961	1.52604	0.51371	0.000621852	0.00155319
PLEKHA8P1	140.57	1.52593	0.368055	8.43733e-06	2.67022e-05
ARHGEF34P	650.651	1.52552	0.204087	2.06595e-14	1.28678e-13
RAP1GAP2	2167.1	1.52472	0.12485	7.09197e-35	1.02755e-33
LIPG	225.88	1.52388	0.24731	1.65875e-10	7.95673e-10
ANKRD30B	97.452	1.52204	0.354619	4.09483e-06	1.33936e-05
ATP1A3	229.448	1.52097	0.522145	0.000793426	0.00194745
XKR9	61.4591	1.5184	0.400039	3.57853e-05	0.000105578
PIK3R5	20.1288	1.51799	0.673522	0.00454677	0.00975911
CDK6	184.114	1.51789	0.418325	6.50192e-05	0.000185655
SOCS2	778.004	1.51783	0.128032	5.10705e-33	7.01188e-32
PHLDA3	3875.06	1.51754	0.132003	3.5796e-31	4.62398e-30
TYRP1	654.831	1.51685	0.136619	3.20019e-29	3.83547e-28
RNF43	1827.24	1.51681	0.160741	1.02995e-21	9.15775e-21
SPAG4	206.166	1.51655	0.236561	3.67238e-11	1.85113e-10
ARHGAP12	4481.67	1.51621	0.0794217	8.7802e-82	3.7542e-80
IFIT3	575.258	1.51616	0.150686	2.05069e-24	2.02344e-23
DSC2	941.227	1.51432	0.136109	2.63331e-29	3.16947e-28
FGF12	289.682	1.51391	0.258086	1.13719e-09	5.12015e-09
DIRAS1	432.134	1.51388	0.23398	2.46725e-11	1.26146e-10
RP11-1023L17.1	964.991	1.51327	0.175446	1.67382e-18	1.2868e-17
KB-1269D1.8	29.0785	1.51308	0.615551	0.00273774	0.00611898
CACNB2	118.405	1.51279	0.453694	0.000186642	0.000502065
TMEM158	37.8438	1.51032	0.528254	0.000880157	0.00214548
LTBP2	381.948	1.5098	0.193464	1.29066e-15	8.51605e-15
C2CD4A	38.3746	1.50972	0.47757	0.000358713	0.00092805
PIK3CD	222.096	1.509	0.261069	1.67019e-09	7.42464e-09
INPP4A	3488.83	1.50681	0.140399	2.82807e-27	3.13446e-26
PTPN14	2395.76	1.50586	0.179071	1.13235e-17	8.36852e-17
ARHGEF4	284.713	1.50406	0.284683	3.94767e-08	1.56736e-07
MMP11	344.037	1.50239	0.194197	2.61395e-15	1.70208e-14
CPQ	488.023	1.50215	0.145002	7.29042e-26	7.64161e-25
GAD1	44.7629	1.50212	0.585683	0.00205851	0.00472226
PCDHA8	50.6163	1.50211	0.400374	4.13886e-05	0.000121102
BIRC3	80.1185	1.50164	0.590601	0.00191768	0.00441853
PCDHB14	161.217	1.50156	0.268771	6.16335e-09	2.62003e-08
GADD45A	1564.9	1.50155	0.1173	3.94756e-38	6.31851e-37
WNT2B	255.506	1.50059	0.247008	2.9639e-10	1.39402e-09
MEX3B	1462.3	1.49989	0.0894781	1.26174e-63	3.80659e-62
PCDHGB5	2137.31	1.49971	0.0967987	3.77922e-55	9.56169e-54
CLIP2	644.813	1.49941	0.226299	9.3322e-12	4.91052e-11
GTF2IRD2	579.514	1.49894	0.208297	1.68553e-13	9.9127e-13
PLK3	592.506	1.49755	0.153237	3.49893e-23	3.28964e-22
TMEM191C	95.7815	1.49666	0.44562	0.000166511	0.000451353
CELF4	54.9666	1.49619	0.449669	0.000197388	0.000529109
KRTAP5-9	20.627	1.49459	0.539259	0.00126596	0.0030064
FAT4	1122.27	1.49402	0.195875	6.83221e-15	4.34396e-14
SYTL2	27158.5	1.49354	0.110361	2.8847e-42	5.21321e-41
ZNF568	102.109	1.49353	0.319324	6.98696e-07	2.46465e-06
CTSH	3727.95	1.49091	0.145144	2.65641e-25	2.71004e-24
BATF	1329.92	1.49025	0.186473	3.53154e-16	2.38685e-15
SRGAP3	296.679	1.48796	0.228583	1.96457e-11	1.01111e-10
LATS2	3692.28	1.48728	0.109045	6.50316e-43	1.19407e-41
LYSMD4	725.146	1.48498	0.112984	5.39724e-40	9.2009e-39
RAB43	1014.96	1.48403	0.163214	2.43052e-20	2.02099e-19
CHRNB1	170.109	1.48354	0.182311	1.02687e-16	7.17285e-16
RIMKLA	383.783	1.4834	0.320767	8.84396e-07	3.09058e-06
CCDC129	110.472	1.48239	0.401417	5.44082e-05	0.000156926
RORB	34.9639	1.48226	0.523032	0.00101941	0.00246009
KRTAP5-1	58.4735	1.48175	0.458668	0.000281444	0.000738031
PAWR	11831.5	1.48128	0.0869474	1.25593e-65	3.98572e-64
CAST	12123.5	1.48115	0.0790196	6.0917e-79	2.50538e-77
ACKR3	4803.75	1.48098	0.103842	1.04873e-46	2.14457e-45
TP53INP2	1123.16	1.47971	0.143859	2.13041e-25	2.18803e-24
RIMBP3	44.5088	1.47824	0.472134	0.000414838	0.00106187
ACOXL	117.628	1.47821	0.433635	0.000156042	0.000425174
GAREM1	563.175	1.47789	0.275143	1.93769e-08	7.88792e-08
ACSM2A	59.7538	1.47662	0.491165	0.000596184	0.00149396
GSTM2	463.271	1.47531	0.263171	5.22062e-09	2.23377e-08
SERINC5	4064.54	1.47378	0.0630389	2.10223e-121	1.54865e-119
PTK2B	659.128	1.47371	0.215641	2.07e-12	1.13513e-11
TCF7L2	1077.22	1.47368	0.181834	1.45425e-16	1.00548e-15
ALCAM	20531.5	1.47366	0.105611	8.59678e-45	1.64948e-43
SLC35E2	173.328	1.47359	0.336747	3.14371e-06	1.03979e-05
LACC1	1027.74	1.4731	0.114049	8.77079e-39	1.43773e-37
SLC24A2	34.8463	1.47289	0.438917	0.00019562	0.000524752
PLEKHB1	698.42	1.47186	0.225228	1.66606e-11	8.61348e-11
AFAP1	2722.77	1.47016	0.0770065	8.58757e-82	3.68042e-80
PMEPA1	9293.69	1.46945	0.132722	4.86239e-29	5.7841e-28
SPINK5	104.386	1.46945	0.473325	0.000428462	0.0010943
KCNK13	44.5934	1.46898	0.432054	0.000160921	0.000437495
GPR50	124.64	1.46883	0.324772	1.45761e-06	4.97618e-06
HBEGF	218.202	1.4672	0.222603	1.12515e-11	5.89338e-11
AGO4	1842.78	1.46443	0.237997	2.07858e-10	9.8801e-10
DMTN	937.779	1.46409	0.175188	1.72368e-17	1.25766e-16
C11orf52	448.778	1.4619	0.190435	4.46062e-15	2.85888e-14
BCL2L1	5487.51	1.45948	0.115979	7.29276e-37	1.12602e-35
IGF2BP2	131.022	1.45859	0.634293	0.00338854	0.00744293
TAX1BP1	2217.61	1.45578	0.118925	5.20813e-35	7.61218e-34
CALHM1	50.2584	1.45575	0.355359	1.11848e-05	3.49094e-05
SLC25A30	9039.76	1.45514	0.111509	1.88809e-39	3.16285e-38
ERBB3	16015.5	1.45476	0.113637	4.60136e-38	7.35215e-37
HERC2P4	30.4173	1.45431	0.52572	0.00129529	0.0030713
NR3C2	293.413	1.45401	0.195175	2.73269e-14	1.68376e-13
RPL23AP64	36.2456	1.45297	0.486915	0.000686659	0.00170323
KLRD1	200.445	1.45028	0.567148	0.00230335	0.00522641
TMC4	2608.09	1.44766	0.103725	8.27819e-45	1.59002e-43
ALAD	3122.33	1.44584	0.0717564	8.07787e-91	4.07067e-89
CLEC18A	53.4925	1.44409	0.451864	0.000368712	0.00095137
CH17-472G23.2	103.857	1.44367	0.320457	1.66732e-06	5.65841e-06
CYP4V2	1012.02	1.44167	0.13169	1.94617e-28	2.26514e-27
CCDC159	450.63	1.44008	0.151764	9.72824e-22	8.65818e-21
ERV3-1	1801.21	1.43788	0.177323	1.48323e-16	1.02474e-15
NFKBIE	600.567	1.43714	0.17884	2.15088e-16	1.4738e-15
CYP46A1	414.934	1.43681	0.193852	3.75446e-14	2.29178e-13
EPS8L2	9456.54	1.43601	0.104495	1.6704e-43	3.0981e-42
IL11	130.135	1.43584	0.356455	1.37013e-05	4.24136e-05
RP11-722G7.1	193.84	1.43492	0.317208	1.62983e-06	5.53631e-06
C1R	90.2433	1.43486	0.552493	0.0023871	0.00539643
NDRG4	1394.57	1.43479	0.145152	1.36041e-23	1.30163e-22
EXPH5	490.89	1.43308	0.168006	3.68368e-18	2.78408e-17
PKIA	534.054	1.43099	0.202659	4.73097e-13	2.7068e-12
NOXA1	1135.71	1.43008	0.0973313	2.08478e-49	4.5963e-48
COBLL1	1533.96	1.43003	0.170516	1.52025e-17	1.11365e-16
RP11-927P21.5	219.618	1.43001	0.236471	4.37629e-10	2.02815e-09
SEC14L6	45.7678	1.42986	0.598988	0.00365353	0.00797533
LMNTD2	518.513	1.42935	0.208357	2.26166e-12	1.23616e-11
SEZ6L2	2956.97	1.42731	0.101308	1.24141e-45	2.45115e-44
CSTA	38.7626	1.42659	0.543341	0.00190786	0.00439867
PNPLA8	2312.96	1.42655	0.136787	5.21895e-26	5.49863e-25
RP1-130L23.1	22.3509	1.42635	0.607665	0.00409237	0.00885321
STIM1	1459.58	1.42631	0.14401	1.20107e-23	1.15105e-22
STPG1	354.033	1.42625	0.191523	2.27384e-14	1.41004e-13
AGAP10P	18.014	1.42551	0.57555	0.00301584	0.00669566
MICALL2	3444.98	1.4254	0.118582	8.32536e-34	1.17833e-32
SYDE1	146.505	1.42306	0.307544	8.50661e-07	2.97723e-06
LMO2	77.5447	1.42281	0.290838	2.50242e-07	9.21541e-07
TMEM266	175.583	1.42281	0.286141	1.78973e-07	6.68764e-07
ZNF382	153.083	1.42231	0.371318	3.33338e-05	9.88269e-05
PTPRN2	134.48	1.42068	0.444994	0.000306582	0.000799833
CH507-210P18.3	29.1117	1.41977	0.564657	0.00254719	0.00573126
SELM	653.522	1.41916	0.223088	5.53165e-11	2.75202e-10
BMP1	1368.06	1.41833	0.134375	1.35977e-26	1.46547e-25
QRICH2	267.398	1.41813	0.297542	4.36387e-07	1.568e-06
RP11-210N13.1	18.2955	1.41614	0.52663	0.00174444	0.00405144
APOL2	1657.94	1.41582	0.109828	1.43235e-38	2.33543e-37
FBXL3	3906.1	1.41574	0.0800783	1.7772e-70	6.22123e-69
NEBL	6320.48	1.41504	0.0948878	8.23254e-51	1.89472e-49
EHBP1L1	5005.08	1.41006	0.188072	1.90031e-14	1.18482e-13
CCDC88B	102.724	1.40833	0.266843	3.39788e-08	1.35524e-07
CSRP1	19641.1	1.40772	0.1218	2.05213e-31	2.68106e-30
RUNDC3A	275.463	1.40698	0.261479	2.03819e-08	8.27866e-08
C6orf1	611.792	1.40697	0.187762	1.39403e-14	8.7571e-14
NPC2	3085.26	1.40646	0.149188	1.26106e-21	1.11585e-20
DTX2P1	59.957	1.40547	0.375434	5.06909e-05	0.000146729
ROBO2	145.769	1.40494	0.447324	0.00033008	0.000858572
KLF12	520.267	1.40166	0.265748	3.89673e-08	1.54848e-07
TCN2	39.9907	1.40094	0.551325	0.00264824	0.0059392
C2CD4D	92.6514	1.40093	0.382082	6.43723e-05	0.000184008
MR1	1160.97	1.40071	0.154269	3.26981e-20	2.70293e-19
SH3YL1	5447.56	1.39983	0.0970051	1.01684e-47	2.14271e-46
ANK3	4277.41	1.39883	0.113251	1.48445e-35	2.19945e-34
FAM46A	2344.59	1.39662	0.145831	3.14128e-22	2.84546e-21
HLA-C	8528.19	1.3949	0.102824	1.93576e-42	3.51562e-41
EVPLL	25.1762	1.39434	0.424327	0.000272657	0.000716525
GDNF	79.4261	1.39204	0.367384	3.8751e-05	0.000113912
BMP7	11974	1.39169	0.161834	2.24404e-18	1.71653e-17
PDGFRL	270.045	1.38977	0.255653	1.50975e-08	6.19955e-08
FLCN	3138.46	1.38965	0.116204	1.84467e-33	2.57119e-32
C10orf55	32.84	1.38948	0.453452	0.000570609	0.00143477
CXCL16	3286.57	1.38834	0.0922619	1.04906e-51	2.47657e-50
HEPHL1	41.7859	1.38763	0.423107	0.000269057	0.000707672
ATP7A	1049.33	1.38758	0.130415	6.12709e-27	6.72587e-26
MOB3B	215.351	1.38734	0.250329	8.82711e-09	3.69755e-08
PCDHA3	51.253	1.38734	0.467488	0.000822777	0.0020131
PCDHB12	119.89	1.38734	0.276717	1.59144e-07	5.97457e-07
RBMS2	1213.89	1.38722	0.183367	1.19099e-14	7.51508e-14
TSPAN31	1819.69	1.38711	0.0992763	4.01506e-45	7.79346e-44
CROT	1069.46	1.38708	0.158389	6.17973e-19	4.82566e-18
ITGA5	522.537	1.38681	0.220068	8.4044e-11	4.13524e-10
C5orf42	2060.21	1.38639	0.159372	1.03493e-18	8.02016e-18
RP11-74M13.4	37.9766	1.38548	0.45894	0.00066473	0.00165219
CES4A	252.104	1.38391	0.319342	3.69012e-06	1.21217e-05
ZDHHC8P1	138.14	1.38375	0.312274	2.34965e-06	7.8563e-06
COL9A2	683.661	1.38335	0.19314	2.26139e-13	1.32113e-12
CCDC136	187.82	1.38281	0.37046	5.12264e-05	0.000148096
IGFL4	119.458	1.38222	0.334131	9.50351e-06	2.99216e-05
PCSK4	181.727	1.38174	0.275796	1.54167e-07	5.79604e-07
SQRDL	1023.79	1.38147	0.141368	4.30486e-23	4.03083e-22
NEDD4L	3279.82	1.38045	0.137941	4.31693e-24	4.21423e-23
RHOC	12286.5	1.38029	0.120886	1.05484e-30	1.33717e-29
TP63	423.219	1.38007	0.176579	1.66808e-15	1.09395e-14
RP11-157G21.2	181.965	1.37954	0.207897	6.78743e-12	3.60875e-11
PPP1R3B	603.942	1.37947	0.130587	1.84072e-26	1.97337e-25
GTF2IP4	7851.74	1.37894	0.0618569	1.453e-110	9.65667e-109
TPPP	211.11	1.37866	0.204406	4.4735e-12	2.39514e-11
PCDHGB1	488.418	1.37829	0.132337	6.92017e-26	7.25767e-25
MPPE1	1202.29	1.37811	0.115229	1.82135e-33	2.54062e-32
PDP1	1546.57	1.37707	0.116579	1.00036e-32	1.35823e-31
EDIL3	473.749	1.37494	0.155829	3.75968e-19	2.9713e-18
SPATA7	909.561	1.37448	0.137006	3.4825e-24	3.41237e-23
FSTL3	3405.59	1.37443	0.15549	2.92278e-19	2.31687e-18
ABCA10	131.624	1.37282	0.416598	0.00026219	0.000690702
ANKEF1	887.143	1.3728	0.0976206	4.78645e-46	9.56404e-45
ARFGEF3	4438.24	1.37019	0.0943191	2.92841e-48	6.25331e-47
RNASEL	645.623	1.3691	0.118291	1.67921e-31	2.19699e-30
PLCD1	259.698	1.36909	0.219478	1.29692e-10	6.28683e-10
FAM210B	4960	1.36808	0.0950016	1.58314e-47	3.31124e-46
HIPK2	6869.51	1.36744	0.0842051	5.78079e-60	1.60662e-58
TBX6	144.915	1.36564	0.294608	9.47245e-07	3.29953e-06
CEACAM1	88.549	1.3652	0.588785	0.00426735	0.00920894
CSRP2	359.48	1.36503	0.197214	1.35453e-12	7.50184e-12
C10orf11	109.936	1.36432	0.490975	0.0013799	0.00325591
PIGZ	304.086	1.36337	0.182767	2.64994e-14	1.63553e-13
TUBB8P1	41.9164	1.36119	0.390709	0.000138673	0.000380734
RP3-449O17.1	225.28	1.36113	0.210528	3.11883e-11	1.58035e-10
BNIP3L	2795.39	1.3611	0.137407	1.21982e-23	1.16842e-22
ANKRD13A	3019.53	1.36059	0.0870533	1.45794e-55	3.72466e-54
PSAP	43396.6	1.3603	0.0471389	1.34418e-183	2.30432e-181
PWWP2B	2904.07	1.35993	0.145487	1.8915e-21	1.6577e-20
SRCIN1	1124.03	1.35937	0.182525	2.84377e-14	1.75044e-13
C1orf54	177.415	1.35926	0.247815	1.26397e-08	5.22068e-08
MYCL	412.349	1.35924	0.204487	9.03179e-12	4.75927e-11
WBP2NL	33.3395	1.35868	0.520984	0.00217929	0.00496826
HIST1H4E	89.1751	1.35855	0.295482	1.26741e-06	4.36092e-06
TES	5233.95	1.35714	0.0735142	1.37197e-76	5.40043e-75
FCHSD1	1533.41	1.35635	0.147578	1.3664e-20	1.14919e-19
ZNF600	119.529	1.35619	0.337551	1.50563e-05	4.64086e-05
PPFIBP2	746.921	1.35583	0.190941	3.74898e-13	2.16046e-12
ZYX	2309.64	1.35401	0.0978139	4.22196e-44	7.95924e-43
APLF	41.1246	1.35346	0.4562	0.000782835	0.00192281
ABCA5	3286.8	1.35303	0.146342	7.71462e-21	6.57571e-20
GATA6	402.036	1.35276	0.149533	5.20204e-20	4.26939e-19
CTAGE4	329.932	1.35191	0.190087	3.61672e-13	2.08555e-12
CNTN4	547.726	1.35108	0.23049	1.44031e-09	6.43752e-09
ZMAT4	65.0373	1.35059	0.511108	0.00182964	0.00423217
OLFM2	1388.91	1.34948	0.134654	3.78232e-24	3.69825e-23
PRSS36	46.379	1.34942	0.459372	0.000817142	0.00200091
PLEC	34420.3	1.34866	0.106256	2.12165e-37	3.3206e-36
DNAH3	169.869	1.34838	0.230702	1.48962e-09	6.64334e-09
HIST1H2BG	952.306	1.3483	0.128014	1.88035e-26	2.01468e-25
PSMB8	443.527	1.34803	0.237866	4.42077e-09	1.90174e-08
HIST1H2AM	86.0637	1.34799	0.274378	2.63035e-07	9.66154e-07
RGL2	9322.65	1.34764	0.0963883	6.59385e-45	1.27183e-43
PTGER4	812.449	1.34755	0.205751	1.70338e-11	8.79898e-11
EHD2	656.098	1.34605	0.258	5.48633e-08	2.14713e-07
ZNF460	223.734	1.34581	0.228441	1.01963e-09	4.601e-09
EEFSEC	47.369	1.34546	0.388423	0.0001371	0.000376867
PDE11A	60.2222	1.34506	0.393967	0.000180301	0.000486219
GOLT1A	852.652	1.34485	0.17763	1.15229e-14	7.27587e-14
VASH2	514.983	1.34372	0.190951	6.36318e-13	3.5947e-12
AP003068.18	58.3428	1.34371	0.448679	0.000705817	0.00174579
ANKDD1A	611.156	1.3433	0.14809	3.97742e-20	3.27606e-19
ADGRG6	8215.95	1.34203	0.124959	2.13722e-27	2.38462e-26
VASN	1069.05	1.341	0.117065	6.93049e-31	8.85895e-30
WDR78	226.62	1.34058	0.413556	0.000328319	0.000854235
UCP3	42.2453	1.34043	0.460382	0.000845587	0.00206643
NTN5	48.66	1.34002	0.499963	0.00182797	0.00422885
ISPD	229.728	1.33972	0.271261	2.17947e-07	8.08454e-07
METRNL	8232.16	1.33953	0.148684	6.71012e-20	5.47525e-19
ZFHX2	436.944	1.33951	0.194388	1.7506e-12	9.64301e-12
ARHGAP42	314.775	1.33844	0.356631	4.86149e-05	0.000141032
HELZ2	6934.81	1.3373	0.0957486	7.77302e-45	1.49455e-43
USP43	1007.58	1.33594	0.107978	1.09692e-35	1.63318e-34
C8orf58	437.551	1.33563	0.132616	1.92609e-24	1.90459e-23
BEND6	399.984	1.33506	0.252421	3.67059e-08	1.46146e-07
SARM1	936.183	1.33387	0.172378	3.13071e-15	2.02849e-14
LPIN3	2510.38	1.33341	0.173811	5.46707e-15	3.4893e-14
FOXP1	1650.08	1.3322	0.17994	4.19825e-14	2.55672e-13
IBSP	20.9051	1.33184	0.464607	0.00114989	0.00275142
TTLL3	1120.25	1.3307	0.146182	3.13789e-20	2.59506e-19
ARID3B	510.952	1.32956	0.167504	6.07208e-16	4.06053e-15
TSPAN15	5119.21	1.32862	0.115691	5.17843e-31	6.64717e-30
FAM214B	586.976	1.3286	0.16175	6.71281e-17	4.73406e-16
RP11-109N23.6	33.6976	1.32858	0.460199	0.00103298	0.00248923
ZBTB4	2590.67	1.32831	0.08266	1.24931e-58	3.36505e-57
ZNF780B	981.23	1.32525	0.208997	7.53969e-11	3.72577e-10
ADAP1	2221.61	1.3252	0.127988	1.28236e-25	1.33271e-24
ZFP2	153.223	1.32496	0.243058	1.77566e-08	7.24603e-08
CTSA	1275.42	1.32414	0.132692	6.1378e-24	5.93806e-23
PRRG3	22.6935	1.32152	0.502141	0.00224981	0.0051157
PCDHA4	130.164	1.32108	0.322919	1.32746e-05	4.11659e-05
RNF213	26396.5	1.32088	0.170105	2.6885e-15	1.74753e-14
KLF11	1355.05	1.32061	0.124389	8.15947e-27	8.893e-26
CCDC69	430.786	1.31946	0.170434	3.09734e-15	2.00758e-14
SORCS1	82.38	1.31789	0.556294	0.00402167	0.00870746
EHF	472.659	1.31785	0.246094	2.5114e-08	1.01223e-07
ANKRD34B	193.363	1.31774	0.397806	0.000254577	0.000671803
VPS8	2748.86	1.31744	0.190422	1.49374e-12	8.24297e-12
PIK3R3	7840.68	1.31706	0.0935612	1.69201e-45	3.33367e-44
PLXNA1	15850.7	1.31686	0.0859645	1.99599e-53	4.85577e-52
TMSB10	58479.5	1.31637	0.156486	1.38145e-17	1.01563e-16
C3orf58	2770.27	1.31502	0.0893071	1.51107e-49	3.35564e-48
BCAS3	25753.4	1.31474	0.117815	2.22847e-29	2.68927e-28
ZSWIM8	5836.61	1.3139	0.181616	1.52691e-13	9.02615e-13
INPP4B	8550.07	1.31383	0.0825549	1.67654e-57	4.41216e-56
PLPPR1	64.7848	1.31322	0.499703	0.00208338	0.00476978
TMEM2	3983.07	1.31268	0.13104	4.33446e-24	4.22909e-23
TMSB15B	374.168	1.31179	0.232415	4.70273e-09	2.01925e-08
TMEM198	278.83	1.31059	0.213373	2.5059e-10	1.18407e-09
IGIP	212.084	1.30961	0.210735	1.42897e-10	6.89599e-10
HBP1	1773.58	1.30884	0.110143	4.7976e-33	6.59193e-32
CACNB4	66.6409	1.30812	0.547153	0.00435436	0.00938016
NKX3-1	178.266	1.30668	0.278062	7.13503e-07	2.5135e-06
SYT10	196.154	1.30633	0.439707	0.000813922	0.00199383
SLC38A9	1360.02	1.30632	0.131146	8.62725e-24	8.3158e-23
STXBP6	153.544	1.30577	0.231651	5.60784e-09	2.39387e-08
RNF222	20.9471	1.30552	0.526561	0.00325239	0.00717195
PGM5P2	54.3403	1.30465	0.453148	0.00118957	0.00283822
CYP2U1	647.206	1.30401	0.117861	3.72034e-29	4.44286e-28
ADRB1	118.359	1.30381	0.256145	8.71219e-08	3.34606e-07
IRF6	3124.51	1.30242	0.0935348	1.47606e-44	2.81742e-43
B3GNT8	133.946	1.30228	0.307751	6.81468e-06	2.17432e-05
SESN3	1272.04	1.30188	0.103862	1.60837e-36	2.45443e-35
ELL2	836.477	1.30134	0.207494	1.07225e-10	5.2309e-10
RGS9BP	85.7096	1.301	0.307699	7.35147e-06	2.33949e-05
WNT7B	2713.9	1.30038	0.106135	5.45807e-35	7.96479e-34
UBTD1	968.763	1.2991	0.179799	1.56313e-13	9.23132e-13
HTRA1	312.355	1.29906	0.288976	2.04287e-06	6.88452e-06
ZDHHC17	3103.97	1.29546	0.166964	2.92648e-15	1.90019e-14
GJB5	25.7176	1.29495	0.503127	0.00280034	0.00624746
CAMK2B	2662.58	1.29469	0.129425	5.03258e-24	4.88944e-23
CCDC180	257.627	1.29424	0.270343	5.48532e-07	1.95525e-06
MTMR11	878.464	1.29344	0.184439	7.98822e-13	4.48235e-12
CMB9-22P13.1	66.7756	1.29241	0.408151	0.000423268	0.00108194
FZD2	1129.62	1.29206	0.109374	1.06712e-32	1.4478e-31
MYPN	274.735	1.292	0.198284	2.38896e-11	1.22336e-10
AC018755.16	59.9181	1.29185	0.390248	0.000277042	0.000727528
HSD11B1L	160.291	1.29166	0.280054	1.17675e-06	4.0604e-06
PLSCR4	44.8783	1.29124	0.549618	0.00464623	0.00996444
MCC	881.166	1.29112	0.220612	1.49106e-09	6.64816e-09
PPP1R18	1378.1	1.29036	0.13117	2.46499e-23	2.33792e-22
NCOA1	2982.25	1.28936	0.0759853	5.71501e-65	1.78283e-63
RP11-705C15.2	570.018	1.2886	0.189037	3.02862e-12	1.64312e-11
NFAT5	3646.56	1.28825	0.202181	6.34884e-11	3.14748e-10
GABBR1	1573.99	1.28715	0.240411	2.85375e-08	1.14368e-07
NEK11	387.559	1.28697	0.177638	1.37354e-13	8.13789e-13
HIST2H2BF	1005.59	1.28693	0.182043	5.41217e-13	3.07831e-12
ZFHX3	5796.86	1.28597	0.109333	2.14686e-32	2.87235e-31
TMEM256-PLSCR3	896.367	1.28532	0.137746	3.3484e-21	2.90538e-20
MXD1	1683.46	1.28458	0.145181	3.00962e-19	2.38365e-18
ZNF836	256.546	1.28125	0.165623	4.0494e-15	2.60442e-14
MRAS	324.413	1.27834	0.394713	0.000353721	0.000916039
FAM109A	671.904	1.27745	0.182096	7.59634e-13	4.27029e-12
NPL	155.028	1.27745	0.277212	1.47874e-06	5.04548e-06
TMEM59	12057.5	1.27742	0.0894583	1.02146e-46	2.09114e-45
ACSL4	211.958	1.27649	0.349343	7.12451e-05	0.000202267
RP13-104F24.3	357.152	1.27621	0.217141	1.38228e-09	6.1872e-09
TIGD7	447.007	1.27555	0.165392	4.10341e-15	2.63639e-14
SVIL	4798.25	1.275	0.354324	9.85762e-05	0.000275176
FYCO1	3338.57	1.27466	0.0687475	3.17736e-77	1.26701e-75
ZBTB42	3484.97	1.2746	0.140384	3.65838e-20	3.01598e-19
SH2B2	475.016	1.27456	0.174337	8.86511e-14	5.29683e-13
PM20D1	35.2897	1.27369	0.415966	0.000673734	0.00167321
2021-09-05	1137.97	1.27148	0.115093	9.75505e-29	1.14703e-27
ISG20	676.31	1.27098	0.193886	1.76294e-11	9.1015e-11
IL17RE	562.546	1.26967	0.191109	1.06408e-11	5.58146e-11
PHC1	1446.54	1.26912	0.10977	2.34285e-31	3.05003e-30
TCP11L2	440.27	1.26902	0.210231	5.52644e-10	2.54319e-09
CKB	2207.36	1.26798	0.18461	2.21843e-12	1.21434e-11
GABRB3	616.746	1.26649	0.192147	1.47874e-11	7.67746e-11
QSOX1	10328.4	1.2663	0.0904979	6.03649e-45	1.16555e-43
SERINC1	8775.45	1.26627	0.0678598	3.58283e-78	1.44123e-76
MCF2L2	106.556	1.2661	0.406652	0.000587952	0.00147555
RNF146	1790.72	1.26554	0.118374	3.9028e-27	4.31e-26
TRIM16L	1449.84	1.26466	0.169755	2.68326e-14	1.65498e-13
EGR4	111.627	1.26059	0.456989	0.00157456	0.00368113
LTBP1	7745.82	1.26048	0.102995	7.03935e-35	1.02073e-33
ARPIN	1818.02	1.25984	0.128262	3.14468e-23	2.9657e-22
NFKBIA	3626.28	1.25963	0.0884988	1.97265e-46	3.99826e-45
PCDHB4	45.5401	1.25789	0.43101	0.00106849	0.00256805
DOCK5	2485.91	1.25642	0.177834	5.29954e-13	3.01706e-12
C22orf23	298.574	1.2558	0.205302	3.51282e-10	1.64168e-09
FGFR2	1394.91	1.25379	0.109867	1.34831e-30	1.70096e-29
USP6	116.994	1.2529	0.258577	4.07963e-07	1.47135e-06
SPINT1	10242	1.25264	0.0521508	6.17324e-128	4.90198e-126
RILPL2	1218.07	1.25213	0.113709	1.12128e-28	1.31675e-27
PCDHA1	32.6726	1.25142	0.351275	0.000117983	0.00032716
SECISBP2L	2659.45	1.25001	0.204685	3.54456e-10	1.65587e-09
PHKG1	27.5805	1.24964	0.423028	0.000899302	0.00218982
KREMEN1	1079.11	1.24948	0.122561	7.33533e-25	7.36464e-24
GGT7	943.124	1.24868	0.181749	2.25456e-12	1.23338e-11
DNM3	68.4042	1.248	0.470492	0.00239507	0.00541244
PRR15L	3193.52	1.24763	0.11498	6.79966e-28	7.73735e-27
FAM118A	1662.6	1.24605	0.0987459	7.68886e-37	1.18618e-35
ATAT1	600.673	1.24503	0.172818	2.15372e-13	1.26055e-12
HOOK3	2159.35	1.245	0.16387	1.0911e-14	6.89666e-14
GUCY1B2	644.542	1.24488	0.215208	2.76244e-09	1.20761e-08
SLFNL1	90.2897	1.24483	0.297957	8.99516e-06	2.83844e-05
GHDC	44.8116	1.2448	0.478763	0.00260345	0.00584805
LIPH	437.586	1.24245	0.264533	8.55347e-07	2.99249e-06
ABHD17C	2726.08	1.24205	0.117806	1.71054e-26	1.8364e-25
IFNLR1	377.611	1.24102	0.196555	9.38652e-11	4.60243e-10
PTPRT	109.799	1.24046	0.376197	0.000294843	0.000770635
ZNF222	173.04	1.24037	0.219166	5.03497e-09	2.15736e-08
RAB5B	9263.92	1.24014	0.125263	1.49438e-23	1.42693e-22
ACAP3	3150.45	1.23952	0.149395	3.76382e-17	2.69581e-16
TPK1	182.229	1.23936	0.206927	6.53887e-10	2.99183e-09
TMC6	3504.96	1.23932	0.114479	9.35344e-28	1.05973e-26
JUNB	10834.2	1.23923	0.123368	3.47857e-24	3.41034e-23
ERAP1	3562.95	1.23922	0.137989	9.82711e-20	7.95493e-19
RP11-434B12.1	178.407	1.23881	0.304366	1.48602e-05	4.58427e-05
ZNF292	2639.6	1.23877	0.194397	6.72888e-11	3.33139e-10
PLPP1	397.015	1.23856	0.175449	5.75125e-13	3.26509e-12
ZNF83	1946.58	1.23737	0.168906	8.57813e-14	5.13038e-13
CDK5R2	27.2257	1.23703	0.500742	0.00385778	0.00837336
ARL10	107.562	1.23568	0.488292	0.00310189	0.00686593
KRT8P46	49.1629	1.23487	0.360471	0.000200005	0.000535732
ECM1	70.703	1.23353	0.34899	0.000135612	0.000372942
ZNF649	78.0469	1.23241	0.343665	0.000111781	0.000310394
NOL4L	553.86	1.23201	0.226377	1.84407e-08	7.5185e-08
HIST2H4A	2349.09	1.2318	0.234898	5.59315e-08	2.18566e-07
PPP1R13L	2353.45	1.23166	0.140216	5.76948e-19	4.51299e-18
S1PR3	1683.05	1.23017	0.0967267	1.66315e-37	2.6164e-36
ZNF821	893.352	1.22994	0.143316	3.36456e-18	2.54709e-17
F2RL1	2443.32	1.22973	0.101982	6.41505e-34	9.10769e-33
UGT1A1	107.423	1.22959	0.337794	8.5629e-05	0.000240756
EPHB1	51.6251	1.22934	0.410385	0.000879683	0.00214461
MXRA8	237.132	1.22925	0.217995	5.95842e-09	2.53821e-08
PCMTD1	2047.65	1.22923	0.142745	2.69046e-18	2.05032e-17
ZNF815P	242.77	1.2283	0.169765	1.64234e-13	9.68353e-13
TSNAXIP1	63.523	1.22799	0.365177	0.000234812	0.000622871
MXD4	4592.87	1.22753	0.0954472	2.72393e-38	4.38675e-37
TMEM234	429.819	1.2275	0.174034	4.84943e-13	2.77113e-12
SPSB2	277.632	1.22723	0.251915	3.56331e-07	1.29378e-06
PRKRIP1	3506.17	1.22669	0.0892348	1.93292e-43	3.57776e-42
ZCCHC6	2555.32	1.22573	0.103833	1.39562e-32	1.88234e-31
PCBP3	244.806	1.22539	0.195781	1.39143e-10	6.72541e-10
SLC51A	78.062	1.22525	0.305123	1.89197e-05	5.76771e-05
KLF6	8727.5	1.22507	0.146491	2.24082e-17	1.62528e-16
HIST1H2AC	2643.66	1.22444	0.144755	1.01908e-17	7.54056e-17
CTD-2245F17.3	511.938	1.22414	0.174502	8.00337e-13	4.4881e-12
LYRM9	462.928	1.22285	0.163638	2.86332e-14	1.76189e-13
HCG4	38.9871	1.2216	0.402029	0.000753359	0.00185638
MLLT3	476.859	1.2214	0.207952	1.51665e-09	6.76059e-09
TCF7L1	580.5	1.22091	0.147623	4.95115e-17	3.51331e-16
TRIM21	666.248	1.22073	0.119168	4.32518e-25	4.39782e-24
ENPP5	673.275	1.2202	0.144516	1.18348e-17	8.73934e-17
SDAD1P1	31.6103	1.21965	0.435157	0.00161411	0.00376543
THEG	387.667	1.21881	0.148108	6.43436e-17	4.54293e-16
MAFA	275.254	1.21863	0.200766	4.17662e-10	1.93855e-09
F3	97.677	1.21771	0.431835	0.00155956	0.00364932
AGRN	21339.9	1.21668	0.0974607	3.4064e-36	5.14268e-35
ZSWIM4	545.318	1.21604	0.142282	4.60518e-18	3.46058e-17
DSEL	590.722	1.21487	0.138157	5.13822e-19	4.02264e-18
GOLGA8B	2131.14	1.21484	0.315084	3.95837e-05	0.000116155
TLE6	76.794	1.21402	0.393653	0.000629555	0.00157157
AMPD3	159.288	1.21345	0.418551	0.00103202	0.00248722
DNAH10	353.271	1.21073	0.228873	4.3021e-08	1.70109e-07
WTIP	1237.21	1.20844	0.1434	1.27324e-17	9.39087e-17
TMTC2	1214.3	1.20755	0.13204	2.20514e-20	1.83691e-19
SYT2	33.5622	1.20661	0.434177	0.00177444	0.00411383
CRISPLD2	918.432	1.20641	0.113924	1.25826e-26	1.35686e-25
VPS18	2133.76	1.20457	0.11009	3.12282e-28	3.6049e-27
ARRDC4	2654.34	1.20379	0.133052	5.3694e-20	4.40478e-19
CHPF2	4250.21	1.20307	0.0811531	9.76643e-51	2.24493e-49
GCSAML	41.0765	1.20295	0.388518	0.000630306	0.00157323
RP11-274B21.1	487.887	1.20253	0.278039	5.51507e-06	1.77714e-05
RND3	4486.51	1.202	0.105369	1.40649e-30	1.77193e-29
MDGA2	113.723	1.20139	0.324653	6.85921e-05	0.000195401
PBLD	820.025	1.19916	0.105311	1.81893e-30	2.28682e-29
RNF144A	1274.92	1.19812	0.105198	1.19188e-30	1.50673e-29
CACNB3	3791.53	1.19725	0.0674715	7.32904e-71	2.5953e-69
RP11-244H3.1	77.7542	1.19531	0.345074	0.000182611	0.000492158
ANKMY2	495.419	1.19349	0.125174	5.55613e-22	4.9956e-21
XRN1	3518.89	1.19321	0.164952	1.81494e-13	1.06553e-12
ANXA9	3727.72	1.19301	0.129824	1.49829e-20	1.25666e-19
AP000304.12	83.7928	1.19238	0.350421	0.00022583	0.00060087
DTX3L	3492.09	1.19141	0.0821959	3.5979e-48	7.66508e-47
ZNF211	823.408	1.19059	0.121271	3.87678e-23	3.63557e-22
CFAP53	92.057	1.19046	0.295575	1.95855e-05	5.96276e-05
MANBA	323.355	1.19009	0.265018	2.41371e-06	8.06608e-06
TAPBPL	766.12	1.18915	0.120774	2.61018e-23	2.47434e-22
IRF5	804.976	1.18905	0.137252	1.70751e-18	1.31159e-17
SLC39A13	1950.71	1.18843	0.112333	1.02508e-26	1.11063e-25
ILDR1	570.408	1.18779	0.12987	2.14352e-20	1.78639e-19
C9orf3	2131.25	1.18563	0.128553	1.03649e-20	8.76955e-20
PXDN	13205.1	1.18548	0.117917	3.43795e-24	3.37412e-23
CEP162	538.319	1.18507	0.159365	3.94147e-14	2.40433e-13
TEKT4P2	72.3533	1.18487	0.270573	4.41495e-06	1.43894e-05
PCDHA10	164.832	1.18351	0.233475	1.48183e-07	5.57791e-07
TIGD3	121.73	1.18279	0.301144	2.92928e-05	8.74399e-05
INPP5K	1767.74	1.18263	0.109866	1.89353e-27	2.11528e-26
FAM19A5	291.644	1.18194	0.24173	4.2893e-07	1.54363e-06
SH3BP4	5539.63	1.18156	0.071583	1.3005e-61	3.7567e-60
STX3	1733.23	1.18095	0.137828	4.07155e-18	3.07343e-17
PCDHGA1	111.067	1.18083	0.270964	4.90369e-06	1.59172e-05
ITPKC	2778.61	1.18014	0.146919	3.61619e-16	2.44316e-15
TMEM184A	5389.69	1.17987	0.0849936	3.13404e-44	5.92656e-43
GYG2	536.642	1.17885	0.125784	2.33728e-21	2.03865e-20
ICA1L	504.033	1.17872	0.186309	9.4996e-11	4.65539e-10
FAM174B	4293.82	1.17818	0.0918985	4.65524e-38	7.43178e-37
OCIAD2	2241.39	1.17815	0.183445	5.08026e-11	2.53778e-10
PEX2	1399.11	1.17793	0.131667	1.40609e-19	1.13222e-18
PLAU	854.174	1.17789	0.137779	4.96454e-18	3.72605e-17
DCAF5	5207.05	1.1776	0.0669063	9.82035e-70	3.37964e-68
DUOX1	106.642	1.17712	0.461204	0.00334874	0.00736345
RP13-104F24.1	492.641	1.17633	0.238981	3.22566e-07	1.17561e-06
NRBP2	1485.47	1.17605	0.224016	5.65129e-08	2.20697e-07
PLEKHD1	183.362	1.17567	0.223833	5.54155e-08	2.16781e-07
ZNF223	98.8894	1.17545	0.324729	0.000102663	0.000286322
DNAJC4	691.751	1.17516	0.162934	2.01148e-13	1.17843e-12
LAMB1	6389.07	1.17504	0.134012	7.27198e-19	5.66412e-18
PELI1	244.991	1.17475	0.284291	1.34246e-05	4.15819e-05
WSB1	6046.63	1.17458	0.135987	2.29568e-18	1.75457e-17
NIPSNAP3A	1611.97	1.17344	0.154699	3.63032e-16	2.4518e-15
KCND3	148.037	1.17337	0.340507	0.000186358	0.000501373
ABHD16B	731.807	1.17258	0.142043	5.4068e-17	3.82775e-16
PGRMC2	3961.61	1.17252	0.0675996	8.97747e-68	2.9406e-66
SH2D4A	1149.96	1.17249	0.114876	7.06472e-25	7.10072e-24
CNTNAP5	65.5399	1.17024	0.316373	8.79238e-05	0.000246868
CTIF	2404.41	1.16878	0.10666	2.38427e-28	2.76452e-27
JAG1	1298.6	1.16845	0.165097	6.13739e-13	3.47142e-12
ZBTB47	412.062	1.16823	0.187637	1.75034e-10	8.37197e-10
JRKL	365.819	1.1679	0.147184	8.33218e-16	5.53357e-15
SGMS1	2286.12	1.16752	0.105317	5.61583e-29	6.67171e-28
TBC1D8	1497.88	1.16737	0.144892	3.05307e-16	2.07187e-15
PCDHA11	1596.81	1.16721	0.100229	8.35126e-32	1.10286e-30
FAM127A	2084.18	1.16711	0.155623	2.46188e-14	1.52304e-13
LGI1	108.038	1.16681	0.457835	0.00392432	0.00850772
RAB19	79.7662	1.16643	0.329534	0.000137964	0.00037907
CDC42BPG	5991.98	1.1662	0.112375	1.23755e-25	1.28687e-24
CDH4	199.642	1.16601	0.294094	2.71449e-05	8.13991e-05
FMNL1	571.257	1.16596	0.201718	2.8321e-09	1.2363e-08
AKAP9	4046.2	1.16579	0.13555	3.22205e-18	2.44123e-17
IL17RD	236.082	1.16407	0.251696	1.4363e-06	4.91164e-06
AMDHD2	1842.84	1.16403	0.100581	2.13856e-31	2.79199e-30
MEF2D	3582.03	1.16369	0.0788217	7.84337e-50	1.75239e-48
SH3RF1	2514.51	1.16021	0.0995608	8.6461e-32	1.14015e-30
CASP4	402.436	1.15989	0.180539	5.35582e-11	2.67107e-10
RP1-283E3.4	112.109	1.1592	0.2855	1.90097e-05	5.79323e-05
CCDC71L	1150.72	1.15849	0.14328	2.41901e-16	1.65074e-15
BTBD8	179.422	1.15716	0.250235	1.44045e-06	4.9249e-06
PTHLH	121.934	1.15605	0.297036	3.92581e-05	0.000115292
GRIN3B	103.744	1.15542	0.398595	0.00108886	0.00261358
TMEM54	2658.64	1.15403	0.139374	4.78921e-17	3.40234e-16
ZNF347	189.745	1.15398	0.239638	5.51356e-07	1.96494e-06
NBEAL2	6128.15	1.15338	0.117472	3.76753e-23	3.53673e-22
SMPDL3A	421.808	1.15037	0.152137	1.62869e-14	1.01789e-13
ANKRD12	2997.79	1.15014	0.2356	4.05545e-07	1.46349e-06
STAT2	1980.17	1.14968	0.172229	9.85441e-12	5.18084e-11
MKL1	1473.39	1.14966	0.0969646	8.79005e-33	1.19523e-31
SPEG	261.66	1.14899	0.336949	0.00021683	0.000578013
CLK1	3219.86	1.14854	0.100141	7.8056e-31	9.94984e-30
CCDC125	2103.39	1.14781	0.0732436	1.27512e-55	3.26215e-54
ARMCX3	3955.33	1.14768	0.0856362	2.36087e-41	4.152e-40
CUX1	12723.4	1.14756	0.0784039	6.75199e-49	1.46397e-47
C15orf52	281.836	1.14752	0.305476	6.45564e-05	0.000184477
DLX4	212.468	1.14742	0.221864	9.00498e-08	3.45562e-07
PHC1P1	263.392	1.14741	0.170047	5.81649e-12	3.1006e-11
TRIM72	97.6077	1.14681	0.359149	0.000453531	0.00115447
RAB11FIP4	3425.06	1.14658	0.14852	4.73834e-15	3.03369e-14
PPP3CA	4008.29	1.1459	0.0890514	2.59124e-38	4.17672e-37
DUSP8	1382.92	1.14579	0.161631	5.29913e-13	3.01706e-12
CLDN14	49.8887	1.14473	0.432149	0.00263968	0.00592145
HTR2C	270.572	1.14426	0.170395	7.36031e-12	3.89865e-11
PLCB1	2466.85	1.14392	0.126513	6.37297e-20	5.2071e-19
TMEM249	25.8599	1.14345	0.436051	0.00298944	0.00664428
LPP	2157.11	1.14191	0.290906	3.28919e-05	9.76905e-05
LIMK2	2657.49	1.14107	0.0875573	3.02671e-39	5.05636e-38
SNX21	1069.4	1.13936	0.171121	1.06003e-11	5.56184e-11
GPR155	912.612	1.1387	0.173292	2.09805e-11	1.0777e-10
TAF7L	52.3581	1.13833	0.373528	0.000765667	0.00188443
CCDC154	76.8947	1.13818	0.422793	0.00243016	0.00548394
ATP2B1	9186.67	1.138	0.101088	8.74002e-30	1.07093e-28
ARMCX1	890.344	1.13784	0.13159	2.13585e-18	1.63446e-17
SBK1	2907	1.13761	0.0891928	1.13577e-37	1.79909e-36
MICALL1	1574.67	1.13734	0.140044	1.81441e-16	1.24838e-15
TNFAIP2	503.386	1.13729	0.212513	3.40146e-08	1.35637e-07
KLF5	2404.27	1.13686	0.182962	2.10983e-10	1.00209e-09
MOCS1	558.233	1.13671	0.139494	1.41615e-16	9.8105e-16
OSBPL2	2783.03	1.13665	0.171373	1.3268e-11	6.91998e-11
ZNF319	533.266	1.13658	0.164765	2.0167e-12	1.10623e-11
RNF215	821.635	1.13578	0.154062	6.54864e-14	3.94877e-13
ARL4D	337.966	1.13575	0.197909	3.36134e-09	1.46037e-08
LINC00473	107.487	1.13482	0.363912	0.000649908	0.00161864
UAP1L1	2063.28	1.13479	0.0865236	1.057e-39	1.79026e-38
RP11-73B2.6	50.9553	1.13434	0.446637	0.0038371	0.00833933
RCN1P2	58.3187	1.13369	0.406124	0.00190399	0.00439196
ANOS1	331.849	1.1331	0.327794	0.00018762	0.000504621
ARHGEF3	359.209	1.13277	0.174686	3.47969e-11	1.75738e-10
PTPRU	4664.28	1.1326	0.0932486	2.51363e-34	3.60778e-33
SPATA6	262.417	1.1323	0.222979	1.56991e-07	5.89738e-07
CCDC186	1508.19	1.13187	0.189797	1.00435e-09	4.53765e-09
FAM161B	320.751	1.13099	0.275414	1.53554e-05	4.72751e-05
ZNF396	148.646	1.13069	0.318473	0.00014079	0.000386257
BHLHB9	462.726	1.1305	0.270655	1.11776e-05	3.48929e-05
PERM1	261.358	1.13003	0.184684	3.47875e-10	1.62741e-09
ASPHD2	172.395	1.12957	0.19988	6.30341e-09	2.67709e-08
HOMER3	1489.31	1.12918	0.18426	3.58087e-10	1.67177e-09
PEA15	4638.6	1.12899	0.12447	4.87163e-20	4.00181e-19
NOX5	471.39	1.12874	0.246369	1.83979e-06	6.22298e-06
ECHDC2	2020.31	1.12832	0.167069	6.02825e-12	3.21069e-11
RP11-166B2.1	59.0153	1.12622	0.397291	0.00160753	0.003752
APOBR	138.089	1.12558	0.329034	0.000227698	0.000605225
CD63	15467.4	1.12527	0.119384	1.76667e-21	1.54979e-20
ANXA1	662.962	1.12512	0.157188	3.56853e-13	2.05841e-12
SMG1P4	213.391	1.12305	0.380821	0.00115227	0.00275675
LIMCH1	1190.68	1.12305	0.233033	5.57257e-07	1.98519e-06
KIAA1683	577.875	1.1216	0.275971	1.75584e-05	5.38025e-05
RPS27	919.824	1.11903	0.374942	0.00103996	0.0025044
PUS10	536.125	1.11853	0.151113	5.40832e-14	3.27517e-13
SCPEP1	2167.04	1.1184	0.107712	1.44193e-25	1.49263e-24
GRN	15344.2	1.11786	0.0816718	5.0819e-43	9.34042e-42
MBOAT7	8308.22	1.11749	0.0889079	1.00871e-36	1.55225e-35
PERP	6639.31	1.11669	0.0645186	1.19354e-67	3.89558e-66
PARP11	542.175	1.11631	0.196646	5.41912e-09	2.316e-08
DBN1	11193.4	1.11534	0.0984123	3.73087e-30	4.63654e-29
GBP2	619.411	1.11529	0.209246	4.07297e-08	1.61501e-07
LPCAT1	22850	1.1145	0.0902844	2.18679e-35	3.23225e-34
ZNF713	191.681	1.11421	0.226062	3.38836e-07	1.23221e-06
PDE5A	1146.48	1.11354	0.157139	5.79599e-13	3.28948e-12
SLC35D2	990.563	1.11287	0.125111	2.33198e-19	1.85819e-18
COG6	2823.03	1.11228	0.110896	4.69197e-24	4.57062e-23
TMEM159	470.424	1.11153	0.16729	1.18378e-11	6.19695e-11
TOM1	1203.25	1.11088	0.100939	1.50582e-28	1.7582e-27
CYSLTR1	41.7114	1.11023	0.436698	0.00384358	0.00834847
NUAK1	2678.46	1.10974	0.115439	2.03587e-22	1.85976e-21
RAPH1	2399.94	1.10881	0.200873	1.06922e-08	4.44631e-08
DNAJB9	1700.41	1.10815	0.133351	4.10999e-17	2.93344e-16
PPM1L	1859.31	1.10808	0.118881	4.66711e-21	4.01542e-20
TBX19	115.457	1.10785	0.23435	9.19536e-07	3.20544e-06
DYNC1H1	2653.66	1.10782	0.229203	5.44133e-07	1.93995e-06
ADAMTS17	162.893	1.10779	0.325688	0.000248527	0.000656594
TOX2	170.554	1.10745	0.238452	1.33749e-06	4.5929e-06
ZNF561	2308.91	1.1073	0.135862	1.5442e-16	1.06566e-15
RABAC1	2106.42	1.10721	0.204459	2.50035e-08	1.00822e-07
TNFAIP1	4698.34	1.10698	0.0769407	2.59999e-47	5.42567e-46
KANK2	3165.96	1.10682	0.11461	1.9007e-22	1.73715e-21
IL17RC	1802.53	1.10638	0.1313	1.46601e-17	1.07521e-16
NEU1	4398.77	1.10603	0.096014	4.64837e-31	5.97512e-30
MEIS3	960.485	1.10445	0.153339	2.42673e-13	1.41537e-12
RHOBTB2	2021.43	1.10438	0.0951873	1.53162e-31	2.00676e-30
ARHGAP18	626.82	1.10418	0.161161	3.01879e-12	1.63876e-11
CGN	8253.98	1.10238	0.0815733	5.54292e-42	9.93879e-41
SCCPDH	12022.4	1.10093	0.110113	6.63268e-24	6.41346e-23
MFSD4B	624.21	1.10077	0.139829	1.84694e-15	1.20995e-14
CA5B	489.046	1.10051	0.210197	6.94264e-08	2.68782e-07
GPR39	155.711	1.10014	0.273548	2.30835e-05	6.96529e-05
SLC43A2	2601.43	1.09998	0.0963507	1.15348e-30	1.46121e-29
ABCC3	6181.25	1.09986	0.181431	5.48778e-10	2.52667e-09
ZDHHC11B	186.675	1.09922	0.258537	8.64616e-06	2.73442e-05
GNAQ	7443.04	1.09831	0.135822	2.67244e-16	1.81962e-15
AHR	1669.45	1.09791	0.178308	3.07124e-10	1.44229e-09
MTURN	1536.27	1.09787	0.123687	2.84267e-19	2.25435e-18
KIAA0355	1931.39	1.0971	0.109525	5.57721e-24	5.40141e-23
LFNG	4765.68	1.09677	0.117413	4.15834e-21	3.59286e-20
NKAPP1	73.4729	1.09588	0.309539	0.000151886	0.000414836
GMPR	114.94	1.09536	0.285177	4.70119e-05	0.000136597
YPEL2	2478.93	1.09489	0.0997079	1.98595e-28	2.30851e-27
SENP7	1530.07	1.09405	0.215692	1.66354e-07	6.23633e-07
FAM47E	340.872	1.09372	0.198785	1.59475e-08	6.53103e-08
BMP8B	1356.99	1.09369	0.0859677	1.88274e-37	2.9492e-36
FIG4	952.138	1.09276	0.152308	3.09725e-13	1.79334e-12
ZSWIM6	1651.8	1.09228	0.0949911	6.13232e-31	7.84963e-30
RRAGD	1251	1.09154	0.142509	7.96066e-15	5.04919e-14
JAK3	181.593	1.09139	0.201384	2.30622e-08	9.31784e-08
VAV2	6958.55	1.09135	0.0588442	3.70695e-77	1.47498e-75
CMTM3	486.171	1.09092	0.159239	3.02032e-12	1.6391e-11
PLG	63.8549	1.0905	0.415772	0.00329021	0.00724778
ATG14	1965.81	1.08913	0.0715334	1.03821e-52	2.48615e-51
FAXDC2	262.219	1.08869	0.173034	1.34903e-10	6.52908e-10
LA16c-60H5.7	51.9655	1.08784	0.343047	0.000592271	0.00148558
ARVCF	1824.89	1.08762	0.151321	2.84563e-13	1.65025e-12
SPNS2	587.738	1.08743	0.198636	1.80428e-08	7.3579e-08
PSEN1	5122.28	1.0867	0.0835015	4.40908e-39	7.33899e-38
TRPM4	3077.99	1.08663	0.17091	8.59481e-11	4.22214e-10
LA16c-380H5.3	408.974	1.08659	0.239291	2.31413e-06	7.74741e-06
SSH3	6848.05	1.08624	0.0738489	2.49131e-49	5.47282e-48
TMEM191B	154.256	1.08584	0.295047	9.14415e-05	0.000256121
DNASE1	2450.63	1.08554	0.145325	3.41288e-14	2.08675e-13
SCUBE3	274.183	1.08531	0.201584	3.11142e-08	1.24423e-07
PPP1R9A	1112.44	1.08496	0.132759	1.32226e-16	9.18374e-16
CASP9	298.03	1.08476	0.213674	1.54058e-07	5.79311e-07
ADAM8	424.757	1.08458	0.288053	6.48986e-05	0.000185339
SH3GLB2	7689.61	1.08442	0.0756577	5.76663e-47	1.18985e-45
ARNT2	3192.02	1.08432	0.0943158	5.74437e-31	7.35817e-30
ABTB2	1452.06	1.08423	0.0954052	2.64597e-30	3.3062e-29
OSBPL7	1732.35	1.08343	0.170154	7.75674e-11	3.82661e-10
ARPC4-TTLL3	118.911	1.08323	0.272967	2.89954e-05	8.66225e-05
AKR1B15	121.517	1.08261	0.266465	2.00073e-05	6.0821e-05
SLC45A1	29.7125	1.08235	0.40625	0.00289245	0.0064412
DUSP3	4933.49	1.08025	0.0960123	9.78435e-30	1.19729e-28
CDRT4	240.729	1.07792	0.390351	0.00226064	0.00513905
ZBTB37	1322.39	1.07761	0.11455	2.17401e-21	1.89985e-20
ADAMTS9	1727.43	1.07728	0.162455	1.57309e-11	8.14886e-11
GIPR	77.2231	1.07678	0.386693	0.00199381	0.00458474
SLC17A5	1000.85	1.07613	0.0902638	3.95449e-33	5.44983e-32
WSCD1	89.3108	1.07583	0.424523	0.00398995	0.00864082
FSIP2	206.641	1.0752	0.292075	9.65538e-05	0.000269613
ZNF226	1218.94	1.0749	0.161884	1.30561e-11	6.81528e-11
ADGRB1	236.489	1.07489	0.330347	0.000470574	0.00119636
L3MBTL3	453.696	1.07483	0.137671	2.45683e-15	1.60034e-14
ALS2CL	669.001	1.0748	0.193379	1.18173e-08	4.89751e-08
NEB	1147.25	1.0746	0.224013	6.90457e-07	2.43699e-06
FGF13	402.357	1.07419	0.263025	1.86967e-05	5.70447e-05
ABLIM3	850.4	1.07288	0.124389	2.92086e-18	2.21852e-17
NAGK	3048.98	1.07273	0.142879	2.62472e-14	1.62105e-13
ARHGAP28	275.68	1.07174	0.205958	8.51318e-08	3.27168e-07
LINC00176	204.313	1.07135	0.2296	1.21495e-06	4.1867e-06
TMEM30B	6229.96	1.07117	0.0485253	2.22337e-108	1.44622e-106
PCDHB19P	37.1112	1.07094	0.424907	0.00449465	0.00965854
EFR3B	1436.27	1.07075	0.100911	1.16703e-26	1.25923e-25
DMRTA1	500.706	1.07061	0.155584	2.27338e-12	1.24146e-11
IQGAP1	19908.3	1.06986	0.0680615	5.10236e-56	1.31635e-54
CLIC3	2596.52	1.06981	0.18906	6.79819e-09	2.87524e-08
GLCCI1	1556.82	1.06964	0.138764	5.60194e-15	3.57165e-14
APLP1	199.713	1.06926	0.346851	0.000798401	0.00195816
RP11-1415C14.3	246.255	1.06914	0.152466	9.84863e-13	5.48932e-12
PLCG2	891.13	1.06857	0.151538	7.87811e-13	4.42462e-12
ZBTB38	1319.89	1.06847	0.209393	1.46043e-07	5.50076e-07
BTBD7P1	109.609	1.06826	0.240267	3.76515e-06	1.23527e-05
C18orf32	2258.69	1.06801	0.11305	1.47817e-21	1.30294e-20
MKNK1	1141.45	1.06684	0.116545	2.47847e-20	2.05899e-19
SNX33	2795.67	1.06677	0.100127	7.26381e-27	7.94514e-26
GRB7	1061.94	1.06611	0.147655	2.26154e-13	1.32113e-12
UQCRHL	53.1636	1.06588	0.39978	0.00288839	0.00643294
RAB30	1146.31	1.06559	0.19382	1.56841e-08	6.42892e-08
TRPT1	918.406	1.06452	0.154996	2.71669e-12	1.47739e-11
EPHA1	932.649	1.0642	0.102039	6.1607e-26	6.47226e-25
MMP24-AS1	1187.89	1.06419	0.178657	1.29119e-09	5.79221e-09
SLC8B1	741.014	1.06407	0.144562	8.13591e-14	4.87862e-13
MAP3K9	2679.55	1.06349	0.0794006	1.90224e-41	3.3583e-40
ACSF2	1711.82	1.06346	0.0848658	2.30169e-36	3.49502e-35
FNBP1L	4248.81	1.0631	0.0644395	1.75278e-61	5.03937e-60
FAM221A	637.477	1.06233	0.141116	2.16689e-14	1.34736e-13
MAP3K8	455.834	1.06152	0.191147	1.12719e-08	4.6789e-08
VEGFC	117.831	1.06041	0.296357	0.000133136	0.000366574
GOLGA6L22	50.2294	1.06023	0.358115	0.00121401	0.00289166
FAM184A	387.155	1.06012	0.224444	1.01076e-06	3.50614e-06
COL9A3	601.126	1.06006	0.202789	5.32909e-08	2.08915e-07
LUZP1	1771.46	1.05996	0.107724	3.29898e-23	3.10643e-22
NRP1	7502.39	1.05852	0.129658	1.45354e-16	1.00537e-15
RP11-793H13.10	69.7191	1.05812	0.387561	0.0024979	0.00562818
FAM63A	1183.46	1.05682	0.104708	2.64122e-24	2.59914e-23
CXorf23	1001.38	1.05595	0.168929	1.83955e-10	8.76894e-10
DNAJB2	3141.72	1.05585	0.123894	6.90501e-18	5.15291e-17
LRRN2	421.963	1.05528	0.194628	2.30822e-08	9.32387e-08
TMBIM4	3034.84	1.05513	0.138535	1.15516e-14	7.29153e-14
AP006285.1	195.686	1.05491	0.26403	2.75129e-05	8.24489e-05
CCDC120	2199.88	1.05483	0.1114	1.28694e-21	1.13765e-20
ITM2C	945.036	1.05474	0.202514	7.81051e-08	3.0111e-07
CCDC126	352.625	1.05459	0.196865	3.56649e-08	1.42094e-07
CHMP3	9632.33	1.0544	0.112841	4.21115e-21	3.63677e-20
RNF122	223.489	1.05414	0.23642	3.49462e-06	1.151e-05
MICE	56.7035	1.05412	0.327186	0.000522943	0.00132053
NBEAL1	1411.6	1.05399	0.200087	6.19943e-08	2.41179e-07
ARL15	1407.29	1.05395	0.123506	6.22423e-18	4.66004e-17
THAP8	365.31	1.05368	0.173309	5.19061e-10	2.39285e-09
TMEM132B	306.082	1.05307	0.345705	0.000909517	0.00221352
OR7E14P	118.518	1.05237	0.262675	2.47071e-05	7.43198e-05
DOCK1	4127.24	1.05203	0.0713985	1.83371e-49	4.05249e-48
RP11-496H1.1	95.9551	1.05142	0.390611	0.00285605	0.00636709
AC004985.12	60.0119	1.04977	0.328748	0.000550837	0.00138868
RHOV	1796.28	1.04971	0.178378	1.72569e-09	7.66265e-09
CCDC82	136.079	1.04956	0.412646	0.00452308	0.00971055
CCDC83	502.707	1.0493	0.268262	3.87252e-05	0.000113854
CSRNP2	2395.33	1.04904	0.0947334	7.55373e-29	8.91622e-28
[truncated: 4,182 more rows]

## Sheet: AI60vsPOT
Differentially expressed genes for -E2 60 day replicates (Dormancy) in comparison to POTs reported by DESeq2 (pAdjustMethod="BH", abs(log2FoldChange)> 1 & padj < 0.01)
	baseMean	log2FoldChange	lfcSE	pvalue	padj
HIST2H2AA3	392.738	10.552	3.22761	1.24461e-06	3.9539e-06
NPY4R	17.7699	8.94102	1.90902	3.19803e-11	1.47725e-10
ALPP	396.229	8.5173	0.394863	1.91067e-103	1.07507e-101
MMP10	113.72	8.51204	1.49009	1.56895e-13	8.40513e-13
AC011513.3	66.5163	8.41781	1.56495	2.49379e-12	1.24642e-11
HTR2A	65.4184	8.36127	0.920794	2.21116e-18	1.53692e-17
UBD	379.604	8.16943	0.883	1.26656e-16	8.06403e-16
VGLL1	380.579	8.08368	0.387489	2.48534e-94	1.22222e-92
SIGLEC6	372.965	7.89122	0.329157	2.2251e-126	1.60059e-124
UPK2	2485.04	7.81077	0.197171	0	0
HSD3B1	48.1667	7.47259	1.04734	4.07324e-13	2.1329e-12
CYP26B1	2555.34	7.44655	0.608704	1.73793e-36	2.37194e-35
CAPN6	200.449	7.43564	0.415953	4.32516e-71	1.40418e-69
CYP1A1	2212.21	7.09545	0.196976	2.33964e-285	1.15989e-282
MMP1	114.752	7.04783	0.923333	2.04913e-12	1.0295e-11
CEACAM5	679.115	6.98376	0.598957	1.28293e-32	1.55743e-31
SPRR3	15.9506	6.96217	1.78969	3.29655e-08	1.21277e-07
SCEL	28.9783	6.95829	0.947665	5.09551e-13	2.65531e-12
SLC25A6P1	9.35123	6.88336	1.86266	2.30741e-07	7.85683e-07
ALDH3A1	58.8111	6.766	0.999807	1.27324e-10	5.63857e-10
CSF2RB	7.23039	6.76034	1.9636	1.44771e-06	4.57299e-06
THSD7B	22.9123	6.74744	0.998919	1.46961e-10	6.47696e-10
UPK1A	133.892	6.72385	0.664448	6.0491e-23	5.16086e-22
CH17-360D5.1	16.0644	6.72164	1.6853	4.64374e-06	1.39206e-05
UPK3B	1754.74	6.62458	0.189656	1.11711e-268	4.26898e-266
FHOD3	238.129	6.45078	0.310159	1.69024e-96	8.49429e-95
IFIT2	1616.86	6.44571	0.165138	0	0
NME2P1	6.76573	6.37118	1.85401	1.56978e-06	4.94241e-06
ACHE	1000.46	6.27876	0.22103	1.11392e-179	1.66118e-177
ARHGAP6	176.796	6.17129	0.337833	1.34065e-74	4.702e-73
VTN	317.246	6.12376	0.326578	1.67989e-79	6.51462e-78
UPK3A	145.126	6.11408	0.559922	9.07953e-28	9.42002e-27
RP5-857K21.4	1221.03	6.0935	0.166352	1.08863e-293	5.87314e-291
TBC1D3P7	8.71034	6.08163	1.80588	1.95723e-06	6.08603e-06
LINC00643	52.7752	6.0765	0.865791	1.71592e-13	9.16838e-13
EPAS1	3423.43	6.06887	0.154371	0	0
RGL1	505.955	6.06131	0.222719	3.59005e-164	4.30408e-162
NETO1	9.37517	6.03464	2.10853	3.60627e-05	9.87458e-05
LY6G6C	89.4505	6.02998	0.407175	3.3438e-50	6.83022e-49
HS3ST1	51.5463	6.00644	0.902329	1.62902e-12	8.234e-12
MAML2	315.272	6.00469	0.264588	1.54847e-114	9.69405e-113
OVCH2	23.9892	5.96887	0.861812	5.08638e-13	2.65131e-12
IL1R1	1970.09	5.93231	0.155417	0	0
GGTA1P	14.2559	5.93052	1.10343	6.80342e-08	2.42886e-07
GPNMB	277.668	5.89872	0.301797	1.41373e-85	6.21874e-84
ERP27	396.657	5.89101	0.287983	9.38544e-94	4.5665e-92
CD36	190.915	5.88702	0.447776	1.33694e-40	2.05218e-39
SHROOM4	83.0649	5.88184	0.730124	2.39475e-17	1.57614e-16
CEACAM6	1937.82	5.84777	0.555012	2.03978e-27	2.08096e-26
RTP4	89.4897	5.84524	0.566389	1.16064e-24	1.06395e-23
DAB2	639.987	5.75196	0.473754	3.74995e-35	4.90273e-34
CRISP3	135.97	5.65599	0.554127	1.87129e-25	1.77758e-24
SCARA3	1360.55	5.64738	0.152794	3.54729e-301	2.03337e-298
PXDNL	98.3638	5.62869	0.452485	3.87727e-36	5.24876e-35
GJA5	14.6556	5.62826	1.8184	0.000240565	0.000596601
PDK4	171.874	5.61866	0.425521	1.47831e-40	2.26728e-39
NRK	272.305	5.60746	0.369157	2.32382e-53	5.20462e-52
MDGA1	95.741	5.51341	0.749031	3.02701e-15	1.78765e-14
LAMC2	934.342	5.47436	0.175114	3.6965e-215	8.07201e-213
THSD7A	72.0478	5.46316	0.683798	9.36094e-17	5.99538e-16
CCDC184	112.188	5.4348	0.415964	2.67774e-40	4.07278e-39
C6orf25	31.5824	5.3913	0.837302	2.8842e-12	1.43529e-11
GLRA3	548.723	5.38903	0.289288	4.90885e-79	1.88375e-77
CDSN	238.498	5.37994	0.265986	1.33779e-91	6.34083e-90
ANXA8L1	489.56	5.37272	0.235448	5.53377e-116	3.56161e-114
DOCK11	232.398	5.37242	0.3916	5.66475e-43	9.33589e-42
TAC3	4.32189	5.36689	2.36698	0.000494935	0.00117711
NPM1P25	60.2338	5.35784	0.485459	1.08195e-28	1.15992e-27
FEM1AP2	10.5073	5.27137	1.88494	3.65294e-05	9.99491e-05
CAV1	3180.58	5.25045	0.180859	2.32797e-186	3.74578e-184
ANXA8	1860.47	5.24794	0.153383	7.35614e-258	2.40953e-255
DAPP1	98.1767	5.20557	0.403165	1.83347e-38	2.63568e-37
IGFL1	64.4398	5.19162	0.528911	2.20495e-23	1.9214e-22
S1PR4	3.23193	5.17884	2.52815	0.000868395	0.00199087
RP11-745A24.1	15.2705	5.17129	1.037	5.96806e-07	1.94686e-06
RIN2	331.851	5.1459	0.668784	6.27178e-16	3.84889e-15
RNF144B	1448.31	5.13657	0.172028	4.77096e-197	8.66473e-195
SPNS3	5.97356	5.13302	1.5168	3.93972e-05	0.000107268
TRGC1	1005.69	5.12703	0.348567	1.02501e-48	2.01089e-47
STX11	25.7522	5.07468	0.610523	3.039e-17	1.99016e-16
NOX3	5.66496	5.05743	2.46418	0.00107815	0.00243974
OR7E13P	8.64567	5.05526	1.37376	2.06683e-05	5.8156e-05
BRINP3	139.603	5.05428	0.956463	7.20698e-08	2.56694e-07
CXCL8	424.123	5.03538	0.509915	1.14948e-22	9.70317e-22
SIGLEC5	9.63162	5.01921	1.69064	0.000358149	0.000868066
ANO2	41.1694	5.00038	0.866559	1.28786e-09	5.30263e-09
KCND2	182.75	4.98315	0.51708	4.38958e-23	3.76781e-22
GDPD3	885.664	4.95857	0.169934	1.42913e-188	2.36168e-186
CAPN5	705.903	4.93361	0.27689	3.87435e-72	1.29449e-70
DIO1	398.515	4.92499	0.318653	2.71654e-55	6.41305e-54
ACE2	6.7094	4.90008	1.99586	0.00150185	0.00332229
CLDN9	3132.16	4.89861	0.166375	1.42879e-191	2.47248e-189
GRAMD4P7	13.0973	4.83746	1.69896	2.58637e-05	7.19796e-05
NXPH2	3.10262	4.82911	2.5912	0.00207225	0.00448194
TMPRSS7	15.1139	4.82559	0.959461	1.03599e-07	3.64045e-07
FAM189A2	213.323	4.82521	0.3318	6.95552e-48	1.3304e-46
SYT16	359.138	4.81805	0.453418	1.74446e-27	1.78365e-26
GLDC	50.864	4.80756	1.08178	1.10134e-06	3.51519e-06
LMO7	12164.5	4.80005	0.10492	0	0
KLHL30	12.0854	4.78749	0.830381	1.40418e-09	5.76343e-09
NTSR1	62.634	4.77602	0.550031	4.32888e-19	3.11147e-18
RAI2	96.9129	4.762	0.365	1.40464e-39	2.08625e-38
IGHA1	4.85661	4.76128	2.94084	0.0028922	0.00610842
CTB-60B18.23	6.29398	4.71829	2.20286	0.000494962	0.00117711
CRYAB	9.89062	4.71524	1.72458	0.00075224	0.00173914
GABRA1	174.104	4.71034	0.709637	2.87112e-12	1.42917e-11
TNNT2	214.115	4.70322	0.279189	5.02072e-65	1.44804e-63
TNNC1	60.7051	4.69641	0.448799	1.44438e-26	1.42672e-25
RP11-500M8.7	10.6833	4.6731	2.35946	0.000672031	0.00156693
LRP2	577.037	4.6679	0.750061	4.96432e-11	2.2714e-10
GGTLC1	11.2721	4.65585	2.03634	0.000321596	0.000785073
ASCL1	558.828	4.65327	0.556579	1.58666e-17	1.05641e-16
VGLL3	1628.76	4.65042	0.173813	4.76031e-159	5.63345e-157
AQP3	4615.88	4.64908	0.130544	1.05001e-278	4.81507e-276
IL6	29.0493	4.63429	1.11644	1.60882e-05	4.57883e-05
APBA1	286.19	4.62197	0.410913	2.04754e-30	2.32846e-29
NTN4	860.906	4.60896	0.175698	1.83925e-152	1.95014e-150
ITGBL1	16.0214	4.60123	1.02101	1.80507e-06	5.6406e-06
CAV2	1304.25	4.59362	0.153936	1.60954e-196	2.83882e-194
RNF224	298.956	4.58601	0.243008	4.04432e-80	1.58177e-78
SEMA5A	848.584	4.58317	0.188684	1.13684e-131	8.65275e-130
BLNK	708.755	4.57705	0.192607	7.28768e-126	5.20147e-124
SERPING1	67.3335	4.57526	0.373567	2.19461e-35	2.88986e-34
TRIM29	94.3361	4.57084	0.465145	1.38903e-24	1.26888e-23
FXYD2	18.4626	4.55751	1.16255	2.19244e-05	6.15204e-05
C5orf46	7.96916	4.55261	1.988	0.000303352	0.000743405
MAPK4	250.806	4.54751	0.390437	1.18683e-32	1.44267e-31
RP4-635A23.4	5.67001	4.54032	1.99714	0.000286696	0.000704188
RSAD2	381.066	4.51455	0.322448	1.10837e-45	1.96814e-44
CARD16	3.3116	4.51357	2.04691	0.00202678	0.00438928
CYB5R2	45.3111	4.49639	0.6233	2.66828e-14	1.49312e-13
SLC46A2	24.0202	4.4626	1.00194	6.10767e-07	1.99064e-06
TRGV9	161.824	4.46115	0.694414	2.67691e-10	1.15721e-09
HNRNPA1P33	44.8655	4.42398	0.492961	4.22591e-20	3.18079e-19
FOXQ1	60.8472	4.42257	0.473528	1.51163e-21	1.20977e-20
ARL14	15.5871	4.42236	1.27101	5.64461e-05	0.000151196
VILL	116.812	4.40887	0.444555	2.15933e-24	1.95598e-23
KRT15	1783.88	4.39439	0.168878	2.32703e-150	2.42527e-148
RPL13AP20	28.4764	4.39038	0.69266	8.45395e-11	3.79425e-10
PTPN21	4359.99	4.35382	0.103019	0	0
GCSAM	159.588	4.34939	0.310713	8.80884e-46	1.57027e-44
CLU	13089	4.34526	0.144348	3.54569e-200	6.70501e-198
MEF2C	150.324	4.32546	1.06547	9.13934e-07	2.93801e-06
DOCK2	27.4756	4.31247	0.700887	1.15925e-10	5.15242e-10
ADGRF4	667.514	4.30864	0.175379	2.65812e-134	2.0748e-132
CTAGE3P	41.2853	4.29021	0.484567	9.27891e-20	6.86303e-19
ASPG	170.349	4.28981	0.68053	1.96371e-11	9.2053e-11
SNCG	105.403	4.28232	0.422914	3.43326e-25	3.22955e-24
NR4A3	453.517	4.27707	0.378359	2.35011e-30	2.66923e-29
MROH3P	5.95445	4.26641	1.95642	0.00042217	0.00101293
C11orf96	10.533	4.24514	1.80808	0.000212778	0.000531308
ALOX5	65.1668	4.24443	0.668871	1.02062e-11	4.87785e-11
TMEM40	392.35	4.20814	0.299232	5.06219e-46	9.13035e-45
KRT6A	9.23753	4.20406	1.80751	0.00180041	0.00393294
DAQB-331I12.15	5.59182	4.20121	2.84228	0.00339917	0.00708694
CYP26A1	192.054	4.19433	0.319262	2.37545e-40	3.61901e-39
CYP4F23P	61.5736	4.18759	0.80225	1.32889e-08	5.0499e-08
COL4A2	11.9328	4.17558	0.945416	1.78661e-07	6.15663e-07
ADAM28	50.9535	4.16903	0.613464	5.95926e-13	3.09574e-12
ANKRD35	48.8891	4.16193	0.409803	7.98316e-25	7.38081e-24
SLC9A4	135.892	4.15886	0.364292	3.08912e-31	3.59769e-30
BMS1P3	43.5831	4.15859	0.472252	1.54585e-19	1.13106e-18
PDGFRB	14.5877	4.15606	1.12817	9.943e-06	2.88903e-05
TIMP2	4571.03	4.15097	0.0784857	0	0
IL36RN	6.67177	4.14652	2.54415	0.00239583	0.00511901
ENC1	9271.5	4.14309	0.0908301	0	0
RPL7P19	4.06021	4.14083	2.28408	0.00123086	0.0027558
SLC4A4	19.5717	4.13243	0.931997	1.25716e-06	3.9917e-06
NDUFA5P10	8.82841	4.1322	1.27363	0.000204886	0.000513209
SBK2	112.006	4.13033	0.440106	8.84853e-22	7.15646e-21
ADM	1223.03	4.12862	0.162497	1.73788e-143	1.58597e-141
DGKI	23.5409	4.12548	1.49822	0.000158951	0.000404052
MYH15	18.6937	4.11524	0.843989	1.27913e-07	4.45472e-07
CST6	17.8621	4.09805	1.69484	0.000149475	0.000381338
KRT40	22.0725	4.05766	0.780897	4.39197e-08	1.59497e-07
TNS3	11301.1	4.05198	0.080444	0	0
WLS	2729.11	4.04999	0.158915	2.20122e-144	2.04959e-142
KCNH5	17.5983	4.0461	0.740056	8.53485e-09	3.29658e-08
FAM83A	659.52	4.04574	0.184728	3.59734e-107	2.10818e-105
TNIK	475.877	4.04328	0.238609	2.13594e-65	6.20913e-64
ADIRF	6230.99	4.03361	0.177065	8.34611e-116	5.35289e-114
KCNQ2	48.3704	4.03354	1.13677	2.57822e-05	7.17855e-05
CEP295NL	4.01788	4.03351	2.39897	0.00246969	0.00526701
TMEM265	566.828	4.03012	0.526484	1.39685e-15	8.40907e-15
RPL23AP87	415.318	4.01779	0.167632	6.57404e-128	4.78522e-126
CTSE	26.4375	4.01077	0.800599	1.07182e-07	3.75917e-07
SH3TC2	240.911	4.00037	0.352433	5.66732e-31	6.567e-30
DSC1	16.0809	3.99881	0.749899	1.38584e-08	5.2576e-08
C1orf116	274.849	3.99473	0.324317	6.20379e-36	8.32634e-35
BASP1	12446.4	3.9939	0.120059	1.10808e-243	3.17586e-241
TRAV38-1	7.78801	3.99267	2.21164	0.00158533	0.00349474
AL513122.2	580.695	3.98783	0.805369	6.50274e-08	2.3265e-07
SVOP	13.2015	3.96085	0.971554	4.13481e-06	1.24683e-05
MYBPHL	8.66265	3.95154	1.50155	0.000808782	0.00186212
FAM155A	134.038	3.94955	0.36053	5.2223e-29	5.67492e-28
BBOX1	28.2804	3.94294	0.88789	1.03633e-06	3.31289e-06
PRKCH	2761.83	3.94026	0.126735	2.00415e-213	4.32495e-211
RPL39P5	4.67708	3.92904	1.47633	0.00104581	0.0023727
C1orf167	9.30333	3.9263	1.0765	1.98947e-05	5.60481e-05
RP11-96C23.11	214.954	3.92114	0.313262	6.01498e-37	8.33959e-36
VSTM2L	26.4253	3.91058	0.625982	5.13484e-11	2.34708e-10
PRDM8	18.9771	3.90526	0.787216	9.47996e-08	3.34277e-07
AGTR1	7.71997	3.90379	2.61365	0.00413863	0.00850493
EPHA7	895.717	3.89704	0.18063	1.39557e-104	7.90088e-103
RP11-603J24.7	8.7223	3.89476	1.00404	1.96885e-05	5.55013e-05
KIAA1024	437.016	3.89176	0.202587	5.10565e-83	2.15294e-81
DACT1	33.6169	3.88834	0.541273	6.2724e-14	3.43447e-13
GPHA2	38.6461	3.88308	0.622853	4.02375e-11	1.85028e-10
RAB27B	7847.76	3.87419	0.0850785	0	0
NEURL3	12.7467	3.87334	0.822099	2.59931e-07	8.80991e-07
KRT89P	177.836	3.85996	0.294767	6.1338e-40	9.22989e-39
HHIPL2	15.9978	3.85037	1.16369	6.59202e-05	0.000175268
SP6	908.994	3.84117	0.122762	7.84986e-216	1.73482e-213
PIP5K1B	92.8392	3.82887	0.424072	1.21e-20	9.30216e-20
LINC01085	15.4452	3.8045	0.722144	1.68018e-08	6.33365e-08
NTF4	42.2503	3.77844	0.626261	6.62328e-11	2.99755e-10
ICAM1	482.844	3.77169	0.195443	6.17092e-84	2.6324e-82
L1CAM	10519	3.76182	0.136736	1.32762e-167	1.64544e-165
GRHL3	3288.7	3.7616	0.0793876	0	0
RP11-106M3.2	23.9625	3.75986	0.745292	4.41287e-08	1.60161e-07
KRT13	599.454	3.7564	0.225819	2.85741e-63	8.00207e-62
DISC1	325.735	3.74362	0.203228	7.49242e-77	2.75418e-75
MAF	306.56	3.73851	0.204999	3.26701e-75	1.17045e-73
INHBA	187.223	3.73734	0.381852	6.42974e-24	5.7225e-23
SPATA12	4.76686	3.73263	1.58388	0.00144509	0.00320562
TMPRSS6	186.835	3.72271	0.379647	1.12909e-23	9.92851e-23
ARPP21	16.5094	3.70767	1.72804	0.000370767	0.000896319
STK32B	70.7585	3.70427	0.729246	4.45108e-08	1.61516e-07
CLIC6	4.33245	3.6974	1.67229	0.00172788	0.00378713
TRIM9	102.79	3.6941	0.646262	9.44906e-10	3.93114e-09
CTBP2P8	6.43826	3.69373	1.3154	0.000811428	0.00186751
APOL6	1580.93	3.69185	0.10676	8.48383e-263	2.9362e-260
BOLA2P3	10.2859	3.69062	1.00002	2.81043e-05	7.79434e-05
SYT4	25.4777	3.68858	1.2004	4.78385e-05	0.000129177
EPS8L3	99.8956	3.67813	0.513217	7.49687e-14	4.08663e-13
GABRA2	32.1082	3.67596	0.533013	5.84315e-13	3.03801e-12
SLFN5	309.684	3.6628	0.257286	3.25253e-47	6.05697e-46
RP11-74C1.2	9.0005	3.64988	1.32083	0.000712689	0.00165479
LTB	321.112	3.63112	0.502815	7.89333e-14	4.30019e-13
ADAMTSL4	354.083	3.62681	0.267646	8.13597e-43	1.32995e-41
SOWAHB	2337.89	3.61783	0.132923	4.01432e-165	4.87647e-163
RENBP	121.629	3.61708	0.296308	3.45543e-35	4.52413e-34
RP11-734E19.1	5.05283	3.60991	1.54789	0.00128024	0.00285799
SASH1	1535.04	3.60788	0.120284	1.90081e-198	3.52188e-196
MRVI1	70.9661	3.60788	0.554913	5.44173e-12	2.65826e-11
NPNT	15369.2	3.59147	0.126609	5.77865e-178	8.47982e-176
ENTPD8	263.784	3.58968	0.244511	8.06543e-50	1.64018e-48
SVOPL	82.3049	3.58741	0.347644	5.81737e-26	5.63103e-25
CXCR4	1039.9	3.58425	0.136118	1.08647e-153	1.1723e-151
HUNK	716.174	3.58015	0.31065	1.12681e-31	1.33434e-30
IGFBP3	886.149	3.57462	0.216569	1.13057e-62	3.1232e-61
SHC2	567.936	3.57043	0.170169	1.32029e-98	6.80281e-97
CDC42EP3	1292.6	3.56905	0.178505	6.48435e-90	2.98101e-88
COLEC10	331.142	3.56843	0.593655	1.66894e-10	7.32028e-10
SRMS	220.238	3.56161	0.26348	2.18898e-42	3.51907e-41
FMO1	9.67885	3.55892	1.11865	6.9885e-05	0.000185166
SATB1	1163.12	3.55307	0.26764	3.05558e-41	4.74987e-40
TCTEX1D4	19.5255	3.54859	0.828901	2.15137e-06	6.66373e-06
PSORS1C1	152.171	3.54086	0.41473	9.2736e-19	6.54756e-18
CCDC68	1645.76	3.54069	0.162626	3.33675e-106	1.92472e-104
RP5-857K21.15	87.572	3.53738	0.421087	3.51115e-18	2.41579e-17
NIPSNAP3B	124.78	3.5359	0.517835	6.56105e-13	3.40451e-12
IL1RAPL2	28.2624	3.53317	0.664141	7.1303e-09	2.77335e-08
MUC15	10.2123	3.52866	0.975717	3.76292e-05	0.000102759
KIAA0513	5116.47	3.52544	0.115092	3.2194e-207	6.34983e-205
PIWIL4	47.0474	3.52498	0.620353	1.00832e-09	4.18549e-09
RP11-392P7.1	3.36039	3.52254	2.45289	0.0046747	0.00951065
UTRN	2616.61	3.51382	0.351115	1.26235e-24	1.15488e-23
PRSS2	27.7605	3.50624	1.72275	0.000610073	0.00143138
FYN	379.149	3.49868	0.202327	8.47538e-68	2.54442e-66
PRRT4	221.71	3.49527	0.227444	7.33109e-55	1.70869e-53
EGFEM1P	26.7604	3.49418	0.680767	4.11233e-08	1.49876e-07
FAM189A1	78.0957	3.49213	0.635262	1.82446e-09	7.42535e-09
PCDH1	889.391	3.48879	0.147756	3.43001e-124	2.39227e-122
PSCA	62.7161	3.48732	0.461075	4.45134e-15	2.60035e-14
AMOT	1568.28	3.4859	0.211589	6.06149e-62	1.65702e-60
HS6ST3	436.014	3.48438	0.197333	1.14936e-70	3.68831e-69
AMER3	18.9681	3.48025	0.65423	1.09755e-08	4.20299e-08
CLDN16	12.1785	3.4778	1.06226	5.52831e-05	0.000148211
COL2A1	63.4459	3.47449	1.10538	6.81768e-05	0.000180979
PRICKLE1	640.84	3.46767	0.449281	1.21238e-15	7.31539e-15
XG	75.9392	3.46714	0.808333	7.00603e-07	2.27012e-06
SPOCK2	472.842	3.45772	0.387375	4.66776e-20	3.50474e-19
FER1L4	1961.29	3.45413	0.269809	1.67396e-38	2.41016e-37
KRTAP3-1	150.663	3.44689	0.430267	1.63773e-16	1.03625e-15
PRKG1	1240.85	3.44268	0.243948	3.17208e-46	5.74956e-45
2021-09-10	623.359	3.44209	0.240048	1.05447e-47	2.00437e-46
LRP1B	257.23	3.43408	0.270187	7.25963e-38	1.03227e-36
FAM110C	2282.86	3.42282	0.1447	1.00918e-124	7.0925e-123
MICAL1	1312.76	3.42053	0.19316	2.3087e-71	7.56223e-70
MYO15B	1724.78	3.41789	0.267852	2.69903e-38	3.86482e-37
TNFRSF11B	6263.51	3.41725	0.114481	8.72223e-197	1.55332e-194
TACSTD2	30248.2	3.41384	0.0640498	0	0
SLC34A3	185.652	3.40196	0.237528	1.88228e-47	3.53371e-46
APOD	1430.68	3.39506	0.148266	5.50307e-117	3.57953e-115
HLA-DRA	21.9233	3.39048	0.69849	1.77663e-07	6.1234e-07
APOL1	264.918	3.3883	0.302751	4.64966e-30	5.21963e-29
C1QTNF3	395.223	3.38703	0.243855	6.10937e-45	1.06222e-43
SORCS2	90.3094	3.37847	0.459227	1.97115e-14	1.11183e-13
SYNGR3	1211.45	3.37729	0.101073	1.33095e-245	4.00222e-243
ARHGDIB	190.002	3.37631	0.209565	3.30764e-59	8.49749e-58
PSG11	9.87949	3.3757	2.16108	0.00366407	0.00759349
INHA	124.113	3.37278	0.287055	6.87319e-33	8.43875e-32
BATF2	89.6341	3.36582	0.31831	6.19626e-27	6.20743e-26
NRSN1	20.1084	3.36577	1.13997	0.000150189	0.000383
TMPRSS11E	59.4416	3.36218	0.620176	6.93823e-09	2.70093e-08
EGR4	111.627	3.36013	0.421093	1.90392e-16	1.19988e-15
CPVL	24.4442	3.35955	0.856206	1.57989e-05	4.50279e-05
DMRTC1B	48.513	3.35906	0.432887	8.60372e-16	5.23269e-15
KIFC3	1072.82	3.35614	0.190178	4.14257e-71	1.34729e-69
PMP22	2975.64	3.35119	0.302081	8.86307e-30	9.85305e-29
SLPI	46.6463	3.34707	0.435102	2.49422e-15	1.48159e-14
DPP4	73.0958	3.34244	0.491871	1.454e-12	7.37369e-12
WDR64	9.01612	3.34224	0.995148	5.91637e-05	0.000158037
RP11-100G15.7	11.5601	3.33344	0.804737	4.30973e-06	1.29638e-05
TMEM139	1114.16	3.32654	0.135082	6.32948e-135	5.00438e-133
RNF217	36.5878	3.32201	0.608518	3.44946e-09	1.37461e-08
ABHD4	1743.97	3.32118	0.199729	4.53077e-63	1.26112e-61
MUC3A	607.036	3.31707	0.148959	6.58871e-111	4.00188e-109
DENND3	657.278	3.30676	0.177819	3.91707e-78	1.46634e-76
CTSS	62.6258	3.3051	0.430739	1.62136e-15	9.72231e-15
EMP1	137.076	3.30427	0.484483	4.95471e-13	2.58488e-12
RP11-305F5.2	5.70506	3.29977	1.15425	0.000447802	0.00107065
PMEL	192.659	3.29623	0.293231	1.37583e-30	1.57534e-29
TMEM45B	1114.54	3.27076	0.224946	7.17491e-49	1.41363e-47
CEBPD	1278.66	3.26522	0.170231	6.29651e-83	2.64901e-81
RBP2	10.1757	3.26245	1.33488	0.000986008	0.00224591
FUT7	12.5066	3.25657	1.11859	0.000335482	0.000817012
RAB7B	218.698	3.25535	0.192238	4.06624e-65	1.17831e-63
WNT4	131.752	3.24791	0.368298	1.03906e-19	7.67909e-19
COL28A1	219.935	3.24729	0.320863	2.62366e-25	2.47816e-24
COL16A1	366.726	3.2413	0.248363	7.62424e-40	1.14164e-38
PPARGC1A	118.918	3.24084	0.604235	3.35865e-09	1.33988e-08
VIM	97.6667	3.23568	0.380101	1.58436e-18	1.1067e-17
ABC7-42404400C24.1	342.998	3.23332	0.265675	5.83183e-35	7.58675e-34
BMF	3974.33	3.22965	0.101061	1.55485e-225	3.85414e-223
CTD-2020K17.4	33.9894	3.22888	0.495574	7.70745e-12	3.71753e-11
SALL4	2755.67	3.21729	0.204349	8.02702e-57	1.96582e-55
WNT1	11.5969	3.19992	2.07813	0.00305538	0.00641906
NABP1	1725.98	3.19643	0.162342	3.39401e-87	1.52216e-85
C10orf10	238.625	3.19216	0.193081	2.336e-62	6.42417e-61
SLC26A7	32.3938	3.19035	1.32996	0.0013002	0.00289859
ATP2A3	9842.08	3.18982	0.134429	2.12612e-125	1.5116e-123
RP11-848G14.2	14.7245	3.18459	1.05975	0.000181441	0.000458109
LIMS2	16.9313	3.17659	0.951007	0.000102822	0.000267033
MVP	1503.66	3.16866	0.166359	7.50861e-82	3.08122e-80
ANXA3	4274.88	3.16589	0.116545	2.02207e-163	2.4085e-161
RP1-122P22.2	53.7966	3.15953	0.529611	2.07375e-10	9.03321e-10
MN1	120.978	3.1567	0.477701	4.18199e-12	2.05878e-11
STAG3	1248.02	3.15432	0.19607	3.19058e-59	8.20824e-58
RCAN2	238.447	3.14742	0.210405	1.86875e-51	3.9632e-50
TNFRSF14	45.4199	3.14247	0.469843	2.93552e-12	1.45964e-11
PHLDB2	2551.09	3.1395	0.146091	2.44726e-103	1.3686e-101
ACTBL2	10.0881	3.13643	1.31178	0.0022189	0.00477322
PIK3IP1	1034.85	3.13195	0.19163	4.27195e-61	1.14395e-59
BCAM	10870.9	3.13158	0.10074	4.50975e-213	9.61887e-211
GATA2	2445.32	3.12952	0.0870423	4.89491e-284	2.36283e-281
GRID2IP	104.732	3.12824	0.286056	7.38843e-29	7.97211e-28
CAPN14	23.9251	3.12433	0.623666	5.86966e-08	2.10699e-07
VIPR1	430.109	3.11855	0.169978	3.45364e-76	1.26196e-74
TGFBR3	369.736	3.1162	0.341045	6.1582e-21	4.80271e-20
BEX4	236.416	3.11498	0.242852	1.24893e-38	1.80387e-37
C9orf47	25.5996	3.11199	1.35109	0.00122328	0.00274043
MEGF11	31.1139	3.10757	1.17987	0.00037293	0.000901034
PPFIA2	8.18122	3.10306	1.48421	0.00211323	0.00456625
COLQ	149.661	3.10162	0.589884	1.36498e-08	5.1817e-08
FBLIM1	529.067	3.09997	0.310514	1.43677e-24	1.31183e-23
DRD1	93.0324	3.09577	0.334187	3.36832e-21	2.66086e-20
ZNF704	1848.95	3.09216	0.146354	3.95826e-100	2.08041e-98
GPC1	2764.11	3.09095	0.120235	1.10461e-146	1.06083e-144
TMEM178A	21.2804	3.09064	0.821633	1.54903e-05	4.41895e-05
IDSP1	11.5792	3.08971	0.911016	8.19545e-05	0.00021534
PTK6	1696.31	3.0892	0.109166	3.95984e-177	5.76471e-175
STAMBPL1	109.959	3.08629	0.382603	7.78131e-17	4.99065e-16
CYB5R1	4371.6	3.08556	0.081491	0	0
PLA2G4F	229.3	3.08297	0.277808	7.78827e-30	8.67397e-29
ITGB4	13601.3	3.08233	0.0946696	1.92499e-233	5.19265e-231
COL3A1	108.172	3.07319	1.01781	0.000156867	0.000399086
TUFT1	6571.83	3.07178	0.0868726	8.51979e-275	3.81167e-272
ATP7B	2854.36	3.06461	0.12657	1.55037e-130	1.15603e-128
TLE4	228.625	3.05776	0.281679	2.39102e-28	2.52786e-27
MUC1	2845.2	3.05489	0.168106	1.01277e-74	3.57255e-73
MUC20P1	20.4968	3.04561	0.640873	2.38948e-07	8.12572e-07
LIMA1	2046.24	3.03715	0.103805	3.60058e-189	6.05921e-187
AMY2B	157.23	3.03571	0.488619	5.70962e-11	2.59686e-10
GRAPL	6.99567	3.03356	1.45976	0.00343893	0.00716496
ABCG2	2064.86	3.02481	0.149844	1.75691e-91	8.30592e-90
C2orf72	86.1894	3.01925	0.578574	1.70169e-08	6.40815e-08
STRIP2	349.33	3.01841	0.25883	2.26039e-32	2.73318e-31
ALDH1A2	23.0534	3.01678	0.905985	8.10981e-05	0.000213212
FOXO4	1191.8	3.01564	0.184432	5.3535e-61	1.43147e-59
WNT3A	51.9964	3.00364	0.431113	4.07104e-13	2.13236e-12
CELF6	20.3468	3.00077	0.775089	1.2001e-05	3.46122e-05
GBP1	66.1793	2.99828	0.747472	4.64583e-06	1.39246e-05
CSGALNACT1	229.211	2.99419	0.417315	6.86172e-14	3.75043e-13
GSAP	464.644	2.9904	0.245932	5.6985e-35	7.41856e-34
GPR143	315.181	2.99016	0.282962	6.23433e-27	6.24215e-26
AASS	5999.3	2.98734	0.218856	2.07048e-43	3.46522e-42
ATP10B	32.7243	2.98701	0.702537	2.25949e-06	6.97857e-06
ENPP3	7.04051	2.98592	1.70509	0.00336373	0.00702184
NLRP10	64.3808	2.9858	0.568717	1.83614e-08	6.8904e-08
ALPK3	220.446	2.98491	0.587842	2.91713e-08	1.07794e-07
BNIPL	282.464	2.98097	0.310448	8.06304e-23	6.84724e-22
TSPAN19	36.3844	2.97562	0.857112	4.87717e-05	0.000131523
MEGF6	1850.07	2.97484	0.200713	1.1402e-50	2.35792e-49
PPP1R14D	8.68898	2.97434	0.932874	0.000152596	0.000388814
SNAP91	63.3174	2.97316	0.715942	2.97093e-06	9.07397e-06
EEF1A2	43340	2.97064	0.157758	4.73326e-80	1.84728e-78
ANTXR2	857.788	2.96305	0.158329	2.16002e-79	8.35892e-78
KPNA7	13.783	2.95904	0.7819	2.26401e-05	6.34316e-05
ANXA2	67024	2.95438	0.114414	6.4379e-148	6.34895e-146
GSTM5	100.419	2.95287	0.349754	3.97629e-18	2.72866e-17
OLR1	43.0918	2.9522	0.828193	1.80275e-05	5.10857e-05
CDO1	13.4601	2.95029	0.945844	0.000159901	0.000406298
CEACAM7	12.0096	2.94887	1.99005	0.00407153	0.00837642
ALS2CR11	20.1507	2.94515	1.55403	0.00316721	0.00664184
CYP4F8	21.7947	2.94173	0.980249	0.000199217	0.000500512
FIBCD1	278.677	2.93486	0.412524	1.29852e-13	6.99936e-13
EGFR	1589.04	2.92913	0.157017	1.30536e-78	4.94715e-77
HMOX1	305.858	2.92878	0.199512	9.41848e-50	1.90478e-48
SMCO2	9.57966	2.92566	1.20016	0.00152023	0.00335971
AGR3	44.4408	2.91965	0.901915	0.000162528	0.000412517
HOXA10	33.0742	2.9192	0.677835	1.73489e-06	5.43611e-06
EFNA1	8240.9	2.91814	0.0841503	2.07456e-264	7.31799e-262
PLLP	434.145	2.91651	0.183848	1.40157e-57	3.48832e-56
GCNT4	59.078	2.91461	0.486837	2.67226e-10	1.15552e-09
PID1	167.561	2.91026	0.402659	5.36499e-14	2.95171e-13
GGN	32.2498	2.90849	0.721274	4.10432e-06	1.23805e-05
CCDC85A	716.146	2.90518	0.119275	7.4123e-132	5.66516e-130
ACER2	567.496	2.90432	0.144419	7.68896e-91	3.62567e-89
HCG4P5	6.90583	2.89771	1.15804	0.00100806	0.00229386
CALHM3	8.03262	2.89731	0.91052	0.000193621	0.000487522
C2CD2	34.0328	2.89696	0.929206	0.00014132	0.000361438
DDO	11.3667	2.89423	0.838778	6.38666e-05	0.000169956
ZDHHC1	31.5738	2.89132	0.644487	5.42514e-07	1.77925e-06
ANXA2P2	6.21605	2.88853	1.39761	0.00358653	0.00744206
ADAMTS7	92.3205	2.8822	0.356921	7.36887e-17	4.7344e-16
RP11-548H18.2	18.1302	2.87556	0.630681	5.91763e-07	1.93144e-06
RP11-537E18.1	4.08789	2.87215	2.49727	0.00475361	0.00965621
OSR1	19.9545	2.86963	0.825092	2.14094e-05	6.01489e-05
ZNF469	708.841	2.86962	0.160724	1.75952e-72	5.93288e-71
MYOZ1	189.475	2.86523	0.304373	6.07862e-22	4.95776e-21
PTPRN2	134.48	2.86021	0.431987	3.33593e-12	1.65069e-11
CLIC5	288.419	2.86014	0.291455	1.17288e-23	1.03037e-22
CD24	66033.4	2.85991	0.0691625	0	0
MALL	185.491	2.85744	0.378449	3.28442e-15	1.93387e-14
NDRG1	1499.77	2.85678	0.157122	9.83323e-75	3.47535e-73
HOXC12	18.6107	2.8566	0.805279	4.84378e-05	0.000130738
ZNF185	2581.35	2.85378	0.0923586	1.40658e-210	2.86677e-208
SLC45A2	6.1131	2.85246	1.67002	0.00481456	0.00977243
ANO3	17.4056	2.85183	0.674566	3.03819e-06	9.26817e-06
PPP2R2B	581.713	2.85011	0.158137	1.24211e-73	4.25868e-72
PPL	9258.59	2.84681	0.0823889	1.79779e-262	6.10682e-260
FBXO2	879.788	2.84672	0.237996	7.09489e-34	8.97528e-33
RAPGEF2	1607.87	2.84635	0.236681	2.98853e-34	3.81479e-33
KRTAP1-3	8.7332	2.84436	2.2068	0.00404605	0.00832866
MDFIC	33.4113	2.84425	0.412379	7.41071e-13	3.83022e-12
IQCJ-SCHIP1	71.2139	2.84084	0.458686	6.83884e-11	3.08902e-10
BMPR1B	417.08	2.83849	0.358467	7.75765e-17	4.97721e-16
FGD5	45.9779	2.83622	0.355354	1.60855e-16	1.01884e-15
HTR1F	38.8366	2.83487	0.681083	3.59081e-06	1.08888e-05
PLXNA2	3541.33	2.82745	0.21338	7.34791e-41	1.13263e-39
IGDCC3	1615.04	2.82284	0.18329	1.8536e-54	4.27681e-53
STX1B	70.5513	2.82254	0.594844	2.1657e-07	7.39492e-07
WBSCR17	6.89791	2.82096	1.14094	0.0012018	0.00269526
OPTN	4331.1	2.82077	0.080844	9.3795e-268	3.51119e-265
CRB1	8.48787	2.81709	0.880706	0.000125961	0.000323781
WNT9A	1231.9	2.81645	0.123815	2.16144e-115	1.37665e-113
SERPINA11	66.0597	2.8152	0.93095	0.00045588	0.00108925
SEC14L6	45.7678	2.81241	0.595979	2.76454e-07	9.34056e-07
RP11-426L16.10	41.0102	2.81224	0.601307	3.1189e-07	1.04665e-06
NPAS2	656.476	2.81206	0.16006	5.47214e-70	1.73061e-68
SYCP2	1034.38	2.80856	0.281594	2.27376e-24	2.05862e-23
GATS	1394.75	2.80704	0.187042	8.48972e-52	1.82137e-50
RHOU	403.641	2.80437	0.135484	5.17264e-96	2.58534e-94
IRS4	65.6153	2.8022	0.491841	1.42021e-09	5.82792e-09
MPZL2	2514.27	2.80187	0.10166	4.5019e-168	5.65605e-166
SLC9A2	1527.2	2.80113	0.238357	8.29174e-33	1.01532e-31
VCX	11.074	2.8009	0.876612	0.000139501	0.000356936
MAFB	547.8	2.79891	0.183017	1.12699e-53	2.55531e-52
MTUS2	135.549	2.79611	0.560969	6.66469e-08	2.38119e-07
C3orf52	720.265	2.79439	0.116899	4.01154e-127	2.90845e-125
HOPX	65.5372	2.78899	0.515274	5.45772e-09	2.1437e-08
SLC31A2	408.528	2.78623	0.169896	2.42583e-61	6.53407e-60
C3	250.432	2.7835	0.188021	1.31512e-50	2.71352e-49
QPCT	226.877	2.7834	0.197121	4.40486e-46	7.9526e-45
ENOX1	167.58	2.78259	0.286902	4.1391e-23	3.56281e-22
RBMS1	2484.32	2.77875	0.168548	5.62425e-62	1.53979e-60
KRT17	1860.56	2.77706	0.198901	4.35231e-45	7.59604e-44
RGS20	40.8693	2.77636	0.608692	4.58766e-07	1.51624e-06
ADAM29	21.5433	2.77438	0.61635	7.50792e-07	2.42717e-06
RELB	488.232	2.77347	0.172566	5.14672e-59	1.3134e-57
PLAC1	61.4612	2.77036	0.454088	1.35336e-10	5.97751e-10
GRIK2	50.5101	2.76841	0.567959	1.04306e-07	3.66458e-07
FSCN1	4471.24	2.7682	0.155826	1.82081e-71	5.97479e-70
SLC6A3	23.9804	2.76221	0.808045	5.64849e-05	0.000151278
IGFN1	18.9453	2.757	0.807706	5.33857e-05	0.000143438
AP006222.2	2060.04	2.75647	0.0847137	5.19626e-233	1.38138e-230
YPEL3	3196.37	2.75107	0.0985956	3.43462e-172	4.63244e-170
SDCBP2	115.235	2.74792	0.32984	9.24306e-18	6.22871e-17
CD163L1	35.9601	2.7472	0.900406	0.000170253	0.000431109
HLA-DRB5	28.5718	2.74646	0.498842	5.69336e-09	2.23196e-08
TINAGL1	41.4227	2.74459	0.453293	1.75263e-10	7.6745e-10
CACNG4	15031	2.74313	0.0885613	1.85236e-211	3.81774e-209
VWA7	134.215	2.73927	0.492818	2.78885e-09	1.11816e-08
APBB1IP	10.4334	2.73415	0.814947	8.96014e-05	0.000234025
HS3ST6	13.7297	2.73393	0.70101	1.32389e-05	3.79855e-05
UBA7	120.491	2.73245	0.359132	3.13508e-15	1.84909e-14
CDK14	341.797	2.7287	0.309181	1.15636e-19	8.51849e-19
CITED2	13434.9	2.72342	0.11211	3.26726e-131	2.45621e-129
SPRY4	113.547	2.72329	0.552468	6.67115e-08	2.38304e-07
AC072052.7	11.5107	2.72285	0.736307	2.78619e-05	7.73061e-05
SLC44A3	67.8478	2.72074	0.499146	5.16485e-09	2.03172e-08
OCM	7.79324	2.72013	0.901847	0.0002472	0.000611681
SH2D5	180.611	2.7197	0.341069	1.62842e-16	1.03071e-15
KIF28P	158.971	2.71913	0.485513	2.13276e-09	8.63603e-09
SMPD3	187.274	2.71864	0.440157	6.48854e-11	2.9402e-10
KCNN4	166.681	2.71549	0.28121	6.81858e-23	5.80656e-22
SCARF1	38.8372	2.70289	0.454192	2.94834e-10	1.27011e-09
TOM1L2	8876.16	2.69549	0.0874575	1.77855e-209	3.58505e-207
NEDD9	2619.41	2.69375	0.123754	6.58142e-106	3.76084e-104
PKD1L2	342.714	2.68328	0.193258	9.45409e-45	1.63292e-43
TACC1	17093.9	2.67475	0.107881	1.46455e-136	1.18344e-134
TJP2	3754.73	2.67467	0.143794	4.35913e-78	1.62519e-76
GDF15	4633.63	2.67	0.175731	4.4523e-53	9.85145e-52
COL5A3	53.3146	2.6663	0.436408	1.04698e-10	4.66928e-10
FAM20C	2997.92	2.6624	0.189966	1.29413e-45	2.29133e-44
DPYD	555.082	2.65705	0.125416	1.64097e-100	8.72472e-99
GCKR	6.04198	2.65494	1.32406	0.00461207	0.00939052
UNC13D	6296.93	2.65281	0.145753	7.53973e-75	2.66991e-73
TTC23L	62.9854	2.64299	0.65326	5.53113e-06	1.6465e-05
GABARAPL1	300.801	2.64211	0.368606	9.7534e-14	5.29466e-13
RP11-439M15.1	15.8063	2.64038	0.74805	5.06835e-05	0.000136478
HIST2H2AB	43.1846	2.63809	0.537704	1.10122e-07	3.85564e-07
MAPK8IP2	256.694	2.63702	0.195208	2.51717e-42	4.02721e-41
GPRC5A	20028.2	2.63265	0.0933413	7.44918e-176	1.05923e-173
CHAD	57.8678	2.63222	0.472654	2.95574e-09	1.18326e-08
FGF22	33.9418	2.62861	0.466915	2.40504e-09	9.6915e-09
KRT87P	529.057	2.62293	0.148626	1.62615e-70	5.18755e-69
LGALS3	5338.87	2.62049	0.13794	2.71141e-81	1.10034e-79
SLITRK1	12.4367	2.61822	1.05892	0.00118665	0.00266488
FGD2	53.4195	2.61291	0.420697	8.75786e-11	3.92488e-10
AC018641.7	23.0116	2.60277	0.501842	2.77374e-08	1.02619e-07
SH3BGRL2	522.494	2.59691	0.16891	3.67877e-54	8.42444e-53
ACOXL	117.628	2.59202	0.428332	1.92736e-10	8.41753e-10
GREB1L	589.635	2.58992	0.300469	8.10678e-19	5.74142e-18
SPATC1	24.2531	2.58945	0.650173	7.59267e-06	2.23157e-05
NMNAT2	685.593	2.58514	0.205474	3.36958e-37	4.68955e-36
PXDC1	146.806	2.58389	0.289889	5.641e-20	4.2114e-19
LAMB3	734.886	2.5835	0.176459	2.34055e-49	4.66153e-48
KIAA0408	24.129	2.57852	0.999025	0.000544078	0.00128575
RORC	306.2	2.57738	0.262249	1.19946e-23	1.05272e-22
HIST2H2BE	6380.3	2.57673	0.0732227	4.03818e-272	1.68346e-269
ITGA3	10695.6	2.57588	0.101702	2.31038e-142	2.03747e-140
PIFO	100.399	2.57437	0.319697	7.78458e-17	4.991e-16
GRID1	234.165	2.57141	0.27088	2.48457e-22	2.06781e-21
CTSF	1222.93	2.57061	0.117655	1.45011e-106	8.41751e-105
NXPH1	53.5077	2.57042	0.473076	6.00215e-09	2.34799e-08
EEF1GP4	22.5853	2.56935	0.830546	0.000225518	0.00056121
GBP3	356.573	2.569	0.328941	7.6692e-16	4.67363e-15
ARHGAP4	663.622	2.56886	0.170842	5.89321e-52	1.27325e-50
CBLN3	129.061	2.56455	0.379105	1.61753e-12	8.1804e-12
ABCA6	49.1617	2.56328	0.441435	7.36416e-10	3.08544e-09
CAPN2	5064.12	2.56295	0.0798261	6.18813e-227	1.55492e-224
ANKRD37	278.435	2.56291	0.227558	3.00755e-30	3.4033e-29
BEAN1	47.7728	2.56016	0.47431	8.61174e-09	3.32418e-08
PRSS23	5318.01	2.55545	0.112443	4.05844e-115	2.54945e-113
HES2	297.571	2.55433	0.236097	4.02682e-28	4.21839e-27
LA16c-380H5.3	408.974	2.55314	0.23614	4.31403e-28	4.51411e-27
SCN9A	93.3138	2.55293	0.406508	4.0185e-11	1.84833e-10
CPNE4	251.302	2.5508	0.367666	3.55595e-13	1.87057e-12
LARP6	399.289	2.54867	0.216734	8.324e-33	1.01859e-31
IFIT3	575.258	2.54429	0.146831	4.24697e-68	1.29191e-66
RP5-999L4.2	76.0613	2.54413	0.32514	7.25374e-16	4.42338e-15
CTGF	4032.67	2.53939	0.276029	5.24431e-21	4.10219e-20
SMIM5	608.678	2.53838	0.165481	5.5341e-54	1.26416e-52
PPARG	88.6343	2.53646	0.73818	6.3677e-05	0.000169476
HIST4H4	737.56	2.5346	0.276308	7.03098e-21	5.47175e-20
LMNTD2	518.513	2.53107	0.205431	1.00374e-35	1.33903e-34
NECTIN4	3152.33	2.52846	0.0834517	1.74484e-202	3.369e-200
RP11-317B17.4	16.1096	2.52526	0.844239	0.000311772	0.000762307
SELENBP1	3797.08	2.52241	0.120233	1.98947e-98	1.01935e-96
TXNIP	16506	2.51942	0.139072	3.38047e-74	1.17662e-72
FAM110B	403.616	2.51613	0.289532	3.80585e-19	2.7409e-18
SHC1P2	15.9942	2.51532	0.649872	1.48163e-05	4.23325e-05
NRCAM	4626.28	2.51358	0.142274	1.15015e-70	3.68831e-69
CHRD	835.099	2.5113	0.204268	1.35461e-35	1.79795e-34
RPS6KA2	523.362	2.50777	0.224956	9.77438e-30	1.0853e-28
FAM166A	8.27072	2.50686	1.1408	0.00212687	0.00459142
NCF2	434.091	2.50203	0.396871	1.01287e-11	4.84334e-11
RASSF4	192.596	2.49629	0.392732	2.70938e-11	1.25978e-10
CDRT1	72.4153	2.49596	0.491543	4.68758e-08	1.69795e-07
TMSB4X	45997.1	2.49425	0.214489	4.15997e-32	5.00041e-31
SLC22A4	269.889	2.49361	0.205461	1.22226e-34	1.57554e-33
RP1-4G17.5	43.5801	2.49213	0.463782	9.97921e-09	3.83509e-08
VEGFB	817.152	2.48573	0.15808	1.39796e-56	3.40994e-55
NATD1	1014.37	2.48341	0.136357	6.61851e-75	2.35278e-73
DGKA	161.621	2.48063	0.298116	1.26218e-17	8.44043e-17
CRIM1	11410	2.47961	0.0826055	9.53986e-199	1.78561e-196
RP11-466P24.5	43.2848	2.47409	0.483056	4.36278e-08	1.585e-07
FAM131B	24.6609	2.47317	0.86918	0.00029895	0.000733107
FRAS1	1785.05	2.47198	0.14175	6.77913e-69	2.11479e-67
NR4A1	5516.42	2.47103	0.333419	1.60819e-14	9.12967e-14
OPN3	791.681	2.46518	0.168639	2.26829e-49	4.52252e-48
IZUMO4	105.931	2.46512	0.313178	3.05814e-16	1.90154e-15
COL15A1	6.9303	2.46276	1.50797	0.00442481	0.00904135
ARHGAP31	113.55	2.46257	0.474693	2.55571e-08	9.47632e-08
AC127070.1	125.278	2.45219	0.649653	1.71787e-05	4.87482e-05
TAGLN	832.746	2.45153	0.294079	8.86079e-18	5.97989e-17
UBE2QL1	574.383	2.44745	0.180448	8.20446e-43	1.33773e-41
WNT3	330.166	2.44403	0.148552	1.16396e-61	3.15836e-60
MMRN2	354.882	2.44311	0.164224	6.55815e-51	1.37168e-49
TTC21A	197.948	2.44283	0.315226	9.11727e-16	5.53402e-15
OPLAH	1525.08	2.4427	0.130086	1.53428e-79	5.96255e-78
DOCK3	506.176	2.44021	0.217415	3.83184e-30	4.32272e-29
CARD6	23.3259	2.43569	0.63681	1.59923e-05	4.55223e-05
PALM2-AKAP2	85.7623	2.43392	0.53801	9.34571e-07	3.00172e-06
HSH2D	636.603	2.43247	0.162746	2.4773e-51	5.24724e-50
ERICH2	56.9873	2.43177	0.46548	2.08051e-08	7.7772e-08
ULBP2	298.345	2.43163	0.196592	5.41751e-36	7.28544e-35
LURAP1L	870.301	2.43148	0.127406	5.06236e-82	2.09142e-80
KRT20	111.554	2.42926	0.604193	6.82736e-06	2.01601e-05
JPH2	175.685	2.42851	0.238216	3.51384e-25	3.30028e-24
CTF1	282.087	2.42366	0.209506	7.28301e-32	8.69175e-31
RP5-1049G16.4	35.4205	2.42329	0.540836	9.27239e-07	2.97922e-06
GAB1	1692.98	2.42273	0.124525	3.68035e-85	1.59973e-83
EPOR	962.616	2.42198	0.149072	5.35806e-60	1.40605e-58
GABRB2	601.363	2.41925	0.276901	2.81881e-19	2.03966e-18
UBE2Q2P1	229.589	2.41817	0.275673	2.35344e-19	1.70831e-18
NFAM1	8.34736	2.41198	1.26881	0.00479608	0.00973923
ITGAM	101.184	2.41177	0.566639	2.16477e-06	6.70069e-06
BBC3	923.813	2.41009	0.179208	4.86366e-42	7.71081e-41
OBSL1	6540.63	2.40984	0.0704945	2.65352e-256	8.53922e-254
MAN1C1	228.977	2.40982	0.218874	4.1696e-29	4.54174e-28
AMOTL2	15099	2.4077	0.105794	1.92805e-115	1.23227e-113
RCAN1	3344.44	2.4067	0.120081	3.28206e-90	1.52027e-88
HMGCLL1	61.9104	2.40645	0.386081	7.63371e-11	3.43704e-10
DYNC1I1	46.0715	2.40309	0.413393	1.03088e-09	4.27526e-09
HIST1H4E	89.1751	2.40181	0.288828	1.45476e-17	9.69998e-17
SLC44A5	385.303	2.39961	0.224508	1.59378e-27	1.63049e-26
KRT86	1437.44	2.39949	0.159196	3.67946e-52	7.99672e-51
IGSF22	35.2896	2.39926	0.573347	3.58198e-06	1.08638e-05
RP11-123J14.4	9.23515	2.39891	1.11648	0.00302748	0.00636264
GRAMD2	1023.12	2.39651	0.149655	1.99439e-58	5.01138e-57
KRT16	293.084	2.39619	0.225914	4.81904e-27	4.8383e-26
C19orf33	1786.97	2.39467	0.238523	1.64853e-24	1.50219e-23
TSPAN1	830.031	2.39256	0.164253	4.30439e-49	8.51731e-48
MGLL	1554.41	2.39107	0.151519	7.01244e-57	1.72194e-55
MAPK11	687.656	2.3881	0.152936	5.37184e-56	1.28805e-54
XKRX	67.3472	2.38604	0.296466	1.30634e-16	8.30004e-16
PTRF	1053.48	2.38544	0.156278	2.20194e-53	4.94978e-52
N4BP2L1	691.475	2.38421	0.143284	5.93316e-63	1.64897e-61
PAMR1	23.95	2.38253	0.725272	9.26265e-05	0.000241479
VGF	912.741	2.3809	0.167554	1.07768e-46	1.97878e-45
RASD1	3227.51	2.38072	0.208354	3.78507e-31	4.39984e-30
RP11-403F21.4	10.4464	2.3802	1.11443	0.00246519	0.00525803
TMEM52B	60.4555	2.37154	1.23319	0.00271304	0.00575855
KCNB1	155.777	2.37149	0.956868	0.00123026	0.00275506
PRSS8	6170.29	2.3709	0.110932	3.89714e-102	2.14028e-100
CYP2C8	119.484	2.36368	0.370691	2.15954e-11	1.00872e-10
CYSRT1	86.0801	2.36319	0.321714	3.15931e-14	1.7609e-13
MMP24	103.588	2.35975	0.260201	1.61928e-20	1.23915e-19
CICP4	7.18438	2.35482	1.09645	0.00317232	0.0066518
PTGES	265.234	2.35364	0.185392	1.18311e-37	1.66553e-36
UPK3BL	1170.93	2.35149	0.144814	4.56463e-60	1.19956e-58
CAPN8	627.561	2.34906	0.36471	1.39054e-11	6.596e-11
TNNI1	319.314	2.34748	0.279604	6.53096e-18	4.44517e-17
PCDHB15	35.9788	2.34632	0.758281	0.000211974	0.000529517
C1QTNF3-AMACR	233.728	2.34612	1.27234	0.00451488	0.00920489
CLEC2D	661.29	2.34504	0.451798	2.78635e-08	1.03065e-07
NPC1L1	172.845	2.34356	0.319756	3.14274e-14	1.7522e-13
MRAS	324.413	2.34066	0.398079	5.58162e-10	2.35907e-09
SAT1	7451.63	2.33808	0.09574	1.58138e-132	1.21879e-130
VWA5A	61.6102	2.3365	0.308856	6.03487e-15	3.49977e-14
SYK	432.709	2.3355	0.239519	2.56653e-23	2.22696e-22
RP1-93H18.1	12.9457	2.33422	0.994476	0.00184788	0.00402752
EZR	14129.9	2.3341	0.0872956	2.89023e-158	3.37678e-156
SHANK2	5013.18	2.33027	0.0932758	1.51777e-138	1.27708e-136
CTD-3057O21.1	8.70886	2.32981	1.12008	0.00369117	0.00764533
BCAS1	4521.01	2.32887	0.162351	1.66206e-47	3.1269e-46
PVRIG	178.718	2.32811	0.301227	1.99682e-15	1.1927e-14
C1orf101	33.7894	2.32767	0.773978	0.000283861	0.000697596
TBC1D3P5	39.0371	2.32645	0.609042	1.5991e-05	4.55223e-05
SGK223	1301.09	2.32638	0.111636	3.00252e-97	1.51306e-95
GPM6A	51.5787	2.32526	0.649145	4.01482e-05	0.000109183
HLA-B	1636.2	2.32474	0.149527	2.51214e-55	5.93817e-54
SUSD1	708.232	2.32003	0.146432	4.17341e-57	1.03032e-55
KLF6	8727.5	2.31614	0.146506	4.46353e-57	1.10046e-55
CPAMD8	140.233	2.31442	0.301305	1.94666e-15	1.16387e-14
KLF2	359.971	2.31102	0.26828	1.0152e-18	7.15948e-18
KB-1269D1.8	29.0785	2.31063	0.601689	1.57745e-05	4.49652e-05
MAP1B	454.441	2.30902	0.532185	1.72962e-06	5.42147e-06
GFRA2	111.133	2.30848	0.577812	7.97215e-06	2.33711e-05
EPHA2	1948.75	2.30846	0.161679	4.68541e-47	8.68126e-46
FGFR3	1232.98	2.30805	0.164089	8.6277e-46	1.53947e-44
PNPLA7	470.118	2.30683	0.221627	4.41149e-26	4.28829e-25
LTC4S	64.3782	2.30384	0.329614	4.11964e-13	2.15596e-12
HSPD1P6	27.4817	2.30352	0.567779	7.41615e-06	2.18249e-05
CALCOCO1	2389.28	2.30326	0.0901454	4.23588e-144	3.90446e-142
VLDLR	351.096	2.30306	0.288503	1.87682e-16	1.18385e-15
RAB40A	51.7833	2.29952	0.408266	2.66089e-09	1.06873e-08
TMEM86A	321.939	2.29671	0.275254	9.01017e-18	6.07623e-17
LINGO2	16.6713	2.29577	1.18621	0.00405758	0.00834959
CYBRD1	55.5678	2.29318	0.415585	3.71585e-09	1.47564e-08
LIPC	12.8141	2.28812	0.813456	0.000575213	0.0013541
TRIM17	31.6038	2.2877	0.47447	1.79777e-07	6.19159e-07
RP11-730A19.5	14.8535	2.28723	0.696629	0.000135516	0.000347223
C1QL1	103.446	2.28716	0.302571	5.45168e-15	3.17159e-14
ALS2CL	669.001	2.28138	0.192142	2.80456e-33	3.49247e-32
HIST2H2BF	1005.59	2.27848	0.181014	4.10286e-37	5.70142e-36
MSX2	3731.63	2.27655	0.0811183	4.8523e-174	6.74286e-172
ABCC3	6181.25	2.27345	0.181755	1.10024e-36	1.50947e-35
EFCAB3	31.6887	2.27339	0.666327	8.25961e-05	0.000216964
STAT5A	132.254	2.27307	0.320108	1.29248e-13	6.96882e-13
RP11-385D13.1	25.0143	2.27008	0.892643	0.00114262	0.00257356
ANKRD1	2126.62	2.26925	0.299683	5.56849e-15	3.23544e-14
LRRTM3	44.5317	2.26851	0.820384	0.0007608	0.00175782
GADD45A	1564.9	2.26726	0.115969	6.93455e-86	3.0577e-84
PRDM6	233.777	2.2603	0.42219	1.1905e-08	4.54092e-08
RP11-61L23.2	12.1612	2.25767	0.985323	0.00295514	0.00622629
KMO	29.9411	2.25411	0.932177	0.00150008	0.00331918
UPP1	395.94	2.2539	0.252849	7.13296e-20	5.29931e-19
LRP2BP	169.971	2.25211	0.246781	1.16214e-20	8.94925e-20
CGB7	11.7086	2.25159	1.11709	0.00374017	0.00773672
MCF2L	1778.1	2.2489	0.206194	1.62446e-28	1.72739e-27
FSCN2	177.288	2.24794	0.234163	1.28605e-22	1.08162e-21
GOLGA6L4	284.314	2.24668	0.323291	4.9786e-13	2.5966e-12
TRIM34	90.0133	2.24346	0.336955	4.06616e-12	2.00391e-11
DNMT3L	16.1334	2.24287	0.838684	0.000627318	0.00146903
TMEM154	410.259	2.24162	0.339345	5.6028e-12	2.73258e-11
SEMA7A	815.358	2.24086	0.197561	1.14563e-30	1.31668e-29
CACNA1C	19.0502	2.23887	1.01001	0.00257636	0.00548176
HHLA2	7.36808	2.2384	0.91257	0.00149366	0.00330697
OVOL1	1961.9	2.23612	0.0968999	1.3613e-118	8.94996e-117
RP11-248C1.3	113.116	2.23464	0.269615	1.87685e-17	1.24331e-16
PCDHB10	215.356	2.23452	0.21163	7.71034e-27	7.7032e-26
TMEM8B	214.961	2.2328	0.304895	3.63172e-14	2.01869e-13
RP11-226E21.4	72.2562	2.23244	0.284178	6.58505e-16	4.03169e-15
TIMP3	480.872	2.2322	0.163399	3.01263e-43	5.00096e-42
LIPA	7826.55	2.23117	0.0859641	2.80843e-149	2.8305e-147
ARHGAP27	2127.49	2.23083	0.132999	6.22675e-64	1.75719e-62
SCHIP1	146.114	2.22931	0.413856	1.01652e-08	3.90328e-08
FXYD3	3319.12	2.22873	0.156289	6.8523e-47	1.26578e-45
MBNL2	1038.41	2.2253	0.216628	1.53914e-25	1.46815e-24
TBC1D3I	10.8599	2.22504	1.04107	0.00291275	0.00614567
RNASE10	18.6431	2.22242	0.653216	8.6341e-05	0.000226057
GSTM2	463.271	2.22229	0.262045	3.67913e-18	2.52852e-17
KRTAP5-10	13.9113	2.21983	0.747166	0.000397029	0.000956238
PNCK	7.01797	2.21812	1.09426	0.00352686	0.00733068
CES4A	252.104	2.21713	0.316717	3.69406e-13	1.94044e-12
CTSO	778.473	2.21373	0.120669	9.53186e-76	3.44179e-74
AC004893.10	5.702	2.21174	1.09503	0.00484932	0.00983898
PLB1	6.48682	2.20904	1.10636	0.00420955	0.00863518
PLXNA1	15850.7	2.20672	0.085861	2.1554e-146	2.05919e-144
ZMYND15	198.637	2.20662	0.195205	1.8743e-30	2.1341e-29
AL513122.1	1398.27	2.20513	0.374694	5.68062e-10	2.39815e-09
ZFP36L2	21220	2.20393	0.0478826	0	0
ZNF175	37.047	2.20383	1.0261	0.00256623	0.00546274
PDE4B	103.196	2.20352	0.446513	1.24785e-07	4.34994e-07
PBXIP1	3463.63	2.20056	0.0905083	4.00406e-131	2.99781e-129
ATP6V1B1	712.98	2.1992	0.130873	4.49915e-64	1.27555e-62
NAP1L5	35.121	2.19653	0.437671	7.54053e-08	2.68158e-07
TXK	17.942	2.19578	0.605894	4.56864e-05	0.000123603
SOX13	7138.06	2.19272	0.0760465	1.28371e-183	2.02992e-181
BEX2	313.138	2.19246	0.218835	2.09058e-24	1.89557e-23
DLL4	65.3107	2.1905	0.535061	4.88458e-06	1.46067e-05
MAP2	491.614	2.18833	0.237819	5.59039e-21	4.36731e-20
PTK2B	659.128	2.18398	0.214696	4.58221e-25	4.28179e-24
PLCL1	40.8576	2.18389	0.503525	1.91156e-06	5.95232e-06
EVA1B	658.374	2.18358	0.250032	5.02481e-19	3.59338e-18
RNF222	20.9471	2.18196	0.507753	2.65526e-06	8.15018e-06
ATP6V0A4	484.587	2.18077	0.188045	7.94657e-32	9.46519e-31
ARSA	621.2	2.18032	0.142233	8.47417e-54	1.92617e-52
HERC3	1175.07	2.17997	0.18012	1.73344e-34	2.22198e-33
PROC	9.87959	2.17896	1.01868	0.00291526	0.00615005
IGFL2	15.1303	2.17406	0.701565	0.00024689	0.000611078
HIST1H1E	31.1184	2.16675	0.466096	5.12843e-07	1.68646e-06
MATN3	612.183	2.16615	0.18624	4.51484e-32	5.41987e-31
ZNF641	2015.02	2.16472	0.133402	5.51645e-60	1.44348e-58
CAPN12	134.256	2.16181	0.362132	2.84901e-10	1.22819e-09
SLC13A4	70.5478	2.16026	0.876093	0.00155328	0.00342779
CLDN1	2784.2	2.15927	0.153575	5.96189e-46	1.07005e-44
TMEM63A	3911.87	2.15758	0.191124	2.58145e-30	2.93017e-29
CAPN9	224.539	2.15727	0.218434	8.27872e-24	7.32545e-23
AGR2	2132.2	2.15646	0.236532	1.06858e-20	8.23916e-20
ZNF732	13.9618	2.15619	0.641549	0.000114996	0.000297052
CFAP58	9.06509	2.15495	0.726521	0.000419424	0.00100674
CLTCL1	540.405	2.15432	0.180036	8.48373e-34	1.07027e-32
NECTIN3	690.816	2.15347	0.22048	2.41404e-23	2.09861e-22
ZDHHC7	15014.3	2.1529	0.051862	0	0
NFKB2	2189.27	2.15094	0.107401	5.58419e-90	2.57364e-88
SAMD4A	3973.21	2.14975	0.078505	6.50541e-166	8.00864e-164
JPH3	907.935	2.14656	0.166082	5.02129e-39	7.33324e-38
HPS5	2759.3	2.14574	0.0856151	2.5232e-139	2.13286e-137
PLA2R1	607.737	2.14512	0.162245	1.034e-40	1.58984e-39
ASCL5	65.9301	2.14369	0.397005	1.05833e-08	4.05874e-08
B3GALT4	144.115	2.14238	0.294423	4.71722e-14	2.60156e-13
TUBBP10	17.1246	2.14227	0.763579	0.000638359	0.00149203
MB	881.612	2.14199	0.216442	8.29852e-24	7.33943e-23
IFIT1	1401.97	2.13882	0.167016	2.91081e-38	4.16482e-37
CARNS1	200.649	2.13608	0.357451	3.4046e-10	1.46254e-09
RP11-497H16.7	19.3422	2.13488	0.843436	0.00127322	0.00284396
CH507-396I9.7	54.2448	2.13212	0.403296	1.95327e-08	7.31349e-08
B3GNT3	353.128	2.1294	0.193477	5.84567e-29	6.33356e-28
SDR16C5	148.075	2.12526	0.221851	1.74096e-22	1.45686e-21
RIMBP3	44.5088	2.12362	0.460955	6.21134e-07	2.02335e-06
SLFN12L	120.848	2.12296	0.385954	6.52375e-09	2.54444e-08
GOLGA6L5P	1228.38	2.12267	0.21719	2.60903e-23	2.26276e-22
NUAK2	2200.13	2.12206	0.103866	1.8461e-93	8.95845e-92
ALDH2	317.839	2.11997	0.247765	1.41391e-18	9.89524e-18
LINC00933	77.7742	2.11886	0.421574	7.89526e-08	2.80393e-07
RNF157	468.747	2.11619	0.319305	5.61539e-12	2.73799e-11
RGAG4	370.054	2.11502	0.178602	3.43398e-33	4.25605e-32
CMPK2	290.284	2.11223	0.234554	3.22921e-20	2.4416e-19
CAMK2D	1299.32	2.11172	0.110428	7.43742e-83	3.10762e-81
ITGAL	8.69643	2.11136	1.03479	0.00355834	0.0073894
EVPLL	25.1762	2.10881	0.408607	4.3199e-08	1.57066e-07
CMYA5	4334.86	2.10797	0.139719	3.78927e-52	8.22563e-51
TGM1	136.327	2.10796	0.269365	8.61248e-16	5.23628e-15
ROR1	66.3414	2.10659	0.40696	3.3429e-08	1.22908e-07
KRTAP5-7	9.3943	2.10653	0.876658	0.00194023	0.00421678
HYI	548.819	2.1062	0.165617	1.22924e-37	1.72914e-36
ZNF804A	43.9314	2.10372	0.434258	2.05931e-07	7.04606e-07
TRIM47	439.006	2.09813	0.285074	3.55267e-14	1.97594e-13
GRIA2	81.4673	2.09702	0.934141	0.00252214	0.00537262
FABP2	9.2931	2.09676	1.03609	0.00449697	0.00917042
ABHD11-AS1	41.0553	2.09438	0.406237	4.19094e-08	1.52589e-07
FLVCR2	1050.01	2.09131	0.121826	7.18923e-67	2.13731e-65
EHBP1L1	5005.08	2.09066	0.18805	1.89755e-29	2.08673e-28
HIST2H3D	154.374	2.08819	0.342866	2.0073e-10	8.75831e-10
PCDHGA3	22.491	2.08632	0.590501	6.52873e-05	0.000173661
CCDC152	18.2577	2.08594	0.725066	0.000547876	0.0012944
ARL4D	337.966	2.08569	0.191256	1.86415e-28	1.97882e-27
C1orf228	58.6862	2.08251	0.502122	4.86404e-06	1.45548e-05
PLEKHG6	511.998	2.08186	0.216326	9.56804e-23	8.10654e-22
PAQR7	1139.59	2.08174	0.0922754	2.17736e-113	1.35848e-111
AJUBA	7454.91	2.08157	0.103444	8.3495e-91	3.92705e-89
TNFRSF12A	7241.11	2.08099	0.188946	5.7212e-29	6.20603e-28
CPA4	13.8826	2.08073	0.99079	0.00360191	0.00747143
PPP2R5B	894.063	2.07993	0.157618	1.56385e-40	2.39646e-39
PRR5L	81.5944	2.07943	0.40198	3.58088e-08	1.31395e-07
ABCA10	131.624	2.07936	0.418235	1.06949e-07	3.75243e-07
SLC1A3	87.3391	2.07727	0.432291	2.66374e-07	9.02493e-07
TUBB3	21547.8	2.07558	0.111199	1.83137e-78	6.92636e-77
RP4-669L17.10	666.199	2.07477	0.204351	5.89365e-25	5.47101e-24
MICALL2	3444.98	2.07442	0.11807	7.97403e-70	2.51319e-68
TNFSF4	16.7918	2.07341	0.78827	0.00129791	0.00289419
RGS9BP	85.7096	2.07187	0.299654	8.00504e-13	4.12578e-12
CACFD1	2608.19	2.06874	0.178362	7.61334e-32	9.08007e-31
TNFRSF21	3352.36	2.06821	0.100618	1.14203e-94	5.64643e-93
MOB3C	1111.09	2.06469	0.151974	9.13174e-43	1.48628e-41
HTR1D	31.9701	2.06393	0.434434	3.67983e-07	1.22659e-06
ATG9B	52.2906	2.06357	0.611326	0.000104158	0.000270428
UBAP1L	278.456	2.0625	0.33948	2.04045e-10	8.8966e-10
TULP1	51.0084	2.06046	0.436739	3.50229e-07	1.17039e-06
NTN5	48.66	2.05769	0.4926	4.47534e-06	1.34377e-05
NAT16	14.726	2.05731	0.750728	0.000801557	0.00184664
ZMAT1	1375.24	2.05714	0.34092	2.78428e-10	1.20198e-09
TCF7L2	1077.22	2.05652	0.18107	1.25977e-30	1.44515e-29
BICDL2	2405.47	2.05601	0.10856	1.10237e-80	4.4054e-79
PLCE1	373.622	2.05418	0.274361	1.36278e-14	7.75597e-14
LILRB3	35.9606	2.0536	0.563672	3.79601e-05	0.000103586
SEMA6C	671.457	2.05339	0.127869	9.20992e-59	2.33017e-57
NRBP2	1485.47	2.04912	0.224094	8.53207e-21	6.60354e-20
DUSP15	25.8568	2.04904	0.536773	2.16942e-05	6.09024e-05
FSTL5	409.506	2.04866	0.231214	1.22581e-19	9.02291e-19
FAM183A	19.7956	2.04747	0.666633	0.00030198	0.000740339
SLC44A2	15457.7	2.04734	0.0792169	5.35461e-148	5.30917e-146
CD55	4561.72	2.04603	0.08814	6.73151e-120	4.45762e-118
SLC22A23	2191.4	2.04504	0.117564	1.55182e-68	4.79209e-67
RP11-583F2.1	51.2786	2.04456	0.435436	4.672e-07	1.54356e-06
DCLK2	75.7015	2.04451	0.654174	0.000229298	0.000569613
PTPRD	200.541	2.04357	0.442363	5.68219e-07	1.85824e-06
KRTAP5-1	58.4735	2.04092	0.448367	8.42779e-07	2.71689e-06
RP11-486B10.4	75.8234	2.03936	0.415844	1.52796e-07	5.29819e-07
CLCF1	962.604	2.03857	0.118419	3.91382e-67	1.16734e-65
TLE2	2027.76	2.03712	0.142922	7.78906e-47	1.43737e-45
LY6D	30.422	2.03501	0.511818	1.27671e-05	3.67007e-05
PRR26	8.59924	2.03498	0.939784	0.00352038	0.00731885
DSC2	941.227	2.03362	0.134902	4.71534e-52	1.02238e-50
ADRB1	118.359	2.03358	0.24982	7.15826e-17	4.60231e-16
CRYBG3	390.099	2.03158	0.169139	5.2779e-34	6.69983e-33
JSRP1	20.4276	2.03102	0.667559	0.000318143	0.00077716
DRICH1	16.5644	2.03091	0.849736	0.00174658	0.00382446
BIK	391.897	2.02911	0.245875	2.44745e-17	1.60967e-16
PLEKHA6	11542.9	2.02866	0.0972529	2.49848e-97	1.26952e-95
FOXD4L1	23.5494	2.02792	0.60282	0.000120815	0.000311032
MST1R	221.401	2.02411	0.295589	1.31702e-12	6.69758e-12
FAM89A	321.906	2.02119	0.171	5.90963e-33	7.26057e-32
COL4A3	95.4812	2.02058	0.626648	0.000156843	0.00039908
AMTN	80.994	2.01814	0.539018	2.53631e-05	7.06936e-05
SYT15	345.774	2.01812	0.262376	2.6579e-15	1.57474e-14
TEC	178.393	2.01681	0.333632	2.61545e-10	1.13149e-09
ID3	2526.16	2.01642	0.13562	9.3216e-51	1.93642e-49
PSMC1P7	33.7118	2.01617	0.808236	0.00147141	0.00325967
GDPD2	17.6979	2.01284	0.584241	9.03657e-05	0.000235887
KSR1	229.582	2.01182	0.250778	2.20421e-16	1.38323e-15
FAM47E-STBD1	476.516	2.01128	0.378612	1.9669e-08	7.35854e-08
SLC26A8	14.4709	2.01112	0.69722	0.000559643	0.00132033
PLEKHA2	1129	2.00958	0.137407	3.66833e-49	7.29015e-48
SOWAHC	705.844	2.00919	0.134302	1.86892e-51	3.9632e-50
STBD1	585.74	2.00783	0.182455	6.66302e-29	7.2106e-28
GIPR	77.2231	2.00728	0.384332	3.22295e-08	1.18736e-07
MGAT4EP	28.2887	2.0072	0.58025	7.9741e-05	0.000209855
RP11-274B21.12	35.7809	2.00431	0.481712	5.47083e-06	1.62961e-05
IL17RE	562.546	2.00418	0.190272	1.26018e-26	1.24679e-25
FILIP1	27.4854	2.00179	0.528996	2.52222e-05	7.03329e-05
ZDHHC8P1	138.14	1.99965	0.308573	1.35285e-11	6.42383e-11
DUSP8P3	8.17473	1.99843	0.873474	0.00306616	0.00644024
CDH4	199.642	1.99586	0.292178	1.52737e-12	7.73511e-12
C10orf11	109.936	1.99375	0.493694	8.74463e-06	2.555e-05
SLC4A3	751.015	1.99361	0.158513	5.27195e-37	7.31493e-36
ALDH3B2	6564.04	1.99359	0.108302	2.23833e-76	8.19514e-75
BAG1	7536.56	1.99211	0.161121	8.22863e-36	1.10093e-34
SLC12A6	695.689	1.99074	0.201759	1.09265e-23	9.61266e-23
TCAF2	155.371	1.98888	0.229268	7.31004e-19	5.18917e-18
SOX4	20149.2	1.98837	0.0663758	7.29918e-198	1.33889e-195
CGA	27.9293	1.98747	0.806644	0.0022903	0.00490897
ATP8A1	1186.26	1.98675	0.230266	1.12011e-18	7.88718e-18
SUSD6	4394.57	1.98576	0.11146	9.97883e-72	3.30998e-70
C4BPB	130.659	1.98566	0.237047	1.03875e-17	6.9845e-17
FBXO32	518.516	1.98403	0.210644	8.24178e-22	6.67752e-21
CLMN	2098.7	1.98346	0.129181	6.42782e-54	1.46649e-52
BPIFB1	241.59	1.98032	0.282397	3.63936e-13	1.91335e-12
FGF18	31.9535	1.97545	0.477288	5.93329e-06	1.76136e-05
PGPEP1	2293.44	1.97455	0.116169	1.68551e-65	4.91531e-64
ZNF528	219.636	1.97081	0.299037	7.58471e-12	3.66122e-11
RUBCNL	32.438	1.97065	0.903207	0.0034182	0.00712501
DMRTC1	25.0448	1.96791	0.635598	0.000273498	0.00067303
CLDN4	18787.5	1.96775	0.0898234	4.54979e-107	2.65786e-105
PTPRE	828.939	1.96727	0.16995	8.15017e-32	9.69511e-31
ARHGEF4	284.713	1.96425	0.282526	6.60199e-13	3.42478e-12
BAIAP3	552.418	1.9635	0.192488	4.85535e-25	4.5255e-24
SLC37A1	3116.16	1.96216	0.113143	4.52291e-68	1.37357e-66
PLA2G4C	285.513	1.96203	0.256967	4.05625e-15	2.37409e-14
ACAP1	168.183	1.96114	0.404517	1.98111e-07	6.7937e-07
ARHGEF37	603	1.96026	0.335882	9.02547e-10	3.76174e-09
PTPRU	4664.28	1.95387	0.0928561	5.72923e-99	2.97709e-97
PRSS51	18.8659	1.95324	0.842353	0.0021318	0.00460151
SMPD1	560.244	1.95198	0.143601	8.21982e-43	1.33904e-41
GGT7	943.124	1.94885	0.180891	9.25513e-28	9.59676e-27
PLEKHN1	621.252	1.94866	0.16257	7.41438e-34	9.37299e-33
FN1	6014.65	1.94761	0.191549	5.28092e-25	4.90968e-24
NYNRIN	232.166	1.94725	0.388907	1.04878e-07	3.684e-07
REEP1	325.49	1.94683	0.224086	7.22689e-19	5.13213e-18
TMC4	2608.09	1.94631	0.102971	2.18894e-80	8.65337e-79
ENTPD3	45.3629	1.94186	0.826857	0.00177381	0.00387945
PRODH	127.389	1.94148	0.464814	4.5558e-06	1.36726e-05
MMP9	854.888	1.94097	0.20565	6.34448e-22	5.17e-21
ZNF717	18.7863	1.94065	0.669216	0.000526343	0.00124513
PALMD	113.899	1.94062	0.618848	0.000248876	0.000615579
SLC22A15	229.529	1.9406	0.372281	2.92153e-08	1.07935e-07
SMPD5	11.2104	1.93886	0.794605	0.00219246	0.00471911
RP11-611L7.2	31.2335	1.93757	0.497695	1.66931e-05	4.7429e-05
JAG1	1298.6	1.93727	0.16448	1.14006e-32	1.38951e-31
RPS9P1	166.946	1.93519	0.224205	1.1639e-18	8.1861e-18
CLDN6	26.3382	1.93407	0.618784	0.000214194	0.000534409
STIM1	1459.58	1.92967	0.143099	4.12527e-42	6.56286e-41
RP11-357P18.2	26.9598	1.92835	0.852243	0.00354341	0.00736091
CDKL5	702.157	1.92737	0.24975	2.14846e-15	1.28035e-14
RGL3	317.063	1.92704	0.251371	3.17357e-15	1.87059e-14
NOXA1	1135.71	1.92406	0.095149	1.22505e-91	5.82151e-90
MAGI1	4223.27	1.92383	0.0759056	2.24037e-142	1.99491e-140
RGS6	503.063	1.92354	0.186889	1.71557e-25	1.6322e-24
LRRC29	45.5399	1.92331	0.375878	5.54253e-08	1.99503e-07
SCML2P2	14.6235	1.9222	0.688875	0.000812418	0.00186955
CROCCP3	360.606	1.92141	0.400132	2.72274e-07	9.20782e-07
CNGA1	145.408	1.92052	0.239314	1.80846e-16	1.14231e-15
PHLDA3	3875.06	1.91865	0.131613	7.79757e-49	1.53467e-47
SLC16A4	370.325	1.91801	0.188234	4.55189e-25	4.25563e-24
CPEB4	2232.18	1.91689	0.141603	1.90655e-42	3.07581e-41
INPP4A	3488.83	1.91645	0.140075	2.75097e-43	4.57074e-42
LMO3	55.1357	1.91576	0.795244	0.00142663	0.00316658
CTSA	1275.42	1.91323	0.131466	1.23478e-48	2.41725e-47
C12orf60	292.569	1.91115	0.152972	1.68213e-36	2.29749e-35
C1orf54	177.415	1.90933	0.244153	1.08827e-15	6.58597e-15
HNRNPH1P1	13.0725	1.90899	0.616268	0.00032776	0.000799374
ACKR3	4803.75	1.90803	0.103194	5.17009e-77	1.90432e-75
RHBDF1	3080.4	1.90704	0.0923645	1.80124e-95	8.95396e-94
GOLGA7B	200.909	1.90673	0.240625	4.1949e-16	2.59081e-15
HIST2H2AA4	6654.11	1.90363	0.121839	7.73388e-56	1.84717e-54
PLAC9	16.3708	1.90086	0.723623	0.00128874	0.00287549
CHST11	1015.5	1.90064	0.173571	1.30031e-28	1.38915e-27
C10orf55	32.84	1.90034	0.444334	3.44726e-06	1.04725e-05
ABTB1	1247.29	1.89917	0.131884	3.68588e-48	7.14694e-47
ANKRD22	43.4771	1.89893	0.57172	0.000140326	0.000358945
AJAP1	28.6221	1.89746	0.775556	0.00177673	0.00388491
PDE9A	638.69	1.89698	0.143696	1.8213e-40	2.78634e-39
ERC2	69.9615	1.89545	0.396925	2.9244e-07	9.84441e-07
TRAF5	2656.6	1.89433	0.200357	6.56867e-22	5.34794e-21
CLEC18A	53.4925	1.89346	0.441964	3.17748e-06	9.68021e-06
ARHGAP30	187.781	1.89123	0.33137	1.9721e-09	8.0049e-09
RORB	34.9639	1.891	0.51542	4.35126e-05	0.000118035
LTBP2	381.948	1.88884	0.191283	8.69521e-24	7.68286e-23
CTTNBP2NL	1808.44	1.88723	0.139355	1.72363e-42	2.78805e-41
SLC39A10	3120.05	1.88588	0.0858238	1.07473e-107	6.35928e-106
PIK3C2B	6989.38	1.88545	0.0809727	1.25639e-120	8.4728e-119
CH507-210P18.3	29.1117	1.88515	0.54563	8.79052e-05	0.000229857
FNIP2	733.423	1.88458	0.183415	1.65155e-25	1.5721e-24
ATOH8	45.8822	1.88213	0.865848	0.00278915	0.00590915
HLA-DPA1	20.7477	1.88153	0.713828	0.00142393	0.00316098
CADM4	1137.71	1.88049	0.233591	1.58795e-16	1.00614e-15
SOSTDC1	12.7443	1.88019	0.621916	0.000423502	0.001016
CADM1	4458.55	1.87686	0.126095	8.97119e-51	1.86574e-49
TBC1D2	756.256	1.87626	0.141107	4.56895e-41	7.08438e-40
CPEB2	947.788	1.87559	0.142699	3.7952e-40	5.72967e-39
PODXL	4570.84	1.87539	0.105322	1.25074e-71	4.12633e-70
RP11-480I12.2	18.6183	1.87447	0.803117	0.00284688	0.00602033
CYP2C9	13.3478	1.8742	0.879741	0.00364263	0.00755162
TMC6	3504.96	1.87402	0.114145	3.07648e-61	8.26236e-60
BTBD19	117.913	1.87355	0.413672	1.03072e-06	3.29554e-06
PLK3	592.506	1.87174	0.151822	1.36535e-35	1.81089e-34
FSTL1	83.397	1.8716	0.492266	2.53495e-05	7.06665e-05
SOCS5P4	15.721	1.8716	0.653221	0.000696765	0.00161966
RP11-109N23.6	33.6976	1.87142	0.447668	5.16502e-06	1.54253e-05
ASB9	128.321	1.86914	0.312271	4.20393e-10	1.79541e-09
LPIN3	2510.38	1.86877	0.173553	1.03731e-27	1.07136e-26
SLC16A11	15.4654	1.86739	0.688189	0.00104142	0.00236333
MOB3B	215.351	1.86604	0.248733	1.30027e-14	7.41633e-14
SGMS2	1114.43	1.86438	0.175689	2.2711e-27	2.31309e-26
HLA-DQB1	423.622	1.86365	0.209437	1.10625e-19	8.15264e-19
RNF43	1827.24	1.86212	0.159984	5.45817e-32	6.53094e-31
GRM4	674.169	1.86039	0.275259	2.44676e-12	1.22392e-11
ZBTB18	19.9312	1.85688	0.529294	9.14307e-05	0.000238531
DOCK5	2485.91	1.8562	0.177814	3.16665e-26	3.09132e-25
AC007325.4	81.2098	1.85493	0.616086	0.000369853	0.000894543
PCSK4	181.727	1.85314	0.272817	2.21292e-12	1.11027e-11
LHFP	220.591	1.8528	0.287276	2.27088e-11	1.05965e-10
GSN	2785.08	1.85236	0.181825	4.69389e-25	4.38168e-24
SLC2A12	23.3333	1.85115	0.676111	0.000990496	0.0022553
KAT2B	950.49	1.85095	0.134136	5.28697e-44	8.97122e-43
EHD2	656.098	1.84957	0.257561	1.4249e-13	7.65132e-13
NDST3	107.03	1.84922	0.396064	5.30859e-07	1.7432e-06
CYR61	3951.44	1.8491	0.205663	5.15389e-20	3.85868e-19
AGAP10P	18.014	1.84626	0.565715	0.000201498	0.000505549
CST3	8215.34	1.84508	0.12993	1.98547e-46	3.61304e-45
EME2	4060.99	1.843	0.162552	1.77896e-30	2.03058e-29
LYPD3	1418.39	1.84257	0.112844	1.34116e-60	3.56535e-59
PLCXD2	221.526	1.84212	0.397727	6.71799e-07	2.18064e-06
SRCIN1	1124.03	1.84076	0.182073	1.00785e-24	9.27128e-24
SPAG4	206.166	1.84005	0.23312	4.75242e-16	2.92431e-15
PELI1	244.991	1.83986	0.283669	1.93246e-11	9.06344e-11
GIMAP2	39.5289	1.83984	0.487931	2.95002e-05	8.16542e-05
TTYH1	97.8508	1.83532	0.326105	3.3058e-09	1.31937e-08
MISP	3761.35	1.83423	0.123865	1.79388e-50	3.69722e-49
S100A10	15557.4	1.83421	0.0954956	7.34628e-83	3.07655e-81
PHLDA1	3081.48	1.83338	0.0983694	3.04126e-78	1.14315e-76
RHBDL2	23.0852	1.83262	0.648197	0.000811049	0.00186687
BDH2	357.945	1.83166	0.225678	1.04414e-16	6.67808e-16
RPL26P30	82.7216	1.83067	0.285768	3.14754e-11	1.45478e-10
SERPINA9	61.9193	1.82932	0.592988	0.00037068	0.000896307
XKR9	61.4591	1.82575	0.396297	8.34712e-07	2.69183e-06
ACSS1	1685.07	1.82554	0.100094	5.9901e-75	2.13352e-73
CELP	16.2998	1.82552	0.602188	0.000421452	0.00101146
TMOD1	58.653	1.82444	0.363729	1.05526e-07	3.70413e-07
ADGRB1	236.489	1.81844	0.331235	8.56286e-09	3.30671e-08
LILRB1	11.3604	1.81823	0.673994	0.00115943	0.00260886
YPEL1	313.786	1.81771	0.245586	2.79829e-14	1.56396e-13
CREBRF	1176.5	1.81758	0.146378	4.57014e-36	6.15945e-35
BPIFA4P	125.962	1.81681	0.612968	0.000482978	0.00115055
CMB9-22P13.1	66.7756	1.81572	0.396866	9.04905e-07	2.91e-06
PTN	40.7199	1.81472	0.474618	2.54471e-05	7.08849e-05
ASCL2	577.37	1.81398	0.248051	5.77415e-14	3.17111e-13
ARHGAP40	297.67	1.81367	0.196981	7.3049e-21	5.6681e-20
EPS8L2	9456.54	1.81341	0.104365	2.84442e-68	8.72495e-67
AMPH	102.111	1.81339	0.511463	4.71439e-05	0.000127414
ERBB3	16015.5	1.81303	0.113594	5.35447e-58	1.33447e-56
TMEM178B	1471.94	1.81225	0.134817	8.06422e-42	1.27409e-40
LYSMD4	725.146	1.81083	0.111436	2.38079e-60	6.31995e-59
DCDC2B	12.8132	1.80753	0.788076	0.00306772	0.00644278
CSRNP1	2201.39	1.80611	0.157225	3.2589e-31	3.79302e-30
PCDHB3	76.9533	1.80611	0.290539	1.18273e-10	5.25042e-10
ALAD	3122.33	1.80609	0.0712128	1.55887e-142	1.39485e-140
RGL2	9322.65	1.80234	0.0962034	5.78881e-79	2.21679e-77
CPE	4988.8	1.80195	0.161165	1.03983e-29	1.15388e-28
DUSP1	9809.75	1.80094	0.168599	2.8367e-27	2.87319e-26
TP53INP1	7163.31	1.80071	0.0762954	7.63644e-124	5.30588e-122
RP11-269G24.7	25.0705	1.80056	0.779181	0.00295163	0.00621962
PALM2	89.8337	1.80041	0.622128	0.000660667	0.0015422
ANKRD44	88.636	1.80037	0.818561	0.0037861	0.00782518
ZKSCAN1	10819.7	1.79962	0.103667	3.83141e-68	1.16938e-66
KCNT1	22.9902	1.79604	0.682729	0.00133249	0.00296806
ZC3H12A	1753.84	1.79565	0.195165	7.8104e-21	6.05009e-20
SHISA4	322.864	1.79319	0.241601	2.5325e-14	1.41887e-13
HABP2	14.8783	1.79299	0.824967	0.00391166	0.00807013
TTLL3	1120.25	1.79289	0.144968	8.61204e-36	1.15139e-34
PLEKHG4B	198.687	1.79106	0.263783	2.59667e-12	1.29607e-11
TEAD3	2879.95	1.7897	0.0687343	4.47231e-150	4.60844e-148
GRAMD3	741.866	1.78928	0.149018	5.99135e-34	7.58974e-33
FAM161B	320.751	1.78822	0.274396	1.52006e-11	7.1751e-11
COL18A1	6440.65	1.78819	0.26208	2.05154e-12	1.03015e-11
RP11-155G14.5	87.553	1.78564	0.289185	1.32525e-10	5.86326e-10
TMEM191C	95.7815	1.78481	0.438726	8.20515e-06	2.40241e-05
CLDN23	227.276	1.78475	0.395829	1.26606e-06	4.0172e-06
DUSP10	555.577	1.78459	0.188689	5.4444e-22	4.45202e-21
LYPD6B	994.725	1.78399	0.105251	4.76428e-65	1.37624e-63
CAB39L	545.602	1.78162	0.185963	1.92128e-22	1.60483e-21
RP11-597D13.7	20.3488	1.78157	0.790084	0.00356119	0.0073945
DLEC1	42.6705	1.78089	0.561282	0.000275224	0.000677189
SERINC5	4064.54	1.78042	0.0624627	2.56258e-179	3.79076e-177
PSG8	89.0493	1.78031	0.552836	0.000243886	0.000604132
TCTA	1118.38	1.77765	0.120979	1.62992e-49	3.27107e-48
RP11-75L1.2	57.5647	1.77716	0.603898	0.000600132	0.00140981
ZNF117	2447.76	1.77689	0.216956	5.82476e-17	3.7674e-16
JUNB	10834.2	1.7756	0.123297	1.18586e-47	2.24251e-46
GJB5	25.7176	1.77531	0.498374	7.36093e-05	0.000194443
ZFYVE1	1872.13	1.77208	0.117581	5.65128e-52	1.22242e-50
PPP1R3B	603.942	1.77125	0.128371	3.94033e-44	6.71723e-43
ATP13A4	145.346	1.76965	0.742219	0.00265861	0.0056489
SLC25A34	65.2567	1.76767	0.620217	0.0007302	0.00169245
ARID5B	1882.98	1.76671	0.0915168	1.14085e-83	4.84412e-82
C8orf4	1165.69	1.76483	0.182657	1.00678e-22	8.51819e-22
C8orf58	437.551	1.76408	0.129566	5.43213e-43	8.96863e-42
NBEA	2074.38	1.764	0.22877	2.84974e-15	1.68513e-14
PTPRQ	94.4523	1.76322	0.392444	1.45154e-06	4.58272e-06
PCDHA9	40.3518	1.7617	0.528554	0.000160408	0.00040753
RARRES3	105.787	1.76137	0.339837	4.35857e-08	1.58409e-07
AGRN	21339.9	1.76018	0.0974191	1.34046e-73	4.58734e-72
RP11-529F4.1	18.5668	1.75985	0.641982	0.00101206	0.0023024
RP11-74M13.4	37.9766	1.75966	0.453418	2.12112e-05	5.96378e-05
LPA	28.8525	1.75864	0.509108	9.84345e-05	0.000256184
HSD17B14	12.0831	1.75849	0.688448	0.00179845	0.00393007
SNX32	59.6835	1.75835	0.407882	3.29176e-06	1.00167e-05
GNAL	82.239	1.75693	0.430341	8.49439e-06	2.48426e-05
OR2A20P	56.8466	1.75606	0.344658	7.29184e-08	2.59667e-07
KIAA0319	91.7756	1.75563	0.297236	7.23496e-10	3.03478e-09
[truncated: 5,591 more rows]

## Sheet: AI90vsPOT
Differentially expressed genes for -E2 90 day replicates (Dormancy) in comparison to POTs reported by DESeq2 (pAdjustMethod="BH", abs(log2FoldChange)> 1 & padj < 0.01)
[truncated: 6,650 more rows]

[truncated: 6 more sheets: AIalphaVsDromancy, AIBetaVsDormancy, AIGammaVsDormancy, AITEPVsAlpha, AITEPVsBeta, AITEPVsGamma]
