# Supplementary material for: Long-term Multimodal Recording Reveals Epigenetic Adaptation Routes in Dormant Breast Cancer Cells
Source: Cancer Discov. 2024 Mar 26;14(5):866–89. doi: 10.1158/2159-8290.CD-23-1161 (PMC11061610; doi:10.1158/2159-8290.CD-23-1161)
Supplement: Supplementary Table 6 — Differentially expressed genes for MCF7: TAM latency and dormancy samples Vs POT; awakening Vs Dormancy samples [file cd-23-1161_supplementary_table_6_suppst6.xlsx]

## Sheet: Descriptions
Differentially expressed genes for MCF7: TAM latency and dormancy samples Vs POT; awakening Vs Dormancy samples (reported by DESeq2. pAdjustMethod="BH", abs(log2FoldChange)> 0.585 & padj < 0.01) and TEPs Vs awakening carbon copies (reported by EdgeR. coef=2, lfc = 1, adjust.method = "BH", p.value = 0.001)
Column name	Description
baseMean	Average of the normalized count values, divided by the size factors, taken over all samples in the DESeqDataSet.
log2FoldChange	Effect size estimate
lfcSE	Standard error estimate for the log2 fold change estimate
pvalue	Probability that the observed fold change would be observed under null hypothesis
padj	False discovery rate

## Sheet: T7vsPOT
Differentially expressed genes for TAM 7 day repliactes (Latency) in comparison to POTs reported by DESeq2 (pAdjustMethod="BH", abs(log2FoldChange)> 1 & padj < 0.01)
	baseMean	log2FoldChange	lfcSE	pvalue	padj
UBD	379.604	11.1515	0.890344	1.6207e-28	3.02735e-27
LTB	321.112	8.49604	0.491346	1.41521e-66	8.89017e-65
SIM1	34.8857	7.50591	1.56557	2.13865e-10	1.36735e-09
CXCL8	424.123	7.49199	0.504718	9.52981e-48	3.44784e-46
SERPINA11	66.0597	7.25819	0.883723	2.14547e-15	1.99061e-14
PRSS2	27.7605	7.25335	1.71089	4.45039e-09	2.50563e-08
PSG3	14.0032	6.4581	1.23278	3.17648e-08	1.6506e-07
KRTAP3-1	150.663	6.30559	0.419078	1.48776e-51	6.06444e-50
UPK3A	145.126	6.20454	0.560955	1.91278e-28	3.54764e-27
IL32	302.343	6.15746	0.378429	1.40549e-60	7.58261e-59
PSG9	528.059	6.11592	0.294619	1.74033e-96	2.21686e-94
TNF	26.0185	6.03348	0.645277	3.12751e-21	4.04e-20
NCF2	434.091	6.02884	0.378808	2.60748e-60	1.38635e-58
MROH3P	5.95445	5.79343	1.92825	1.36228e-05	5.17462e-05
ARL14	15.5871	5.72816	1.26433	7.81396e-07	3.50429e-06
MMP1	114.752	5.69217	0.927238	6.38797e-09	3.54216e-08
CTSE	26.4375	5.67065	0.790025	2.94877e-13	2.36301e-12
ACHE	1000.46	5.65965	0.22198	2.1959e-145	6.29367e-143
ITGAM	101.184	5.63674	0.543586	1.90371e-26	3.19193e-25
BPIFA4P	125.962	5.63245	0.579647	6.35934e-23	9.04258e-22
OR4K12P	5.85581	5.51143	2.02946	5.48543e-05	0.000192131
INHBA	187.223	5.49913	0.376538	7.04814e-50	2.72751e-48
MMP9	854.888	5.30645	0.200934	6.23692e-155	2.15856e-152
CD177	8.04413	5.25381	1.49584	2.98959e-05	0.000108547
MMP10	113.72	5.22287	1.48557	8.2725e-07	3.69383e-06
RND1	1533.26	5.18421	0.214503	4.3383e-130	1.00731e-127
VGLL1	380.579	5.18114	0.39449	3.65513e-39	1.02204e-37
PDZK1IP1	5.25164	5.17204	2.00195	0.000659516	0.00193839
PSG4	147.331	5.12779	0.503503	1.41116e-25	2.26861e-24
SERPINA9	61.9193	5.10767	0.561928	2.0406e-20	2.51382e-19
CPA4	13.8826	5.09464	0.927923	3.80876e-09	2.15963e-08
LAMC2	934.342	5.05468	0.176154	8.62321e-182	4.39377e-179
GGTLC1	11.2721	5.04984	2.04385	0.000140684	0.00046197
SBK2	112.006	5.04418	0.437856	1.64639e-31	3.46328e-30
KRT89P	177.836	5.01449	0.291688	7.76553e-67	4.89495e-65
STK32B	70.7585	5.00955	0.721559	6.11775e-13	4.76914e-12
RTP4	89.4897	4.99562	0.572009	1.91701e-18	2.12598e-17
ERP27	396.657	4.98089	0.290388	7.50365e-67	4.74619e-65
RUBCNL	32.438	4.96668	0.864608	8.88659e-10	5.3603e-09
GFRA2	111.133	4.92046	0.538642	1.06258e-20	1.32953e-19
PSG8	89.0493	4.89661	0.531185	5.20215e-21	6.64506e-20
TRGV9	161.824	4.79103	0.696372	1.70271e-11	1.18396e-10
PYDC1	6.74468	4.78158	1.5338	0.0002559	0.000806246
LIMS4	9.51129	4.7556	1.1571	1.21607e-05	4.65103e-05
RASD1	3227.51	4.74145	0.206956	2.233e-117	4.26666e-115
ARPP21	16.5094	4.73997	1.70547	2.91947e-05	0.000106169
CEP295NL	4.01788	4.68961	2.3886	0.00102284	0.00290569
IL1R1	1970.09	4.67366	0.157247	3.70202e-195	2.26354e-192
PSG5	57.6493	4.63168	0.613728	2.92104e-15	2.6925e-14
MROH2A	42.2145	4.58409	0.731101	1.24105e-11	8.72876e-11
EMP1	137.076	4.57409	0.479933	6.78317e-23	9.62286e-22
KRTAP1-3	8.7332	4.56978	2.05517	0.000292912	0.000911774
DAPP1	98.1767	4.55939	0.406937	1.13096e-29	2.21165e-28
CYP1A1	2212.21	4.55202	0.199039	4.50832e-117	8.35315e-115
NRSN1	20.1084	4.54969	1.07189	1.11156e-06	4.87901e-06
DOCK11	232.398	4.52492	0.396818	1.31996e-30	2.66359e-29
CLDN9	3132.16	4.4657	0.166692	3.43838e-159	1.28715e-156
RELB	488.232	4.46286	0.169558	1.32561e-153	4.42104e-151
DNAH8	6.50221	4.40417	2.22188	0.00103001	0.00292377
IL6	29.0493	4.38064	1.13199	3.82183e-05	0.000136708
TBC1D3P7	8.71034	4.37338	1.85793	0.000170238	0.000551514
SPNS3	5.97356	4.36904	1.60213	0.000289105	0.000901572
JAKMIP2	382.078	4.35531	0.292697	3.3857e-51	1.36492e-49
SEMA7A	815.358	4.34819	0.194878	2.41485e-111	4.17883e-109
SMCO2	9.57966	4.34255	1.20468	3.40931e-05	0.00012267
BIK	391.897	4.3193	0.23968	1.11978e-73	8.34962e-72
SAMD9L	193.334	4.31277	0.414941	2.07984e-26	3.48406e-25
NTN4	860.906	4.30207	0.17764	2.0386e-130	4.85638e-128
UPK1A	133.892	4.29044	0.677094	1.2279e-10	8.02398e-10
C5orf46	7.96916	4.28863	2.03693	0.000485125	0.00145665
BPIFB1	241.59	4.28346	0.27336	1.4214e-56	6.66821e-55
LGI2	52.8854	4.23669	0.528572	1.07285e-16	1.08425e-15
CEACAMP10	12.4593	4.22166	1.08843	1.3413e-05	5.10023e-05
HS3ST1	51.5463	4.19343	0.931946	2.71276e-07	1.27525e-06
RPL13AP20	28.4764	4.18371	0.701188	6.42862e-10	3.93592e-09
ALPK2	12.2594	4.1817	0.980007	1.87756e-06	8.01866e-06
ACTBL2	10.0881	4.14942	1.2854	0.000194915	0.000625603
MRVI1	70.9661	4.1263	0.553014	4.45477e-15	4.05931e-14
C8orf4	1165.69	4.12295	0.178796	1.76611e-118	3.48342e-116
TRGC1	1005.69	4.11475	0.355974	3.04149e-31	6.32541e-30
GPAA1P2	3.45522	4.10979	2.60729	0.00270612	0.007104
CST6	17.8621	4.10087	1.72911	0.000146098	0.000478121
TMEM265	566.828	4.09391	0.52773	4.96677e-16	4.79755e-15
AC011513.3	66.5163	4.07738	1.584	6.34612e-05	0.000220259
ICAM1	482.844	4.06113	0.195555	8.46548e-97	1.08589e-94
CEACAM6	1937.82	4.05597	0.559628	1.73183e-14	1.51632e-13
HTR1F	38.8366	4.05343	0.6688	1.38793e-10	9.04075e-10
FAM131B	24.6609	4.03138	0.78147	2.13842e-08	1.13073e-07
LBH	385.738	3.96081	0.377409	8.72291e-27	1.48565e-25
ASCL1	558.828	3.95754	0.565778	3.99117e-13	3.15288e-12
SLC44A5	385.303	3.9296	0.221353	1.47436e-71	1.04016e-69
SHROOM4	83.0649	3.92116	0.745603	5.27481e-09	2.94538e-08
AQP3	4615.88	3.91635	0.130969	1.79362e-197	1.17502e-194
IGHE	14.9343	3.89234	1.00181	9.11166e-06	3.55078e-05
KIAA1549L	77.8396	3.88125	0.474518	2.63636e-17	2.75862e-16
MATN3	612.183	3.8584	0.182917	8.25452e-100	1.11333e-97
UBE2QL1	574.383	3.84175	0.177492	5.44975e-105	8.19383e-103
IGFBP3	886.149	3.83901	0.216888	1.0655e-71	7.60486e-70
RP11-745A24.1	15.2705	3.83342	1.0735	9.24186e-05	0.000311853
SCEL	28.9783	3.82832	0.9802	2.07628e-05	7.69866e-05
PSG1	24.8402	3.82739	0.97887	7.98853e-06	3.13575e-05
SLC26A7	32.3938	3.81493	1.31539	0.000278818	0.000872013
UPK2	2485.04	3.81325	0.201922	8.06686e-81	7.28918e-79
ALDH1A3	3591.77	3.80542	0.149512	6.38582e-144	1.77478e-141
ADGRF4	667.514	3.79461	0.177252	9.05108e-103	1.28701e-100
FAM189A2	213.323	3.78921	0.338698	1.46441e-29	2.84251e-28
CCL2	11.1206	3.7876	1.10918	4.38501e-05	0.000155729
MALL	185.491	3.77855	0.375912	3.96379e-25	6.23565e-24
KPNA7	13.783	3.76918	0.774759	1.6101e-07	7.7762e-07
EPAS1	3423.43	3.7513	0.156005	9.09133e-129	2.08453e-126
AMTN	80.994	3.74693	0.518607	4.65285e-14	3.95859e-13
GDF15	4633.63	3.73666	0.175284	5.76606e-102	8.07381e-100
GRHL3	3288.7	3.71312	0.0798289	0	0
CNTNAP4	15.0866	3.71261	0.859686	1.78241e-06	7.62647e-06
DGKI	23.5409	3.69973	1.55679	0.000390041	0.00119024
PRKG1	1240.85	3.67491	0.24415	2.69123e-52	1.11686e-50
MICAL1	1312.76	3.67421	0.193341	7.67323e-82	7.10859e-80
GPR50	124.64	3.64698	0.305962	7.80037e-34	1.78629e-32
THSD7B	22.9123	3.63816	1.04149	0.00015807	0.000514914
UGT2B17	36.7937	3.62288	1.05908	9.70112e-05	0.00032639
WNT4	131.752	3.61681	0.36881	7.14482e-24	1.05862e-22
STRA6	48.411	3.59398	0.476014	5.05173e-15	4.58278e-14
ITGB6	1480.44	3.59121	0.174323	2.81167e-95	3.48476e-93
BMP7	11974	3.59095	0.161426	1.06609e-110	1.81067e-108
KRT13	599.454	3.58835	0.227201	1.98113e-57	9.61371e-56
SERPINA12	53.1235	3.57848	0.54184	3.35596e-12	2.4762e-11
CACNG6	36.7762	3.57194	0.807629	5.28289e-07	2.41055e-06
GRAMD4P7	13.0973	3.57	1.79476	0.000463185	0.00139671
SAA2	4.25753	3.56523	1.59265	0.00192856	0.00520001
GRM4	674.169	3.56523	0.272909	3.75077e-40	1.08177e-38
AASS	5999.3	3.55853	0.218801	1.31832e-60	7.14663e-59
LDLRAD4	534.508	3.55592	0.292435	2.63748e-35	6.40785e-34
PTPRB	181.194	3.54816	0.473804	4.67887e-15	4.25928e-14
TMPRSS11E	59.4416	3.54061	0.624106	1.37374e-09	8.12329e-09
KRT40	22.0725	3.5066	0.80141	1.69835e-06	7.2872e-06
ALOX5	65.1668	3.49468	0.678366	1.25574e-08	6.75484e-08
FSTL5	409.506	3.48919	0.224598	1.55506e-55	7.11334e-54
CPNE4	251.302	3.48342	0.365532	6.95096e-23	9.84568e-22
CEACAM5	679.115	3.47721	0.616448	8.3277e-10	5.03801e-09
LIMS3	21.1817	3.47671	0.794562	7.45453e-07	3.35143e-06
FBLIM1	529.067	3.47427	0.310572	2.71823e-30	5.43143e-29
SHC2	567.936	3.47382	0.171177	1.58437e-92	1.88715e-90
RP5-857K21.4	1221.03	3.45515	0.170812	5.42984e-92	6.34392e-90
TCTEX1D4	19.5255	3.44424	0.841357	3.89817e-06	1.60072e-05
SPRY4	113.547	3.43862	0.548857	1.97107e-11	1.36641e-10
CLEC3A	722.787	3.43813	0.188238	1.41652e-75	1.11997e-73
CEACAM1	88.549	3.43735	0.588243	3.29932e-10	2.07542e-09
RIN2	331.851	3.43064	0.680376	2.22761e-08	1.17484e-07
HS6ST3	436.014	3.42837	0.199338	2.65036e-67	1.71182e-65
FXYD2	18.4626	3.42477	1.23068	0.000549026	0.0016346
ANKRD22	43.4771	3.41404	0.567431	1.44856e-10	9.41897e-10
NPY4R	17.7699	3.36969	1.99	0.00151067	0.00416758
HRCT1	12.2307	3.35687	0.958164	4.30013e-05	0.000153041
TGFB2	8094.82	3.3519	0.12218	9.7825e-167	3.90088e-164
CTSS	62.6258	3.35072	0.434737	1.01664e-15	9.68233e-15
CCDC68	1645.76	3.34936	0.163216	9.57214e-95	1.1784e-92
SLCO2B1	12.6527	3.34795	0.912054	1.33518e-05	5.08012e-05
PLEKHH2	1377.92	3.34118	0.333953	1.21932e-24	1.87006e-23
ITGA9	47.4742	3.33608	0.766313	1.1562e-07	5.67823e-07
FILIP1L	75.5326	3.32167	0.408058	3.34479e-17	3.47022e-16
ZNF385D	22.2044	3.31378	1.55956	0.00117105	0.00329506
HOXC12	18.6107	3.30683	0.806949	4.29186e-06	1.75336e-05
TNS3	11301.1	3.29467	0.0806825	0	0
AL513122.1	1398.27	3.29434	0.374167	1.04706e-19	1.24312e-18
LMO7	12164.5	3.29299	0.105329	1.23261e-215	1.13049e-212
S100A3	12.7092	3.29255	0.797431	2.69222e-06	1.12491e-05
CATSPER1	5.07053	3.29162	2.31917	0.00247368	0.00655324
KIAA0513	5116.47	3.28623	0.115276	5.9947e-180	2.81951e-177
NUDT10	12.4493	3.28297	0.847169	9.21477e-06	3.58715e-05
SPINK1	49.8575	3.27575	0.772706	1.3197e-06	5.74994e-06
SCUBE3	274.183	3.27532	0.193386	2.29194e-65	1.38749e-63
RP11-269G24.7	25.0705	3.27015	0.769871	1.58542e-06	6.83304e-06
PSG6	6.46756	3.26701	1.58917	0.00208826	0.00559033
MUC12	13.6963	3.26408	1.4602	0.000467125	0.0014079
CSTA	38.7626	3.25886	0.511734	1.99536e-11	1.38116e-10
SALL4	2755.67	3.25606	0.20455	4.0582e-58	2.05068e-56
HLA-B	1636.2	3.25448	0.149018	4.17086e-107	6.77045e-105
FGF18	31.9535	3.25139	0.467266	3.55505e-13	2.82785e-12
ITGBL1	16.0214	3.25135	1.0851	0.000303594	0.000941954
MAP1B	454.441	3.23177	0.531631	8.57517e-11	5.66214e-10
RP1-122P22.2	53.7966	3.22933	0.539123	1.38879e-10	9.04316e-10
TFPI2	92.6531	3.22395	0.481367	2.11767e-12	1.58614e-11
APOD	1430.68	3.21423	0.148846	1.90718e-104	2.77646e-102
PTPRN2	134.48	3.21406	0.429492	4.46798e-15	4.06933e-14
SERPINE1	470.88	3.21327	0.135015	4.43123e-126	1.00348e-123
TIMP2	4571.03	3.21211	0.0791507	0	0
WNT1	11.5969	3.20914	2.19023	0.00262935	0.00691571
ZNF469	708.841	3.20646	0.160763	1.25009e-89	1.38135e-87
CNTN3	285.928	3.18058	0.359706	7.18711e-20	8.62218e-19
HDAC9	54.5456	3.1629	0.608822	1.2316e-08	6.63669e-08
EPHA7	895.717	3.16129	0.182644	2.06394e-68	1.36183e-66
RP11-40A7.2	456.917	3.15139	0.142021	3.92331e-110	6.60233e-108
C1QL1	103.446	3.14904	0.300545	9.39946e-27	1.59495e-25
STAMBPL1	109.959	3.14719	0.386566	3.22784e-17	3.35838e-16
PHF24	8.33657	3.14399	1.47569	0.00164925	0.00451322
DNMT3L	16.1334	3.13992	0.83095	7.51142e-06	2.95669e-05
LIPH	437.586	3.13259	0.25748	3.67691e-35	8.85112e-34
OLR1	43.0918	3.12885	0.845331	6.92161e-06	2.7499e-05
COL4A2	11.9328	3.1276	1.01363	4.6728e-05	0.000165214
RSAD2	381.066	3.11212	0.3277	1.57057e-22	2.17755e-21
UNC13A	45.0051	3.10886	0.692651	5.33059e-07	2.4311e-06
PCDH1	889.391	3.0943	0.149618	4.93024e-96	6.23692e-94
PSCA	62.7161	3.08986	0.471013	4.83262e-12	3.50652e-11
CLU	13089	3.08189	0.144602	6.93055e-102	9.63084e-100
TAGLN	832.746	3.0812	0.293795	6.9918e-27	1.19414e-25
PXDC1	146.806	3.07743	0.28964	1.77758e-27	3.13521e-26
HBEGF	218.202	3.07562	0.211483	7.61978e-49	2.82934e-47
CLIC5	288.419	3.07159	0.292757	8.1376e-27	1.38725e-25
MFGE8	2510.05	3.06858	0.133695	1.40255e-117	2.70811e-115
C11orf96	10.533	3.06062	1.9864	0.00177554	0.00482452
PRICKLE1	640.84	3.05066	0.45177	1.24049e-12	9.46521e-12
CHRD	835.099	3.04089	0.204217	3.55543e-51	1.42707e-49
BTBD19	117.913	3.0386	0.410457	1.15259e-14	1.02284e-13
GBP1	66.1793	3.03721	0.752755	3.21282e-06	1.33121e-05
AL513122.2	580.695	3.03604	0.822468	1.59235e-05	5.99396e-05
TGFBI	297.995	3.03092	0.329	3.8949e-20	4.73141e-19
BMF	3974.33	3.02924	0.101318	5.0231e-198	3.41254e-195
C15orf48	92.5413	3.02849	0.3317	8.76206e-21	1.10614e-19
SLC46A2	24.0202	3.02721	1.0552	0.000223128	0.000709206
RP11-317B17.4	16.1096	3.026	0.849147	3.02143e-05	0.000109595
NPC1L1	172.845	3.01794	0.31861	2.3773e-22	3.27378e-21
MMP11	344.037	3.01148	0.188712	2.4172e-58	1.22483e-56
PMP22	2975.64	3.0042	0.303709	2.64819e-24	4.0079e-23
TNFRSF21	3352.36	3.0025	0.100186	2.27467e-198	1.60478e-195
RFTN1	686.915	3.0024	0.198082	5.85757e-53	2.48142e-51
KIAA1024	437.016	2.98882	0.205086	5.05889e-49	1.89378e-47
TRBV30	12.0868	2.98016	1.26398	0.00140306	0.00389354
SPOCK2	472.842	2.97935	0.392301	2.69991e-15	2.49117e-14
THSD7A	72.0478	2.97246	0.740913	2.2631e-06	9.55396e-06
EGR4	111.627	2.96993	0.429272	4.58893e-13	3.60491e-12
GGTA1P	14.2559	2.96926	1.21717	0.00143243	0.00396664
TDRP	16.1077	2.96107	1.39684	0.0012914	0.00360659
RHBDL3	35.4794	2.9583	0.685768	1.08454e-06	4.7627e-06
ATP12A	15.7663	2.95387	0.875056	5.26464e-05	0.000184822
EPS8L3	99.8956	2.94388	0.522796	1.30489e-09	7.74613e-09
ZDHHC1	31.5738	2.9383	0.653214	3.81671e-07	1.76258e-06
HAPLN3	112.423	2.93762	0.459681	1.55576e-11	1.08589e-10
FGD3	2421.29	2.92809	0.128081	1.06297e-116	1.94981e-114
EEF1A2	43340	2.92756	0.157837	7.4833e-78	6.26787e-76
GPRC5A	20028.2	2.92747	0.0933664	8.80689e-217	8.50236e-214
TMPRSS2	507.627	2.92413	0.170502	7.22747e-67	4.61928e-65
NEURL3	12.7467	2.90962	0.854962	5.40264e-05	0.000189304
NME2P1	6.76573	2.90181	2.15471	0.00252547	0.00667312
BOLA2P3	10.2859	2.89926	1.05266	0.000485466	0.00145743
MUC3A	607.036	2.897	0.151001	3.522e-83	3.38241e-81
RARRES3	105.787	2.89689	0.336969	6.99224e-19	7.97133e-18
PTPRH	27.8082	2.89597	0.607832	1.63355e-07	7.87562e-07
NDUFA5P10	8.82841	2.88624	1.38904	0.00305113	0.00793855
KCND2	182.75	2.88517	0.534251	4.43517e-09	2.49783e-08
DIO1	398.515	2.87247	0.325507	5.36298e-20	6.46766e-19
LAMB3	734.886	2.86844	0.176424	2.22604e-60	1.19044e-58
GABBR2	299.049	2.85226	0.459617	2.02107e-11	1.39632e-10
ST3GAL1	2562.31	2.84989	0.151134	2.23755e-80	1.97324e-78
ALDH3A1	58.8111	2.84895	1.12391	0.00124044	0.00347644
LIF	1375.34	2.84224	0.197805	8.65107e-48	3.1361e-46
CLIP4	336.208	2.8407	0.351496	6.58843e-17	6.75148e-16
CDH5	19.515	2.83752	0.800579	3.05237e-05	0.000110619
RNF144B	1448.31	2.81415	0.174984	2.61759e-59	1.36018e-57
FAM189A1	78.0957	2.81189	0.651362	7.54916e-07	3.39148e-06
BIRC3	80.1185	2.80861	0.590814	1.09443e-07	5.38496e-07
NT5E	542.387	2.8065	0.161463	1.30337e-68	8.66223e-67
DUSP10	555.577	2.78525	0.18727	2.15376e-51	8.72105e-50
ARHGAP6	176.796	2.77774	0.354876	7.61365e-16	7.2814e-15
L1CAM	10519	2.77763	0.136994	2.04788e-92	2.4235e-90
KL	9.08302	2.77608	1.25393	0.00180907	0.00490738
BMP2	45.9264	2.77425	0.372325	8.41122e-15	7.52252e-14
UGT1A6	607.015	2.76338	0.203483	4.33005e-43	1.40329e-41
ELFN1	85.7957	2.7594	0.261978	6.60966e-27	1.13098e-25
HLA-DQB1	423.622	2.75912	0.207921	7.09084e-41	2.10465e-39
PRDM8	18.9771	2.74791	0.835082	8.14091e-05	0.000277099
ITGA5	522.537	2.74782	0.217121	1.03261e-37	2.74113e-36
LIPG	225.88	2.74571	0.242454	8.70706e-31	1.76674e-29
WNT3A	51.9964	2.74321	0.438357	3.94251e-11	2.66461e-10
CAPN14	23.9251	2.74178	0.64144	1.58126e-06	6.81832e-06
RP11-885L14.1	10.0135	2.74049	1.22515	0.00162283	0.00444625
SH2D5	180.611	2.73414	0.344105	1.6519e-16	1.65217e-15
CLDN1	2784.2	2.72291	0.153462	2.05634e-71	1.44519e-69
OR7E13P	8.64567	2.72276	1.53727	0.00358762	0.00919873
NTNG1	118.33	2.71472	0.430889	2.952e-11	2.01295e-10
COL13A1	14.8276	2.71332	0.861501	0.000125592	0.000415985
FBXO32	518.516	2.71293	0.210975	4.30671e-39	1.19694e-37
LYN	141.536	2.71278	0.558333	6.05788e-08	3.0561e-07
GPR161	365.903	2.71134	0.480242	1.40595e-09	8.29772e-09
STX11	25.7522	2.70869	0.649883	3.53043e-06	1.45591e-05
QPCT	226.877	2.70489	0.199074	5.731e-43	1.83783e-41
RCAN2	238.447	2.69806	0.213854	1.83221e-37	4.82877e-36
SERPINA3	206.89	2.69742	0.224117	3.11345e-34	7.25666e-33
SNAP91	63.3174	2.69719	0.735272	1.57903e-05	5.94991e-05
S100P	266.122	2.69241	0.289277	1.01201e-21	1.34712e-20
TMEM40	392.35	2.68949	0.304537	8.43877e-20	1.00842e-18
SORCS2	90.3094	2.68804	0.468914	8.86629e-10	5.34981e-09
TP53INP2	1123.16	2.68733	0.142089	9.08964e-81	8.1731e-79
CCL15	9.64491	2.68733	2.11935	0.00254402	0.00671535
TMEFF1	60.5657	2.68465	0.502031	7.56785e-09	4.16493e-08
SDR16C5	148.075	2.68201	0.221269	9.03905e-35	2.1394e-33
LAMA3	264.989	2.67936	0.356295	6.2207e-15	5.60994e-14
OPTN	4331.1	2.67883	0.0810831	4.67626e-240	5.04568e-237
DOCK2	27.4756	2.67857	0.743162	2.68743e-05	9.81528e-05
PALMD	113.899	2.67661	0.620633	1.37814e-06	5.98512e-06
EPHA2	1948.75	2.67417	0.161823	3.57987e-62	1.98987e-60
MAPK4	250.806	2.67126	0.406797	3.18535e-12	2.3579e-11
SLC2A6	1131.21	2.66762	0.143758	3.21734e-78	2.71961e-76
TOM1L2	8876.16	2.65448	0.0875772	8.31916e-203	6.35827e-200
FOXJ1	24.718	2.65328	0.995763	0.00054403	0.00162025
SMIM5	608.678	2.64448	0.166551	8.72488e-58	4.30216e-56
NDST3	107.03	2.63606	0.395657	2.31362e-12	1.72656e-11
BMPR1B	417.08	2.63577	0.366983	2.0099e-14	1.74977e-13
PAX6	7.084	2.63512	1.54329	0.00340184	0.00877514
DENND3	657.278	2.63451	0.179765	1.20746e-49	4.59512e-48
ANKRD34B	193.363	2.63054	0.398557	4.06911e-12	2.97755e-11
IGSF22	35.2896	2.63009	0.580417	4.96697e-07	2.27148e-06
LMO3	55.1357	2.61124	0.836317	6.43429e-05	0.000223024
RAB27B	7847.76	2.61046	0.0858229	1.82487e-204	1.45537e-201
VTN	317.246	2.60611	0.34713	4.34179e-15	3.96424e-14
NKAIN1	381.839	2.60258	0.192064	9.18604e-43	2.91522e-41
KISS1	56.0513	2.59906	0.489726	1.00992e-08	5.49867e-08
PTPRE	828.939	2.59893	0.169669	4.0977e-54	1.80683e-52
RTN1	107.037	2.59876	0.392349	2.60955e-12	1.94423e-11
MACC1	2686.47	2.59627	0.161558	4.17911e-59	2.14727e-57
CFB	73.911	2.59588	0.352774	1.75038e-14	1.53183e-13
BEAN1	47.7728	2.59124	0.49336	1.43639e-08	7.70178e-08
AGR3	44.4408	2.59034	0.907731	0.000433787	0.00131411
NEDD9	2619.41	2.58916	0.124104	1.2521e-97	1.62889e-95
BVES	43.3453	2.57887	0.418333	6.5427e-11	4.34829e-10
IL18	62.7414	2.57869	0.489018	1.36946e-08	7.35361e-08
TRIM47	439.006	2.57625	0.285093	1.69146e-20	2.09073e-19
PSMB9	310.263	2.57089	0.324629	2.59857e-16	2.56129e-15
UGT2B15	258.127	2.5705	0.462603	2.03439e-09	1.18429e-08
CYP26A1	192.054	2.56938	0.325894	3.13859e-16	3.0721e-15
SAMD9	481.75	2.56647	0.206249	1.80789e-36	4.59946e-35
ADM	1223.03	2.55936	0.167162	5.58603e-54	2.45718e-52
GLIPR2	186.03	2.55819	0.238007	5.50515e-28	1.00379e-26
SOX2	396.228	2.55757	0.313069	3.08008e-17	3.21194e-16
RAI2	96.9129	2.55604	0.38693	4.09627e-12	2.99473e-11
PEAR1	17.8484	2.55063	0.946519	0.000521079	0.00155645
SCARA3	1360.55	2.54552	0.158084	1.0116e-59	5.30164e-58
RGAG4	370.054	2.5454	0.178662	3.91206e-47	1.39338e-45
IL2RG	30.6356	2.54069	0.502795	4.46773e-08	2.28979e-07
TNFAIP2	503.386	2.53552	0.210472	2.2171e-34	5.1939e-33
C1orf116	274.849	2.53364	0.344446	1.5511e-14	1.36525e-13
BCAM	10870.9	2.52509	0.100974	5.25948e-139	1.33993e-136
RP5-857K21.15	87.572	2.52175	0.432739	4.43201e-10	2.75394e-09
PCDHAC2	187.227	2.51629	0.441302	9.90536e-10	5.94354e-09
KIAA0408	24.129	2.50817	1.02679	0.0005933	0.00175531
C6orf25	31.5824	2.50488	0.898528	0.000225715	0.000716684
ARHGDIB	190.002	2.50163	0.215488	4.47682e-32	9.66098e-31
FSTL1	83.397	2.50151	0.495503	3.5674e-08	1.84433e-07
CAPN12	134.256	2.50072	0.365941	5.1448e-13	4.02607e-12
KRT87P	529.057	2.50024	0.150491	6.03096e-63	3.40387e-61
TUFT1	6571.83	2.49935	0.0872614	2.11462e-181	1.04834e-178
IQCJ-SCHIP1	71.2139	2.4982	0.468159	9.13171e-09	4.9852e-08
NTSR1	62.634	2.49334	0.58404	1.56298e-06	6.74425e-06
NFKB2	2189.27	2.4912	0.107356	4.54383e-120	9.47131e-118
MAML2	315.272	2.48384	0.281533	1.16162e-19	1.37557e-18
CSGALNACT1	229.211	2.48015	0.424723	4.05879e-10	2.5306e-09
IL23A	30.5986	2.47765	0.467644	1.24618e-08	6.70537e-08
CLCF1	962.604	2.4705	0.118221	6.99099e-98	9.22559e-96
GSTM5	100.419	2.46606	0.356741	4.77284e-13	3.74618e-12
AMPH	102.111	2.46281	0.49128	2.55557e-08	1.33743e-07
ABCC3	6181.25	2.45564	0.181899	1.73819e-42	5.46888e-41
PTPRD	200.541	2.4553	0.443892	2.68447e-09	1.54506e-08
CACNG4	15031	2.45462	0.0887454	2.11183e-169	8.80392e-167
SOCS3	1386.99	2.45241	0.107092	4.17377e-117	7.81219e-115
TXNIP	16506	2.45139	0.139187	2.11656e-70	1.44866e-68
NLGN4X	19.1921	2.44963	0.917892	0.000558986	0.00166244
C2orf72	86.1894	2.44561	0.590293	2.49563e-06	1.04826e-05
SERPINE2	265.749	2.44212	0.261432	8.65582e-22	1.1564e-20
COL16A1	366.726	2.4421	0.251193	2.58941e-23	3.75771e-22
DMRTC1B	48.513	2.44168	0.45591	6.33033e-09	3.51338e-08
CD24	66033.4	2.44156	0.0692054	1.3086e-273	1.84644e-270
COL28A1	219.935	2.43976	0.326679	5.44513e-15	4.93479e-14
FAM105A	498.305	2.4383	0.174533	2.43813e-45	8.34379e-44
RGS20	40.8693	2.43755	0.621056	6.38515e-06	2.55225e-05
2021-03-10	224.352	2.43579	0.194156	5.97175e-37	1.54936e-35
CCDC33	15.1265	2.42986	1.2941	0.0039164	0.00996234
NUAK1	2678.46	2.42907	0.114659	1.61067e-100	2.18849e-98
SLC8A3	11.6516	2.42479	1.16233	0.00203147	0.00545184
CLEC18B	15.7581	2.42366	0.965813	0.000599365	0.00177239
RND3	4486.51	2.417	0.104603	4.28967e-119	8.74282e-117
SNTA1	268.381	2.41519	0.256881	5.52353e-22	7.42257e-21
SOWAHB	2337.89	2.41085	0.134189	5.41677e-73	3.95856e-71
CAPN8	627.561	2.41014	0.366554	3.97966e-12	2.91529e-11
RP1-93H18.1	12.9457	2.40715	1.03698	0.00129076	0.00360591
FAM110B	403.616	2.40642	0.291751	1.27932e-17	1.35645e-16
ALPK3	220.446	2.39496	0.597102	4.30339e-06	1.75689e-05
GABRA1	174.104	2.39465	0.842819	0.000149051	0.000487093
TACSTD2	30248.2	2.39216	0.0642031	8.25287e-305	1.3762e-301
RARB	36.9015	2.39113	0.565635	1.89042e-06	8.06983e-06
DCDC2	12070.7	2.3908	0.101792	6.21804e-123	1.37419e-120
PHLDA1	3081.48	2.38896	0.0982528	1.37906e-131	3.37282e-129
COL5A1	6937.99	2.38023	0.115324	1.44724e-95	1.8059e-93
PID1	167.561	2.38001	0.407008	4.68999e-10	2.91227e-09
GCNT4	59.078	2.37305	0.505226	2.53651e-07	1.19607e-06
IGF2BP2	131.022	2.37168	0.637535	1.05474e-05	4.06624e-05
C1QTNF3	395.223	2.37118	0.248414	1.26675e-22	1.76968e-21
APOL1	264.918	2.36326	0.30779	1.58122e-15	1.49123e-14
CAPN13	175.686	2.36271	0.438004	6.35009e-09	3.52328e-08
TNFRSF12A	7241.11	2.361	0.18918	1.04407e-36	2.68226e-35
CLDN16	12.1785	2.35829	1.15874	0.00197596	0.00531529
TNNI1	319.314	2.35817	0.281008	4.88874e-18	5.3314e-17
CGA	27.9293	2.35793	0.810978	0.000404818	0.00123144
FSCN1	4471.24	2.3544	0.156166	2.68691e-52	1.11686e-50
KIF3C	2914.02	2.35198	0.104739	1.33498e-112	2.35457e-110
FLT3	14.2555	2.34991	0.896067	0.000703468	0.00205768
RAB7B	218.698	2.34714	0.199278	5.88966e-33	1.31428e-31
STUM	329.096	2.34318	0.62921	1.79656e-05	6.71303e-05
APOL6	1580.93	2.34203	0.10904	3.2777e-103	4.73408e-101
PKD1L2	342.714	2.34087	0.195834	6.43781e-34	1.47611e-32
FUT7	12.5066	2.33933	1.2168	0.00316285	0.00820596
MAPK11	687.656	2.33861	0.153904	3.85965e-53	1.64646e-51
SYNGR3	1211.45	2.32964	0.102553	3.8528e-115	6.99722e-113
DRAM1	4163.36	2.32585	0.141429	9.42097e-62	5.20508e-60
RNF207	442.307	2.32527	0.551141	2.58479e-06	1.08333e-05
SNCG	105.403	2.32039	0.447535	1.75735e-08	9.36522e-08
CHD5	532.075	2.31724	0.208015	9.38455e-30	1.84503e-28
SLC5A10	23.3087	2.31691	0.512076	6.04027e-07	2.73572e-06
NATD1	1014.37	2.30998	0.137243	1.65285e-64	9.81172e-63
AFF2	101.69	2.30842	0.374296	6.00071e-11	4.00258e-10
SPEG	261.66	2.30572	0.330167	2.88435e-13	2.31543e-12
IGFN1	18.9453	2.30184	0.855942	0.000471832	0.00142068
SLC4A4	19.5717	2.30173	1.02254	0.00189855	0.00512587
C1orf106	1032.1	2.29934	0.124138	1.65135e-77	1.37062e-75
FAM155A	134.038	2.29633	0.378577	1.2169e-10	7.95493e-10
SMPD1	560.244	2.29477	0.144084	5.33808e-58	2.67531e-56
FOXQ1	60.8472	2.29323	0.506849	5.93442e-07	2.68977e-06
P2RX2	51.688	2.28929	0.660934	4.45287e-05	0.000158017
JPH3	907.935	2.28623	0.1669	1.04795e-43	3.4511e-42
CHST1	37.4722	2.28605	0.624411	2.1244e-05	7.87071e-05
FOSL1	76.186	2.28426	0.463298	7.94932e-08	3.96127e-07
GPHA2	38.6461	2.28031	0.659588	4.27412e-05	0.000152174
HES2	297.571	2.27952	0.238757	1.47608e-22	2.05274e-21
TMPRSS7	15.1139	2.27809	1.06964	0.0025846	0.00680777
RAPGEF2	1607.87	2.26874	0.237701	1.42704e-22	1.98605e-21
SDCBP2	115.235	2.26828	0.335644	1.39593e-12	1.06027e-11
KCND3	148.037	2.26639	0.339248	2.27117e-12	1.69695e-11
LGALS9	32.6782	2.26041	0.666997	5.25484e-05	0.000184513
DLL4	65.3107	2.25454	0.540091	2.35052e-06	9.90708e-06
KRT20	111.554	2.25045	0.615239	2.18276e-05	8.07225e-05
RPS6P12	12.0037	2.25016	1.12142	0.00316598	0.00821291
NFASC	50.0355	2.24835	0.445095	3.40199e-08	1.76279e-07
KCNS2	12.65	2.24662	1.01695	0.00175656	0.00477908
PTPRT	109.799	2.24487	0.373254	3.45672e-10	2.16923e-09
STAT4	46.5028	2.24337	0.741999	0.000183508	0.000591579
WLS	2729.11	2.23859	0.160458	2.99548e-45	1.0213e-43
TMCC3	57.1217	2.23722	0.568968	7.14406e-06	2.82787e-05
NR4A3	453.517	2.23703	0.400947	2.61544e-09	1.50628e-08
IDSP1	11.5792	2.23151	0.984505	0.0017982	0.00488151
MUC20P1	20.4968	2.22973	0.675974	8.61033e-05	0.000291832
ADAMTS18	35.212	2.22846	0.761781	0.000380984	0.00116512
GSN	2785.08	2.2254	0.182115	2.88357e-35	6.98724e-34
SCN1B	937.906	2.22241	0.167631	4.91068e-41	1.46944e-39
ZNF217	68292.1	2.22069	0.0642996	2.83432e-262	3.71357e-259
TP53INP1	7163.31	2.2206	0.0763103	3.932e-187	2.12131e-184
GSAP	464.644	2.22047	0.249386	4.94399e-20	5.97415e-19
LRRN2	421.963	2.21927	0.190584	2.69464e-32	5.87028e-31
ZACN	453.879	2.21642	0.876275	0.000874827	0.00251599
ANXA2	67024	2.21284	0.114507	3.9339e-84	3.87954e-82
DAB2	639.987	2.20874	0.48633	4.6402e-07	2.12947e-06
LARP6	399.289	2.20727	0.218966	7.38617e-25	1.1511e-23
RAB3B	150.791	2.20667	0.280744	3.31917e-16	3.23504e-15
HOXA10	33.0742	2.20636	0.705338	0.000144459	0.000473181
GLIS3	27.5853	2.20208	0.897671	0.00088755	0.00254978
LPAR6	37.45	2.20047	0.699501	0.000131221	0.000432366
EFCAB1	10.0225	2.19763	0.948106	0.00139556	0.00387683
TNFAIP3	230.199	2.19632	0.35243	4.86478e-11	3.26747e-10
ANXA3	4274.88	2.19594	0.117205	2.9243e-79	2.51833e-77
ITM2C	945.036	2.19362	0.201313	1.42636e-28	2.66704e-27
ID3	2526.16	2.19322	0.135949	9.59634e-60	5.04372e-58
CNR1	51.9051	2.19186	0.880542	0.000632448	0.00186391
FAM110C	2282.86	2.18983	0.146019	8.38269e-52	3.4399e-50
DISC1	325.735	2.18014	0.211198	5.44784e-26	8.97035e-25
EFNA1	8240.9	2.17852	0.0845278	2.05198e-147	6.17041e-145
TINAGL1	41.4227	2.17637	0.464763	2.91273e-07	1.36506e-06
CXCR4	1039.9	2.17543	0.140181	2.77468e-55	1.25669e-53
SH3BGRL2	522.494	2.17517	0.172315	1.39382e-37	3.68399e-36
IRS4	65.6153	2.17468	0.51022	1.87485e-06	8.00893e-06
PSD3	1537.96	2.17416	0.165005	1.70776e-40	4.9644e-39
TNNC2	15.0996	2.16996	0.688471	0.000147029	0.000480825
IFI27	152.618	2.16892	0.442176	1.10303e-07	5.42584e-07
DIO2	648.98	2.16229	0.477856	7.77918e-07	3.49054e-06
DPYSL3	196.265	2.15444	0.303469	1.34566e-13	1.11086e-12
AOX1	137.543	2.15275	0.320234	1.91057e-12	1.43747e-11
PTN	40.7199	2.15194	0.481278	8.57376e-07	3.8209e-06
NRG3	103.612	2.15062	0.419705	2.67709e-08	1.39703e-07
VWA7	134.215	2.14732	0.502109	1.73785e-06	7.44974e-06
UPP1	395.94	2.14628	0.255399	3.47729e-18	3.8194e-17
MCF2L	1778.1	2.14401	0.206838	4.02645e-26	6.6658e-25
SLITRK2	11.27	2.13909	0.716947	0.000272469	0.000853757
KCNF1	400.291	2.13663	0.142111	5.93354e-52	2.44582e-50
MAN1C1	228.977	2.13287	0.223127	1.53547e-22	2.1305e-21
TRAF1	104.479	2.13019	0.254944	6.81124e-18	7.345e-17
RPL23AP87	415.318	2.12578	0.17631	1.99968e-34	4.70863e-33
TMSB4X	45997.1	2.12417	0.214892	5.71454e-24	8.49447e-23
KRT80	21172.2	2.1147	0.083983	8.49523e-141	2.22611e-138
CYP4F23P	61.5736	2.114	0.866843	0.00095694	0.00273669
OLFML3	466.162	2.1132	0.14907	1.64108e-46	5.74472e-45
DOCK3	506.176	2.11194	0.21919	5.91822e-23	8.43496e-22
CADM4	1137.71	2.1112	0.23399	2.31157e-20	2.8381e-19
PMEPA1	9293.69	2.11075	0.132794	9.02507e-58	4.43826e-56
RASGRP3	107.657	2.10801	0.364563	8.24408e-10	4.9908e-09
RCAN1	3344.44	2.10255	0.120807	8.87795e-69	5.94337e-67
EFR3B	1436.27	2.10201	0.0990398	7.67586e-101	1.05863e-98
PGAM1P7	57.681	2.09767	0.361041	6.54899e-10	4.0056e-09
FSTL3	3405.59	2.09137	0.155441	3.7171e-42	1.15174e-40
ATP1B1	5716.21	2.08776	0.0741127	1.77658e-175	7.75899e-173
PTCHD4	46.7159	2.08256	0.412153	4.5304e-08	2.32061e-07
UTRN	2616.61	2.08012	0.354064	4.33749e-10	2.69788e-09
SLC25A1P1	22.7114	2.07909	0.826553	0.000952803	0.00272529
PRSS8	6170.29	2.07908	0.111195	6.73617e-79	5.7739e-77
RP11-426L16.10	41.0102	2.07029	0.625159	8.3582e-05	0.000283968
REEP1	325.49	2.06726	0.225364	5.53018e-21	7.05425e-20
PMEL	192.659	2.06643	0.300083	4.46309e-13	3.50907e-12
TTC21A	197.948	2.06568	0.319548	9.17515e-12	6.52325e-11
PLCXD2	221.526	2.06545	0.40013	2.65897e-08	1.38837e-07
KRT16	293.084	2.06511	0.228354	2.08171e-20	2.56274e-19
SPATC1	24.2531	2.06199	0.680407	0.0002109	0.000673491
PHLDA2	136.488	2.05543	0.396092	2.54639e-08	1.333e-07
NAV2	711.652	2.05416	0.212549	4.6107e-23	6.60735e-22
SAT1	7451.63	2.05326	0.0960201	2.39628e-102	3.38116e-100
NEK10	65.3103	2.05277	0.508424	5.57216e-06	2.24047e-05
SUSD1	708.232	2.05058	0.148168	8.7163e-45	2.95532e-43
CGNL1	117.719	2.05056	0.432831	1.80172e-07	8.63348e-07
ZDHHC7	15014.3	2.04898	0.0520006	0	0
SIX2	426.579	2.04874	0.177084	7.9726e-32	1.69851e-30
LMCD1	1028.92	2.04827	0.255665	1.34568e-16	1.3518e-15
GPR87	344.974	2.04817	0.21684	4.38373e-22	5.92127e-21
DRD1	93.0324	2.04597	0.35414	9.25669e-10	5.57254e-09
NUAK2	2200.13	2.04467	0.104193	1.47682e-86	1.50496e-84
ITGB8	702.457	2.0439	0.138976	7.3881e-50	2.84109e-48
SORCS1	82.38	2.04297	0.565841	2.58443e-05	9.46731e-05
CGN	8253.98	2.04232	0.0812903	3.77513e-140	9.75312e-138
AKR1C3	122.019	2.04154	0.273086	8.89615e-15	7.93301e-14
FXYD5	71.3253	2.03976	0.307815	4.48773e-12	3.2679e-11
GRID1	234.165	2.03413	0.274291	1.3073e-14	1.15492e-13
STON1	832.612	2.03369	0.111687	5.70239e-75	4.41345e-73
TUBB3	21547.8	2.03344	0.111283	1.87895e-75	1.47921e-73
KRTAP5-2	497.833	2.03304	0.153974	9.42903e-41	2.77619e-39
SOX4	20149.2	2.03041	0.0664502	6.48149e-206	5.40409e-203
FAM20C	2997.92	2.02977	0.190689	1.96156e-27	3.45307e-26
BASP1	12446.4	2.02849	0.120825	2.01e-64	1.18934e-62
BATF2	89.6341	2.02835	0.330549	1.0973e-10	7.19103e-10
ADAMTS7	92.3205	2.02458	0.367168	3.81139e-09	2.16046e-08
SAMD4A	3973.21	2.0188	0.0790225	6.95321e-145	1.9622e-142
KRT32	20.5915	2.01863	0.698141	0.000386023	0.00117935
ACKR3	4803.75	2.01797	0.103418	1.07666e-85	1.08512e-83
SDC1	3294.46	2.01701	0.105651	4.00751e-82	3.73146e-80
PAMR1	23.95	2.0165	0.750369	0.000507286	0.00151906
PTHLH	121.934	2.01386	0.29529	1.15259e-12	8.81284e-12
SMAD3	11199.6	2.01197	0.074556	3.06077e-161	1.16966e-158
UNC13D	6296.93	2.01192	0.146067	4.91357e-44	1.63278e-42
ATP13A4	145.346	2.01107	0.780255	0.000747116	0.00217391
GOLGA7B	200.909	2.00981	0.242076	1.19318e-17	1.26805e-16
KLHL5	2996.45	2.0095	0.127128	3.63211e-57	1.75326e-55
SLC5A9	12.9702	1.99842	1.07755	0.00318174	0.00824915
ANKRD1	2126.62	1.99589	0.301157	4.09501e-12	2.99473e-11
COL6A2	758.366	1.99517	0.152425	4.94465e-40	1.41718e-38
VAMP5	306.581	1.99505	0.238371	7.17169e-18	7.72009e-17
DLX2	193.96	1.99334	0.21039	3.72472e-22	5.05344e-21
NMNAT2	685.593	1.99242	0.207412	8.67651e-23	1.2205e-21
KRT81	2937.05	1.99197	0.158619	5.10565e-37	1.32653e-35
SPAM1	30.6361	1.99054	0.497493	7.80014e-06	3.06508e-05
TUBA4A	246.408	1.98276	0.270749	2.80315e-14	2.41854e-13
MDK	12832.4	1.98215	0.154143	1.02591e-38	2.83836e-37
EGLN3	1576.99	1.98077	0.149975	1.06545e-40	3.11699e-39
TMEM132B	306.082	1.97956	0.350848	1.95858e-09	1.14088e-08
RNF217	36.5878	1.97883	0.683467	0.000241822	0.000764257
PDK4	171.874	1.97585	0.463174	2.0715e-06	8.78148e-06
TMPRSS4	498.591	1.97205	0.280935	2.99396e-13	2.39713e-12
FGD6	1234.13	1.97137	0.128577	5.75881e-54	2.52193e-52
ZC3H12C	105.272	1.97056	0.354751	2.82684e-09	1.6213e-08
PLAC1	61.4612	1.96818	0.473479	3.31511e-06	1.3707e-05
CPE	4988.8	1.9675	0.161638	5.3608e-35	1.27872e-33
MYOZ1	189.475	1.96637	0.309805	2.71571e-11	1.85597e-10
ANTXR2	857.788	1.95806	0.161226	5.32476e-35	1.27177e-33
C2CD2	34.0328	1.95535	0.99816	0.00317412	0.00823172
PDZD4	947.42	1.95321	0.17466	6.63026e-30	1.30633e-28
UPK3B	1754.74	1.95283	0.19751	4.79058e-24	7.13839e-23
FARP1	3361.52	1.95068	0.108475	3.52712e-73	2.58792e-71
ITGAV	9828.33	1.9485	0.105574	6.72933e-77	5.56019e-75
RP11-106M3.2	23.9625	1.94799	0.807381	0.00129365	0.00361211
ATP8A1	1186.26	1.94713	0.231497	5.08075e-18	5.52765e-17
MVP	1503.66	1.94638	0.167946	5.77846e-32	1.2397e-30
SGMS2	1114.43	1.94629	0.176317	3.14867e-29	6.01626e-28
HOXC13	1240.44	1.94627	0.107176	5.52032e-75	4.29064e-73
MPZL2	2514.27	1.94459	0.102916	1.71482e-80	1.52694e-78
CH17-472G23.2	103.857	1.94353	0.316904	1.17419e-10	7.68669e-10
OVOL1	1961.9	1.94293	0.0974984	3.20377e-89	3.45687e-87
ULBP2	298.345	1.93872	0.201073	7.31615e-23	1.0339e-21
PODXL	4570.84	1.93613	0.105603	5.70921e-76	4.59316e-74
TTC9	1602.19	1.93612	0.0926878	7.72236e-98	1.01179e-95
FAM171A1	285.834	1.93525	0.236136	3.39619e-17	3.51956e-16
GCSAM	159.588	1.93242	0.327095	3.51928e-10	2.20472e-09
CHST11	1015.5	1.93224	0.173915	1.56786e-29	3.03367e-28
PTRF	1053.48	1.92982	0.157306	1.92943e-35	4.71887e-34
STAG3	1248.02	1.92257	0.19821	3.68587e-23	5.31107e-22
DCLK1	1009.32	1.92081	0.122018	9.97075e-57	4.71375e-55
CLMN	2098.7	1.91806	0.129713	2.40896e-50	9.5232e-49
ATG9B	52.2906	1.91718	0.628003	0.000219064	0.000697498
FAM43A	191.112	1.91466	0.252479	4.41742e-15	4.02727e-14
RP11-611L7.2	31.2335	1.91225	0.511786	2.03339e-05	7.55641e-05
GPC5	168.358	1.91134	0.34763	4.78234e-09	2.68511e-08
PLA2G4C	285.513	1.9104	0.258917	2.00198e-14	1.74453e-13
EVA1B	658.374	1.90807	0.252169	4.845e-15	4.40395e-14
NFKBIE	600.567	1.90781	0.177644	7.78055e-28	1.41026e-26
KIF5C	5342.78	1.90448	0.0825304	1.13304e-118	2.25905e-116
IZUMO4	105.931	1.90439	0.322086	2.98298e-10	1.88062e-09
RGL1	505.955	1.90394	0.237412	1.19841e-16	1.20916e-15
PLK3	592.506	1.9037	0.15221	1.02113e-36	2.62702e-35
ITGB4	13601.3	1.9031	0.0950045	3.94656e-90	4.44121e-88
FAM19A5	291.644	1.89905	0.239614	3.33409e-16	3.24786e-15
KRT15	1783.88	1.89887	0.17245	4.00231e-29	7.59982e-28
CTF1	282.087	1.8942	0.213707	9.68429e-20	1.15299e-18
WNT3	330.166	1.89345	0.152108	1.88363e-36	4.78552e-35
JSRP1	20.4276	1.88469	0.70472	0.000669292	0.0019646
KRT7	977.439	1.88363	0.125309	6.43717e-52	2.64747e-50
NRP2	72.3845	1.8835	0.579907	0.00011408	0.000379915
TNNC1	60.7051	1.88159	0.483487	1.13718e-05	4.36478e-05
ACSL5	11.5643	1.88135	0.937533	0.00328396	0.00848539
EDN1	1030.36	1.87835	0.267269	2.76663e-13	2.22385e-12
STAT5A	132.254	1.87729	0.324762	7.26716e-10	4.42862e-09
CTD-2020K17.4	33.9894	1.87408	0.523804	3.61441e-05	0.000129668
PGM2L1	303.58	1.87186	0.196822	2.50142e-22	3.43954e-21
ATP2A3	9842.08	1.87025	0.134962	1.53471e-44	5.16536e-43
COLQ	149.661	1.86976	0.612733	0.000197365	0.000632914
HSH2D	636.603	1.85981	0.166244	6.45513e-30	1.27319e-28
COLEC10	331.142	1.85316	0.612781	0.000248819	0.000785151
PLAU	854.174	1.85306	0.136769	1.21094e-42	3.81655e-41
NKX3-1	178.266	1.85235	0.276592	2.71697e-12	2.01771e-11
RAB43	1014.96	1.85181	0.162151	4.02201e-31	8.27081e-30
ACER2	567.496	1.85136	0.149414	3.6831e-36	9.24201e-35
CDH2	520.611	1.84954	0.187077	7.26355e-24	1.07535e-22
ABCA6	49.1617	1.84944	0.460868	6.47869e-06	2.58401e-05
NPM1P25	60.2338	1.84445	0.544632	8.08655e-05	0.000275556
CTB-167G5.6	281.389	1.84249	0.170488	5.0865e-28	9.293e-27
INSL4	67.6739	1.84097	0.484795	1.58923e-05	5.98342e-05
IGFL2	15.1303	1.8404	0.737826	0.00115242	0.00324513
SCNN1B	42.7158	1.83993	0.581833	0.000153777	0.000501731
HELZ2	6934.81	1.83785	0.0956274	3.71933e-83	3.55331e-81
SVOPL	82.3049	1.83728	0.364274	5.11178e-08	2.60171e-07
ZMYND15	198.637	1.83657	0.198991	3.88001e-21	4.99096e-20
PPL	9258.59	1.83573	0.0827872	8.956e-110	1.49345e-107
GLRA3	548.723	1.83068	0.306631	2.29647e-10	1.46163e-09
MYO15B	1724.78	1.8306	0.270177	1.56328e-12	1.18297e-11
TAP1	940.683	1.82985	0.179452	3.38444e-25	5.34718e-24
MVB12B	977.575	1.82755	0.147296	2.94229e-36	7.40334e-35
MDGA2	113.723	1.826	0.327727	2.63508e-09	1.51711e-08
LIMCH1	1190.68	1.82073	0.23448	1.11903e-15	1.06299e-14
SHANK2	5013.18	1.82054	0.093725	6.90297e-85	6.91919e-83
FAM149A	185.155	1.82009	0.323659	2.26677e-09	1.31373e-08
PXDN	13205.1	1.81409	0.118023	3.9142e-54	1.73008e-52
RPS6KA2	523.362	1.81094	0.227611	2.34486e-16	2.3162e-15
TMEM210	13.5841	1.81029	0.906014	0.00313266	0.00813224
QSOX1	10328.4	1.80668	0.0903879	1.07988e-89	1.20782e-87
HAP1	170.135	1.80408	0.292537	8.69049e-11	5.73416e-10
NFKBIA	3626.28	1.80109	0.088074	9.01266e-94	1.09483e-91
CMPK2	290.284	1.79563	0.237229	4.68296e-15	4.26089e-14
ANOS1	331.849	1.79508	0.332042	7.43084e-09	4.09444e-08
VGF	912.741	1.79432	0.16965	5.02495e-27	8.70374e-26
MISP	3761.35	1.78832	0.124184	4.62016e-48	1.68484e-46
ARRDC4	2654.34	1.7878	0.132808	3.9363e-42	1.2176e-40
PROSER2	1077.68	1.78758	0.167252	1.72534e-27	3.04893e-26
F2R	261.78	1.78641	0.174298	1.66256e-25	2.65417e-24
SERPINB8	297.785	1.78637	0.285242	4.96455e-11	3.33327e-10
FBXO2	879.788	1.786	0.240456	1.18815e-14	1.05235e-13
FUT8	3622.67	1.78592	0.0797886	8.96782e-112	1.56663e-109
DHRS3	417.257	1.78535	0.181845	1.46797e-23	2.15416e-22
ENOX1	167.58	1.77758	0.295272	2.31321e-10	1.47152e-09
MTUS2	135.549	1.77655	0.573539	0.00020061	0.000642983
CDH11	177.694	1.77314	0.445268	8.66202e-06	3.38635e-05
GPRC5C	676.668	1.77212	0.216128	2.77827e-17	2.90216e-16
IRAK2	14.4217	1.77109	0.720331	0.00138904	0.00385989
TBC1D2	756.256	1.76951	0.142518	2.69396e-36	6.78781e-35
ASCL5	65.9301	1.76825	0.40572	1.68578e-06	7.24007e-06
CYP26B1	2555.34	1.76509	0.639075	0.000386795	0.00118132
FGD5	45.9779	1.76342	0.376725	3.72323e-07	1.72332e-06
PSMB8	443.527	1.76296	0.237855	1.91319e-14	1.67033e-13
UBTD1	968.763	1.75904	0.179418	2.01358e-23	2.93601e-22
TLR2	48.7829	1.75828	0.559472	0.000199641	0.00063999
TNFSF9	57.6721	1.75798	0.390509	8.81293e-07	3.91797e-06
ENC1	9271.5	1.75793	0.0914957	4.52029e-83	4.29615e-81
TCF7	43.6205	1.75742	0.498404	4.71491e-05	0.000166575
ANXA8	1860.47	1.75634	0.15784	1.26329e-29	2.46255e-28
CCDC83	502.707	1.75581	0.270066	1.15072e-11	8.11835e-11
CPEB4	2232.18	1.75551	0.142198	7.58149e-36	1.87675e-34
RBMS1	2484.32	1.75548	0.169925	7.21513e-26	1.18273e-24
KSR1	229.582	1.75369	0.25491	7.57182e-13	5.87272e-12
ZYX	2309.64	1.75207	0.0973806	3.45439e-73	2.54474e-71
EGFR	1589.04	1.75198	0.158345	2.66742e-29	5.11804e-28
PRSS22	1407.14	1.75129	0.115136	1.23772e-52	5.18345e-51
DNER	18.1409	1.75128	0.596029	0.000358163	0.00109936
FOXD4L1	23.5494	1.75125	0.631591	0.000576449	0.00170931
HCN4	141.67	1.75007	0.21947	2.48536e-16	2.45233e-15
CTNNA3	52.8204	1.74833	0.848035	0.00259769	0.00683929
BMP1	1368.06	1.74799	0.134054	1.2211e-39	3.45657e-38
ARID3B	510.952	1.74596	0.166223	1.06212e-26	1.79728e-25
RAB11FIP1	4404.22	1.74522	0.0783296	8.9089e-111	1.52725e-108
RBPMS2	112.184	1.74488	0.280651	7.25055e-11	4.8135e-10
FAM83F	75.5183	1.74141	0.498154	6.04951e-05	0.000210656
CHSY3	133.736	1.73992	0.363703	2.17557e-07	1.03385e-06
VGLL3	1628.76	1.7399	0.177086	1.09715e-23	1.61776e-22
ASPHD2	172.395	1.73937	0.197027	1.66004e-19	1.94694e-18
DIO3	94.5427	1.73933	0.310594	3.58178e-09	2.03533e-08
PLEKHG6	511.998	1.73714	0.218584	2.47888e-16	2.44726e-15
FAM198B	730.67	1.73448	0.28509	1.55775e-10	1.00896e-09
TMEM45B	1114.54	1.73227	0.227547	3.74862e-15	3.43804e-14
C10orf10	238.625	1.73132	0.201725	1.26553e-18	1.41893e-17
POLD4	1591.02	1.72987	0.137335	3.49248e-37	9.1518e-36
FHL2	620.381	1.72975	0.181255	2.06125e-22	2.84282e-21
CPNE7	69.2667	1.71966	0.581185	0.000291961	0.000909242
SOCS2	778.004	1.7165	0.127126	2.44379e-42	7.61061e-41
ZNF385A	1209.18	1.71627	0.156908	1.79044e-28	3.33421e-27
MGAT5B	204.707	1.7139	0.264338	1.33037e-11	9.33192e-11
TTYH1	97.8508	1.71247	0.333663	3.59001e-08	1.85549e-07
CACNG1	33.8895	1.71055	0.52643	0.000138232	0.000454245
CXCL16	3286.57	1.70973	0.0919632	5.88625e-78	4.95282e-76
NECTIN3	690.816	1.70823	0.223558	2.76391e-15	2.54894e-14
ANKRD2	62.069	1.7081	0.362698	3.70965e-07	1.71834e-06
MAFA	275.254	1.70674	0.198996	1.38052e-18	1.54408e-17
LUZP2	240.248	1.70576	0.254556	2.6268e-12	1.95549e-11
HLA-C	8528.19	1.70478	0.102804	1.52801e-62	8.59763e-61
CLDN4	18787.5	1.70212	0.0899507	1.19613e-80	1.07027e-78
MXD1	1683.46	1.69938	0.145119	1.76417e-32	3.8616e-31
KCTD11	1152.18	1.69773	0.136023	2.15168e-36	5.44329e-35
BICDL2	2405.47	1.69731	0.109358	5.42819e-55	2.43445e-53
TOX3	46.2145	1.69637	0.719088	0.00169551	0.00462534
PPP1R18	1378.1	1.69584	0.130529	1.5357e-39	4.32708e-38
UPF3AP3	17.7368	1.6948	0.76937	0.00270997	0.00711246
SLC35C1	2162.9	1.69461	0.126026	5.1748e-42	1.598e-40
MAP3K14	1118.44	1.69447	0.231964	3.72119e-14	3.18813e-13
AGR2	2132.2	1.69437	0.238985	1.75933e-13	1.4362e-12
2021-09-10	623.359	1.69433	0.247677	1.00883e-12	7.7394e-12
SBK1	2907	1.69312	0.0885793	3.11044e-82	2.91096e-80
TEX22	102.45	1.6927	0.308463	5.23242e-09	2.9226e-08
PTK6	1696.31	1.68966	0.111334	5.68626e-53	2.41442e-51
NECTIN4	3152.33	1.68851	0.0846332	2.29848e-89	2.50958e-87
CLDN14	49.8887	1.68799	0.438479	1.51093e-05	5.70386e-05
KAAG1	76.4488	1.68623	0.396483	2.82889e-06	1.17825e-05
CATSPERG	277.551	1.6855	0.225163	1.02169e-14	9.08869e-14
C9orf84	13.1728	1.68403	0.819598	0.00377659	0.00964819
ROR1	66.3414	1.68378	0.418829	7.14074e-06	2.82716e-05
OLFML2A	113.882	1.68139	0.263187	2.44434e-11	1.67801e-10
FYN	379.149	1.68067	0.20772	8.00449e-17	8.14796e-16
AP1S3	1000.94	1.67821	0.188868	9.44973e-20	1.12629e-18
PLA2G4F	229.3	1.67585	0.287443	5.96367e-10	3.67332e-09
LHFPL2	1151.29	1.67555	0.156852	1.52671e-27	2.70312e-26
IRF1	1844.16	1.67519	0.111504	8.56318e-52	3.50612e-50
SMPD3	187.274	1.67281	0.449141	2.20706e-05	8.15389e-05
ZMAT4	65.0373	1.67019	0.518983	0.000143239	0.000469603
KIF21B	251.254	1.66986	0.17639	4.76221e-22	6.4136e-21
SASH1	1535.04	1.66936	0.12445	7.20696e-42	2.21807e-40
HTRA1	312.355	1.66907	0.288674	1.05941e-09	6.34226e-09
INHA	124.113	1.66762	0.303142	4.802e-09	2.69532e-08
GATA6	402.036	1.66355	0.147731	2.98312e-30	5.94776e-29
TMEM63A	3911.87	1.66349	0.191705	6.40979e-19	7.3301e-18
CRISPLD2	918.432	1.66251	0.112632	4.61878e-50	1.81418e-48
SELM	653.522	1.6601	0.223476	1.45412e-14	1.28297e-13
RP11-428P16.2	46.0276	1.65948	0.325517	5.53145e-08	2.80053e-07
MYO1B	15912.1	1.65932	0.0641259	1.99904e-148	6.1114e-146
OASL	466.773	1.65912	0.22058	8.71733e-15	7.78112e-14
RAB20	771.244	1.65645	0.195305	3.60508e-18	3.95503e-17
SLC9A7	3957.02	1.65582	0.147505	5.03736e-30	9.96768e-29
GPC2	146.218	1.65421	0.329905	7.41529e-08	3.70825e-07
ZSWIM4	545.318	1.6538	0.141206	1.89785e-32	4.14925e-31
KRTAP5-1	58.4735	1.65328	0.463165	4.4917e-05	0.000159241
SLC4A3	751.015	1.6532	0.160266	9.18166e-26	1.49308e-24
ABHD4	1743.97	1.65101	0.201692	4.03573e-17	4.16352e-16
SLC43A2	2601.43	1.64779	0.0953852	4.29763e-68	2.81541e-66
DACT1	33.6169	1.64733	0.586125	0.000533753	0.0015912
FIBCD1	278.677	1.6473	0.42224	1.26656e-05	4.83308e-05
ITGA3	10695.6	1.64425	0.101996	2.99618e-59	1.55251e-57
PHLDB2	2551.09	1.64357	0.147161	9.60222e-30	1.88378e-28
GRID2IP	104.732	1.6435	0.302759	7.67796e-09	4.22173e-08
IGDCC3	1615.04	1.64348	0.18489	9.32343e-20	1.11196e-18
TSHZ3	109.902	1.6419	0.2747	3.4075e-10	2.13981e-09
GALNT10	7723.92	1.64181	0.10071	1.49746e-60	8.05509e-59
ZNF710	3546.89	1.6405	0.13814	2.85512e-33	6.43384e-32
CRISP3	135.97	1.63816	0.680029	0.00125437	0.00351172
CAPN5	705.903	1.63801	0.285806	1.2789e-09	7.60171e-09
MELTF	472.668	1.63648	0.208625	6.99123e-16	6.70011e-15
GRIN3B	103.744	1.63562	0.387909	3.30475e-06	1.36683e-05
CTSO	778.473	1.63524	0.122986	3.23926e-41	9.77265e-40
TUBA1A	12287.6	1.63446	0.102607	6.85282e-58	3.4158e-56
CCDC136	187.82	1.63445	0.375759	1.93073e-06	8.22655e-06
MAP2	491.614	1.63301	0.241553	2.04928e-12	1.53616e-11
HIST2H2AA4	6654.11	1.63078	0.122389	2.79807e-41	8.45552e-40
MAPK8IP2	256.694	1.62693	0.200347	7.50225e-17	7.66223e-16
BAMBI	8703.23	1.62619	0.132944	3.64639e-35	8.7892e-34
CD74	126.096	1.62376	0.372817	1.89549e-06	8.08955e-06
PLEKHD1	183.362	1.62316	0.221915	4.66158e-14	3.96418e-13
GBP3	356.573	1.62277	0.333187	1.65846e-07	7.98245e-07
TM4SF18	206.68	1.62241	0.410285	1.102e-05	4.23774e-05
GGN	32.2498	1.62144	0.770773	0.00282642	0.00739587
LYPD1	1716.01	1.62044	0.184057	2.26625e-19	2.64271e-18
CNTN5	137.36	1.62012	0.246016	6.24585e-12	4.48757e-11
ARAP3	49.9879	1.61716	0.477264	9.1264e-05	0.000308241
NPAS2	656.476	1.61665	0.163535	1.3317e-23	1.95889e-22
JAKMIP1	20.3987	1.61523	0.650916	0.0015277	0.00420887
DNAJC22	1971.28	1.61499	0.18099	8.18468e-20	9.78694e-19
PXDNL	98.3638	1.61163	0.505451	0.000171067	0.000553908
RP1-130L23.1	22.3509	1.61156	0.623691	0.00107716	0.00304772
CDK6	184.114	1.6114	0.421784	1.85523e-05	6.9252e-05
TLE2	2027.76	1.61108	0.14368	5.76459e-30	1.13944e-28
SRRM3	604.712	1.6106	0.146858	9.40693e-29	1.77522e-27
PREX1	129494	1.60862	0.128462	9.45115e-37	2.43487e-35
ARHGEF4	284.713	1.60676	0.285706	3.14438e-09	1.79456e-08
C2orf54	973.768	1.60651	0.265859	2.5466e-10	1.61132e-09
TMEM86A	321.939	1.60466	0.277295	8.43935e-10	5.10059e-09
PIK3IP1	1034.85	1.60381	0.194967	2.85886e-17	2.98294e-16
RP11-248C1.3	113.116	1.60372	0.278847	1.37151e-09	8.11272e-09
PPP2R5B	894.063	1.60319	0.15893	1.09702e-24	1.68391e-23
RP11-109N23.6	33.6976	1.60201	0.467395	8.10504e-05	0.000276032
TMC4	2608.09	1.60052	0.103766	1.9049e-54	8.52232e-53
HNRNPA1P33	44.8655	1.59584	0.54652	0.000461457	0.00139173
TACC1	17093.9	1.59579	0.108221	7.30748e-50	2.81599e-48
ATP8B2	4750.95	1.59525	0.116395	1.51709e-43	4.97816e-42
CSF1	271.736	1.59409	0.234775	1.8844e-12	1.41837e-11
GATS	1394.75	1.59356	0.189102	5.75312e-18	6.23328e-17
GABARAPL1	300.801	1.59244	0.374292	3.06677e-06	1.27271e-05
PGPEP1	2293.44	1.59137	0.116846	5.07999e-43	1.63765e-41
AIM1L	103.696	1.59099	0.498587	0.000168458	0.000546232
ARHGAP40	297.67	1.59076	0.200335	3.20763e-16	3.13466e-15
MAP7D2	27.3018	1.59023	0.700309	0.00275637	0.00722906
ETV4	146.033	1.59016	0.250604	3.28236e-11	2.23159e-10
PCDHB10	215.356	1.58495	0.218783	6.66369e-14	5.59927e-13
HIPK2	6869.51	1.58371	0.0841238	8.06823e-80	7.04741e-78
CCDC159	450.63	1.58335	0.150855	1.51021e-26	2.54379e-25
FZD8	1429.67	1.58012	0.146319	5.79452e-28	1.05445e-26
GPR132	32.4477	1.57946	0.503772	0.000226343	0.00071843
ZMAT1	1375.24	1.57926	0.343417	6.5768e-07	2.96919e-06
SLC4A11	362.163	1.57904	0.268605	5.97159e-10	3.67697e-09
GAREM1	563.175	1.57867	0.276553	1.71673e-09	1.00543e-08
PTPN21	4359.99	1.57555	0.10427	1.04246e-51	4.25877e-50
CORO6	18.9822	1.57495	0.656181	0.00177563	0.00482452
PLEKHN1	621.252	1.57455	0.164486	1.68026e-22	2.32611e-21
ARL4C	422.482	1.57162	0.146176	1.09971e-27	1.97959e-26
ERBB2	13260.5	1.57126	0.0995185	6.52345e-57	3.10804e-55
TMEM132A	10386.1	1.56858	0.0905376	5.5149e-68	3.6e-66
SCART1	168.169	1.56851	0.362253	1.95689e-06	8.32642e-06
ARHGAP42	314.775	1.56755	0.360072	2.06483e-06	8.75525e-06
ZNF532	1715.81	1.56503	0.145537	4.17329e-28	7.63979e-27
LPA	28.8525	1.56493	0.534365	0.000390513	0.00119148
RUNX1	2445.41	1.56275	0.192071	6.9001e-17	7.05903e-16
DIRAS1	432.134	1.5617	0.234547	4.50856e-12	3.28046e-11
DLGAP3	113.023	1.55814	0.281366	4.73766e-09	2.66127e-08
SEMA3C	8723.13	1.55802	0.11841	2.55503e-40	7.39225e-39
STRIP2	349.33	1.5547	0.264453	6.46654e-10	3.95782e-09
TJP2	3754.73	1.55052	0.144676	1.4721e-27	2.61401e-26
ARPIN	1818.02	1.5486	0.128062	2.12311e-34	4.98644e-33
GREB1L	589.635	1.54693	0.303896	5.44415e-08	2.75862e-07
RP11-358L22.2	41.1526	1.54656	0.481835	0.000188432	0.000606706
TUBB8P1	41.9164	1.546	0.393986	1.37304e-05	5.2112e-05
CBLN3	129.061	1.54463	0.389815	1.07712e-05	4.14729e-05
MYPN	274.735	1.54453	0.197391	9.20001e-16	8.76654e-15
HOPX	65.5372	1.54443	0.552209	0.000572113	0.0016981
RAB32	1807.81	1.54192	0.177743	7.23495e-19	8.23778e-18
ATP6V0A4	484.587	1.53651	0.191198	1.65846e-16	1.65781e-15
GRIK2	50.5101	1.53577	0.595331	0.00115394	0.00324882
DBN1	11193.4	1.53575	0.0984256	1.27596e-55	5.85125e-54
GCNT1P5	121.416	1.53513	0.276466	4.52895e-09	2.54908e-08
TSPAN1	830.031	1.53415	0.167297	6.44869e-21	8.19739e-20
ARNT2	3192.02	1.53369	0.093977	1.32078e-60	7.14663e-59
FLT1	45.8894	1.53303	0.393167	1.52073e-05	5.73968e-05
HHEX	138.702	1.53225	0.210059	5.23736e-14	4.43736e-13
SH3TC1	198.967	1.53186	0.327282	4.85079e-07	2.22223e-06
FSCN2	177.288	1.53098	0.242014	3.58073e-11	2.42815e-10
EYA2	467.933	1.52679	0.155266	1.45935e-23	2.14323e-22
NOXA1	1135.71	1.52633	0.0970113	1.55228e-56	7.26364e-55
KIAA0319	91.7756	1.52531	0.30539	9.25403e-08	4.58651e-07
AMY2B	157.23	1.52503	0.505156	0.000329696	0.0010176
FN1	6014.65	1.52322	0.192037	3.73316e-16	3.62505e-15
EPHA5	23.2378	1.52302	0.62292	0.00178459	0.00484673
SLC22A23	2191.4	1.52067	0.118466	1.75883e-38	4.81527e-37
TMPRSS13	1918.13	1.51931	0.116292	9.15754e-40	2.60429e-38
C7orf43	1156.74	1.51855	0.0991278	1.03678e-53	4.48531e-52
NACC2	4225.3	1.51757	0.0896542	2.94307e-65	1.76421e-63
ZFHX2	436.944	1.51501	0.194485	1.18967e-15	1.12834e-14
ATP6V0D2	54.1533	1.51489	0.370106	7.07453e-06	2.80378e-05
FAM65A	2357.27	1.51482	0.178283	3.54649e-18	3.89307e-17
TPPP	211.11	1.51354	0.203875	1.90428e-14	1.66413e-13
CLDN11	50.8059	1.51322	0.436461	7.34114e-05	0.000252311
RHBDF1	3080.4	1.51297	0.0930926	3.61813e-60	1.9126e-58
YPEL3	3196.37	1.51289	0.100079	2.23242e-52	9.32786e-51
MYO6	10341.6	1.5123	0.059402	1.06716e-143	2.92162e-141
EPOR	962.616	1.51182	0.151275	2.83598e-24	4.28152e-23
SHH	136.027	1.51118	0.403204	2.20916e-05	8.16002e-05
SLC31A2	408.528	1.51115	0.175348	7.24066e-19	8.23918e-18
PRKD1	455.607	1.51043	0.234206	2.01062e-11	1.39039e-10
FER1L4	1961.29	1.50988	0.272623	4.99913e-09	2.80168e-08
AC145212.1	134.094	1.50961	0.280327	1.23267e-08	6.6385e-08
CTGF	4032.67	1.50853	0.27735	9.27075e-09	5.0581e-08
BATF	1329.92	1.50746	0.186819	1.29659e-16	1.30463e-15
NDRG4	1394.57	1.50716	0.145247	5.71526e-26	9.40224e-25
MAPRE3	1202.36	1.50706	0.104318	5.16227e-48	1.8788e-46
SLC30A3	147.856	1.50685	0.336671	1.29641e-06	5.65787e-06
AP006222.2	2060.04	1.50426	0.0869639	9.21017e-68	5.96969e-66
CCDC85A	716.146	1.50302	0.125055	4.78807e-34	1.10475e-32
FBXL18	5881.14	1.50158	0.0949413	4.62825e-57	2.22241e-55
NPNT	15369.2	1.50063	0.127054	6.18154e-33	1.37607e-31
ALOXE3	163.593	1.50005	0.287241	2.76399e-08	1.44116e-07
ANXA9	3727.72	1.49781	0.129933	1.85053e-31	3.87935e-30
CH507-210P18.3	29.1117	1.49771	0.576187	0.00115014	0.00323923
SLC9A1	2819.68	1.49616	0.101379	4.86407e-50	1.90238e-48
MAFF	480.133	1.49057	0.223838	4.8874e-12	3.54486e-11
LYNX1	79.4276	1.48764	0.441394	0.000100974	0.000339101
MRAS	324.413	1.4873	0.403137	3.23648e-05	0.000116887
ORAI2	3153.14	1.48653	0.171587	8.60913e-19	9.72996e-18
GABRB2	601.363	1.48595	0.285038	2.67211e-08	1.39484e-07
ANKRD35	48.8891	1.48526	0.461766	0.000201061	0.000644203
CHPF	6090.63	1.48388	0.131028	1.67532e-30	3.36957e-29
PSORS1C1	152.171	1.48318	0.434162	8.6123e-05	0.000291845
AGRN	21339.9	1.48162	0.09752	7.61927e-53	3.21288e-51
TNNT2	214.115	1.4803	0.295876	8.15763e-08	4.06066e-07
SESN2	1096.55	1.47869	0.117575	6.41407e-37	1.65942e-35
CHPF2	4250.21	1.47763	0.0808224	5.82987e-76	4.66975e-74
C2orf16	58.9496	1.47737	0.471213	0.000260497	0.000819605
MID1	383.799	1.47724	0.328599	1.01846e-06	4.49078e-06
WTIP	1237.21	1.47659	0.143095	1.04817e-25	1.70146e-24
PRR5L	81.5944	1.47641	0.412278	4.8068e-05	0.000169658
AMOTL2	15099	1.47566	0.105997	9.08975e-45	3.07059e-43
ANKEF1	887.143	1.47356	0.0973403	4.51849e-53	1.92303e-51
ATP9A	19400.4	1.47277	0.0377383	0	0
GMIP	1599.47	1.47035	0.104135	5.66487e-46	1.96801e-44
CACFD1	2608.19	1.47013	0.179019	4.0281e-17	4.15799e-16
CDK14	341.797	1.47008	0.313721	4.4619e-07	2.04919e-06
PARP8	1010.42	1.46832	0.167884	4.11817e-19	4.7539e-18
DNAH10	353.271	1.46783	0.230034	2.5774e-11	1.76342e-10
ISPD	229.728	1.4678	0.269875	9.11237e-09	4.97761e-08
STBD1	585.74	1.46721	0.184767	3.72157e-16	3.61572e-15
MEIS3	960.485	1.46572	0.153175	2.09461e-22	2.88666e-21
CABP1	23.7614	1.46431	0.581489	0.0015991	0.00438934
NRP1	7502.39	1.46388	0.129901	3.64116e-30	7.23616e-29
ERAP1	3562.95	1.46275	0.138134	6.53745e-27	1.12071e-25
ADGRB2	217.48	1.46188	0.341294	2.88839e-06	1.20086e-05
TMEM191C	95.7815	1.45827	0.454223	0.000184804	0.000595652
RP11-65B7.2	25.1753	1.45619	0.572543	0.0015409	0.00424141
CDHR2	193.893	1.45616	0.251644	1.31482e-09	7.79754e-09
MB21D2	989.195	1.45591	0.110155	1.37252e-40	4.00256e-39
TMTC2	1214.3	1.45588	0.131951	5.24099e-29	9.9211e-28
PLA2G16	344.623	1.45576	0.294319	1.16862e-07	5.73769e-07
APOL2	1657.94	1.45474	0.109833	9.01267e-41	2.66215e-39
HIC1	113.031	1.45472	0.391741	3.31456e-05	0.000119542
CSRNP1	2201.39	1.4545	0.158207	7.10659e-21	9.0025e-20
CACNA2D2	183.545	1.45246	0.255199	2.27055e-09	1.3155e-08
GPR37	666.616	1.45131	0.133704	3.6561e-28	6.71982e-27
GIPR	77.2231	1.45021	0.393342	3.6461e-05	0.000130779
PALM2-AKAP2	85.7623	1.44944	0.553388	0.00134948	0.00375507
ATP1A3	229.448	1.44736	0.529641	0.000968224	0.00276681
BCAS1	4521.01	1.44497	0.163454	1.71936e-19	2.01394e-18
CDRT1	72.4153	1.44459	0.50699	0.000625918	0.00184615
TRIM16L	1449.84	1.44334	0.170048	4.15629e-18	4.54344e-17
RRAS	763.127	1.44185	0.185205	1.2284e-15	1.16387e-14
CAPN2	5064.12	1.44183	0.0806119	3.21419e-72	2.31207e-70
CARMIL2	90.1148	1.43757	0.478137	0.000381313	0.00116593
TMPRSS6	186.835	1.43729	0.403815	5.31519e-05	0.000186489
FAM169B	34.4517	1.43602	0.600692	0.00198446	0.00533661
ISM1	48.6934	1.4359	0.335715	3.20019e-06	1.32628e-05
RHOU	403.641	1.43587	0.142437	1.314e-24	2.01359e-23
ENTPD8	263.784	1.43533	0.26186	6.95024e-09	3.84464e-08
ARFGEF3	4438.24	1.43391	0.0943064	6.83743e-53	2.88984e-51
TLE4	228.625	1.43243	0.296192	2.23524e-07	1.06138e-06
FGF12	289.682	1.43049	0.260936	7.01409e-09	3.87762e-08
SH3RF2	35.9008	1.42978	0.623909	0.00216694	0.0057807
YPEL5	4387.11	1.42855	0.0885602	4.03144e-59	2.07721e-57
PCBP4	1396.22	1.42841	0.130975	2.38371e-28	4.41215e-27
AC127070.1	125.278	1.42794	0.668724	0.00393068	0.00999591
DUSP8	1382.92	1.4274	0.161818	2.82109e-19	3.28138e-18
FGF22	33.9418	1.42483	0.494719	0.000588248	0.00174205
MMP24	103.588	1.42243	0.270022	2.37061e-08	1.24489e-07
FLVCR2	1050.01	1.42132	0.124452	5.75115e-31	1.17345e-29
XKR7	20.4141	1.41973	0.64418	0.00353063	0.009064
OPLAH	1525.08	1.41867	0.1317	1.05255e-27	1.89655e-26
UBA7	120.491	1.41405	0.371065	2.24278e-05	8.2792e-05
FAM109A	671.904	1.41378	0.182385	1.79216e-15	1.67552e-14
HERC2P4	30.4173	1.41282	0.536154	0.001232	0.00345493
CADM1	4458.55	1.41112	0.126555	1.46904e-29	2.84847e-28
OLFM2	1388.91	1.41027	0.134817	2.66298e-26	4.42856e-25
PYGL	2605.5	1.41018	0.102984	2.26442e-43	7.39079e-42
NHS	1239.57	1.40999	0.287198	1.76585e-07	8.47487e-07
SLC22A15	229.529	1.40896	0.377846	2.97557e-05	0.000108081
SYCP2	1034.38	1.40769	0.284838	1.35534e-07	6.60847e-07
TMCC2	175.984	1.4064	0.220587	3.62345e-11	2.4562e-10
F3	97.677	1.40554	0.442235	0.000252421	0.000795833
BBC3	923.813	1.40546	0.181662	1.99673e-15	1.85448e-14
JAG2	2833	1.40479	0.136438	1.43617e-25	2.30479e-24
AP006285.1	195.686	1.40465	0.264883	1.96485e-08	1.04226e-07
COCH	413.013	1.40153	0.305047	8.39046e-07	3.74559e-06
RP3-449O17.1	225.28	1.40019	0.210872	6.06903e-12	4.36566e-11
ARNTL2	991.83	1.40005	0.214027	1.20021e-11	8.45451e-11
CDC14B	593.572	1.39985	0.15365	1.71068e-20	2.11306e-19
ZFYVE1	1872.13	1.39959	0.118307	5.49534e-33	1.22778e-31
AC145212.2	337.78	1.39933	0.166421	8.30155e-18	8.92587e-17
C19orf66	1157.08	1.39658	0.114249	4.83077e-35	1.15529e-33
ZBTB32	44.7985	1.39624	0.529705	0.00113872	0.00320952
OPN3	791.681	1.39553	0.171714	7.69843e-17	7.85385e-16
VTCN1	249.311	1.39419	0.317476	2.03091e-06	8.61738e-06
NOL4L	553.86	1.39392	0.227366	1.73688e-10	1.11945e-09
UBAP1L	278.456	1.39317	0.34469	9.23181e-06	3.59226e-05
GLIS2	1427.12	1.39312	0.132469	1.29661e-26	2.18601e-25
SLC26A11	1833.65	1.39298	0.1129	1.13693e-35	2.80306e-34
CLTCL1	540.405	1.39189	0.183164	5.64083e-15	5.10457e-14
MRC2	2247.82	1.39107	0.217082	3.08486e-11	2.10043e-10
SKIL	5620.17	1.39102	0.0986619	8.22654e-46	2.8418e-44
EPHA10	625.066	1.38999	0.244833	2.77169e-09	1.59327e-08
TLCD2	678.396	1.38852	0.103532	1.03898e-41	3.18696e-40
SPRY1	516.752	1.38844	0.201025	9.56711e-13	7.35496e-12
TNFRSF14	45.4199	1.38825	0.498399	0.000838892	0.00242099
KIAA1462	403.798	1.38771	0.255442	9.62877e-09	5.24719e-08
CES4A	252.104	1.38578	0.322296	2.94023e-06	1.22213e-05
TANC2	15772.4	1.38347	0.124304	1.94265e-29	3.73915e-28
NBEA	2074.38	1.38263	0.229881	3.50442e-10	2.19766e-09
FLRT1	64.4568	1.38244	0.416992	0.000151944	0.000496193
CAMK1D	1574.11	1.38222	0.129793	3.71721e-27	6.46915e-26
SUSD6	4394.57	1.38149	0.112006	1.19732e-35	2.94799e-34
RIPK4	1088.8	1.3811	0.158761	6.95907e-19	7.93844e-18
TEAD3	2879.95	1.37963	0.0697725	1.11673e-87	1.17053e-85
SH2D3A	966.174	1.37925	0.102092	2.29259e-42	7.16405e-41
IFIT2	1616.86	1.379	0.174893	5.76896e-16	5.54612e-15
PIGZ	304.086	1.37891	0.182751	8.57033e-15	7.66109e-14
TPM2	283.838	1.37826	0.268588	4.13207e-08	2.12369e-07
OR7E14P	118.518	1.37809	0.261804	2.31338e-08	1.21728e-07
FRMD5	242.521	1.37807	0.183344	1.09449e-14	9.72217e-14
MAFB	547.8	1.37734	0.187787	4.32799e-14	3.68905e-13
PIFO	100.399	1.37679	0.33789	7.43494e-06	2.92911e-05
MST1R	221.401	1.37635	0.300666	8.58667e-07	3.8248e-06
PAQR8	198.624	1.3762	0.227287	2.69259e-10	1.70194e-09
GNA14	130.387	1.3757	0.285308	2.66982e-07	1.25571e-06
KIF28P	158.971	1.37435	0.49987	0.000872288	0.00250986
DNAH5	287.599	1.37272	0.414027	0.000154897	0.000505205
AFAP1	2722.77	1.37201	0.077012	1.18575e-71	8.43032e-70
FZD5	982.642	1.37163	0.11363	2.16231e-34	5.07203e-33
SVIL	4798.25	1.37062	0.359007	2.45692e-05	9.02791e-05
SLC9A3	523.056	1.36975	0.230886	6.24668e-10	3.8322e-09
RASL11B	112.542	1.3687	0.308174	1.51192e-06	6.53313e-06
VEGFC	117.831	1.3685	0.295914	6.72369e-07	3.03178e-06
LTBP1	7745.82	1.36643	0.103098	9.25966e-41	2.73071e-39
TAX1BP3	5121	1.36489	0.142941	2.88343e-22	3.94707e-21
DDAH2	2636.41	1.36485	0.149252	1.25357e-20	1.56424e-19
MBNL2	1038.41	1.36392	0.218426	8.61315e-11	5.68518e-10
PRR29	38.3471	1.36286	0.61905	0.00382396	0.00975292
FAM89A	321.906	1.36073	0.175416	1.78903e-15	1.67344e-14
PLPP2	1544.72	1.36063	0.136274	3.32233e-24	4.9952e-23
ACVR1	1040.68	1.36031	0.107344	1.7705e-37	4.67285e-36
TMEM8B	214.961	1.35678	0.311092	2.35858e-06	9.93875e-06
IL13RA1	4241.2	1.35667	0.0853848	1.70014e-57	8.29405e-56
PAWR	11831.5	1.35382	0.0870275	3.16147e-55	1.42835e-53
EGFL7	1747.32	1.3538	0.188169	1.3416e-13	1.10801e-12
PBXIP1	3463.63	1.35064	0.0914352	4.77984e-50	1.87343e-48
CYP2C8	119.484	1.35012	0.384148	7.60071e-05	0.000260598
SLC37A1	3116.16	1.34913	0.11377	4.18243e-33	9.36732e-32
NUTM2A	67.9872	1.34877	0.495672	0.00110003	0.0031086
PIK3CD	222.096	1.34865	0.26019	3.94844e-08	2.03216e-07
WIPI1	2151.05	1.34803	0.0710799	6.77791e-81	6.18543e-79
COL5A3	53.3146	1.34736	0.455987	0.000469394	0.00141427
MYH14	17845.5	1.34685	0.106536	2.75811e-37	7.23776e-36
FLT3LG	101.346	1.34672	0.254534	2.42929e-08	1.27388e-07
HIST2H2BE	6380.3	1.34558	0.0739062	9.7369e-75	7.50436e-73
PLA2R1	607.737	1.34545	0.1658	9.72374e-17	9.84341e-16
PAK3	99.9231	1.3449	0.393978	0.000111965	0.000373277
QKI	6175.09	1.34455	0.118358	1.44987e-30	2.92252e-29
RGL3	317.063	1.34446	0.255524	2.69625e-08	1.40663e-07
MAP3K8	455.834	1.34267	0.191379	4.68953e-13	3.68237e-12
ZDHHC11B	186.675	1.34205	0.26005	4.94172e-08	2.51864e-07
MEX3B	1462.3	1.342	0.0897455	1.88672e-51	7.65665e-50
XAF1	555.489	1.34199	0.255604	3.09781e-08	1.61155e-07
CTSA	1275.42	1.34196	0.132699	1.06054e-24	1.632e-23
EPHA3	436.941	1.34174	0.327535	7.61704e-06	2.99698e-05
RNF224	298.956	1.34142	0.264514	7.49584e-08	3.74649e-07
RP5-999L4.2	76.0613	1.34074	0.344706	1.79483e-05	6.70792e-05
RGS6	503.063	1.33918	0.189742	3.66752e-13	2.90849e-12
SLC34A3	185.652	1.33891	0.257069	3.49374e-08	1.80778e-07
MB	881.612	1.33747	0.218283	2.18924e-10	1.39824e-09
KRT86	1437.44	1.3374	0.161031	2.07684e-17	2.18187e-16
SERPINA1	107.742	1.33739	0.459205	0.00059365	0.00175606
EPPK1	5348.05	1.33653	0.102448	1.42431e-39	4.0194e-38
TRIL	59.3043	1.33534	0.355257	3.24552e-05	0.00011719
CH507-396I9.7	54.2448	1.33513	0.41886	0.000244338	0.000771542
ADGRG2	78.6719	1.33499	0.270703	1.62608e-07	7.84717e-07
IFNLR1	377.611	1.3347	0.198833	3.77918e-12	2.77508e-11
ELF3	8675.12	1.33404	0.141489	9.33469e-22	1.24528e-20
FLNA	60725	1.33214	0.0708925	2.00807e-79	1.74568e-77
FZD2	1129.62	1.33078	0.10925	1.13824e-34	2.69056e-33
RAB31	571.381	1.32871	0.312683	4.60324e-06	1.8743e-05
RIMBP3	44.5088	1.32858	0.481048	0.000916558	0.00263064
RNF213	26396.5	1.32854	0.170529	1.47225e-15	1.3906e-14
AKAP2	185.437	1.32763	0.513706	0.00162036	0.00444079
C10orf55	32.84	1.32632	0.460522	0.000686262	0.0020112
SPHK1	1942.75	1.32419	0.173327	4.95196e-15	4.49673e-14
CTTNBP2NL	1808.44	1.32411	0.140266	7.9328e-22	1.06135e-20
GRIP1	777.172	1.32407	0.179347	2.7976e-14	2.41489e-13
ACSM2A	59.7538	1.32352	0.507808	0.00140177	0.00389056
KIFC3	1072.82	1.32228	0.192803	1.2169e-12	9.28902e-12
FURIN	6019.07	1.32228	0.116878	2.59707e-30	5.19498e-29
COL18A1	6440.65	1.32202	0.262889	1.06852e-07	5.26736e-07
SYNJ2	2112.26	1.31923	0.0804097	3.66837e-61	2.00863e-59
TSPAN2	140.89	1.31816	0.378589	9.80023e-05	0.000329543
SCHIP1	146.114	1.31623	0.421461	0.000310995	0.000963915
RGL2	9322.65	1.31544	0.0964798	5.60776e-43	1.80146e-41
PLPP1	397.015	1.3154	0.175026	1.24543e-14	1.10149e-13
ARSA	621.2	1.3152	0.145228	2.94059e-20	3.58639e-19
DYNC1I1	46.0715	1.31508	0.432627	0.000444197	0.00134387
TNFAIP1	4698.34	1.31478	0.0767793	2.22437e-66	1.38781e-64
ABCA4	214.64	1.31377	0.43667	0.000540335	0.00161029
SPINT1	10242	1.31347	0.0520922	6.38547e-141	1.72248e-138
PRRT3	1761.27	1.31305	0.111345	8.0507e-33	1.77921e-31
TMEM150A	1040.48	1.31206	0.124175	9.11279e-27	1.54917e-25
MBOAT7	8308.22	1.31198	0.0888917	6.15454e-50	2.39179e-48
STX1A	574.259	1.31101	0.150215	5.7926e-19	6.63256e-18
NOTCH3	9488.79	1.31035	0.0912311	2.03472e-47	7.28961e-46
DRAXIN	34.3959	1.30715	0.415432	0.000300568	0.000933354
DAPK2	514.054	1.30666	0.12153	1.38449e-27	2.46561e-26
ACAP1	168.183	1.30604	0.411863	0.000273544	0.000856833
DMRTA1	500.706	1.30346	0.154924	8.79962e-18	9.43927e-17
RUNDC3A	275.463	1.3022	0.262919	1.49703e-07	7.2492e-07
SYT7	3306.9	1.30181	0.0719714	9.37939e-74	7.02229e-72
MYH9	46941.7	1.30108	0.0658391	1.50801e-87	1.57167e-85
ZNF117	2447.76	1.30107	0.217763	5.02641e-10	3.11274e-09
TMEM51	535.043	1.30107	0.13852	1.37528e-21	1.8188e-20
TPBGL	20.6106	1.30071	0.554658	0.00303834	0.00790979
LYSMD4	725.146	1.29884	0.114206	7.49892e-31	1.52667e-29
CYB5R1	4371.6	1.29764	0.0827692	4.9337e-56	2.28533e-54
FGF13	402.357	1.29728	0.264782	1.8882e-07	9.01958e-07
PDE9A	638.69	1.29721	0.146083	1.51906e-19	1.78617e-18
CYBRD1	55.5678	1.29556	0.440986	0.000522858	0.00156151
HIST2H3A	1006.96	1.29556	0.100277	6.4778e-39	1.7949e-37
HIST2H3C	1006.96	1.29556	0.100277	6.4778e-39	1.7949e-37
MTAP	223.67	1.29305	0.223988	1.57725e-09	9.26e-09
NHSL2	122.03	1.29282	0.488174	0.00142429	0.00394649
CCDC146	222.311	1.28995	0.447334	0.000716823	0.00209307
CTNND2	5306.16	1.28957	0.0906399	1.40805e-46	4.94788e-45
ARL10	107.562	1.28897	0.492678	0.00153604	0.00422993
RPS9P1	166.946	1.28803	0.231474	4.90107e-09	2.75009e-08
IMPG2	19.4386	1.28786	0.570272	0.00374009	0.00955893
PLEKHA7	2126.69	1.28696	0.0988635	2.28456e-39	6.39781e-38
OBSL1	6540.63	1.2868	0.0712832	1.72897e-73	1.27881e-71
XXbac-B562F10.11	45.3489	1.28647	0.465003	0.00100769	0.00286663
MCC	881.166	1.28598	0.220961	1.25845e-09	7.48985e-09
DUSP3	4933.49	1.28582	0.0959808	1.49854e-41	4.56608e-40
ZNFX1	6084.64	1.28486	0.0663558	3.83999e-84	3.8074e-82
GPR143	315.181	1.28293	0.290212	2.00566e-06	8.52405e-06
LYPD3	1418.39	1.28178	0.114692	1.18905e-29	2.32277e-28
TSC22D3	2415.61	1.28099	0.140886	2.12893e-20	2.61911e-19
NPTXR	1436.02	1.28001	0.0760802	3.72421e-64	2.19657e-62
IRF9	1045.86	1.27939	0.120646	6.9497e-27	1.18805e-25
AP5B1	2459.77	1.27672	0.0988324	4.24825e-39	1.18248e-37
PRSS23	5318.01	1.27626	0.113105	3.88653e-30	7.71543e-29
SPTSSB	41235.9	1.27551	0.123371	1.07557e-25	1.74439e-24
ISG20	676.31	1.27535	0.193644	1.0238e-11	7.25079e-11
CCDC129	110.472	1.27414	0.407529	0.00032734	0.00101111
MIDN	7241.95	1.27355	0.0789614	3.86761e-59	1.99841e-57
C11orf95	1054.53	1.27289	0.19087	5.89046e-12	4.24386e-11
TNFRSF11B	6263.51	1.27106	0.115941	1.27645e-28	2.39406e-27
DLL1	801.72	1.26886	0.11363	1.37959e-29	2.68355e-28
TMEM266	175.583	1.2682	0.288281	2.58428e-06	1.08333e-05
RNF157	468.747	1.26776	0.322547	1.74764e-05	6.54089e-05
PANX2	675.32	1.26599	0.173859	7.55066e-14	6.32428e-13
SEC14L2	592.856	1.26583	0.248362	7.97532e-08	3.97207e-07
TAPBP	6167.87	1.26506	0.0786642	8.34632e-59	4.26453e-57
ADCY5	185.352	1.26409	0.496511	0.00196927	0.00529964
PLPPR3	146.352	1.26382	0.352538	6.50284e-05	0.000225017
AC018641.7	23.0116	1.26375	0.534788	0.00303757	0.00790889
MAP4K4	7619.18	1.26332	0.0689017	1.06244e-75	8.43653e-74
ZNF467	2144.13	1.26057	0.118416	4.34448e-27	7.53933e-26
MICALL2	3444.98	1.25988	0.11876	6.42648e-27	1.10375e-25
ADAM8	424.757	1.25853	0.290614	3.3045e-06	1.36683e-05
ZFP36L2	21220	1.25795	0.0482164	1.17009e-150	3.76544e-148
DTX3L	3492.09	1.25745	0.0821218	1.17167e-53	5.04508e-52
COL9A2	683.661	1.2557	0.193589	1.98954e-11	1.37766e-10
MEGF6	1850.07	1.25433	0.202086	1.18774e-10	7.76984e-10
TULP1	51.0084	1.25411	0.459181	0.00108873	0.00307857
RAB6B	1135.54	1.25405	0.130095	8.30071e-23	1.16943e-21
ADAP1	2221.61	1.25295	0.128121	3.24332e-23	4.69182e-22
CFAP74	77.56	1.25265	0.444927	0.000859623	0.00247731
NR4A1	5516.42	1.25206	0.334732	3.66384e-05	0.00013139
SLC9A4	135.892	1.24808	0.392957	0.000269892	0.000846405
SLC22A17	297.232	1.24691	0.2574	2.86038e-07	1.34086e-06
TFAP2A	4393.41	1.24655	0.128718	8.36669e-23	1.17782e-21
MTUS1	1916.67	1.24468	0.137256	2.9218e-20	3.56585e-19
AJUBA	7454.91	1.2442	0.103735	9.18852e-34	2.09894e-32
SHISA2	2914.62	1.24364	0.0892579	1.03913e-44	3.50382e-43
PFN1P8	39.793	1.24292	0.537147	0.00364842	0.00934286
MKL1	1473.39	1.24064	0.0966507	1.62361e-38	4.46505e-37
PCSK1N	3100.8	1.24052	0.185597	5.59586e-12	4.04113e-11
C3orf70	52.2136	1.23932	0.348901	7.90575e-05	0.000270047
ZC3H12A	1753.84	1.23792	0.196729	7.43049e-11	4.92938e-10
YPEL2	2478.93	1.23744	0.0997267	5.74979e-36	1.42911e-34
FAM47E-STBD1	476.516	1.23694	0.38146	0.000242025	0.000764766
LEF1	44.3262	1.23603	0.519634	0.00297513	0.00775799
SPOCD1	182.58	1.23507	0.340794	6.17674e-05	0.000214705
GOLT1A	852.652	1.23377	0.178309	1.1086e-12	8.4871e-12
GPC1	2764.11	1.23369	0.121627	8.41298e-25	1.30447e-23
GOLGA6L4	284.314	1.23334	0.328102	3.59503e-05	0.000129022
TMEM158	37.8438	1.23278	0.536055	0.00368679	0.00943211
KRT17	1860.56	1.23242	0.200117	1.86293e-10	1.19607e-09
BEND6	399.984	1.23111	0.253742	2.82356e-07	1.32462e-06
PLEKHG4B	198.687	1.23075	0.268148	1.05144e-06	4.62952e-06
PERM1	261.358	1.23034	0.183735	4.91351e-12	3.56239e-11
IL11	130.135	1.23005	0.359748	0.000128992	0.000426016
C2CD4D	92.6514	1.22917	0.386026	0.000291277	0.000907575
SLC29A3	453.713	1.22882	0.172239	2.40614e-13	1.94517e-12
MXD4	4592.87	1.22859	0.0954593	1.67024e-38	4.58642e-37
FGD2	53.4195	1.22738	0.438433	0.00105346	0.0029848
GRAMD1A	3851.31	1.22715	0.0866932	4.41849e-46	1.54084e-44
TMEM88	37.3965	1.2271	0.470266	0.0016712	0.00456445
MXRA8	237.132	1.22409	0.219498	5.53152e-09	3.08216e-08
CLDN23	227.276	1.22267	0.400775	0.000458316	0.00138317
LMO2	77.5447	1.22068	0.292763	6.74752e-06	2.68365e-05
TICAM1	571.815	1.22051	0.139154	4.55582e-19	5.23277e-18
UBE2Q2P1	229.589	1.21928	0.282428	3.506e-06	1.44681e-05
EXOC3L1	112.245	1.2191	0.298331	1.00341e-05	3.88058e-05
ARHGAP27	2127.49	1.21737	0.134175	2.82356e-20	3.45284e-19
STAT3	9165.39	1.21696	0.0473444	2.696e-146	7.97626e-144
ARSD	3885.18	1.21664	0.0926269	5.1159e-40	1.46398e-38
FAM214B	586.976	1.21517	0.162531	1.66802e-14	1.46395e-13
SMOX	433.196	1.21506	0.185348	1.39438e-11	9.76222e-11
EBF3	42.3433	1.21504	0.463266	0.00166035	0.00453953
TRIM17	31.6038	1.21483	0.503406	0.00272036	0.00713667
TSPAN15	5119.21	1.21446	0.115753	2.40832e-26	4.0233e-25
TMEM256-PLSCR3	896.367	1.21429	0.13788	3.2119e-19	3.72886e-18
TBC1D1	2156.12	1.21345	0.129736	2.22207e-21	2.90103e-20
CCDC89	61.7168	1.21329	0.434111	0.00104207	0.00295573
PINK1	1917.6	1.21271	0.126922	3.13754e-22	4.28532e-21
TRAF5	2656.6	1.21175	0.20101	3.99711e-10	2.49299e-09
FAM174B	4293.82	1.21114	0.0917864	2.36903e-40	6.86495e-39
FAM228B	400.954	1.2107	0.170361	3.58992e-13	2.85312e-12
BTBD11	138.31	1.21048	0.301277	1.25434e-05	4.79041e-05
SH3BP4	5539.63	1.2088	0.0716057	1.61984e-64	9.64702e-63
CST3	8215.34	1.20836	0.130211	4.304e-21	5.517e-20
C3orf52	720.265	1.20694	0.123093	2.58922e-23	3.75771e-22
JUNB	10834.2	1.20512	0.12351	4.41293e-23	6.33384e-22
PHACTR2	3294.16	1.20405	0.123847	6.27925e-23	8.93563e-22
IFNGR1	1642.82	1.20259	0.0921297	1.15454e-39	3.27323e-38
DAPK3	2349.52	1.20246	0.151878	6.21153e-16	5.96534e-15
AKR1C1	129.257	1.20144	0.31959	3.43262e-05	0.00012344
IRF5	804.976	1.20035	0.137683	6.82973e-19	7.79575e-18
ZNF641	2015.02	1.19749	0.134426	1.30225e-19	1.54011e-18
CLTB	8306.92	1.19725	0.143765	2.16291e-17	2.2697e-16
CSPG5	184.53	1.19626	0.20202	7.58162e-10	4.60953e-09
PTAFR	160.624	1.19525	0.189792	7.85011e-11	5.20482e-10
AUTS2	285.975	1.19458	0.360047	0.000210549	0.000672489
ZBTB42	3484.97	1.19401	0.140513	4.95954e-18	5.40475e-17
TOX2	170.554	1.19384	0.239044	1.44341e-07	7.00806e-07
CCDC120	2199.88	1.19334	0.111309	2.12053e-27	3.72933e-26
THBS1	7189.16	1.19265	0.203182	1.10158e-09	6.58612e-09
CSRP1	19641.1	1.19208	0.121891	3.61987e-23	5.22418e-22
RP11-583F2.1	51.2786	1.1918	0.453544	0.00165671	0.00453097
GAS6	362.343	1.19093	0.174005	1.71876e-12	1.29902e-11
LACC1	1027.74	1.18979	0.11461	7.60465e-26	1.24547e-24
PIK3C2B	6989.38	1.18866	0.0814011	6.96534e-49	2.59159e-47
DTX2P1	59.957	1.18845	0.380566	0.00039706	0.00120944
TPO	423.844	1.18691	0.440739	0.0014879	0.00410662
CTSH	3727.95	1.18607	0.145312	8.80546e-17	8.9484e-16
FNBP1	3229.1	1.18542	0.152343	1.86852e-15	1.74246e-14
EML6	322.431	1.18481	0.36874	0.000292923	0.000911774
2021-09-05	1137.97	1.18419	0.11523	2.68072e-25	4.24999e-24
MUC20	398.408	1.18397	0.194693	2.86075e-10	1.80666e-09
XYLT1	265.646	1.18385	0.177378	6.2372e-12	4.48311e-11
TRAM2	4469.5	1.18072	0.0557247	1.42172e-100	1.94616e-98
SLC44A2	15457.7	1.17977	0.0794386	1.80721e-50	7.15975e-49
METRNL	8232.16	1.17943	0.148891	6.22447e-16	5.97464e-15
MECOM	354.375	1.179	0.303255	2.34751e-05	8.64665e-05
DPYD	555.082	1.17856	0.131848	9.72013e-20	1.15627e-18
PLPPR2	1754.86	1.17823	0.117912	4.1906e-24	6.28008e-23
CLSTN3	2129.99	1.17793	0.109544	1.43457e-27	2.55231e-26
SLC12A6	695.689	1.17718	0.204577	2.14989e-09	1.24914e-08
LRRC8A	2928.57	1.17697	0.0974944	4.04784e-34	9.36313e-33
CYR61	3951.44	1.1769	0.206062	2.82753e-09	1.6213e-08
AXIN2	143.882	1.17637	0.357918	0.000240064	0.000758832
CLN8	1855.2	1.17554	0.125189	1.52288e-21	2.00966e-20
SNX32	59.6835	1.17519	0.416844	0.00100879	0.00286931
ERBB3	16015.5	1.17411	0.113717	1.44256e-25	2.31301e-24
TMEM184A	5389.69	1.17369	0.0848381	4.21816e-44	1.40424e-42
LOXL2	393.272	1.17363	0.257042	1.31044e-06	5.71096e-06
SLC9A2	1527.2	1.17321	0.24032	2.48749e-07	1.17416e-06
SHISA8	42.0243	1.17256	0.483276	0.00282025	0.00738288
CDH3	6183.74	1.17241	0.0537193	3.73485e-106	5.85542e-104
SLC8B1	741.014	1.16964	0.144601	1.58414e-16	1.58526e-15
KLF7	1032.58	1.16911	0.177375	1.10943e-11	7.84212e-11
RHOBTB2	2021.43	1.16892	0.0949538	1.91399e-35	4.68735e-34
TCP11L2	440.27	1.16766	0.211756	9.02889e-09	4.93837e-08
TMEM8A	4632.1	1.16698	0.0981676	3.73986e-33	8.3966e-32
ZNF396	148.646	1.1659	0.324508	7.65574e-05	0.000262288
RIMKLA	383.783	1.16561	0.32053	6.33101e-05	0.000219818
SOWAHC	705.844	1.16341	0.139058	1.54451e-17	1.63009e-16
CROCCP3	360.606	1.16322	0.40357	0.000838188	0.00241934
LTC4S	64.3782	1.16279	0.344779	0.000165532	0.000537313
MSANTD1	23.429	1.16275	0.486104	0.003216	0.00832032
IRF2BP2	6546.18	1.16227	0.0841462	5.82795e-44	1.92964e-42
LMTK3	672.035	1.16223	0.119195	5.05791e-23	7.22564e-22
HTR1D	31.9701	1.16138	0.448005	0.00209053	0.00559558
TRIO	12990.5	1.16067	0.126067	9.23441e-21	1.16337e-19
LRP10	12011.4	1.1605	0.0805856	1.4143e-47	5.09677e-46
RP13-104F24.3	357.152	1.15944	0.218416	2.79182e-08	1.45443e-07
CDKN1A	9577.86	1.15936	0.130169	1.42491e-19	1.67976e-18
UBE2L6	1732.91	1.15935	0.144661	2.99669e-16	2.93634e-15
C15orf52	281.836	1.15766	0.310169	4.51592e-05	0.000159976
SRMS	220.238	1.15644	0.277318	7.16823e-06	2.83621e-05
RNF215	821.635	1.15559	0.154326	1.8185e-14	1.58993e-13
RP11-309L24.4	87.3925	1.1544	0.271415	5.05251e-06	2.04542e-05
PTGER4	812.449	1.15407	0.206567	5.79628e-09	3.22088e-08
NIM1K	40.0173	1.15322	0.449198	0.00225933	0.00601318
CAV2	1304.25	1.15202	0.160925	2.08228e-13	1.6923e-12
BICDL1	1341.1	1.15197	0.128734	9.68626e-20	1.15299e-18
AAK1	1810.14	1.15194	0.0807723	1.05857e-46	3.74131e-45
TIMP1	2355.59	1.15174	0.123909	4.11544e-21	5.28638e-20
INHBB	4364.78	1.1516	0.0866132	7.04123e-41	2.09331e-39
AGO4	1842.78	1.15149	0.238656	3.59712e-07	1.67e-06
KLF6	8727.5	1.15135	0.146785	1.18552e-15	1.12498e-14
AHRR	824.519	1.15016	0.156982	6.52095e-14	5.48184e-13
LUZP1	1771.46	1.14973	0.107634	3.29472e-27	5.75025e-26
EHD2	656.098	1.14942	0.259088	2.28194e-06	9.62906e-06
AC090958.5	36.1551	1.14888	0.447026	0.00215261	0.00574667
AP003419.11	498.162	1.14868	0.254037	1.56871e-06	6.76739e-06
SLC12A7	5664.82	1.14812	0.106758	1.5658e-27	2.76967e-26
APOBEC3B	719.628	1.14794	0.117985	6.53892e-23	9.28354e-22
QRICH2	267.398	1.14789	0.298124	2.88971e-05	0.000105192
ARVCF	1824.89	1.1474	0.151596	1.16658e-14	1.03474e-13
TRIM21	666.248	1.14723	0.119303	1.89355e-22	2.6135e-21
ORAI3	926.963	1.14696	0.141474	1.38319e-16	1.38872e-15
SLC35F6	3084.56	1.14632	0.0753828	9.0669e-53	3.81454e-51
HLA-A	6167.58	1.14425	0.116024	1.7403e-23	2.54362e-22
RENBP	121.629	1.14409	0.311787	5.79768e-05	0.00020245
CDSN	238.498	1.14351	0.286169	1.71038e-05	6.41059e-05
WNK2	1011.7	1.14297	0.201926	4.11181e-09	2.32285e-08
ARHGEF34P	650.651	1.13962	0.20505	7.22257e-09	3.98687e-08
KDM5B	5199.88	1.13881	0.14027	1.32016e-16	1.32761e-15
JAK1	8984.36	1.13877	0.0661567	5.95768e-67	3.82104e-65
MMP15	2169.83	1.13793	0.110267	1.6141e-25	2.58129e-24
LPCAT1	22850	1.13637	0.0903347	7.6809e-37	1.98158e-35
HLA-F	574.819	1.13534	0.145451	1.70199e-15	1.59773e-14
PHLDB3	983.069	1.13301	0.184941	2.42902e-10	1.54172e-09
LIMD2	876.977	1.13268	0.199452	3.74048e-09	2.12223e-08
NEBL	6320.48	1.13256	0.0951108	3.02701e-33	6.80448e-32
SYTL2	27158.5	1.13121	0.110418	3.62774e-25	5.71681e-24
GALNT18	944.934	1.13066	0.107254	2.11953e-26	3.54731e-25
OCLN	5842.32	1.13064	0.0675076	1.66057e-63	9.54854e-62
RAB11FIP5	816.464	1.12991	0.123531	1.59273e-20	1.97136e-19
GGT7	943.124	1.12973	0.182523	1.54617e-10	1.00182e-09
UQCRHL	53.1636	1.12803	0.406445	0.00119286	0.00335232
ZNF185	2581.35	1.12759	0.0947146	2.89498e-33	6.51566e-32
C14orf132	6197.12	1.12731	0.0883641	7.96823e-38	2.12444e-36
KAT2B	950.49	1.12707	0.136448	3.95983e-17	4.09442e-16
GDNF	79.4261	1.12678	0.37377	0.000540745	0.00161126
FOXP4	3125.07	1.12664	0.100952	1.83184e-29	3.52956e-28
SEZ6L2	2956.97	1.12599	0.101537	3.88781e-29	7.39007e-28
PNRC1	2723.61	1.12493	0.0659086	7.35693e-66	4.49827e-64
MAPK12	818.269	1.12447	0.139293	1.91903e-16	1.90377e-15
KIF13B	1045.34	1.12383	0.122704	1.28577e-20	1.60114e-19
TMEM35B	264.037	1.12357	0.26076	4.14262e-06	1.6973e-05
LZTS3	88.8945	1.12352	0.309027	6.80927e-05	0.000234956
SHISA4	322.864	1.12219	0.24457	1.18359e-06	5.1877e-06
ZKSCAN1	10819.7	1.12217	0.103867	9.48771e-28	1.7163e-26
VEGFB	817.152	1.12198	0.161686	8.65786e-13	6.67835e-12
PCDHGB5	2137.31	1.12099	0.0973523	1.81595e-31	3.8112e-30
RP11-722G7.1	193.84	1.12052	0.319574	0.000114693	0.000381747
ZBTB7B	4512.31	1.11969	0.133047	1.07341e-17	1.14341e-16
SPDYE2B	45.607	1.11969	0.461784	0.00322862	0.00835181
DSEL	590.722	1.11695	0.138572	2.05878e-16	2.0413e-15
HOMER3	1489.31	1.11667	0.184704	4.21656e-10	2.62719e-09
SLC45A4	936.617	1.11555	0.138863	2.65817e-16	2.61722e-15
DDR1	21701.6	1.11469	0.0967738	3.11562e-31	6.45032e-30
SDSL	678.327	1.11469	0.223495	1.63369e-07	7.87562e-07
SEMA6C	671.457	1.11338	0.131041	5.42704e-18	5.89391e-17
ZBTB4	2590.67	1.11264	0.0829103	1.33041e-41	4.06052e-40
BAIAP3	552.418	1.11233	0.194352	2.82973e-09	1.62206e-08
ARHGAP29	1986.67	1.11219	0.0815362	6.85323e-43	2.19005e-41
PVRIG	178.718	1.11183	0.307965	7.64414e-05	0.00026194
DPYSL4	94.3193	1.11164	0.330702	0.000190831	0.000613676
SEMA5A	848.584	1.11155	0.198918	5.47161e-09	3.05249e-08
SLC51A	78.062	1.11153	0.307881	7.39575e-05	0.00025395
CLEC18A	53.4925	1.11109	0.454299	0.00307448	0.00799251
ARRB1	3587.15	1.11102	0.109164	7.41681e-25	1.15489e-23
SERPINH1	11107.5	1.11042	0.109288	8.77092e-25	1.35768e-23
CACNB3	3791.53	1.10699	0.0675618	7.09691e-61	3.86287e-59
RRBP1	7485.67	1.10573	0.0615232	9.64039e-73	6.98948e-71
ADAMTSL4	354.083	1.10567	0.276381	1.59599e-05	6.00642e-05
SQSTM1	23478.4	1.10507	0.0846971	1.96376e-39	5.51627e-38
JUP	18595.6	1.1043	0.0815051	2.40747e-42	7.51023e-41
HIST4H4	737.56	1.10406	0.277452	1.87188e-05	6.98027e-05
HIST2H2BF	1005.59	1.10354	0.182701	4.33884e-10	2.69788e-09
BCL3	1246.02	1.10282	0.115681	4.48117e-22	6.04842e-21
ATP2B1	9186.67	1.10164	0.101139	3.7021e-28	6.79075e-27
PSAP	43396.6	1.10163	0.0471323	2.41181e-121	5.20469e-119
DNAH11	166.486	1.10152	0.317318	0.000134542	0.000442516
SLIT1	274.748	1.10091	0.343362	0.000311878	0.000966349
IGSF3	10144.6	1.10075	0.0861755	6.73492e-38	1.80876e-36
APOL3	486.676	1.09969	0.185851	9.53479e-10	5.72868e-09
FAM83G	3698.26	1.0996	0.0886403	7.39323e-36	1.83262e-34
GYG2	536.642	1.0982	0.126363	9.17538e-19	1.03381e-17
ANK1	85.2811	1.09819	0.368779	0.000744721	0.00216763
RASSF4	192.596	1.09774	0.394901	0.00127251	0.00355926
PGGHG	788.642	1.09771	0.165251	8.87207e-12	6.31756e-11
LATS2	3692.28	1.09764	0.109293	3.13532e-24	4.72177e-23
CERS2	25892.2	1.09744	0.0533132	1.16882e-94	1.42931e-92
MAPK8IP1	2414.15	1.09652	0.172272	5.67818e-11	3.79573e-10
ARHGAP4	663.622	1.09401	0.175634	1.27013e-10	8.28223e-10
IFI27L2	367.682	1.09392	0.320981	0.00016975	0.000550031
SEMA4B	3629.4	1.09363	0.0767156	1.24625e-46	4.39615e-45
TMEM121	395.412	1.09309	0.256075	5.30065e-06	2.13974e-05
RHOC	12286.5	1.0926	0.120943	4.94332e-20	5.97415e-19
DMTN	937.779	1.09231	0.175866	1.52204e-10	9.87227e-10
CALD1	2630.92	1.09193	0.14114	3.05972e-15	2.8175e-14
DENND1C	786.884	1.0917	0.205818	3.25673e-08	1.69086e-07
B3GNT3	353.128	1.0909	0.199038	1.15303e-08	6.23712e-08
PDE4D	181.597	1.09019	0.337083	0.000290341	0.000905274
MAN2B1	2777.42	1.08996	0.0941413	1.61324e-31	3.40133e-30
CALCOCO1	2389.28	1.08981	0.0920645	7.24367e-33	1.60666e-31
ZSWIM8	5836.61	1.08918	0.181785	6.04233e-10	3.71554e-09
PLLP	434.145	1.08882	0.190268	2.90208e-09	1.66197e-08
PDZD2	153.975	1.08738	0.448303	0.00365442	0.00935692
ELL2	836.477	1.08651	0.207206	4.41936e-08	2.2669e-07
ICA1	3584.78	1.08619	0.15531	7.77581e-13	6.02584e-12
ADGRG6	8215.95	1.08556	0.125044	1.16203e-18	1.30528e-17
ABCC10	1898.61	1.08458	0.153699	4.99169e-13	3.90792e-12
PI4KAP1	582.137	1.08429	0.245621	2.79936e-06	1.16649e-05
PIK3R3	7840.68	1.08405	0.0935943	1.51914e-31	3.20663e-30
PARP14	4412.5	1.08399	0.116164	3.21751e-21	4.15332e-20
XKR6	58.5136	1.08367	0.390555	0.0012663	0.00354351
BCL9L	11452.2	1.0829	0.0751299	1.30354e-47	4.70684e-46
FAM65C	2130.3	1.08275	0.160603	4.65659e-12	3.38147e-11
CSRNP2	2395.33	1.08254	0.0948498	1.06435e-30	2.15727e-29
GDPD5	533.704	1.08248	0.177869	3.47764e-10	2.18161e-09
MAF	306.56	1.08216	0.215487	1.42934e-07	6.94525e-07
ERC2	69.9615	1.08174	0.403067	0.00162824	0.00446039
SNN	2027.73	1.08162	0.125481	2.03186e-18	2.25199e-17
ABC7-42404400C24.1	342.998	1.08131	0.273412	2.01219e-05	7.47916e-05
BEX4	236.416	1.08076	0.253044	4.69941e-06	1.91049e-05
EPS8L1	3139.96	1.07975	0.0999484	9.99303e-28	1.80593e-26
FAM161B	320.751	1.07964	0.277223	2.6596e-05	9.71815e-05
PDE11A	60.2222	1.07962	0.382719	0.00113822	0.00320859
ARPC4-TTLL3	118.911	1.07939	0.273567	2.134e-05	7.9015e-05
LRP2BP	169.971	1.0789	0.255392	6.29598e-06	2.51826e-05
FRAS1	1785.05	1.07658	0.143533	1.90696e-14	1.66568e-13
SMAD6	1306.69	1.07645	0.100999	4.92504e-27	8.53875e-26
GRB7	1061.94	1.07614	0.147779	9.19815e-14	7.66568e-13
SH3RF1	2514.51	1.07471	0.0997163	1.34301e-27	2.39406e-26
DGCR5	235.291	1.07431	0.207639	5.9012e-08	2.9828e-07
CLIP2	644.813	1.07364	0.226444	6.16381e-07	2.78892e-06
MEF2D	3582.03	1.07277	0.0787009	7.03728e-43	2.24495e-41
ARID3A	3350.49	1.07235	0.106097	1.5783e-24	2.41055e-23
BCL9	2928.83	1.07079	0.106252	2.12585e-24	3.22802e-23
EXOC6B	2954.66	1.06977	0.0929548	3.60408e-31	7.45318e-30
CD83	90.6029	1.0684	0.254422	7.6519e-06	3.01006e-05
DTNA	6930.42	1.06812	0.0698651	2.81278e-53	1.20549e-51
ST3GAL4	1887.77	1.06802	0.0890926	1.28783e-33	2.93084e-32
SCX	267.27	1.06753	0.2138	1.72687e-07	8.29432e-07
VAMP8	5764.48	1.0671	0.146234	9.09493e-14	7.58496e-13
USP2	998.803	1.06679	0.123502	1.767e-18	1.96437e-17
PCDHB11	145.23	1.06662	0.287621	5.56818e-05	0.000194881
RAB4B	529.064	1.06659	0.173518	2.3919e-10	1.51868e-09
MTRNR2L10	85.8716	1.06634	0.350338	0.000610924	0.00180533
CPNE2	959.956	1.06499	0.124475	3.62186e-18	3.97106e-17
APBA1	286.19	1.0649	0.423332	0.00270636	0.007104
TMEM249	25.8599	1.06457	0.436804	0.00338686	0.00873773
ASB9	128.321	1.06415	0.31798	0.000218608	0.000696167
MAP1S	786.571	1.06359	0.170052	1.0524e-10	6.90176e-10
SGSM2	7761.33	1.06341	0.102022	5.90356e-26	9.69463e-25
MURC	50.4026	1.06288	0.36971	0.00101374	0.00288251
TFEB	204.024	1.06283	0.288375	6.06187e-05	0.000210992
PQLC3	3447.52	1.06264	0.0846258	1.15672e-36	2.9675e-35
EME2	4060.99	1.06246	0.162903	2.05923e-11	1.42162e-10
NUTM2D	294.577	1.06237	0.15935	8.48732e-12	6.05064e-11
ABHD8	156.047	1.06231	0.332903	0.00036308	0.00111334
C5orf49	80.3981	1.0622	0.352568	0.000735441	0.002143
MTCL1	1426.32	1.06126	0.16336	2.49799e-11	1.71164e-10
PLXNB2	18510	1.06115	0.077624	4.83755e-43	1.56224e-41
MFSD6	2752.95	1.06066	0.107787	2.3416e-23	3.40618e-22
ZNF821	893.352	1.06041	0.143827	5.09359e-14	4.31755e-13
DOCK1	4127.24	1.0597	0.0714671	3.04782e-50	1.1997e-48
TES	5233.95	1.05916	0.0736494	2.21017e-47	7.90275e-46
ATOX1	1863.35	1.05828	0.176527	6.19576e-10	3.80478e-09
ZDHHC14	285.249	1.05781	0.204299	7.30277e-08	3.65797e-07
TMEM178B	1471.94	1.05761	0.13627	2.48537e-15	2.29668e-14
PARP12	1329.14	1.05753	0.12112	8.00542e-19	9.07561e-18
EPS8L2	9456.54	1.05717	0.104606	1.6201e-24	2.47233e-23
RILPL2	1218.07	1.05555	0.113995	6.41008e-21	8.15396e-20
PDGFRL	270.045	1.05525	0.256882	1.11429e-05	4.28229e-05
AKR1C2	238.846	1.05456	0.387031	0.00160724	0.00440879
ZNF704	1848.95	1.05383	0.148948	4.28515e-13	3.3735e-12
FOXD3	67.0945	1.05308	0.384153	0.00153665	0.00423033
CAB39	3423.31	1.05063	0.0900804	6.12461e-32	1.31243e-30
KRT23	88.0915	1.04982	0.331785	0.000471688	0.00142048
ABTB2	1452.06	1.04969	0.0954281	1.21239e-28	2.27624e-27
SLC4A7	3585.01	1.04815	0.134026	1.67295e-15	1.57127e-14
ZNF462	1303.31	1.0481	0.235097	2.44432e-06	1.02788e-05
CCDC69	430.786	1.04697	0.170902	2.29207e-10	1.45933e-09
HCN2	1435.42	1.04674	0.145033	1.67027e-13	1.36776e-12
CNN2	6740.67	1.04544	0.0931541	1.01642e-29	1.99191e-28
NR2F2	6457.87	1.04526	0.157278	9.54217e-12	6.77631e-11
ABTB1	1247.29	1.045	0.133818	1.73246e-15	1.62301e-14
GPM6B	154.607	1.04477	0.385256	0.00174986	0.00476368
CLUHP3	1713.6	1.04419	0.127412	7.89305e-17	8.04346e-16
ACAP3	3150.45	1.04378	0.149494	8.88968e-13	6.8514e-12
CELF3	62.4788	1.04371	0.422192	0.00343979	0.0088643
C12orf60	292.569	1.04344	0.15841	1.41393e-11	9.89157e-11
KLHL24	2254.47	1.04303	0.187234	7.83985e-09	4.30558e-08
IL4R	1413.7	1.04278	0.112646	6.628e-21	8.41949e-20
KREMEN1	1079.11	1.04274	0.123129	7.89391e-18	8.49255e-17
CTD-2583A14.11	162.254	1.04262	0.260023	1.69957e-05	6.37401e-05
LASP1	13675.3	1.04214	0.0983398	9.93835e-27	1.68484e-25
AGPAT2	2960.11	1.0416	0.178075	1.55638e-09	9.14436e-09
CPQ	488.023	1.0404	0.146359	3.47136e-13	2.76248e-12
PCSK6	4252.72	1.0403	0.078527	1.55743e-40	4.53459e-39
ADCK5	480.791	1.04014	0.17535	9.14849e-10	5.51103e-09
PIEZO1	39836.3	1.03995	0.0956437	5.12546e-28	9.35486e-27
ICA1L	504.033	1.03964	0.187171	7.52381e-09	4.14318e-08
FAM210B	4960	1.03888	0.0951697	3.10743e-28	5.72861e-27
PLBD2	3297.3	1.03822	0.0656406	7.65712e-57	3.63872e-55
LMBR1L	988.969	1.03754	0.186145	7.57791e-09	4.16886e-08
NCOA1	2982.25	1.03711	0.0762363	1.21072e-42	3.81655e-41
HES6	750.029	1.03702	0.248278	8.83001e-06	3.44666e-05
DNAH3	169.869	1.03701	0.232695	2.41084e-06	1.0145e-05
C8orf58	437.551	1.03692	0.134497	3.92284e-15	3.59065e-14
COL11A2	157.515	1.03634	0.281472	6.21689e-05	0.000216019
PHC1	1446.54	1.03605	0.109994	1.47346e-21	1.94584e-20
CYP2U1	647.206	1.03587	0.118816	8.25611e-19	9.34421e-18
RP4-730K3.3	57.846	1.0356	0.306674	0.000206396	0.000660259
DKK1	6583.7	1.03534	0.131552	1.08045e-15	1.02741e-14
ARRDC2	995.885	1.03493	0.185253	7.30675e-09	4.03091e-08
NAT1	511.872	1.03392	0.167808	2.26081e-10	1.44193e-09
C2orf50	52.9657	1.03366	0.353903	0.00101523	0.00288585
PNPLA7	470.118	1.03229	0.225751	1.40533e-06	6.09552e-06
GAB1	1692.98	1.03017	0.126501	1.20799e-16	1.21815e-15
HERC4	5236.25	1.03006	0.0976337	1.68344e-26	2.83037e-25
RNF144A	1274.92	1.02802	0.105577	4.54171e-23	6.51358e-22
HDAC7	3930.1	1.02697	0.0699229	2.62252e-49	9.89814e-48
NIPAL2	2533.54	1.02672	0.131902	2.30724e-15	2.13854e-14
ACSS1	1685.07	1.02665	0.102192	3.56274e-24	5.35228e-23
EHBP1L1	5005.08	1.02665	0.187905	1.46217e-08	7.83772e-08
FYCO1	3338.57	1.02603	0.0689423	1.67065e-50	6.63305e-49
MXRA7	1970.81	1.02508	0.157147	5.68068e-12	4.09433e-11
RHBG	467.276	1.02486	0.209976	3.33549e-07	1.55326e-06
RAET1G	76.0889	1.02444	0.336778	0.000647166	0.00190362
ARHGAP12	4481.67	1.02416	0.079704	2.81631e-38	7.66463e-37
CD63	15467.4	1.02412	0.119487	3.36562e-18	3.69896e-17
C19orf33	1786.97	1.02381	0.238972	5.63274e-06	2.26383e-05
VIPR1	430.109	1.0234	0.180463	3.74246e-09	2.12269e-08
CTSF	1222.93	1.02216	0.120485	6.10609e-18	6.59623e-17
DOCK5	2485.91	1.02201	0.178125	2.94018e-09	1.68273e-08
MID2	1006.76	1.02186	0.0978725	3.37321e-26	5.59953e-25
RP11-1023L17.1	964.991	1.0214	0.175482	1.84379e-09	1.07709e-08
TMOD2	1265.14	1.02087	0.148105	1.72222e-12	1.3011e-11
ABCC1	7081.41	1.02042	0.111278	1.56892e-20	1.94451e-19
CCDC191	611.184	1.01998	0.214191	5.64662e-07	2.5663e-06
NUDT14	1484.21	1.01893	0.169467	6.00659e-10	3.6948e-09
LPIN3	2510.38	1.01841	0.173942	1.51716e-09	8.9311e-09
SIPA1L2	1636.81	1.01825	0.108746	1.92898e-21	2.531e-20
HIST2H3D	154.374	1.01588	0.346989	0.000952627	0.00272521
EFNB2	664.08	1.01565	0.261368	2.89542e-05	0.000105378
AC026348.1	744.067	1.01503	0.247162	1.21755e-05	4.65573e-05
RP13-104F24.1	492.641	1.01461	0.240131	7.25735e-06	2.86591e-05
CORO7	1494.69	1.01459	0.156427	2.87475e-11	1.96247e-10
FAM20A	68.1185	1.01386	0.391463	0.00257954	0.00679738
PITPNM1	2178.49	1.01326	0.172925	1.50113e-09	8.83957e-09
CRYBG3	390.099	1.01263	0.174509	2.00396e-09	1.16694e-08
KIAA1683	577.875	1.01189	0.277694	7.69165e-05	0.00026347
IRF2BPL	9879.96	1.01067	0.0723892	9.05282e-45	3.06376e-43
ACY3	75.4216	1.01064	0.414974	0.00387301	0.00986155
MYL12A	24463.6	1.01064	0.0894159	4.30961e-30	8.54607e-29
SH3BGRL3	1934.78	1.00978	0.13747	6.89847e-14	5.79124e-13
BTBD9	783.04	1.00966	0.178549	5.01631e-09	2.81045e-08
DYRK1B	1310.33	1.00949	0.118729	1.05515e-17	1.12527e-16
MAGI1	4223.27	1.00891	0.0768656	7.92859e-40	2.25829e-38
PCDHA11	1596.81	1.00889	0.100732	4.55533e-24	6.80443e-23
TRIM62	1081.85	1.00831	0.128054	1.09356e-15	1.03933e-14
RP11-876N24.5	442.25	1.00813	0.148699	3.55451e-12	2.61639e-11
MBOAT2	3306.41	1.00757	0.108416	4.98978e-21	6.37822e-20
ERICH1	1352.23	1.00739	0.203028	2.23694e-07	1.06191e-06
CEACAM19	224.525	1.00628	0.249393	1.72133e-05	6.4477e-05
ATF3	1762.92	1.0062	0.26201	3.73648e-05	0.000133838
TSPAN14	6882.33	1.00604	0.0751233	2.34636e-41	7.10219e-40
PLEC	34420.3	1.00576	0.106258	9.90681e-22	1.32064e-20
RP11-927P21.5	219.618	1.00553	0.23905	7.82512e-06	3.07358e-05
CPEB2	947.788	1.00508	0.144972	1.33429e-12	1.01578e-11
ERV3-1	1801.21	1.00491	0.177666	4.9961e-09	2.80084e-08
ZSWIM6	1651.8	1.00346	0.0951445	1.80716e-26	3.03281e-25
SLC41A2	1175.56	1.00332	0.171043	1.45125e-09	8.55135e-09
USP43	1007.58	1.00199	0.108707	9.61922e-21	1.21019e-19
FOXP1	1650.08	1.00177	0.180331	8.99631e-09	4.92448e-08
SCN8A	655.274	1.00175	0.202781	2.55148e-07	1.2019e-06
FBXL19	3616.32	1.00071	0.13376	2.50709e-14	2.16718e-13
OR2A20P	56.8466	1.0006	0.354246	0.00133245	0.0037105
FAM219A	1350.05	0.998885	0.2329	5.78701e-06	2.32431e-05
VPS18	2133.76	0.998797	0.110297	5.46131e-20	6.58192e-19
TTLL3	1120.25	0.998528	0.146535	3.09516e-12	2.29299e-11
CCDC65	77.5889	0.998215	0.336844	0.000835177	0.0024114
SPATA6	262.417	0.996936	0.222903	2.50763e-06	1.05306e-05
TBKBP1	887.671	0.996924	0.13348	2.74907e-14	2.37411e-13
SIPA1	447.899	0.99672	0.203003	2.92878e-07	1.37187e-06
SRCIN1	1124.03	0.995619	0.18346	1.82377e-08	9.69943e-08
CRY2	2090.26	0.995191	0.111561	1.57024e-19	1.84516e-18
IFIT3	575.258	0.995153	0.152693	2.37867e-11	1.63416e-10
GOLGA6L5P	1228.38	0.991973	0.217877	1.70134e-06	7.29834e-06
RP11-434B12.1	178.407	0.991447	0.306091	0.000356674	0.00109534
PHLDA3	3875.06	0.990399	0.132184	2.25312e-14	1.95501e-13
GPR39	155.711	0.990012	0.273878	9.09143e-05	0.000307173
SP6	908.994	0.98968	0.13052	8.18317e-15	7.32572e-14
SLC35E2	173.328	0.988695	0.337625	0.00102142	0.00290253
MOSPD1	1226.17	0.986707	0.121614	1.65934e-16	1.65781e-15
TNFRSF10C	203.44	0.986156	0.22882	4.9894e-06	2.02255e-05
ZNF225	294.081	0.984659	0.199032	2.41363e-07	1.14151e-06
RP11-104N10.2	1359.92	0.984643	0.186679	4.44081e-08	2.27727e-07
IFI35	534.285	0.983213	0.20924	8.78419e-07	3.90709e-06
FSTL4	188.143	0.982805	0.327245	0.000797672	0.00230893
IRGQ	2528.5	0.982781	0.101187	9.24691e-23	1.29974e-21
MOB3C	1111.09	0.981761	0.153801	6.02178e-11	4.01226e-10
FRMD4B	337.406	0.981416	0.228551	5.80925e-06	2.33273e-05
CEP170B	7782.37	0.981067	0.0926336	1.15429e-26	1.95145e-25
S1PR3	1683.05	0.979816	0.0971331	2.14877e-24	3.26012e-23
STPG1	354.033	0.979578	0.192186	1.20103e-07	5.8842e-07
CYTH3	2645.62	0.979395	0.106179	1.01496e-20	1.2714e-19
AC255361.1	159.292	0.979085	0.388973	0.00347357	0.00894005
MED15	3212.07	0.979023	0.0743896	5.28752e-40	1.51073e-38
AHR	1669.45	0.97862	0.178583	1.42781e-08	7.66021e-08
MCOLN1	584.055	0.978434	0.148811	1.35003e-11	9.46619e-11
NAV1	201.271	0.978118	0.337086	0.0011244	0.00317306
LMNTD2	518.513	0.977418	0.209268	9.70311e-07	4.29499e-06
TMC6	3504.96	0.976066	0.114669	5.96205e-18	6.44822e-17
MYL12B	41638.6	0.975977	0.105466	7.68981e-21	9.72787e-20
STX3	1733.23	0.975724	0.138175	5.6977e-13	4.44547e-12
SLFN5	309.684	0.975593	0.274032	0.00010511	0.000352086
PCNX2	1346.26	0.97418	0.141458	1.96329e-12	1.47351e-11
LYPLA2	2598.51	0.973874	0.146556	1.06836e-11	7.56344e-11
CRIM1	11410	0.973773	0.0829811	3.00341e-32	6.52743e-31
TMEM127	5760.83	0.973706	0.0651802	6.60501e-51	2.64532e-49
MAFK	4906.18	0.97328	0.136781	3.89903e-13	3.08276e-12
NECTIN2	9140.18	0.972689	0.0824429	1.44399e-32	3.16831e-31
TGFBR2	435.752	0.972515	0.169416	3.26992e-09	1.8639e-08
ZSCAN2	967.899	0.972017	0.153751	8.92237e-11	5.88293e-10
RP1-34B20.21	181.444	0.971815	0.25199	3.75212e-05	0.000134345
CDH24	1366.2	0.969831	0.108553	1.46683e-19	1.72807e-18
NR3C2	293.413	0.969716	0.196661	2.56125e-07	1.20619e-06
PLPP6	911.903	0.969567	0.0943448	3.25413e-25	5.14574e-24
TRPM4	3077.99	0.967967	0.17096	5.15363e-09	2.88386e-08
LSR	6535.96	0.96741	0.0948029	6.87576e-25	1.07338e-23
RP11-288H12.3	109.818	0.966075	0.344387	0.00140164	0.00389056
FAM187A	239.729	0.965596	0.21815	3.25015e-06	1.34577e-05
LFNG	4765.68	0.96511	0.117491	7.79002e-17	7.94287e-16
FCHSD1	1533.41	0.964027	0.147958	2.48237e-11	1.70221e-10
RNF146	1790.72	0.963857	0.118836	1.73632e-16	1.72718e-15
B4GALT6	245.707	0.963145	0.238116	1.80462e-05	6.74178e-05
TSC22D2	2782.21	0.963004	0.154105	1.45086e-10	9.43058e-10
ZCCHC24	274.96	0.962945	0.230363	9.73211e-06	3.76934e-05
ITPKC	2778.61	0.961521	0.147075	2.20261e-11	1.51718e-10
KIAA0895L	1363.46	0.961066	0.120882	6.55643e-16	6.2867e-15
PACS1	9440.45	0.960603	0.0608418	1.31109e-56	6.16651e-55
SECTM1	1778.69	0.960338	0.0991819	1.28619e-22	1.79411e-21
IL15RA	235.382	0.96001	0.233714	1.35949e-05	5.16509e-05
TSNAXIP1	63.523	0.959956	0.358463	0.00202118	0.00542581
KDM6B	4455.22	0.959525	0.21122	1.93336e-06	8.23587e-06
NBEAL2	6128.15	0.95928	0.117636	1.24702e-16	1.25613e-15
ZNF782	315.163	0.95792	0.181208	4.20466e-08	2.15979e-07
FAM127A	2084.18	0.956951	0.155761	2.86157e-10	1.80666e-09
HID1	8916.11	0.956323	0.0763911	2.11855e-36	5.36749e-35
TPSG1	67.3024	0.956098	0.356183	0.00169356	0.00462069
RP11-282O18.3	168.755	0.955485	0.240752	2.15161e-05	7.96185e-05
MYO1E	1415.31	0.955217	0.231216	1.22509e-05	4.68359e-05
P2RY1	97.6946	0.955129	0.267949	0.000120721	0.000400722
MYO18A	4352.51	0.954358	0.161807	1.31868e-09	7.8179e-09
ITGB1	33073.9	0.954144	0.0536327	3.15422e-71	2.20831e-69
PDLIM1	3813.01	0.952237	0.0948468	3.75705e-24	5.63497e-23
ARL8A	5390.21	0.950316	0.0786511	4.86752e-34	1.12167e-32
SGSH	2435.1	0.950163	0.125532	1.31935e-14	1.16462e-13
OCIAD2	2241.39	0.949353	0.183494	8.16254e-08	4.062e-07
ATP13A2	2561.93	0.9491	0.120727	1.39373e-15	1.31779e-14
CAMK2N1	1154.56	0.949069	0.165932	3.85595e-09	2.18504e-08
STK38L	2407	0.948666	0.102972	1.11772e-20	1.39662e-19
RELL2	1145.71	0.94847	0.123243	4.94549e-15	4.49307e-14
TUBB2A	911.962	0.947786	0.122554	3.89995e-15	3.57149e-14
CA4	562.953	0.947736	0.178444	3.85386e-08	1.9846e-07
MAPK8IP3	3781.37	0.947225	0.168824	7.19334e-09	3.97432e-08
PLEKHO2	415.986	0.946879	0.146303	3.52568e-11	2.3917e-10
TAB3	5699.53	0.945943	0.0595799	3.45957e-57	1.67438e-55
CRB3	989.826	0.945387	0.213384	3.29797e-06	1.36464e-05
SLC12A9	3171.1	0.944538	0.109087	1.52365e-18	1.69795e-17
B3GLCT	654.196	0.944523	0.112281	1.46511e-17	1.54807e-16
BCL2L1	5487.51	0.944369	0.116068	1.49188e-16	1.49457e-15
TMC7	248.636	0.943862	0.197165	4.41973e-07	2.03033e-06
CCDC148	69.7088	0.943847	0.358856	0.00255659	0.00674368
LGALS3	5338.87	0.943399	0.138405	3.3925e-12	2.50215e-11
SLC39A13	1950.71	0.94309	0.112696	1.88573e-17	1.98337e-16
MAP3K9	2679.55	0.943071	0.0794893	6.77078e-33	1.50359e-31
PRICKLE2	665.894	0.942922	0.212315	3.24577e-06	1.34426e-05
FAM214A	1936.85	0.942167	0.151413	1.82731e-10	1.17443e-09
RP11-244H3.1	77.7542	0.942079	0.346935	0.00200118	0.00537763
SNX29	1530.98	0.941135	0.134626	9.86294e-13	7.57604e-12
SORBS1	144.965	0.939539	0.321	0.00111205	0.00314063
PRKCA	969.86	0.939538	0.245574	4.47555e-05	0.000158699
OSBPL7	1732.35	0.938868	0.170456	1.20892e-08	6.52213e-08
ANKRD12	2997.79	0.937485	0.235626	2.43948e-05	8.971e-05
RGS9BP	85.7096	0.937158	0.310084	0.000873067	0.00251171
ABR	7048.71	0.935763	0.0908349	2.61662e-25	4.15195e-24
FANK1	217.167	0.935711	0.259517	0.000105533	0.000353441
GRN	15344.2	0.93412	0.0816931	1.06616e-30	2.15856e-29
GPRIN1	1635.32	0.933974	0.090906	3.58059e-25	5.65222e-24
ZBTB46	1127.26	0.93255	0.179585	7.7335e-08	3.85791e-07
ADGRA2	92.59	0.932084	0.34356	0.00221802	0.00590752
CERK	3202.69	0.93205	0.124487	3.24799e-12	2.40234e-11
CCDC125	2103.39	0.931178	0.0735297	4.13574e-37	1.07605e-35
ZC3H7B	7881.86	0.930813	0.0828745	1.09719e-29	2.14789e-28
MICB	588.564	0.930757	0.147439	9.93895e-11	6.5274e-10
DTX2	534.592	0.930382	0.177534	5.69333e-08	2.88011e-07
CEMIP	512.788	0.930264	0.310775	0.000859373	0.00247698
TMEM38A	248.984	0.929981	0.184468	1.51635e-07	7.33696e-07
DLX3	546.5	0.929577	0.164348	5.53145e-09	3.08216e-08
TRIM16	3809.56	0.929062	0.108791	5.12659e-18	5.57422e-17
TMOD1	58.653	0.928687	0.372239	0.00381936	0.00974524
WNT7B	2713.9	0.927406	0.106373	1.07071e-18	1.20344e-17
EXT1	1949.85	0.927171	0.108153	3.79851e-18	4.15729e-17
ARAP2	1545.19	0.926452	0.23547	2.91254e-05	0.000105959
FMNL1	571.257	0.926027	0.202344	1.64696e-06	7.08496e-06
TCF7L2	1077.22	0.925733	0.182102	1.48182e-07	7.17934e-07
FAM171B	1262.38	0.924844	0.104203	2.63494e-19	3.06874e-18
UGT1A1	107.423	0.923947	0.33977	0.0019742	0.00531213
HIF3A	87.8088	0.923939	0.327125	0.00161034	0.00441598
MAP3K5	813.331	0.923411	0.138028	7.84677e-12	5.60706e-11
SLC25A29	10115.7	0.92284	0.0681584	3.47993e-42	1.08007e-40
ANO9	1130.03	0.922748	0.293301	0.000567423	0.001685
MFHAS1	1362.03	0.92269	0.228221	1.91038e-05	7.1137e-05
GP1BB	204.199	0.921218	0.272816	0.000256263	0.000807113
PTGFRN	5099.16	0.920976	0.0759386	2.94351e-34	6.8693e-33
OAS2	383.155	0.919238	0.254354	0.000104405	0.000349789
CLIP1	5767.51	0.916917	0.0746376	4.27743e-35	1.02832e-33
COL6A1	536.212	0.916729	0.176715	7.96772e-08	3.96936e-07
B4GALNT4	4399.93	0.916706	0.11546	7.86845e-16	7.51333e-15
POLR2J2	158.682	0.916463	0.252419	9.58536e-05	0.000322613
LPIN2	2504.09	0.916436	0.114873	5.73663e-16	5.51793e-15
KIAA1671	2968.25	0.916012	0.081961	1.78919e-29	3.45101e-28
CCDC87	72.3169	0.915928	0.307443	0.000970887	0.00277355
EMID1	465.226	0.915073	0.256673	0.000130564	0.00043059
MAGED4	1782.25	0.9148	0.127267	2.4978e-13	2.01483e-12
VPS54	3561.7	0.914562	0.0887796	2.72106e-25	4.30855e-24
CDC42BPG	5991.98	0.91381	0.112445	1.69389e-16	1.68772e-15
SLC22A18	660.804	0.913766	0.195823	1.22429e-06	5.35713e-06
FBXW12	101.825	0.913741	0.290763	0.000614002	0.00181363
CBARP	387.245	0.913273	0.215384	8.04561e-06	3.15613e-05
SLC38A7	973.68	0.911199	0.145807	1.53708e-10	9.96276e-10
GORASP1	2176.02	0.911159	0.108028	1.31738e-17	1.396e-16
FAM118A	1662.6	0.911057	0.0990991	1.44358e-20	1.79279e-19
ADAMTS17	162.893	0.910927	0.325427	0.00169718	0.00462921
YPEL1	313.786	0.910739	0.247519	8.2127e-05	0.000279283
CHST15	6103.45	0.910492	0.0675101	7.34219e-42	2.25591e-40
GLI3	1626.58	0.909746	0.135388	7.04122e-12	5.04126e-11
TAP2	1633.52	0.909581	0.157808	3.19911e-09	1.8241e-08
HOOK3	2159.35	0.909349	0.163974	1.11572e-08	6.04954e-08
TRIM38	118.576	0.907683	0.28141	0.000443189	0.00134127
CASP9	298.03	0.907299	0.214674	8.5248e-06	3.33554e-05
LPP	2157.11	0.906344	0.291006	0.000643586	0.00189412
TAPBPL	766.12	0.905049	0.121588	3.78772e-14	3.24362e-13
HERC2P3	195.133	0.904632	0.327895	0.00188239	0.00508447
NEU1	4398.77	0.904447	0.0960936	2.10443e-21	2.7494e-20
EVI5L	1281.1	0.903882	0.115593	1.95623e-15	1.82056e-14
TTC6	422.101	0.903819	0.193439	9.93055e-07	4.38825e-06
SNX33	2795.67	0.902735	0.100162	7.95991e-20	9.53461e-19
SPATA20	5714.46	0.902274	0.0772478	6.437e-32	1.37776e-30
S100A10	15557.4	0.902128	0.0956116	1.54441e-21	2.0366e-20
ANKRD42	1310.19	0.901836	0.121842	4.13055e-14	3.52895e-13
ENPP1	208.86	0.901777	0.27391	0.000353406	0.00108603
AF011889.5	410.544	0.900915	0.300808	0.000938548	0.00269039
FAM47E	340.872	0.900814	0.200705	2.63105e-06	1.10211e-05
GOLGA8B	2131.14	0.900788	0.314058	0.00141474	0.00392239
CYFIP2	3570.79	0.900612	0.0916514	4.63793e-23	6.64119e-22
NRCAM	4626.28	0.900605	0.142667	1.05177e-10	6.90008e-10
HERC2P2	4353.46	0.900587	0.224754	2.28636e-05	8.4299e-05
PRSS27	191.246	0.898989	0.249153	0.000127007	0.000420132
RGL4	263.872	0.898808	0.216153	1.17256e-05	4.49398e-05
MMP24-AS1	1187.89	0.898452	0.178912	1.96158e-07	9.35309e-07
TEC	178.393	0.898198	0.335729	0.00282174	0.00738574
CSRP2	359.48	0.89811	0.198202	2.20301e-06	9.31316e-06
NEDD4L	3279.82	0.897984	0.137913	2.8788e-11	1.96451e-10
ACRC	145.764	0.897846	0.350797	0.00340955	0.00879255
ATP7B	2854.36	0.896181	0.127723	8.79017e-13	6.77756e-12
ATAT1	600.673	0.895943	0.173863	7.5641e-08	3.77752e-07
C4orf48	185.815	0.895943	0.295325	0.000855852	0.00246721
FBN1	238.9	0.894245	0.326277	0.00206975	0.00554645
KIAA1522	15274.2	0.893949	0.0858274	8.45165e-26	1.37803e-24
THBD	564.675	0.893942	0.127406	7.50258e-13	5.82148e-12
GABRB3	616.746	0.893808	0.192561	1.302e-06	5.67821e-06
NAT8L	1412.87	0.893774	0.124798	3.21118e-13	2.5621e-12
HDAC5	2037.12	0.891744	0.119231	2.42746e-14	2.1033e-13
TYRP1	654.831	0.891592	0.137899	3.94739e-11	2.66692e-10
PRKAR2B	443.418	0.891078	0.131017	4.22983e-12	3.085e-11
ZNF211	823.408	0.890951	0.122416	9.47218e-14	7.88331e-13
SH3BGRL	5784.31	0.890883	0.124977	4.13786e-13	3.26034e-12
TCTA	1118.38	0.888858	0.123169	2.10299e-13	1.70838e-12
ARHGEF35	1014.89	0.888745	0.167075	4.09994e-08	2.10777e-07
PHC1P1	263.392	0.888252	0.171284	8.30908e-08	4.13269e-07
KCNS3	613.399	0.887388	0.141845	1.56953e-10	1.01552e-09
CKB	2207.36	0.886747	0.184386	5.86489e-07	2.66023e-06
KCNJ4	127.488	0.886375	0.285543	0.000705824	0.00206391
BHLHE40	4378.65	0.885999	0.196473	2.53285e-06	1.0634e-05
ADAM10	6439.01	0.88369	0.0818472	1.46665e-27	2.60686e-26
NLGN2	1653.99	0.882286	0.173483	1.43275e-07	6.96001e-07
POMGNT1	3483.18	0.882163	0.0913433	1.86811e-22	2.58033e-21
MAP7D1	5253.22	0.882045	0.0955129	1.06982e-20	1.33767e-19
MICA	1499.92	0.881901	0.0848898	1.11124e-25	1.7959e-24
EPHA1	932.649	0.881077	0.102344	2.95238e-18	3.25454e-17
ZCCHC6	2555.32	0.881001	0.104076	1.04424e-17	1.11428e-16
EMC10	7233.94	0.880485	0.168201	6.59265e-08	3.31858e-07
SHF	136.975	0.880237	0.267561	0.000374177	0.00114488
SH3GLB2	7689.61	0.879877	0.0757101	1.30854e-31	2.76845e-30
DCAF5	5207.05	0.879673	0.0670689	1.0656e-39	3.02574e-38
WFS1	1644	0.879307	0.107358	1.05133e-16	1.0631e-15
RAB5B	9263.92	0.877376	0.125232	9.94524e-13	7.63287e-12
RASEF	3682.99	0.877346	0.0724379	3.80422e-34	8.833e-33
AHDC1	743.755	0.877271	0.152415	3.44564e-09	1.9604e-08
MIEF2	703.03	0.877217	0.123755	5.42821e-13	4.24423e-12
ETV3	2376.45	0.877026	0.084353	1.79334e-25	2.86045e-24
CUEDC1	4353.99	0.876397	0.0948337	9.97355e-21	1.25275e-19
ABHD16B	731.807	0.876288	0.142582	3.36728e-10	2.11673e-09
FGFR3	1232.98	0.876209	0.16677	5.02037e-08	2.55589e-07
TPK1	182.229	0.8761	0.21225	1.36286e-05	5.17576e-05
SPATA13	2570.21	0.87509	0.129398	5.53914e-12	4.00175e-11
PTK7	2175.11	0.874979	0.0891201	3.8058e-23	5.47957e-22
JAG1	1298.6	0.874878	0.165286	4.79436e-08	2.44558e-07
WNT9A	1231.9	0.874728	0.127478	2.67644e-12	1.98842e-11
BRSK1	256.466	0.874694	0.298386	0.00120441	0.00338271
KHNYN	7415.92	0.874668	0.0810522	1.1302e-27	2.02651e-26
FMNL2	2260.6	0.87459	0.106526	9.07063e-17	9.20767e-16
SP100	710.345	0.874255	0.186279	1.06582e-06	4.68723e-06
GTF2IRD2	579.514	0.874019	0.209039	1.10155e-05	4.23689e-05
TECPR2	1867.57	0.873724	0.121302	2.36419e-13	1.91209e-12
PLEK2	301.477	0.873159	0.239632	0.000101747	0.000341451
SPAG1	1018.56	0.872289	0.140701	2.24501e-10	1.43235e-09
NDST2	2088	0.872122	0.0955154	2.82238e-20	3.45284e-19
MARCKSL1	16461.3	0.871926	0.140266	2.10618e-10	1.34706e-09
RGMB	2272.14	0.871683	0.127471	3.27356e-12	2.42002e-11
SLC27A1	616.135	0.869593	0.148283	1.53581e-09	9.03505e-09
C19orf71	158.722	0.869121	0.203586	7.72737e-06	3.03852e-05
EPHB2	784.6	0.868595	0.105423	9.6317e-17	9.76101e-16
FUCA1	1249.27	0.868258	0.0867226	4.4808e-24	6.69856e-23
NAGK	3048.98	0.867982	0.142985	5.2126e-10	3.22587e-09
SPRN	115.348	0.867631	0.308452	0.00172907	0.00471128
CCDC78	1521.11	0.86757	0.13071	1.56239e-11	1.09011e-10
TMEM59	12057.5	0.86714	0.0894744	1.37e-22	1.90811e-21
ELF4	2865.89	0.867075	0.0675308	4.20246e-38	1.13195e-36
LIMA1	2046.24	0.866818	0.106606	1.67174e-16	1.66746e-15
NCKAP5L	1610.49	0.866747	0.0901521	2.79153e-22	3.82699e-21
ESAM	81.4473	0.86656	0.308237	0.00175328	0.00477085
STX4	2442.72	0.863086	0.072876	8.30641e-33	1.83351e-31
TXNRD1	22914	0.862375	0.085502	2.72362e-24	4.11867e-23
CCNG2	5334.08	0.862064	0.0710088	2.67756e-34	6.25663e-33
CMTM3	486.171	0.861577	0.15886	2.40021e-08	1.25972e-07
CCSER1	358.006	0.860925	0.184451	1.18567e-06	5.19433e-06
GDF11	2006.61	0.86046	0.168126	1.26786e-07	6.1984e-07
PTTG1IP	13897	0.86032	0.0778952	9.94516e-29	1.87486e-27
CACNA1H	6341.88	0.859043	0.0983008	1.00435e-18	1.13023e-17
PLXNB1	6037.66	0.858787	0.168573	1.42223e-07	6.91621e-07
PLEKHM1	1450.43	0.858677	0.185243	1.42318e-06	6.17148e-06
MESDC1	3028.7	0.858551	0.137132	1.49614e-10	9.71458e-10
PBLD	820.025	0.857951	0.106255	2.79457e-16	2.74415e-15
CEBPD	1278.66	0.857219	0.172797	2.79611e-07	1.31275e-06
TUBB4A	110.291	0.856795	0.320992	0.00286329	0.0074838
SLC36A1	1400.22	0.854665	0.183606	1.33288e-06	5.80599e-06
TBX19	115.457	0.854284	0.235761	9.86494e-05	0.000331658
RNASEL	645.623	0.853252	0.119633	4.0906e-13	3.22588e-12
GNG4	208.595	0.852883	0.239766	0.000148353	0.000484982
PALM3	804.369	0.852563	0.129927	2.16106e-11	1.49024e-10
USP6	116.994	0.85233	0.26028	0.000386556	0.00118078
TEPSIN	1457.48	0.851999	0.0976732	8.99391e-19	1.01461e-17
GADD45A	1564.9	0.851963	0.118423	2.60837e-13	2.10124e-12
GLCCI1	1556.82	0.851716	0.138945	3.645e-10	2.27958e-09
GPR137	1340.33	0.851592	0.145957	1.67188e-09	9.79472e-09
ADAM9	7546.24	0.851517	0.06438	2.67749e-40	7.73435e-39
HSPG2	2908.21	0.850898	0.141304	7.29448e-10	4.4438e-09
SPRY3	130.126	0.850577	0.296164	0.00136586	0.00379778
HECTD3	2218.49	0.850431	0.103112	6.78722e-17	6.94744e-16
REPS2	791.868	0.850398	0.160023	4.44409e-08	2.27831e-07
PPP1R12C	3283.95	0.850229	0.0870793	6.92172e-23	9.81183e-22
ORMDL3	2119.54	0.850122	0.121523	1.12599e-12	8.61658e-12
GABBR1	1573.99	0.849991	0.239549	0.000152081	0.00049655
GNB5	1397.44	0.848985	0.08933	8.42418e-22	1.12627e-20
ABHD15	1471.82	0.848952	0.0921125	1.31114e-20	1.63164e-19
TRIM56	5189.01	0.848767	0.0762037	3.53306e-29	6.73669e-28
RHPN1	5707.17	0.848273	0.117236	1.95468e-13	1.59142e-12
RP11-196G18.22	7590.29	0.847618	0.122962	2.34298e-12	1.74705e-11
ENO3	352.422	0.84642	0.179209	9.30039e-07	4.12668e-06
C12orf49	4194.88	0.845596	0.10159	3.68988e-17	3.81961e-16
NOX5	471.39	0.844612	0.246482	0.000238737	0.000755288
GRIN1	425.17	0.843454	0.317659	0.00286234	0.00748237
TRIM5	425.142	0.843402	0.19338	5.28798e-06	2.13516e-05
PUS10	536.125	0.842612	0.151728	1.18301e-08	6.38611e-08
TRAK1	2363.57	0.840963	0.0825818	1.01604e-24	1.56484e-23
CAST	12123.5	0.84096	0.079149	9.96598e-27	1.68796e-25
TBC1D8	1497.88	0.840147	0.144939	2.87121e-09	1.64481e-08
F2RL1	2443.32	0.839995	0.102268	9.28601e-17	9.42109e-16
CHST14	1023.45	0.83966	0.145749	3.52298e-09	2.00254e-08
DBNL	7416.02	0.83934	0.133687	1.46862e-10	9.54264e-10
RABEP2	2089.24	0.837732	0.100905	4.08643e-17	4.21109e-16
UBE2H	7748.81	0.837503	0.11502	1.43427e-13	1.1803e-12
RWDD2A	871.984	0.836254	0.121106	2.1304e-12	1.59502e-11
RNA5-8SP6	1169.35	0.836222	0.187622	4.27567e-06	1.74713e-05
SLC38A9	1360.02	0.836132	0.131838	9.85911e-11	6.47728e-10
PCDH7	752.368	0.836119	0.141574	1.42062e-09	8.38164e-09
COL1A1	949.614	0.835816	0.153784	1.89237e-08	1.00497e-07
ZSCAN20	414.392	0.835568	0.14022	1.08958e-09	6.51864e-09
NRBP2	1485.47	0.835166	0.223622	7.55078e-05	0.000258983
ZNF281	2706.74	0.833005	0.0775072	2.68909e-27	4.71568e-26
FAM89B	3487.18	0.832483	0.184246	2.64293e-06	1.10658e-05
BMP8A	231.762	0.832283	0.19015	4.64799e-06	1.89126e-05
MLYCD	1885.58	0.83179	0.0927639	1.35354e-19	1.59665e-18
GPR160	2991.06	0.831262	0.126965	2.53629e-11	1.73723e-10
PSD4	3714.8	0.831123	0.100011	5.4251e-17	5.57494e-16
BDKRB2	687.995	0.830992	0.115493	2.88609e-13	2.31582e-12
ATG2A	2490.49	0.830841	0.116256	3.89846e-13	3.08276e-12
KLHL29	868.876	0.830604	0.085874	1.70031e-22	2.35209e-21
PLD1	314.098	0.830236	0.225755	0.000179838	0.000580257
AMIGO1	1477.87	0.830144	0.0982991	1.32301e-17	1.40116e-16
CFAP157	287.957	0.829704	0.28411	0.00137038	0.00380979
FAM63A	1183.46	0.828245	0.106066	2.42769e-15	2.24677e-14
FAM160B2	2419.71	0.828184	0.149698	1.364e-08	7.32643e-08
NABP1	1725.98	0.827876	0.163982	1.89416e-07	9.0457e-07
RAB30	1146.31	0.827131	0.19237	6.92341e-06	2.75003e-05
DCBLD1	1049.52	0.827078	0.117758	9.36609e-13	7.20949e-12
INPP4A	3488.83	0.825852	0.140394	1.7533e-09	1.02586e-08
DHRSX	630.645	0.825525	0.146365	7.1975e-09	3.97542e-08
PDP1	1546.57	0.825397	0.117253	8.21611e-13	6.35095e-12
EZR	14129.9	0.824784	0.0875352	1.96076e-21	2.57086e-20
SLC35D2	990.563	0.824707	0.12525	1.98901e-11	1.37766e-10
ACYP2	431.332	0.824606	0.198985	1.43312e-05	5.42574e-05
SLC6A8	1081.48	0.82452	0.0993402	4.45965e-17	4.59054e-16
CYLD	922.326	0.82337	0.12747	4.50329e-11	3.03579e-10
LGALS3BP	15801.2	0.823367	0.101554	2.34196e-16	2.31458e-15
BTG2	3407.84	0.82318	0.112296	1.02719e-13	8.52953e-13
CNTN4	547.726	0.822812	0.228871	0.000134087	0.000441254
SYDE1	146.505	0.822525	0.307474	0.00291358	0.00760767
HIST1H2AE	254.774	0.822032	0.179861	2.08105e-06	8.81995e-06
PLD2	1498.55	0.821823	0.146096	8.02699e-09	4.40704e-08
C18orf32	2258.69	0.821534	0.113196	1.73479e-13	1.41932e-12
GLTSCR1	1279.19	0.821236	0.178198	1.75394e-06	7.51518e-06
WSB2	3805.29	0.82117	0.109868	3.46623e-14	2.97804e-13
IPO13	2261.45	0.821012	0.172086	7.92271e-07	3.54714e-06
MGLL	1554.41	0.820592	0.152637	3.3336e-08	1.72833e-07
IKBKG	1142.27	0.820509	0.172889	8.98796e-07	3.99385e-06
NUDT4P1	335.851	0.819939	0.317053	0.00374209	0.00956272
RAB11FIP4	3425.06	0.818472	0.148407	1.54366e-08	8.2576e-08
RP11-274B21.1	487.887	0.817628	0.276947	0.00126864	0.00354952
GPSM1	1665.93	0.817481	0.0886537	1.32039e-20	1.64202e-19
CAPN9	224.539	0.817192	0.227558	0.0001289	0.000425789
FOXA1	19671.9	0.816644	0.0964474	1.13002e-17	1.20301e-16
IL17RA	1940.53	0.815654	0.124502	2.57075e-11	1.75952e-10
DNASE1	2450.63	0.815375	0.145459	9.12032e-09	4.98047e-08
TRAF4	6228.37	0.815338	0.0899623	5.75156e-20	6.91809e-19
CD99L2	1283.97	0.815082	0.105849	6.0385e-15	5.44831e-14
PXN	11513.3	0.815042	0.0687632	9.5693e-33	2.10973e-31
DAB2IP	3121.64	0.814901	0.122541	1.30311e-11	9.1512e-11
HIST1H2BE	407.086	0.814073	0.152258	3.92924e-08	2.02285e-07
DCAF4	3047.25	0.812931	0.0844302	2.686e-22	3.68782e-21
C6orf1	611.792	0.812891	0.187905	6.5254e-06	2.60095e-05
FAM129B	8743.53	0.81128	0.101404	5.63645e-16	5.42442e-15
ANO5	145.443	0.810539	0.269037	0.00102743	0.00291736
CRLF1	223.288	0.810463	0.236453	0.000239575	0.000757546
JAK3	181.593	0.809782	0.203174	2.83826e-05	0.000103401
ZFAND3	4326.05	0.808872	0.107991	3.14032e-14	2.70309e-13
SPDYE2	219.001	0.808197	0.278416	0.00148544	0.00410045
WBP1L	3389.1	0.807661	0.0954868	1.2439e-17	1.31966e-16
DOCK8	253.122	0.807444	0.240949	0.000341464	0.00105163
CSPP1	1542.65	0.806193	0.138273	2.51816e-09	1.45345e-08
AP5Z1	2169.28	0.805511	0.0917239	5.65984e-19	6.48461e-18
RPS6KL1	977.149	0.805457	0.173203	1.45444e-06	6.29663e-06
ZNF517	1164.89	0.804809	0.0950611	1.17448e-17	1.24889e-16
SGK223	1301.09	0.804751	0.114712	1.40974e-12	1.07032e-11
ABHD17C	2726.08	0.804705	0.118319	4.54722e-12	3.30728e-11
ASB16	301.413	0.804673	0.152565	5.79572e-08	2.9311e-07
C10orf35	858.118	0.804595	0.156587	1.24826e-07	6.11072e-07
MSANTD3-TMEFF1	148.265	0.80411	0.267957	0.00112096	0.00316433
ZMAT3	1248.65	0.80409	0.0987814	1.81117e-16	1.79774e-15
PRKCH	2761.83	0.801993	0.129304	2.01076e-10	1.28873e-09
INPPL1	13452.7	0.801346	0.0892874	1.31006e-19	1.54835e-18
PRKD2	2757.58	0.800227	0.0768403	1.00456e-25	1.63212e-24
C16orf45	650.945	0.799765	0.164584	5.36387e-07	2.44567e-06
SNAI3	125.793	0.799698	0.22116	0.000124523	0.000412745
SIM2	551.905	0.799427	0.122877	4.23015e-11	2.8548e-10
EN2	303.485	0.799353	0.158014	1.9012e-07	9.07695e-07
KCNMB4	583.618	0.799132	0.146034	2.09185e-08	1.10642e-07
VMP1	75780.5	0.798918	0.080824	2.28379e-23	3.32473e-22
NFATC1	697.171	0.798678	0.129207	2.91968e-10	1.8423e-09
P2RX4	1841.78	0.797021	0.119337	8.89873e-12	6.33408e-11
ANKHD1-EIF4EBP3	2603.9	0.796122	0.118961	1.01614e-11	7.20488e-11
AP000347.2	881.242	0.795955	0.157538	1.94387e-07	9.27586e-07
PRKCD	2957.4	0.794897	0.160449	3.34683e-07	1.55814e-06
FAAH	2572.43	0.794837	0.087005	2.94636e-20	3.59104e-19
ENO2	1807.49	0.794581	0.132443	6.27756e-10	3.84986e-09
LRP12	1712.68	0.794426	0.12732	2.0383e-10	1.30501e-09
PARP9	1938.27	0.793688	0.105833	3.00974e-14	2.59313e-13
RGPD6	1533.91	0.79336	0.200213	3.33087e-05	0.000120012
HIST2H4A	2349.09	0.792432	0.233398	0.000300206	0.000932546
GLMP	1356.05	0.791392	0.117795	8.59376e-12	6.12414e-11
SERINC5	4064.54	0.79139	0.0638288	1.24983e-35	3.06904e-34
CTU2	1502.66	0.791132	0.0968115	1.42269e-16	1.42681e-15
NECAP2	1765.9	0.790595	0.115761	3.96374e-12	2.90479e-11
GJB3	386.094	0.790333	0.199696	3.46061e-05	0.00012432
ELMSAN1	5941.4	0.789778	0.117472	8.3027e-12	5.92133e-11
SAMD10	992.287	0.789053	0.114282	2.34262e-12	1.74705e-11
VAV2	6958.55	0.788533	0.0590045	4.62599e-41	1.38878e-39
GHR	658.786	0.788164	0.148037	4.57661e-08	2.34232e-07
PROM2	4449.64	0.788035	0.0945476	3.65663e-17	3.78733e-16
C14orf28	489.395	0.787899	0.163406	6.35769e-07	2.87239e-06
MR1	1160.97	0.787397	0.154948	1.72008e-07	8.26387e-07
[truncated: 2,761 more rows]

## Sheet: T14vsPOT
Differentially expressed genes for TAM 14 day replicates (Latency) in comparison to POTs reported by DESeq2 (pAdjustMethod="BH", abs(log2FoldChange)> 1 & padj < 0.01)
	baseMean	log2FoldChange	lfcSE	pvalue	padj
UBD	379.604	10.7885	0.889494	6.93558e-27	9.39581e-26
SIM1	34.8857	8.22495	1.57138	6.19766e-12	3.68624e-11
SERPINA11	66.0597	8.21114	0.883155	5.30214e-19	4.92192e-18
PRSS2	27.7605	7.99652	1.71999	1.72715e-10	9.21232e-10
LTB	321.112	7.93156	0.491543	2.32416e-58	8.57786e-57
CXCL8	424.123	7.15285	0.504807	9.45388e-44	2.31217e-42
UPK3A	145.126	6.99079	0.559382	1.51571e-35	2.90824e-34
GGTLC1	11.2721	6.89879	2.01772	1.43999e-06	5.31679e-06
PSG9	528.059	6.79503	0.294041	8.69181e-119	1.13074e-116
PSG3	14.0032	6.61698	1.23237	1.64047e-08	7.32502e-08
ARPP21	16.5094	6.47254	1.68376	1.39209e-07	5.72534e-07
AC011513.3	66.5163	6.43642	1.55025	2.17519e-08	9.61441e-08
KRTAP3-1	150.663	6.40215	0.418649	3.74191e-53	1.20629e-51
NCF2	434.091	6.36558	0.378456	5.41641e-67	2.44111e-65
TRGC1	1005.69	6.35333	0.346541	4.75265e-74	2.56405e-72
ACHE	1000.46	6.34691	0.221117	2.2046e-183	6.97222e-181
OR4K12P	5.85581	6.30446	2.00909	8.61637e-06	2.92957e-05
TRGV9	161.824	6.25388	0.687577	4.08938e-18	3.60113e-17
CEACAM6	1937.82	6.05733	0.554964	3.14296e-29	4.69091e-28
PSG4	147.331	6.04886	0.501843	1.16339e-34	2.17534e-33
MMP1	114.752	5.9775	0.925049	1.31663e-09	6.50969e-09
INHBA	187.223	5.93517	0.375524	6.91788e-58	2.51775e-56
CEACAM5	679.115	5.90691	0.601003	4.64591e-24	5.49806e-23
ASCL1	558.828	5.83107	0.552931	2.91951e-26	3.83066e-25
ARL14	15.5871	5.78859	1.262	6.21814e-07	2.39168e-06
NRSN1	20.1084	5.75051	1.04467	2.43964e-09	1.1795e-08
ERP27	396.657	5.72218	0.288464	2.38774e-88	1.76606e-86
PYDC1	6.74468	5.71357	1.50262	2.96897e-05	9.44337e-05
SERPINA9	61.9193	5.65228	0.559011	1.32573e-24	1.60302e-23
VGLL1	380.579	5.63785	0.390661	1.1844e-46	3.19491e-45
ITGAM	101.184	5.61094	0.543755	3.32139e-26	4.34862e-25
PSG8	89.0493	5.58859	0.529084	1.01822e-26	1.3713e-25
IL1R1	1970.09	5.58773	0.155814	1.39673e-282	1.34843e-279
RTP4	89.4897	5.58074	0.568059	1.30489e-22	1.44713e-21
UPK2	2485.04	5.54185	0.198282	3.77885e-173	1.08305e-170
MROH3P	5.95445	5.52669	1.92755	2.6593e-05	8.516e-05
CTSE	26.4375	5.49422	0.790694	1.39025e-12	8.61531e-12
GLP2R	7.49097	5.44893	2.87038	0.00150966	0.00371104
KRTAP1-3	8.7332	5.38118	2.00164	6.01507e-05	0.00018328
CEACAMP10	12.4593	5.37137	1.06649	9.93719e-08	4.13516e-07
KRT89P	177.836	5.34762	0.290433	3.37065e-76	1.885e-74
IL32	302.343	5.32823	0.379069	6.07163e-46	1.60247e-44
MRVI1	70.9661	5.31065	0.547778	1.52167e-23	1.75879e-22
SLC26A7	32.3938	5.30155	1.26837	4.40708e-06	1.54627e-05
STK32B	70.7585	5.29818	0.718844	3.18965e-14	2.23141e-13
SPNS3	5.97356	5.29429	1.52326	2.6197e-05	8.40237e-05
MMP10	113.72	5.24857	1.47109	7.05453e-07	2.69811e-06
SPRR3	15.9506	5.24372	1.77865	1.20244e-05	4.01755e-05
UPK1A	133.892	5.22495	0.668723	8.84338e-15	6.42178e-14
SLC25A6P1	9.35123	5.18326	1.86864	3.46531e-05	0.000109236
FXYD2	18.4626	5.16705	1.16623	2.99642e-06	1.07016e-05
JAKMIP2	382.078	5.16661	0.288885	1.07457e-72	5.63165e-71
LAMC2	934.342	5.11978	0.175794	3.59351e-187	1.15642e-184
CYP1A1	2212.21	5.09295	0.198086	5.02698e-147	1.03607e-144
HS3ST1	51.5463	5.07939	0.913919	1.40042e-09	6.91091e-09
SBK2	112.006	5.07543	0.43708	6.07253e-32	1.01818e-30
RND1	1533.26	5.05449	0.214498	8.21268e-124	1.14125e-121
NME2P1	6.76573	5.04325	1.87568	5.37646e-05	0.000164752
MMP9	854.888	5.03059	0.201004	1.86994e-139	3.50004e-137
AASS	5999.3	5.00251	0.218287	2.22132e-117	2.82956e-115
CPVL	24.4442	4.99551	0.836104	7.49339e-10	3.78654e-09
PSG5	57.6493	4.96235	0.611297	3.28115e-17	2.76591e-16
GFRA2	111.133	4.93594	0.537306	7.14959e-21	7.33472e-20
CLDN9	3132.16	4.93411	0.166445	3.4441e-194	1.16991e-191
SHROOM4	83.0649	4.90473	0.734803	8.3513e-13	5.266e-12
AGR3	44.4408	4.88875	0.835076	2.12543e-09	1.03331e-08
PDZK1IP1	5.25164	4.83367	2.02195	0.00110419	0.00278025
IGHE	14.9343	4.78478	0.982237	1.25631e-07	5.18668e-07
SERPINA12	53.1235	4.75581	0.533045	4.27692e-20	4.20878e-19
PAX6	7.084	4.73928	1.32796	3.31586e-05	0.000104867
GPAA1P2	3.45522	4.73329	2.47695	0.00132725	0.0032971
RASD1	3227.51	4.70738	0.206921	9.09586e-116	1.1123e-113
RP4-635A23.4	5.67001	4.6959	2.00532	0.000206764	0.000585334
PDGFRB	14.5877	4.68526	1.11374	1.01141e-06	3.80404e-06
C5orf46	7.96916	4.68407	2.00257	0.000223618	0.000629404
TBC1D3P7	8.71034	4.67748	1.82897	8.67591e-05	0.000258726
LIMS4	9.51129	4.67629	1.1548	1.58533e-05	5.22639e-05
DOCK11	232.398	4.66294	0.394924	1.47106e-32	2.53606e-31
NTN4	860.906	4.65161	0.176149	1.63883e-154	3.95541e-152
RPL13AP20	28.4764	4.60108	0.693994	1.26255e-11	7.32185e-11
SPINK1	49.8575	4.58822	0.737361	3.29284e-11	1.85392e-10
RUBCNL	32.438	4.5676	0.867982	1.31172e-08	5.91903e-08
RP5-857K21.4	1221.03	4.5655	0.167769	7.60142e-164	2.05048e-161
CYP26B1	2555.34	4.55633	0.6134	2.64388e-15	1.9892e-14
CST6	17.8621	4.54668	1.70101	4.71943e-05	0.000145984
TNF	26.0185	4.50713	0.651909	9.54001e-13	5.99084e-12
LGI2	52.8854	4.50287	0.525646	1.15028e-18	1.04869e-17
SCEL	28.9783	4.49414	0.962839	1.07602e-06	4.0338e-06
FAM131B	24.6609	4.40768	0.776175	1.29751e-09	6.41687e-09
C8orf4	1165.69	4.3683	0.178427	3.95864e-133	6.54174e-131
BIK	391.897	4.36454	0.239384	2.39164e-75	1.32138e-73
AMTN	80.994	4.35595	0.51241	2.04676e-18	1.83408e-17
PLEKHG1	38.7766	4.3526	2.84748	0.00208101	0.00499177
MATN3	612.183	4.3351	0.182124	3.07598e-126	4.478e-124
FAM189A2	213.323	4.32063	0.334298	1.92422e-38	4.06636e-37
DGKI	23.5409	4.30583	1.49803	0.000103591	0.000306135
ARHGAP6	176.796	4.27606	0.342165	2.28051e-36	4.51742e-35
KRT13	599.454	4.273	0.225097	1.15251e-81	7.26476e-80
RIN2	331.851	4.26398	0.673118	1.09718e-11	6.3891e-11
GRHL3	3288.7	4.26181	0.0792012	0	0
LBH	385.738	4.25833	0.376854	1.34651e-30	2.13845e-29
PRKG1	1240.85	4.25515	0.243498	1.87728e-69	9.13394e-68
ALPK2	12.2594	4.2494	0.977766	1.41021e-06	5.21628e-06
ADGRF4	667.514	4.24383	0.17588	1.10528e-129	1.68952e-127
OR7E13P	8.64567	4.22275	1.40131	0.000183294	0.00052256
KIAA1549L	77.8396	4.21721	0.472476	4.41484e-20	4.33751e-19
CD177	8.04413	4.21654	1.51806	0.000325466	0.00089385
PSG1	24.8402	4.21082	0.969447	1.38628e-06	5.12983e-06
RP11-537E18.1	4.08789	4.19239	2.28494	0.000977864	0.00248536
WNT4	131.752	4.18581	0.3661	1.87753e-31	3.09986e-30
HS6ST3	436.014	4.17793	0.196097	1.37707e-101	1.32945e-99
SEMA7A	815.358	4.17194	0.194883	1.03435e-102	1.03115e-100
TMEM265	566.828	4.1602	0.526755	1.83299e-16	1.48313e-15
RELB	488.232	4.15259	0.169866	2.58445e-133	4.3097e-131
TMPRSS11E	59.4416	4.12649	0.616202	2.43036e-12	1.48205e-11
SLC44A5	385.303	4.11628	0.220686	1.16426e-78	6.95634e-77
SAMD9L	193.334	4.10575	0.415124	3.80576e-24	4.52131e-23
EPAS1	3423.43	4.09676	0.155504	6.16228e-154	1.44916e-151
BPIFA4P	125.962	4.09581	0.586261	3.94281e-13	2.56011e-12
MALL	185.491	4.09556	0.372868	1.93527e-29	2.92127e-28
KL	9.08302	4.08727	1.16359	4.71712e-05	0.000145962
DAPP1	98.1767	4.08544	0.409885	4.70304e-24	5.55849e-23
SLCO2B1	12.6527	4.08279	0.881007	2.34494e-07	9.46178e-07
LIMS3	21.1817	4.0817	0.77881	1.0973e-08	4.99324e-08
CCDC68	1645.76	4.07933	0.162304	1.39117e-140	2.65815e-138
STUM	329.096	4.0774	0.615483	3.24961e-12	1.96725e-11
MICAL1	1312.76	4.0742	0.192867	2.18455e-100	2.05494e-98
PIWIL3	3.9027	4.0638	2.22248	0.00113113	0.00284068
SLC46A2	24.0202	4.06069	1.01341	3.84583e-06	1.35792e-05
ALOX5	65.1668	4.05046	0.670223	7.06606e-11	3.88062e-10
HRCT1	12.2307	4.02954	0.935383	1.95675e-06	7.13287e-06
PLEKHH2	1377.92	4.02546	0.333185	1.13285e-34	2.1204e-33
AQP3	4615.88	4.0177	0.130837	4.85335e-208	2.17134e-205
GDF15	4633.63	4.00336	0.175199	1.09106e-116	1.37077e-114
BPIFB1	241.59	3.98913	0.273873	2.78026e-49	8.04391e-48
IGFBP3	886.149	3.98386	0.216075	1.58602e-77	9.14852e-76
TCTEX1D4	19.5255	3.9682	0.826544	1.7565e-07	7.17422e-07
TRAV38-1	7.78801	3.96195	2.26886	0.00154621	0.00379326
CNTNAP4	15.0866	3.95474	0.85922	5.08951e-07	1.97539e-06
MROH2A	42.2145	3.90828	0.736654	4.69562e-09	2.21874e-08
UBE2QL1	574.383	3.88688	0.177111	7.3949e-108	7.88631e-106
AL513122.1	1398.27	3.88447	0.373124	1.80507e-26	2.39931e-25
LMO7	12164.5	3.87887	0.105117	4.04972e-299	4.36965e-296
KCND2	182.75	3.86267	0.523326	1.08226e-14	7.80953e-14
SHC2	567.936	3.83047	0.170099	3.65294e-113	4.29525e-111
LDLRAD4	534.508	3.83002	0.292012	1.39026e-40	3.12903e-39
HTR1F	38.8366	3.82281	0.669726	1.19453e-09	5.9332e-09
RP11-734E19.1	5.05283	3.79844	1.55557	0.00086429	0.0022142
ZCCHC12	8.50406	3.79568	1.26648	0.000368035	0.0010028
SPRY4	113.547	3.78941	0.55335	3.01045e-13	1.97358e-12
FSTL5	409.506	3.77652	0.222999	2.06362e-65	9.05572e-64
FILIP1L	75.5326	3.77492	0.404902	1.00462e-21	1.072e-20
PTPRB	181.194	3.76405	0.47254	1.14746e-16	9.39639e-16
ENPP3	7.04051	3.76104	1.65031	0.000826663	0.00212403
CPA4	13.8826	3.75184	0.949523	6.22998e-06	2.15169e-05
PSG11	9.87949	3.71035	2.0638	0.00188559	0.00455877
SMCO2	9.57966	3.67523	1.19637	0.000205322	0.000581567
BMP7	11974	3.6573	0.161392	9.75784e-115	1.16986e-112
RP11-745A24.1	15.2705	3.65481	1.07206	0.000160541	0.00046176
TMPRSS7	15.1139	3.6482	0.98662	2.62411e-05	8.41211e-05
RP11-392P7.1	3.36039	3.64245	2.50555	0.00376287	0.00860521
HAPLN3	112.423	3.61708	0.455721	2.20231e-16	1.77335e-15
PRICKLE1	640.84	3.61509	0.449662	8.10107e-17	6.69662e-16
NDUFA5P10	8.82841	3.59894	1.31148	0.00073416	0.00190369
SALL4	2755.67	3.59633	0.204296	2.055e-70	1.03274e-68
CTSS	62.6258	3.59493	0.433522	6.7055e-18	5.82382e-17
FBLIM1	529.067	3.59379	0.310038	2.7475e-32	4.67075e-31
EPHA7	895.717	3.59298	0.181236	8.97436e-89	6.71905e-87
CPNE4	251.302	3.59224	0.363432	2.79858e-24	3.33773e-23
SPATA12	4.76686	3.58398	1.61771	0.00178372	0.00432823
ICAM1	482.844	3.56445	0.196135	8.46071e-75	4.64655e-73
GRM4	674.169	3.55471	0.272702	5.91733e-40	1.31247e-38
CXCL17	23.4883	3.55252	1.22991	0.000526011	0.00139916
MFGE8	2510.05	3.54666	0.13343	1.16935e-156	2.97908e-154
KRT40	22.0725	3.53409	0.793881	1.36944e-06	5.07056e-06
ITGBL1	16.0214	3.53354	1.07078	0.000127455	0.000371687
KIAA0513	5116.47	3.53228	0.11512	1.54913e-208	7.10391e-206
GPR50	124.64	3.52265	0.305681	9.4501e-32	1.57585e-30
TIMP2	4571.03	3.51574	0.0788566	0	0
PCDH1	889.391	3.51527	0.148206	2.1903e-125	3.16351e-123
FOXJ1	24.718	3.50925	0.953247	1.96638e-05	6.40208e-05
COL4A2	11.9328	3.50319	0.97474	8.04973e-06	2.74811e-05
RP11-269G24.7	25.0705	3.50067	0.760847	3.44143e-07	1.36459e-06
UGT2B17	36.7937	3.4896	1.05969	0.000152565	0.000440293
PMP22	2975.64	3.48759	0.302317	4.77985e-32	8.05114e-31
BTBD19	117.913	3.47575	0.407697	1.30919e-18	1.18766e-17
FGD3	2421.29	3.46888	0.127667	1.45911e-163	3.87891e-161
GABRA1	174.104	3.46884	0.742815	1.92416e-07	7.82418e-07
MUC12	13.6963	3.45876	1.42412	0.000293527	0.000811236
AL513122.2	580.695	3.45812	0.81311	1.65055e-06	6.05643e-06
ALDH1A3	3591.77	3.43076	0.14956	1.95124e-117	2.50291e-115
DIO1	398.515	3.42492	0.322145	1.19618e-27	1.67109e-26
KPNA7	13.783	3.41808	0.77893	1.54653e-06	5.68953e-06
UGT2B15	258.127	3.41482	0.450947	2.68927e-15	2.02169e-14
BMF	3974.33	3.41231	0.101044	5.30476e-251	3.89221e-248
CAPN8	627.561	3.40698	0.363713	4.94548e-22	5.33618e-21
CYP4Z2P	16.5537	3.3916	1.00682	4.36216e-05	0.000135734
CATSPER1	5.07053	3.39151	2.28764	0.00243279	0.00576174
GGTA1P	14.2559	3.36181	1.1551	0.000533504	0.00141765
AMPH	102.111	3.36039	0.482966	1.00773e-13	6.83103e-13
RSAD2	381.066	3.35723	0.325778	5.07519e-26	6.58841e-25
ADM	1223.03	3.34856	0.164034	1.29177e-93	1.06256e-91
MMP11	344.037	3.34803	0.187803	4.27815e-72	2.22306e-70
CHRD	835.099	3.33965	0.203684	2.04894e-61	8.15263e-60
C1QTNF3	395.223	3.3327	0.244699	2.72796e-43	6.58408e-42
RP11-848G14.2	14.7245	3.33171	1.07905	0.000109518	0.000322402
FAM155A	134.038	3.32927	0.365356	6.38572e-21	6.56576e-20
OLR1	43.0918	3.32764	0.832576	2.21256e-06	8.02708e-06
SCUBE3	274.183	3.32562	0.19299	1.56513e-67	7.1416e-66
GLRA3	548.723	3.31038	0.294648	1.44655e-30	2.28939e-29
OLFML3	466.162	3.31008	0.14569	3.63441e-115	4.41497e-113
DOCK2	27.4756	3.30735	0.719192	4.52781e-07	1.7686e-06
RAB27B	7847.76	3.30399	0.0853352	0	0
CGA	27.9293	3.30033	0.780441	3.65074e-06	1.29277e-05
CEACAM1	88.549	3.29867	0.588789	1.26198e-09	6.24792e-09
PXDC1	146.806	3.29758	0.288618	2.47138e-31	4.04033e-30
EMP1	137.076	3.29698	0.480916	4.53493e-13	2.92696e-12
THSD7B	22.9123	3.2945	1.04591	0.000446455	0.00120131
TNFRSF21	3352.36	3.28601	0.0999209	3.05792e-238	1.93419e-235
MAML2	315.272	3.28388	0.27286	2.95519e-34	5.4153e-33
MUC3A	607.036	3.28065	0.149424	5.88649e-108	6.31438e-106
RP5-857K21.15	87.572	3.27198	0.424008	8.84369e-16	6.86209e-15
PTPRE	828.939	3.25878	0.168581	1.70379e-84	1.16181e-82
PDK4	171.874	3.25667	0.437807	1.05201e-14	7.59424e-14
STAMBPL1	109.959	3.24672	0.383087	2.2312e-18	1.99449e-17
APOD	1430.68	3.22812	0.148634	1.48687e-105	1.53222e-103
PRDM8	18.9771	3.22493	0.798116	5.73813e-06	1.98894e-05
MAPK4	250.806	3.21719	0.398333	3.90395e-17	3.27585e-16
CLU	13089	3.21005	0.144521	2.27456e-110	2.51339e-108
HLA-B	1636.2	3.20917	0.14895	6.02325e-104	6.07057e-102
TBXAS1	46.6476	3.20652	0.633707	2.94426e-08	1.28343e-07
RP11-123J14.4	9.23515	3.20211	1.1057	0.000287055	0.000794653
VTN	317.246	3.19629	0.333559	8.02131e-23	8.98808e-22
NUDT10	12.4493	3.195	0.844953	1.66166e-05	5.45875e-05
LYN	141.536	3.19379	0.552898	3.59184e-10	1.86274e-09
RP11-40A7.2	456.917	3.19271	0.141393	8.70527e-115	1.05053e-112
FUT7	12.5066	3.19226	1.13329	0.000369437	0.00100603
SERPINA1	107.742	3.19092	0.441481	4.36002e-14	3.0271e-13
BMPR1B	417.08	3.17674	0.358858	1.65863e-20	1.66434e-19
NPC1L1	172.845	3.17168	0.31646	1.20238e-24	1.46158e-23
RAI2	96.9129	3.16939	0.375966	4.35748e-18	3.83354e-17
PALMD	113.899	3.16836	0.604501	1.63049e-08	7.28397e-08
DNMT3L	16.1334	3.16744	0.823696	6.22907e-06	2.15169e-05
CAPN14	23.9251	3.16673	0.627594	4.1729e-08	1.80103e-07
PSG6	6.46756	3.13951	1.58652	0.00271745	0.00637989
C1orf116	274.849	3.139	0.332441	3.03348e-22	3.30227e-21
CNTN3	285.928	3.13773	0.35903	1.95043e-19	1.85468e-18
TGFB2	8094.82	3.1343	0.12219	4.1819e-146	8.52317e-144
HLA-DQB1	423.622	3.12685	0.207052	1.59948e-52	5.04109e-51
TNS3	11301.1	3.1153	0.0806876	0	0
EPS8L3	99.8956	3.11394	0.519692	1.86143e-10	9.88541e-10
ANKRD35	48.8891	3.10942	0.421046	2.38332e-14	1.68078e-13
ITGB6	1480.44	3.10753	0.174497	7.02817e-72	3.63148e-70
IL6	29.0493	3.10408	1.18329	0.00141761	0.00350213
EEF1A2	43340	3.10054	0.157787	5.36923e-87	3.92382e-85
SLC6A10P	5.16513	3.09865	1.73213	0.0036218	0.00831057
RPL23AP87	415.318	3.09302	0.170501	1.35201e-74	7.38092e-73
TRBV30	12.0868	3.08501	1.24405	0.00113141	0.00284098
ZNF469	708.841	3.0791	0.160729	8.9156e-83	5.73821e-81
KIAA1024	437.016	3.0749	0.204433	5.3398e-52	1.66578e-50
CSGALNACT1	229.211	3.07262	0.419454	1.90297e-14	1.34929e-13
RP11-317B17.4	16.1096	3.07133	0.842706	2.38426e-05	7.68079e-05
APOL1	264.918	3.07103	0.304437	5.89403e-25	7.26086e-24
SLC45A2	6.1131	3.06932	1.68852	0.00336584	0.00777381
SLC6A3	23.9804	3.06388	0.812646	1.16215e-05	3.89074e-05
COL13A1	14.8276	3.05209	0.845896	2.45069e-05	7.88072e-05
NTSR1	62.634	3.04809	0.5704	7.54444e-09	3.49817e-08
KRT37	4.87339	3.03439	2.50187	0.0034502	0.00795163
TOM1L2	8876.16	3.03031	0.0874377	3.48485e-264	2.77924e-261
BCAM	10870.9	3.02979	0.100817	2.15522e-199	8.23609e-197
TMEM40	392.35	3.0264	0.302735	1.3037e-24	1.57847e-23
PSCA	62.7161	3.01961	0.468924	1.1464e-11	6.66723e-11
CLCF1	962.604	3.01262	0.116867	1.96685e-147	4.09977e-145
C2orf72	86.1894	2.99635	0.582467	1.9648e-08	8.72436e-08
FGF18	31.9535	2.9848	0.46822	2.06767e-11	1.1797e-10
C1QL1	103.446	2.98308	0.300379	2.65802e-24	3.17837e-23
FER1L4	1961.29	2.98152	0.270358	2.78667e-29	4.16252e-28
COL28A1	219.935	2.98086	0.32296	1.509e-21	1.59537e-20
FMO1	9.67885	2.97842	1.17677	0.000464991	0.00124826
ANKRD22	43.4771	2.97503	0.563586	1.20358e-08	5.45658e-08
HOXC12	18.6107	2.97075	0.810894	2.66393e-05	8.52931e-05
IGSF22	35.2896	2.96307	0.573159	2.17521e-08	9.61441e-08
ATP12A	15.7663	2.96286	0.868341	5.15429e-05	0.000158288
MEF2C	150.324	2.96278	1.11863	0.000206452	0.000584586
SCARA3	1360.55	2.95066	0.156137	5.19742e-81	3.24273e-79
RNF144B	1448.31	2.95007	0.174297	2.40437e-65	1.05258e-63
NFASC	50.0355	2.94202	0.43823	1.16313e-12	7.2495e-12
GPRC5A	20028.2	2.92387	0.0933329	2.2762e-216	1.19292e-213
L1CAM	10519	2.91897	0.136912	7.6816e-102	7.45521e-100
HLA-DRA	21.9233	2.91166	0.71399	5.41492e-06	1.8826e-05
DMRTC1B	48.513	2.90064	0.442465	4.77423e-12	2.85815e-11
SERPINE1	470.88	2.8983	0.135231	9.14823e-103	9.16973e-101
RCAN2	238.447	2.89307	0.212205	2.89051e-43	6.96724e-42
WLS	2729.11	2.89166	0.159634	2.17931e-74	1.1862e-72
RP11-74C1.2	9.0005	2.89152	1.39502	0.00314456	0.00730319
RP1-122P22.2	53.7966	2.88696	0.536719	5.90845e-09	2.76547e-08
ACTBL2	10.0881	2.88422	1.35443	0.00342007	0.00788912
IDSP1	11.5792	2.88348	0.933746	0.000188233	0.000536142
SMIM5	608.678	2.87612	0.165231	7.43966e-69	3.54456e-67
LRRN2	421.963	2.87481	0.188446	1.52988e-53	5.02013e-52
BASP1	12446.4	2.87043	0.12032	8.48881e-127	1.24568e-124
CAPN12	134.256	2.86523	0.360272	1.30821e-16	1.06793e-15
CAPN5	705.903	2.86313	0.280206	1.40159e-25	1.77429e-24
UPK3B	1754.74	2.85907	0.193482	1.54943e-50	4.65921e-49
KRT87P	529.057	2.85312	0.148762	6.91098e-83	4.46367e-81
MUC20P1	20.4968	2.85233	0.650428	1.15605e-06	4.3197e-06
SLC25A1P1	22.7114	2.84717	0.793583	2.75833e-05	8.81105e-05
MACC1	2686.47	2.84342	0.161262	1.47979e-70	7.51907e-69
OPTN	4331.1	2.84321	0.0809646	3.03002e-271	2.52635e-268
TAGLN	832.746	2.83541	0.293979	4.36552e-23	4.94301e-22
CCL15	9.64491	2.82647	1.99735	0.00234362	0.00557141
2021-03-10	224.352	2.82591	0.193256	2.28398e-49	6.62896e-48
GCNT4	59.078	2.82366	0.492684	1.01008e-09	5.05534e-09
ITGA9	47.4742	2.81885	0.770273	4.07162e-06	1.43323e-05
HSPD1P6	27.4817	2.8075	0.566988	8.25602e-08	3.46624e-07
SH2D5	180.611	2.8042	0.341609	1.97308e-17	1.68179e-16
ZDHHC1	31.5738	2.80268	0.652476	1.10852e-06	4.14898e-06
SOWAHB	2337.89	2.80069	0.133522	1.18317e-98	1.06387e-96
RNF224	298.956	2.79658	0.249206	3.94155e-30	6.14794e-29
LAMB3	734.886	2.79083	0.176349	2.62442e-57	9.36265e-56
DUSP10	555.577	2.77998	0.186805	3.26005e-51	9.98315e-50
LIPH	437.586	2.77758	0.257989	4.74734e-28	6.75567e-27
ST3GAL1	2562.31	2.77644	0.151097	1.9636e-76	1.10148e-74
DPYSL3	196.265	2.76628	0.301824	5.19261e-21	5.36005e-20
PLCXD2	221.526	2.75886	0.396299	3.13715e-13	2.05224e-12
DAB2	639.987	2.75378	0.480492	8.00126e-10	4.03317e-09
GRAMD4P7	13.0973	2.75345	1.86762	0.00195321	0.00470799
DLL4	65.3107	2.75267	0.529002	1.49722e-08	6.70987e-08
RFTN1	686.915	2.75179	0.198184	7.80539e-45	1.98853e-43
NDST3	107.03	2.7496	0.393591	2.69418e-13	1.77576e-12
RARRES3	105.787	2.74412	0.336855	2.92243e-17	2.46919e-16
HSPA8P5	7.62039	2.74321	1.38936	0.00333131	0.0076989
CLIP4	336.208	2.73891	0.351271	7.35839e-16	5.73629e-15
CACNG6	36.7762	2.73692	0.819035	5.51659e-05	0.00016882
CNR1	51.9051	2.73651	0.858592	6.56392e-05	0.000198946
PID1	167.561	2.73621	0.404474	1.27314e-12	7.91097e-12
PTN	40.7199	2.73326	0.466327	5.59978e-10	2.85642e-09
PSORS1C1	152.171	2.72704	0.422081	7.87312e-12	4.63766e-11
ALPK3	220.446	2.7241	0.59076	2.86237e-07	1.14488e-06
RGAG4	370.054	2.72347	0.177183	2.34133e-54	7.80856e-53
UPP1	395.94	2.72044	0.252699	5.03233e-28	7.13905e-27
DENND3	657.278	2.7178	0.178966	4.95753e-53	1.58979e-51
TMCC3	57.1217	2.7177	0.559922	1.05374e-07	4.37797e-07
GABBR2	299.049	2.71292	0.457922	1.42811e-10	7.65735e-10
LUM	20.0236	2.70967	1.05006	0.000719853	0.0018695
HES2	297.571	2.69233	0.237177	7.64528e-31	1.22585e-29
MAP1B	454.441	2.69043	0.533163	3.57011e-08	1.54631e-07
TTC21A	197.948	2.68935	0.316561	1.2562e-18	1.14071e-17
COL5A1	6937.99	2.68892	0.115236	2.46176e-121	3.24864e-119
ANKRD34B	193.363	2.68819	0.397735	1.19848e-12	7.46221e-12
DCDC2	12070.7	2.68428	0.101704	1.90045e-154	4.52726e-152
FAM105A	498.305	2.6827	0.173572	6.17081e-55	2.08455e-53
HBEGF	218.202	2.68073	0.212669	2.35996e-37	4.83132e-36
PKD1L2	342.714	2.67957	0.19382	2.34488e-44	5.86796e-43
CD180	12.0095	2.67509	0.785729	6.0859e-05	0.000185253
CXCR4	1039.9	2.67372	0.138109	1.97356e-84	1.32605e-82
CACNG4	15031	2.66846	0.0886327	4.35635e-200	1.73714e-197
FSTL1	83.397	2.66355	0.491122	6.12032e-09	2.85953e-08
SLC2A6	1131.21	2.65838	0.143382	9.86017e-78	5.72358e-76
ATP8A1	1186.26	2.65617	0.230417	1.03629e-31	1.72336e-30
QPCT	226.877	2.65572	0.198475	1.02396e-41	2.37154e-40
TNNI1	319.314	2.6543	0.279905	2.56832e-22	2.80254e-21
P2RX2	51.688	2.65293	0.649229	4.08094e-06	1.4362e-05
TMEM52B	60.4555	2.65285	1.24073	0.00112542	0.0028279
APOL6	1580.93	2.64953	0.108161	2.08493e-133	3.50861e-131
RP11-403F21.4	10.4464	2.63777	1.12057	0.00113681	0.00285377
SOX2	396.228	2.63681	0.312373	3.34048e-18	2.95869e-17
SDR16C5	148.075	2.63581	0.220445	8.06872e-34	1.45388e-32
UGT1A6	607.015	2.63397	0.203014	1.77486e-39	3.87113e-38
RAPGEF2	1607.87	2.63313	0.236974	1.14029e-29	1.74158e-28
FAM110B	403.616	2.6329	0.289999	9.41637e-21	9.58516e-20
NATD1	1014.37	2.63194	0.136502	8.96936e-84	5.97156e-82
GSAP	464.644	2.63135	0.247293	3.03642e-27	4.17206e-26
CLEC3A	722.787	2.63012	0.189645	1.06448e-44	2.69693e-43
DRAM1	4163.36	2.62199	0.141206	6.14548e-78	3.57862e-76
PLAC1	61.4612	2.61594	0.458187	1.24235e-09	6.15405e-09
KCNS2	12.65	2.6149	0.980467	0.000566538	0.00149784
FAM198B	730.67	2.61411	0.282515	2.21551e-21	2.32091e-20
LAMA3	264.989	2.61196	0.356098	2.83434e-14	1.9883e-13
CCND2	18.4203	2.61025	0.758031	4.24347e-05	0.0001324
XKR7	20.4141	2.60884	0.609022	1.79286e-06	6.55369e-06
TMEM178A	21.2804	2.60875	0.8483	0.000155528	0.000448279
CAPN13	175.686	2.60711	0.436201	2.16557e-10	1.1441e-09
ADAMTS7	92.3205	2.60405	0.359571	4.54393e-14	3.14763e-13
RND3	4486.51	2.6029	0.104532	1.13805e-138	2.08753e-136
ENTPD3	45.3629	2.60276	0.82837	8.7163e-05	0.000259888
TMPRSS2	507.627	2.60174	0.170723	2.48596e-53	8.07079e-52
CYP2C8	119.484	2.5997	0.37066	2.12227e-13	1.40944e-12
SH3RF2	35.9008	2.59933	0.600038	6.94395e-07	2.65803e-06
CTD-3057O21.1	8.70886	2.59884	1.1332	0.00166646	0.00406543
RP11-106M3.2	23.9625	2.59718	0.773799	6.68309e-05	0.000202215
FBXO32	518.516	2.59254	0.210721	9.63578e-36	1.86444e-34
COL6A2	758.366	2.58762	0.151731	2.56217e-66	1.13796e-64
ARHGDIB	190.002	2.58713	0.214431	2.20382e-34	4.0587e-33
PAMR1	23.95	2.58331	0.72902	2.64175e-05	8.46568e-05
LIF	1375.34	2.58259	0.197826	7.41465e-40	1.63274e-38
CYP26A1	192.054	2.57983	0.324456	2.12986e-16	1.71728e-15
EGFEM1P	26.7604	2.57413	0.70216	2.83978e-05	9.056e-05
SOCS3	1386.99	2.57378	0.106597	9.48115e-130	1.46145e-127
TMPRSS4	498.591	2.56872	0.279159	4.45566e-21	4.62013e-20
GPR132	32.4477	2.56858	0.487519	1.46187e-08	6.56426e-08
FSCN1	4471.24	2.56455	0.155999	1.21066e-61	4.83817e-60
SH3BGRL2	522.494	2.56204	0.169954	1.71159e-52	5.3852e-51
MCF2L	1778.1	2.56047	0.206361	2.57409e-36	5.07705e-35
IGFN1	18.9453	2.55755	0.822715	0.000134421	0.000390945
MAPK11	687.656	2.55718	0.153104	1.33834e-63	5.60484e-62
SNCG	105.403	2.55673	0.439971	5.33948e-10	2.72895e-09
IL18	62.7414	2.55437	0.487203	1.81458e-08	8.07298e-08
SPEG	261.66	2.55345	0.329286	9.16758e-16	7.1104e-15
DOCK3	506.176	2.55294	0.217755	1.14596e-32	1.99055e-31
GPR161	365.903	2.54973	0.479791	1.06064e-08	4.83722e-08
SNAP91	63.3174	2.54924	0.733023	3.85586e-05	0.000120861
TUFT1	6571.83	2.54788	0.0871458	7.76024e-189	2.54189e-186
TACSTD2	30248.2	2.54263	0.0641544	0	0
AFF2	101.69	2.54255	0.371341	6.48854e-13	4.12545e-12
FAM149A	185.155	2.53688	0.318776	1.74559e-16	1.41303e-15
RAB7B	218.698	2.53446	0.196753	7.45236e-39	1.60069e-37
STAG3	1248.02	2.53417	0.196908	7.11122e-39	1.52921e-37
WNT3A	51.9964	2.5315	0.439366	8.74595e-10	4.39647e-09
KRT15	1783.88	2.52924	0.170694	1.25256e-50	3.77889e-49
GSN	2785.08	2.52789	0.1818	7.11798e-45	1.81593e-43
CLIC5	288.419	2.52616	0.293846	8.53285e-19	7.83766e-18
RPS6P12	12.0037	2.52584	1.07799	0.00164806	0.0040232
UTRN	2616.61	2.52332	0.352629	8.18009e-14	5.57349e-13
PTPRD	200.541	2.52283	0.442147	1.11227e-09	5.53962e-09
NKAIN1	381.839	2.51792	0.192033	3.67158e-40	8.20314e-39
NTNG1	118.33	2.51663	0.431303	5.84628e-10	2.97884e-09
GLIPR2	186.03	2.51393	0.237668	3.75237e-27	5.14423e-26
KISS1	56.0513	2.51369	0.488653	2.79051e-08	1.22047e-07
DISC1	325.735	2.50983	0.208048	1.5816e-34	2.93636e-33
SLC5A10	23.3087	2.50828	0.506717	8.5441e-08	3.579e-07
SCN1B	937.906	2.50779	0.166993	7.1029e-52	2.20454e-50
CHD5	532.075	2.5045	0.207526	1.72906e-34	3.20688e-33
BIRC3	80.1185	2.49884	0.593415	1.74436e-06	6.38148e-06
ASPG	170.349	2.49412	0.69896	2.74509e-05	8.77232e-05
SPATC1	24.2531	2.49398	0.659849	1.45481e-05	4.81081e-05
TMSB4X	45997.1	2.48684	0.214644	5.69904e-32	9.57303e-31
IGF2BP2	131.022	2.48327	0.633051	4.9776e-06	1.73615e-05
ZC3H12C	105.272	2.48027	0.350684	1.2295e-13	8.28505e-13
LPAR6	37.45	2.47983	0.68564	2.62044e-05	8.40326e-05
MPZL2	2514.27	2.47689	0.102061	5.72292e-131	9.20838e-129
DRD1	93.0324	2.47683	0.343532	7.45818e-14	5.10277e-13
LMCD1	1028.92	2.47676	0.254674	2.73327e-23	3.12182e-22
CADM4	1137.71	2.47668	0.233442	2.99271e-27	4.11508e-26
HLA-DRB5	28.5718	2.47629	0.508499	1.45112e-07	5.96144e-07
RP11-426L16.10	41.0102	2.47619	0.611574	4.57853e-06	1.60366e-05
CSTA	38.7626	2.47525	0.520918	2.34756e-07	9.47026e-07
FAM189A1	78.0957	2.4659	0.646957	8.9675e-06	3.04275e-05
EPHA2	1948.75	2.46556	0.161725	2.13586e-53	6.94647e-52
SIX2	426.579	2.46555	0.175895	1.57593e-45	4.10033e-44
TP53INP2	1123.16	2.46401	0.142119	2.94043e-68	1.37945e-66
TNFRSF12A	7241.11	2.46073	0.189044	1.16717e-39	2.55481e-38
C6orf25	31.5824	2.4583	0.889434	0.00027776	0.000770212
RP11-603J24.7	8.7223	2.45633	1.07809	0.00224396	0.00535322
BMP2	45.9264	2.45593	0.37365	5.4059e-12	3.22159e-11
SAMD9	481.75	2.45534	0.206167	1.41062e-33	2.51702e-32
MAN1C1	228.977	2.4515	0.220283	8.89942e-30	1.36719e-28
SLC4A4	19.5717	2.4472	0.989952	0.00124505	0.00310593
HDAC9	54.5456	2.44603	0.612921	5.24866e-06	1.82687e-05
TP53INP1	7163.31	2.44487	0.0761276	2.87186e-227	1.69931e-224
2021-09-10	623.359	2.44293	0.243714	1.1986e-24	1.45796e-23
PTPRT	109.799	2.44018	0.372642	6.08089e-12	3.61914e-11
IGDCC3	1615.04	2.43948	0.183769	3.66395e-41	8.36958e-40
AMER3	18.9681	2.43914	0.68	3.15534e-05	0.000100032
CD24	66033.4	2.43909	0.0691916	4.09699e-273	3.57862e-270
TDRP	16.1077	2.43891	1.47836	0.00373434	0.00854635
S100P	266.122	2.43705	0.289892	3.76566e-18	3.32404e-17
BOLA2P3	10.2859	2.4351	1.06059	0.00198279	0.00477175
NRG3	103.612	2.43459	0.414838	4.20889e-10	2.16804e-09
CYP4F23P	61.5736	2.43319	0.837461	0.000273248	0.000758274
TPM2	283.838	2.43244	0.264354	3.79127e-21	3.94236e-20
ABCC3	6181.25	2.43162	0.181852	1.12082e-41	2.59259e-40
LIPG	225.88	2.42892	0.243201	1.91502e-24	2.30342e-23
TXNIP	16506	2.42746	0.139149	4.55457e-69	2.19854e-67
NEDD9	2619.41	2.42457	0.124091	6.54732e-86	4.69131e-84
LRRTM3	44.5317	2.42084	0.831664	0.000374587	0.00101899
COL16A1	366.726	2.41548	0.250723	6.87771e-23	7.73026e-22
RASGRP3	107.657	2.41251	0.362863	2.91371e-12	1.76857e-11
DRICH1	16.5644	2.4106	0.860104	0.000347683	0.000951732
PMEL	192.659	2.40781	0.297449	4.38357e-17	3.67327e-16
ELFN1	85.7957	2.39883	0.263294	1.05437e-20	1.06912e-19
SLC9A4	135.892	2.39772	0.374788	1.66014e-11	9.54903e-11
TMEFF1	60.5657	2.39748	0.502859	1.90482e-07	7.74898e-07
CPE	4988.8	2.39114	0.161076	8.75637e-51	2.65924e-49
FYN	379.149	2.38817	0.205478	3.33703e-32	5.65199e-31
SLC8A3	11.6516	2.38733	1.14582	0.0025731	0.00606897
UNC13D	6296.93	2.38664	0.145881	4.94356e-61	1.94592e-59
NOS1	32.6803	2.38086	0.575916	2.34029e-06	8.4537e-06
JPH3	907.935	2.38036	0.166234	1.01257e-47	2.81846e-46
ANKRD1	2126.62	2.37792	0.300196	2.77296e-16	2.22407e-15
MSH4	12.7102	2.37591	0.827472	0.000393248	0.00106612
TRIM47	439.006	2.37564	0.285227	1.00702e-17	8.70487e-17
TMEM156	38.8275	2.37466	0.554604	2.17733e-06	7.90396e-06
MYO15B	1724.78	2.3744	0.268968	1.20191e-19	1.15488e-18
ITGA5	522.537	2.37415	0.21751	1.19932e-28	1.74734e-27
SLC34A3	185.652	2.36554	0.244209	3.72958e-23	4.23602e-22
ANXA2	67024	2.36497	0.11447	1.0105e-95	8.54179e-94
GOLGA7B	200.909	2.364	0.239639	6.10284e-24	7.17593e-23
GCSAM	159.588	2.36065	0.320378	1.65928e-14	1.1829e-13
VGLL3	1628.76	2.3567	0.176161	7.23285e-42	1.67939e-40
ENTPD8	263.784	2.35402	0.251209	7.78768e-22	8.33913e-21
RGL1	505.955	2.35295	0.23231	3.9635e-25	4.90902e-24
KCND3	148.037	2.35083	0.337052	2.91778e-13	1.91419e-12
FLRT1	64.4568	2.34984	0.404979	7.40939e-10	3.74615e-09
ATP2A3	9842.08	2.34832	0.134692	5.52683e-69	2.64696e-67
GATS	1394.75	2.34554	0.187742	1.33427e-36	2.67481e-35
PTHLH	121.934	2.345	0.292462	1.39839e-16	1.138e-15
CTD-2020K17.4	33.9894	2.34376	0.512129	5.12348e-07	1.98815e-06
CCL2	11.1206	2.34371	1.18074	0.0032532	0.00753167
NT5E	542.387	2.34288	0.161795	2.32148e-48	6.56132e-47
INSL4	67.6739	2.34235	0.468448	6.5126e-08	2.75636e-07
SDC1	3294.46	2.342	0.105117	1.4137e-110	1.57161e-108
FHL2	620.381	2.33959	0.178855	5.54365e-40	1.23257e-38
PHLDA2	136.488	2.33758	0.39307	3.56637e-10	1.8511e-09
FOXD4L1	23.5494	2.33684	0.605487	1.26826e-05	4.22668e-05
ANXA3	4274.88	2.33673	0.116982	1.16574e-89	9.06069e-88
CLDN1	2784.2	2.33612	0.153576	2.76856e-53	8.94079e-52
KIAA0408	24.129	2.33546	1.01962	0.00107053	0.00270292
NAV2	711.652	2.33527	0.212051	3.32576e-29	4.95569e-28
SPOCK2	472.842	2.33202	0.393607	3.58667e-10	1.86058e-09
RNF217	36.5878	2.32834	0.669539	3.11463e-05	9.88721e-05
SASH1	1535.04	2.32718	0.12232	1.45527e-81	9.14178e-80
LARP6	399.289	2.32252	0.218352	2.26597e-27	3.13558e-26
PHLDA1	3081.48	2.31909	0.0981559	2.39739e-124	3.3569e-122
KB-1269D1.8	29.0785	2.31743	0.609031	1.44126e-05	4.77204e-05
TNNC1	60.7051	2.3166	0.469783	8.95228e-08	3.74144e-07
SCNN1B	42.7158	2.31454	0.568324	4.57695e-06	1.60342e-05
CLEC18B	15.7581	2.31379	0.942983	0.000879446	0.00225051
SERPINE2	265.749	2.31064	0.261365	9.89829e-20	9.54597e-19
THSD7A	72.0478	2.30671	0.724541	0.000109035	0.000321135
MYRFL	9.63746	2.30632	1.07564	0.00254458	0.00600944
ITGB8	702.457	2.30523	0.138228	2.3152e-63	9.60808e-62
CCDC159	450.63	2.30172	0.147719	2.21012e-55	7.5494e-54
THSD1	10.8998	2.3013	0.882776	0.000978642	0.00248666
STAT4	46.5028	2.2996	0.736623	0.000151768	0.000438268
KAAG1	76.4488	2.29955	0.386926	3.37147e-10	1.75341e-09
MAP2	491.614	2.29924	0.238788	7.20179e-23	8.0846e-22
PGM2L1	303.58	2.29564	0.194477	4.45679e-33	7.83805e-32
CRISP3	135.97	2.28555	0.592528	9.65191e-06	3.26411e-05
LYPD1	1716.01	2.2846	0.183432	1.86823e-36	3.72085e-35
TFPI2	92.6531	2.28168	0.485224	3.13499e-07	1.24902e-06
FAM110C	2282.86	2.28113	0.145608	2.97925e-56	1.0311e-54
GSTM5	100.419	2.28097	0.356269	1.88497e-11	1.07881e-10
BVES	43.3453	2.27852	0.419996	6.4796e-09	3.022e-08
KRT20	111.554	2.27579	0.608749	1.85323e-05	6.04871e-05
TNNT2	214.115	2.27031	0.287007	2.44374e-16	1.96173e-15
NR4A3	453.517	2.26917	0.397392	1.40443e-09	6.92884e-09
PLA2G4C	285.513	2.26801	0.257767	1.60364e-19	1.53047e-18
ULBP2	298.345	2.26745	0.198362	3.72683e-31	6.06577e-30
SLC22A15	229.529	2.2653	0.373269	1.29958e-10	6.99068e-10
RGS20	40.8693	2.26375	0.62155	2.25023e-05	7.27715e-05
LGALS9	32.6782	2.26222	0.664681	5.81481e-05	0.000177443
ZACN	453.879	2.26113	0.865372	0.000801658	0.00206412
FGD6	1234.13	2.25669	0.128176	7.42097e-70	3.63965e-68
NEURL3	12.7467	2.25641	0.870264	0.000921249	0.00235028
STX11	25.7522	2.25069	0.658995	7.87004e-05	0.000236191
SAT1	7451.63	2.24974	0.0958499	1.06937e-122	1.45299e-120
VCX	11.074	2.24749	0.911403	0.00118891	0.00297561
GPR87	344.974	2.24653	0.215417	2.49865e-26	3.29495e-25
SNTA1	268.381	2.24166	0.256911	2.7896e-19	2.63219e-18
ZMAT4	65.0373	2.2416	0.506656	9.44058e-07	3.56387e-06
RTN1	107.037	2.23669	0.39364	1.42972e-09	7.04227e-09
RAB3B	150.791	2.23581	0.279343	1.41763e-16	1.15315e-15
MVP	1503.66	2.23253	0.167366	1.96452e-41	4.52703e-40
ZDHHC7	15014.3	2.23037	0.0519028	0	0
NFKB2	2189.27	2.22532	0.107521	5.0683e-96	4.34429e-94
FN1	6014.65	2.221	0.191694	6.38789e-32	1.07007e-30
FSTL3	3405.59	2.21815	0.155291	3.8268e-47	1.05082e-45
S100A3	12.7092	2.21331	0.8226	0.000665988	0.00174258
IFI27	152.618	2.21207	0.44069	6.87318e-08	2.90161e-07
RASL11B	112.542	2.21059	0.298686	1.53415e-14	1.09541e-13
NUAK1	2678.46	2.20946	0.114659	1.44521e-83	9.50162e-82
ENC1	9271.5	2.20887	0.0912244	2.39751e-130	3.75876e-128
FGF22	33.9418	2.20853	0.47602	4.17439e-07	1.63683e-06
CH507-210P18.3	29.1117	2.20802	0.548295	5.99623e-06	2.07604e-05
TGFBI	297.995	2.20674	0.330359	1.93673e-11	1.1074e-10
TNFAIP2	503.386	2.20564	0.210761	2.06763e-26	2.74036e-25
IZUMO4	105.931	2.20113	0.316262	3.58493e-13	2.33351e-12
TMEM63A	3911.87	2.19678	0.191323	2.21901e-31	3.65051e-30
PRSS8	6170.29	2.19446	0.111072	9.64195e-88	7.07449e-86
STX1B	70.5513	2.1927	0.610807	3.14766e-05	9.98227e-05
VAMP5	306.581	2.18994	0.236813	3.23145e-21	3.37362e-20
HSH2D	636.603	2.18935	0.164062	1.70578e-41	3.93574e-40
CBLN3	129.061	2.18815	0.382604	1.16356e-09	5.78561e-09
CDO1	13.4601	2.18814	0.969526	0.00206257	0.00495142
LDLRAD1	22.1077	2.1863	0.578257	1.70101e-05	5.58168e-05
ACKR3	4803.75	2.18516	0.1032	2.38395e-100	2.23106e-98
PTPRN2	134.48	2.17669	0.440313	7.95802e-08	3.34572e-07
NECTIN4	3152.33	2.17576	0.0839077	4.54491e-149	9.92468e-147
GPRC5C	676.668	2.17105	0.214693	5.2126e-25	6.42681e-24
PLK3	592.506	2.16487	0.151091	2.30963e-47	6.37077e-46
CATSPERG	277.551	2.16404	0.22249	3.01918e-23	3.44194e-22
ID3	2526.16	2.16362	0.135778	4.71126e-58	1.72149e-56
ACSL5	11.5643	2.16067	0.916846	0.001479	0.00364054
KIF3C	2914.02	2.15777	0.10464	2.7833e-94	2.32064e-92
TMEM86A	321.939	2.15487	0.275885	6.38582e-16	4.99936e-15
UBA7	120.491	2.15371	0.366971	4.77974e-10	2.4497e-09
ZNF217	68292.1	2.15228	0.0642929	1.56092e-246	1.10123e-243
C1orf101	33.7894	2.14799	0.788486	0.000555565	0.00147074
TUBB3	21547.8	2.14552	0.111236	1.02033e-83	6.73235e-82
PRR29	38.3471	2.1429	0.60715	4.2511e-05	0.000132615
TINAGL1	41.4227	2.14003	0.462562	4.64103e-07	1.80974e-06
ATG9B	52.2906	2.13846	0.617723	5.64638e-05	0.000172562
PSD3	1537.96	2.13612	0.164761	1.94925e-39	4.24645e-38
RP5-999L4.2	76.0613	2.13519	0.331295	1.35512e-11	7.83635e-11
SMPD1	560.244	2.13494	0.143497	6.24481e-51	1.9028e-49
SYT9	10.8524	2.13464	1.02364	0.00301589	0.0070284
TTYH1	97.8508	2.13095	0.328297	9.48392e-12	5.55617e-11
RP13-128O4.3	21.9639	2.12808	0.689233	0.000210598	0.00059504
SORCS2	90.3094	2.12768	0.468517	6.77101e-07	2.59617e-06
ANTXR2	857.788	2.12475	0.159952	2.73861e-41	6.28714e-40
RCAN1	3344.44	2.12246	0.120467	2.36345e-70	1.17806e-68
AP006222.2	2060.04	2.12224	0.0856002	1.82925e-136	3.25766e-134
NMNAT2	685.593	2.11989	0.206691	1.36612e-25	1.73178e-24
COL4A3	95.4812	2.11487	0.631494	7.81274e-05	0.000234741
ZMYND15	198.637	2.1127	0.196261	6.68052e-28	9.44801e-27
SERPINE3	11.6515	2.10945	1.04015	0.00348577	0.00802619
CACNA1C	19.0502	2.1071	1.03868	0.0031992	0.00742258
PDZD4	947.42	2.10688	0.173993	1.40144e-34	2.60717e-33
KRT80	21172.2	2.10481	0.0839439	1.06284e-139	2.00987e-137
STON1	832.612	2.1021	0.111331	1.50067e-80	9.2996e-79
C1orf106	1032.1	2.10094	0.124244	5.29603e-65	2.30749e-63
PSMB9	310.263	2.09811	0.325168	1.55331e-11	8.94017e-11
NEK10	65.3103	2.09706	0.505165	4.01573e-06	1.41519e-05
SOX4	20149.2	2.09593	0.0664063	1.81964e-219	1.01145e-216
TMEM200B	11.3639	2.09566	0.870829	0.00162253	0.00396829
RP1-130L23.1	22.3509	2.09531	0.604644	5.56085e-05	0.000170118
SYNGR3	1211.45	2.09342	0.102604	2.49817e-93	2.02761e-91
KRTAP5-1	58.4735	2.09322	0.452749	5.13041e-07	1.99042e-06
BCAS1	4521.01	2.09233	0.162694	8.8752e-39	1.8908e-37
RNF207	442.307	2.0906	0.551014	1.77874e-05	5.81801e-05
EFNA1	8240.9	2.08825	0.0844865	1.03209e-135	1.78601e-133
ENOX1	167.58	2.08514	0.290888	1.05357e-13	7.13651e-13
PTCHD4	46.7159	2.08327	0.409232	4.36411e-08	1.88089e-07
CPNE7	69.2667	2.07917	0.571098	2.46241e-05	7.91448e-05
COL5A2	66.9944	2.07832	1.06605	0.00330761	0.00764895
IL2RG	30.6356	2.07478	0.507035	5.8254e-06	2.0188e-05
LYNX1	79.4276	2.06953	0.43601	2.04917e-07	8.31593e-07
NOS2P3	8.68685	2.06763	1.07442	0.00421481	0.0095577
KCNF1	400.291	2.06141	0.142008	1.48892e-48	4.23432e-47
ABCA6	49.1617	2.05919	0.451248	5.69948e-07	2.20188e-06
CDH5	19.515	2.05725	0.815854	0.00118747	0.00297338
ZNF175	37.047	2.05514	1.09308	0.00367071	0.00841017
FAM20C	2997.92	2.05389	0.190472	4.96787e-28	7.05306e-27
CLDN16	12.1785	2.05322	1.13665	0.00427707	0.00968571
SAMD4A	3973.21	2.05312	0.0787928	1.46659e-150	3.28069e-148
CGN	8253.98	2.04702	0.0812798	9.36569e-141	1.80837e-138
MDK	12832.4	2.04637	0.154046	4.30316e-41	9.79315e-40
ROR1	66.3414	2.04535	0.411822	7.93929e-08	3.33938e-07
INHA	124.113	2.04507	0.296607	6.02674e-13	3.84517e-12
CHST1	37.4722	2.04448	0.62146	0.000105671	0.000311676
KLHL5	2996.45	2.04337	0.126986	4.373e-59	1.65049e-57
SUSD1	708.232	2.04246	0.147575	1.84771e-44	4.64283e-43
TMEM61	19.0274	2.04178	0.693847	0.000349395	0.000955561
MRAS	324.413	2.04002	0.401365	4.92345e-08	2.11352e-07
KRTAP5-2	497.833	2.03871	0.153414	3.44963e-41	7.89969e-40
KRT7	977.439	2.03766	0.124798	1.025e-60	4.00034e-59
KSR1	229.582	2.03704	0.25237	9.20876e-17	7.58493e-16
ITGA3	10695.6	2.03414	0.101869	1.58161e-89	1.20881e-87
TMEM191C	95.7815	2.03414	0.447486	6.08758e-07	2.34392e-06
ITGB4	13601.3	2.03049	0.0949103	2.22559e-102	2.19484e-100
TLE2	2027.76	2.02989	0.143186	1.85724e-46	4.97334e-45
C15orf48	92.5413	2.02975	0.334951	2.23742e-10	1.18172e-09
MID1	383.799	2.02939	0.324792	4.58698e-11	2.55897e-10
F2R	261.78	2.02516	0.172726	1.27401e-32	2.20256e-31
SMPD3	187.274	2.02479	0.445389	6.03917e-07	2.32711e-06
HOXA10	33.0742	2.02057	0.700584	0.000399102	0.00108103
EFR3B	1436.27	2.01934	0.0989012	1.88148e-93	1.5351e-91
PMEPA1	9293.69	2.01866	0.13274	4.95114e-53	1.58979e-51
FRMD5	242.521	2.01715	0.180692	8.40554e-30	1.29348e-28
RARB	36.9015	2.01291	0.564903	3.89389e-05	0.000121949
NRP2	72.3845	2.01142	0.574804	5.07894e-05	0.000156221
TLE4	228.625	2.00739	0.289593	5.69348e-13	3.63887e-12
PLA2G4F	229.3	2.00467	0.283384	1.48984e-13	9.99565e-13
APBA1	286.19	2.00123	0.421865	2.46597e-07	9.9261e-07
TMEM8B	214.961	2.00043	0.307823	1.05122e-11	6.12338e-11
RP11-248C1.3	113.116	2.00011	0.273406	3.53799e-14	2.46946e-13
CCDC146	222.311	1.99917	0.445151	9.37885e-07	3.54215e-06
TMPRSS13	1918.13	1.99869	0.115544	7.49091e-68	3.44376e-66
ASCL5	65.9301	1.9918	0.401376	9.23159e-08	3.85027e-07
GRID1	234.165	1.98852	0.27351	4.66165e-14	3.22674e-13
SCRT1	7.78007	1.98775	0.917796	0.00310068	0.00720769
CAV2	1304.25	1.98729	0.157482	2.43515e-37	4.97971e-36
CGNL1	117.719	1.98718	0.430695	4.0863e-07	1.60469e-06
POLD4	1591.02	1.98586	0.1369	1.71427e-48	4.86763e-47
ATP8B2	4750.95	1.98448	0.116172	2.88467e-66	1.2781e-64
SGMS2	1114.43	1.9836	0.176096	1.34251e-30	2.13578e-29
MYOZ1	189.475	1.98325	0.308383	1.84086e-11	1.05423e-10
COLQ	149.661	1.98232	0.600388	0.000105147	0.000310332
GRID2IP	104.732	1.98129	0.296163	2.83837e-12	1.72398e-11
MTUS2	135.549	1.98066	0.567434	5.59792e-05	0.000171138
CYBRD1	55.5678	1.97901	0.426979	3.87416e-07	1.52727e-06
C2CD2	34.0328	1.97881	0.980398	0.00324411	0.00751631
MVB12B	977.575	1.97774	0.147065	2.54713e-42	6.0054e-41
ZMAT1	1375.24	1.97749	0.342102	1.06804e-09	5.33482e-09
PPL	9258.59	1.97724	0.0826732	3.22319e-127	4.76798e-125
PODXL	4570.84	1.97631	0.105462	3.28235e-79	1.98707e-77
ERICH2	56.9873	1.9756	0.477085	4.08162e-06	1.4362e-05
CTF1	282.087	1.97313	0.2122	2.05258e-21	2.15639e-20
PPARG	88.6343	1.96967	0.756408	0.000900473	0.00230111
ERC2	69.9615	1.96801	0.399851	1.02088e-07	4.24529e-07
FLVCR2	1050.01	1.96646	0.122737	5.97944e-59	2.24756e-57
SDCBP2	115.235	1.96642	0.335954	6.50477e-10	3.30427e-09
FARP1	3361.52	1.96083	0.108193	3.2687e-74	1.76867e-72
ACER2	567.496	1.96058	0.148022	6.7725e-41	1.53179e-39
FLT3	14.2555	1.96001	0.897783	0.00293954	0.00686267
CDH2	520.611	1.95886	0.186377	1.22344e-26	1.64408e-25
MN1	120.978	1.95396	0.487606	7.81162e-06	2.66981e-05
COL5A3	53.3146	1.95316	0.445979	1.43462e-06	5.29801e-06
DNER	18.1409	1.95309	0.584039	9.76585e-05	0.000289488
SMAD3	11199.6	1.95184	0.0745272	5.81368e-152	1.31655e-149
ITM2C	945.036	1.9504	0.201364	5.2394e-23	5.91424e-22
SHANK2	5013.18	1.9498	0.0935708	3.00728e-97	2.66486e-95
CD74	126.096	1.94946	0.368033	1.6389e-08	7.31978e-08
PRR5L	81.5944	1.94906	0.405063	1.83418e-07	7.47986e-07
CLDN23	227.276	1.94809	0.398225	1.35027e-07	5.56208e-07
NALCN	40.1681	1.9469	0.462866	3.66972e-06	1.29874e-05
GBP3	356.573	1.94632	0.331238	6.02143e-10	3.06553e-09
SEMA3C	8723.13	1.94532	0.118166	1.00944e-61	4.05166e-60
CLDN6	26.3382	1.9446	0.63204	0.000183231	0.000522462
TMEM45B	1114.54	1.94361	0.226467	1.68101e-18	1.51373e-17
RP11-65B7.2	25.1753	1.94177	0.558804	6.32438e-05	0.000192098
TBC1D2	756.256	1.94096	0.141703	1.42792e-43	3.46919e-42
TNFRSF14	45.4199	1.93969	0.482971	8.25692e-06	2.81518e-05
AMY2B	157.23	1.93957	0.496191	1.17744e-05	3.93977e-05
SLC35C1	2162.9	1.93859	0.125634	1.78184e-54	5.9752e-53
RBPMS2	112.184	1.93857	0.278082	4.20115e-13	2.71918e-12
SYCP2	1034.38	1.93832	0.283088	1.03195e-12	6.46043e-12
FAM65C	2130.3	1.93486	0.160105	2.11228e-34	3.89794e-33
SERPINA3	206.89	1.93214	0.225403	1.82083e-18	1.63642e-17
FGF13	402.357	1.92983	0.262654	2.73986e-14	1.92409e-13
CCDC83	502.707	1.92954	0.26913	1.15903e-13	7.82485e-13
SOCS2	778.004	1.92812	0.126409	2.61859e-53	8.48634e-52
VGF	912.741	1.92746	0.168896	4.95188e-31	8.03115e-30
SYT16	359.138	1.91818	0.469867	5.19666e-06	1.80946e-05
AP1S3	1000.94	1.91687	0.188224	3.25458e-25	4.04463e-24
VEGFC	117.831	1.9165	0.289354	4.8615e-12	2.90565e-11
CMPK2	290.284	1.91623	0.236424	6.53129e-17	5.42588e-16
PIK3IP1	1034.85	1.91367	0.193556	6.52736e-24	7.65546e-23
QSOX1	10328.4	1.9136	0.0903231	2.14508e-100	2.02821e-98
TSPAN1	830.031	1.9134	0.165495	7.3092e-32	1.22106e-30
EYA2	467.933	1.91315	0.153808	2.63134e-36	5.17883e-35
TSPAN2	140.89	1.91232	0.376054	5.6597e-08	2.40928e-07
RAB20	771.244	1.9102	0.194257	1.0584e-23	1.23108e-22
YPEL3	3196.37	1.91018	0.0993391	3.47919e-83	2.26308e-81
PSMB8	443.527	1.90918	0.237008	1.29866e-16	1.06061e-15
CH17-472G23.2	103.857	1.909	0.314561	1.82483e-10	9.70788e-10
BICDL2	2405.47	1.90779	0.108841	1.50889e-69	7.38069e-68
IMPG2	19.4386	1.90729	0.552323	6.78378e-05	0.000205135
BEAN1	47.7728	1.90482	0.487167	1.18687e-05	3.96769e-05
DLX2	193.96	1.9033	0.209897	2.05376e-20	2.05186e-19
SCART1	168.169	1.90233	0.35898	1.54147e-08	6.89977e-08
NPM1P25	60.2338	1.90116	0.534438	4.90342e-05	0.000151267
SLC4A3	751.015	1.90084	0.159365	1.32719e-33	2.37231e-32
RP11-497H16.7	19.3422	1.89706	0.88597	0.00281197	0.00658327
RBMS1	2484.32	1.89551	0.169294	6.46377e-30	1.00139e-28
TRAF1	104.479	1.8945	0.255212	1.57109e-14	1.12091e-13
NPNT	15369.2	1.89409	0.126888	3.4992e-51	1.06976e-49
RUNDC3A	275.463	1.89224	0.261021	6.19112e-14	4.25491e-13
TOX3	46.2145	1.89143	0.703559	0.000736142	0.00190856
CTB-167G5.6	281.389	1.89038	0.169905	1.79328e-29	2.71628e-28
RHBDL3	35.4794	1.89014	0.694844	0.000717838	0.00186506
VTCN1	249.311	1.88636	0.314026	2.80718e-10	1.47118e-09
CLTCL1	540.405	1.88307	0.181507	4.89115e-26	6.37204e-25
TM4SF18	206.68	1.88282	0.407053	5.44825e-07	2.10882e-06
PGPEP1	2293.44	1.88182	0.116483	1.67621e-59	6.33954e-58
KIF5C	5342.78	1.8811	0.0824403	4.95604e-116	6.10125e-114
C2orf54	973.768	1.88043	0.265164	2.21704e-13	1.46919e-12
SUSD6	4394.57	1.8802	0.111607	1.79428e-64	7.78071e-63
XAF1	555.489	1.87873	0.254253	2.16734e-14	1.532e-13
NOXA1	1135.71	1.87795	0.0957475	1.83618e-86	1.32603e-84
FOXQ1	60.8472	1.87698	0.510188	3.166e-05	0.000100353
ANOS1	331.849	1.87437	0.330477	1.71239e-09	8.39401e-09
SLC4A11	362.163	1.87287	0.267503	3.67756e-13	2.39041e-12
CPEB4	2232.18	1.87229	0.14197	1.67148e-40	3.75736e-39
ATP6V0A4	484.587	1.87141	0.189229	7.80478e-24	9.14195e-23
TACC1	17093.9	1.87091	0.108038	5.7965e-68	2.69178e-66
TNNC2	15.0996	1.86982	0.692368	0.000786525	0.00202857
KIAA1462	403.798	1.85891	0.252912	2.61668e-14	1.83899e-13
OVOL1	1961.9	1.85881	0.0974902	7.37605e-82	4.66548e-80
CLMN	2098.7	1.85844	0.129465	2.31515e-47	6.37639e-46
CFB	73.911	1.85604	0.354705	2.45894e-08	1.08034e-07
TSHZ3	109.902	1.85583	0.273253	1.6022e-12	9.88201e-12
RP3-449O17.1	225.28	1.85478	0.208174	7.85847e-20	7.63091e-19
PLEKHG6	511.998	1.85431	0.217464	2.08665e-18	1.868e-17
C1orf228	58.6862	1.85122	0.508868	3.60752e-05	0.000113459
CTD-2649C14.1	12.8552	1.8506	0.844261	0.0029313	0.0068443
KIF28P	158.971	1.84988	0.493524	2.21709e-05	7.17883e-05
GOLGA6L4	284.314	1.84904	0.325839	2.10682e-09	1.02453e-08
PRSS22	1407.14	1.84797	0.114794	4.41882e-59	1.66436e-57
GRIN3B	103.744	1.84789	0.384	2.15488e-07	8.72367e-07
DCLK1	1009.32	1.84759	0.122041	1.28792e-52	4.07316e-51
HLA-DRB1	81.0002	1.84649	0.303926	1.77219e-10	9.44158e-10
CROCCP3	360.606	1.84606	0.403668	6.08967e-07	2.34424e-06
FAM19A5	291.644	1.84406	0.239276	1.98551e-15	1.50435e-14
GRIK2	50.5101	1.84319	0.584769	0.000183633	0.000523446
BMP1	1368.06	1.8418	0.133749	1.04625e-43	2.54865e-42
CH507-396I9.7	54.2448	1.83768	0.40947	1.01921e-06	3.82943e-06
CLEC2D	661.29	1.83733	0.454694	7.53268e-06	2.57735e-05
PTK6	1696.31	1.83722	0.110707	8.8871e-63	3.65507e-61
TTC9	1602.19	1.83551	0.0925515	2.41026e-88	1.77555e-86
PLEKHN1	621.252	1.83507	0.163261	3.92928e-30	6.13403e-29
PLEKHD1	183.362	1.8348	0.219578	1.18105e-17	1.01756e-16
GABRB2	601.363	1.83428	0.280209	7.9735e-12	4.69377e-11
GBP1	66.1793	1.83352	0.770047	0.00160056	0.00391977
IRAK2	14.4217	1.83347	0.708834	0.00111516	0.00280557
LIMCH1	1190.68	1.83256	0.23408	7.83628e-16	6.09588e-15
TTC23L	62.9854	1.83253	0.668896	0.000702896	0.00183012
KRT81	2937.05	1.83201	0.15855	1.25569e-31	2.0788e-30
KLRD1	200.445	1.83092	0.578415	0.000203076	0.000575737
PPP2R5B	894.063	1.83038	0.158178	9.537e-32	1.58889e-30
FAM171A1	285.834	1.82906	0.236113	6.88318e-16	5.37497e-15
CACFD1	2608.19	1.82575	0.17865	2.69355e-25	3.36108e-24
SLITRK2	11.27	1.82548	0.716362	0.00134939	0.00334892
SVOPL	82.3049	1.82496	0.35919	5.98288e-08	2.54096e-07
RP11-611L7.2	31.2335	1.82365	0.508468	4.38577e-05	0.000136399
UBTD1	968.763	1.82253	0.178877	6.36516e-25	7.815e-24
JSRP1	20.4276	1.82052	0.698393	0.00100533	0.00254883
MDGA2	113.723	1.82035	0.322802	2.38845e-09	1.15628e-08
OPN3	791.681	1.81964	0.170316	1.66674e-27	2.31789e-26
COLEC10	331.142	1.81934	0.606555	0.000332181	0.000911336
NFKBIE	600.567	1.81811	0.177499	2.17046e-25	2.73064e-24
DCLK2	75.7015	1.81753	0.665504	0.000714627	0.0018575
SPAM1	30.6361	1.8122	0.495777	4.072e-05	0.000127245
RHBDF1	3080.4	1.80818	0.0926603	1.23621e-85	8.72149e-84
MAFB	547.8	1.80665	0.185604	3.54101e-23	4.02683e-22
NPAS2	656.476	1.80571	0.162431	1.79865e-29	2.72217e-28
REEP1	325.49	1.80483	0.225765	2.14804e-16	1.73117e-15
CTSO	778.473	1.80228	0.122019	3.76817e-50	1.12025e-48
AC145212.2	337.78	1.80083	0.16381	7.25141e-29	1.06666e-27
EVA1B	658.374	1.79989	0.251522	1.50096e-13	1.00666e-12
CLEC18A	53.4925	1.79338	0.446893	8.2658e-06	2.81664e-05
FBXO2	879.788	1.79305	0.23953	1.16066e-14	8.35229e-14
UNC13A	45.0051	1.79256	0.707792	0.00124997	0.00311737
RGL2	9322.65	1.79224	0.0962861	4.4192e-78	2.58982e-76
FZD8	1429.67	1.7914	0.145682	1.56159e-35	2.99312e-34
SLC9A2	1527.2	1.78989	0.239583	1.26397e-14	9.07436e-14
PGAM1P7	57.681	1.78817	0.36222	1.09663e-07	4.54998e-07
HNRNPA1P33	44.8655	1.78815	0.532879	0.000112542	0.000330668
VWA7	134.215	1.78749	0.499872	4.60086e-05	0.000142605
PYY2	25.5896	1.784	0.717524	0.00119198	0.00298288
MISP	3761.35	1.78286	0.124073	9.34824e-48	2.606e-46
ARRDC4	2654.34	1.78228	0.132654	6.57601e-42	1.53076e-40
PYGL	2605.5	1.78182	0.102361	1.2651e-68	5.98087e-67
CLDN14	49.8887	1.78042	0.433746	5.70555e-06	1.97839e-05
SERPINB8	297.785	1.77822	0.284377	6.48927e-11	3.57778e-10
PHLDB2	2551.09	1.77358	0.146876	2.54745e-34	4.67747e-33
NIPSNAP3B	124.78	1.77323	0.531621	0.000104486	0.000308629
RGL3	317.063	1.77283	0.252842	4.00904e-13	2.59943e-12
TPPP	211.11	1.77282	0.200823	1.88947e-19	1.79951e-18
RPS6KA2	523.362	1.77216	0.226527	9.8997e-16	7.64912e-15
PCDHB10	215.356	1.77196	0.215478	3.51889e-17	2.96359e-16
TRIL	59.3043	1.7718	0.348492	5.43532e-08	2.32077e-07
WBSCR28	16.3428	1.7712	0.715206	0.0015711	0.0038507
FUT8	3622.67	1.77095	0.0796735	3.48787e-110	3.83102e-108
TBC1D3P5	39.0371	1.77052	0.623321	0.000550832	0.00145947
TMC4	2608.09	1.76887	0.103361	2.16587e-66	9.6899e-65
BATF2	89.6341	1.76805	0.330887	1.55326e-08	6.94992e-08
TMEM132A	10386.1	1.76789	0.0904742	9.1616e-86	6.51362e-84
GLIS3	27.5853	1.76752	0.887635	0.00422303	0.00957517
PLAU	854.174	1.76625	0.136526	5.33922e-39	1.1522e-37
ANXA9	3727.72	1.76514	0.129715	6.70906e-43	1.59616e-41
VN1R83P	23.2968	1.76511	0.705788	0.00144031	0.00355447
CCDC89	61.7168	1.76336	0.425809	5.61755e-06	1.94935e-05
PBXIP1	3463.63	1.7628	0.0909445	1.89256e-84	1.27629e-82
SBK1	2907	1.76203	0.0883788	3.27194e-89	2.48005e-87
FIBCD1	278.677	1.76168	0.419014	3.84213e-06	1.35688e-05
STRIP2	349.33	1.76108	0.261612	2.71701e-12	1.65301e-11
GPC2	146.218	1.76056	0.326775	1.11878e-08	5.08719e-08
TCF7	43.6205	1.76039	0.493268	4.74743e-05	0.000146801
PIWIL4	47.0474	1.75927	0.652867	0.000777213	0.00200625
ARHGEF4	284.713	1.75913	0.284082	9.66398e-11	5.25234e-10
SLC9A7	3957.02	1.75758	0.147334	1.50339e-33	2.66957e-32
DLGAP2	21.4954	1.75633	0.660344	0.000969035	0.0024643
PIFO	100.399	1.75554	0.326912	1.08123e-08	4.92625e-08
SLC25A34	65.2567	1.75512	0.630724	0.000675638	0.00176517
FGD2	53.4195	1.75425	0.428751	7.47174e-06	2.55937e-05
C10orf10	238.625	1.75377	0.199667	2.55647e-19	2.42093e-18
NRK	272.305	1.75037	0.382475	5.803e-07	2.23952e-06
SELM	653.522	1.75034	0.222953	5.60284e-16	4.39953e-15
XXbac-B562F10.11	45.3489	1.7501	0.457424	1.96863e-05	6.40714e-05
ITGAV	9828.33	1.74952	0.105559	2.05485e-62	8.39467e-61
FXYD5	71.3253	1.74799	0.308288	2.53531e-09	1.22476e-08
SLC9A3	523.056	1.74541	0.229649	4.99544e-15	3.6963e-14
CARD6	23.3259	1.74522	0.663787	0.00107087	0.00270342
FOSL1	76.186	1.7439	0.467928	2.69502e-05	8.62133e-05
UBE2Q2P1	229.589	1.74299	0.279147	6.89007e-11	3.78737e-10
ARL10	107.562	1.74265	0.488837	4.86046e-05	0.000150093
HABP2	14.8783	1.74076	0.835698	0.00380527	0.00869457
PALM2-AKAP2	85.7623	1.73969	0.547461	0.000231034	0.000648983
AIM1L	103.696	1.73817	0.494301	6.04256e-05	0.000184056
TLR2	48.7829	1.73743	0.554181	0.000253292	0.000706636
HAPLN4	31.4458	1.73654	0.51978	0.000118848	0.000348247
TRAF5	2656.6	1.73275	0.200737	1.07389e-18	9.81484e-18
FGD5	45.9779	1.73247	0.370388	4.45409e-07	1.7424e-06
CLSTN3	2129.99	1.73133	0.108674	4.05701e-58	1.48835e-56
MEGF6	1850.07	1.73067	0.20157	1.49771e-18	1.35332e-17
KIFC3	1072.82	1.73007	0.191859	2.45677e-20	2.44252e-19
HOPX	65.5372	1.72908	0.534165	0.00015061	0.00043513
KIAA0319	91.7756	1.7281	0.300768	1.48564e-09	7.30791e-09
TMEM132B	306.082	1.72803	0.34981	1.26283e-07	5.21129e-07
HIST2H2AA4	6654.11	1.72801	0.122259	4.31905e-46	1.14486e-44
LMNTD2	518.513	1.72761	0.207296	1.40551e-17	1.20925e-16
EGR4	111.627	1.72748	0.447841	1.63256e-05	5.37149e-05
ZDHHC11B	186.675	1.72096	0.25697	3.78388e-12	2.28015e-11
ZNF117	2447.76	1.72016	0.217397	4.56415e-16	3.61019e-15
IRF1	1844.16	1.71912	0.111239	1.36784e-54	4.5953e-53
NRP1	7502.39	1.71812	0.129779	9.8725e-41	2.22745e-39
ZNF385A	1209.18	1.71668	0.156634	1.01625e-28	1.4818e-27
MICALL2	3444.98	1.71635	0.118372	2.30822e-48	6.5339e-47
ALOXE3	163.593	1.71625	0.284114	2.53471e-10	1.33145e-09
GABARAPL1	300.801	1.71599	0.37245	6.56894e-07	2.52132e-06
SORCS1	82.38	1.71535	0.56144	0.000277225	0.000768844
HIPK2	6869.51	1.71522	0.0839806	1.883e-93	1.5351e-91
CHSY3	133.736	1.71436	0.359835	2.9569e-07	1.18115e-06
HLA-C	8528.19	1.71021	0.102734	6.14476e-63	2.53288e-61
PROSER2	1077.68	1.71009	0.166966	2.34583e-25	2.94119e-24
ABHD4	1743.97	1.70783	0.200894	3.20776e-18	2.84663e-17
CHST11	1015.5	1.70603	0.173734	1.67539e-23	1.93524e-22
CADM1	4458.55	1.70529	0.126306	2.97188e-42	6.97993e-41
SHC1P2	15.9942	1.70384	0.678248	0.00163403	0.00399255
IRS4	65.6153	1.70287	0.512762	0.000126092	0.000367946
TJP2	3754.73	1.70243	0.144316	7.35051e-33	1.2841e-31
SLC43A2	2601.43	1.70202	0.0952252	5.29784e-73	2.80053e-71
MST1R	221.401	1.70163	0.298714	2.02212e-09	9.8465e-09
EGLN3	1576.99	1.70159	0.150151	1.65406e-30	2.6088e-29
ARHGAP40	297.67	1.70153	0.198485	1.85745e-18	1.66852e-17
AC026348.1	744.067	1.70025	0.24696	1.03876e-12	6.50082e-12
YPEL5	4387.11	1.70007	0.088288	2.35926e-83	1.54557e-81
HELZ2	6934.81	1.69947	0.0955782	1.83223e-71	9.41417e-70
DACT1	33.6169	1.6927	0.568951	0.000406126	0.0010986
PXDN	13205.1	1.68678	0.117977	4.42459e-47	1.20954e-45
PTPN21	4359.99	1.68662	0.104061	7.74473e-60	2.95962e-58
GGN	32.2498	1.68656	0.766436	0.00251198	0.00593855
VIM	97.6667	1.68481	0.394829	2.96256e-06	1.05848e-05
HOXC13	1240.44	1.68393	0.107315	1.44881e-56	5.04279e-55
CDH11	177.694	1.68316	0.442923	2.32717e-05	7.51138e-05
STAT5A	132.254	1.68292	0.325216	3.1482e-08	1.36972e-07
MAPRE3	1202.36	1.6819	0.103772	8.50988e-60	3.24525e-58
PAQR8	198.624	1.68119	0.223984	1.09853e-14	7.92074e-14
BAIAP3	552.418	1.67728	0.193096	6.88041e-19	6.35485e-18
TRIM17	31.6038	1.67675	0.489843	8.75868e-05	0.000261109
KRT32	20.5915	1.67573	0.693246	0.00222313	0.00531113
BBC3	923.813	1.67562	0.180721	3.3373e-21	3.48214e-20
AGRN	21339.9	1.67544	0.0974686	6.24391e-67	2.80716e-65
NBEA	2074.38	1.67472	0.229496	5.27678e-14	3.64291e-13
CXCL16	3286.57	1.67369	0.0918913	7.48074e-75	4.1207e-73
JAKMIP1	20.3987	1.67357	0.636289	0.00118754	0.00297338
CAPN2	5064.12	1.67261	0.0803546	6.71958e-97	5.89748e-95
UPF3AP3	17.7368	1.67237	0.753456	0.00325222	0.00753034
SLC12A6	695.689	1.67169	0.202966	3.28664e-17	2.76927e-16
RGS6	503.063	1.67165	0.188215	1.18756e-19	1.14229e-18
RNF157	468.747	1.67019	0.321086	3.38811e-08	1.46961e-07
CCDC85A	716.146	1.66856	0.123353	2.02012e-42	4.769e-41
ARL4C	422.482	1.66632	0.14483	2.33946e-31	3.83834e-30
WIPI1	2151.05	1.66536	0.070381	1.80338e-124	2.54457e-122
PRSS23	5318.01	1.66388	0.112809	6.44084e-50	1.89943e-48
EGFR	1589.04	1.66375	0.158203	1.32117e-26	1.77151e-25
HIST2H3A	1006.96	1.6632	0.0991031	5.83816e-64	2.4675e-62
HIST2H3C	1006.96	1.6632	0.0991031	5.83816e-64	2.4675e-62
ADGRB2	217.48	1.66204	0.33953	1.60937e-07	6.5948e-07
APOL2	1657.94	1.66145	0.109356	7.33736e-53	2.34476e-51
CLDN4	18787.5	1.65909	0.0899106	9.81236e-77	5.55519e-75
RUNX1	2445.41	1.65892	0.191765	9.55622e-19	8.75136e-18
ATP1B1	5716.21	1.6579	0.0742296	3.36536e-111	3.81055e-109
TPSG1	67.3024	1.6559	0.355172	5.79149e-07	2.23555e-06
AC145212.1	134.094	1.65558	0.277557	4.25991e-10	2.19247e-09
CFL1P5	30.214	1.65293	0.47706	8.20517e-05	0.000245566
SEMA6C	671.457	1.65271	0.129261	3.68438e-38	7.74141e-37
KRT86	1437.44	1.65246	0.160119	9.68428e-26	1.23704e-24
IL23A	30.5986	1.65214	0.472007	7.9571e-05	0.000238687
COL11A2	157.515	1.65085	0.279195	5.563e-10	2.83845e-09
NECTIN3	690.816	1.64963	0.221869	1.79054e-14	1.2745e-13
ZFYVE1	1872.13	1.64681	0.117844	9.25047e-45	2.35342e-43
PCDHAC2	187.227	1.64634	0.438658	2.77727e-05	8.86592e-05
ZNF532	1715.81	1.64624	0.145041	1.42218e-30	2.25276e-29
TAP1	940.683	1.6454	0.179344	9.19384e-21	9.36383e-20
PXDNL	98.3638	1.64437	0.494387	0.000131628	0.000383245
ANKRD29	36.2509	1.64221	0.56214	0.000628006	0.00164882
SHISA2	2914.62	1.64067	0.0889076	1.03286e-76	5.82945e-75
HAP1	170.135	1.63782	0.291369	3.23257e-09	1.54817e-08
PRKD1	455.607	1.63675	0.23329	4.13898e-13	2.68084e-12
RP13-104F24.3	357.152	1.63631	0.21618	7.22176e-15	5.28607e-14
UBAP1L	278.456	1.6342	0.342551	3.16861e-07	1.26132e-06
ZYX	2309.64	1.63045	0.0972888	9.96656e-64	4.19304e-62
NFKBIA	3626.28	1.63009	0.0881032	4.07992e-77	2.32066e-75
STX1A	574.259	1.62997	0.149463	2.10661e-28	3.04265e-27
LPA	28.8525	1.62868	0.517348	0.000233741	0.000655884
GALNT10	7723.92	1.62766	0.100622	1.44354e-59	5.48217e-58
CTSA	1275.42	1.62691	0.132146	1.71836e-35	3.28674e-34
MEIS3	960.485	1.62637	0.152731	2.02937e-27	2.81367e-26
YPEL1	313.786	1.62516	0.247067	8.65472e-12	5.08174e-11
SPATA32	27.5565	1.62431	0.523437	0.000300338	0.000828684
ZSWIM4	545.318	1.62417	0.140841	1.89047e-31	3.11843e-30
TULP1	51.0084	1.6236	0.445707	4.35408e-05	0.000135506
PIGZ	304.086	1.62296	0.180536	3.11518e-20	3.07876e-19
EHBP1L1	5005.08	1.62212	0.188309	1.3952e-18	1.26319e-17
WNT3	330.166	1.62186	0.152463	3.83999e-27	5.25648e-26
ERBB2	13260.5	1.6203	0.0994368	2.1767e-60	8.45914e-59
RP11-428P16.2	46.0276	1.62011	0.323306	1.09914e-07	4.55937e-07
RP5-1049G16.4	35.4205	1.61928	0.555071	0.000519047	0.00138224
SH3TC2	240.911	1.61874	0.362102	1.23854e-06	4.61197e-06
IL13RA1	4241.2	1.61838	0.0851182	2.80328e-81	1.75497e-79
PPP1R18	1378.1	1.61824	0.130433	4.65522e-36	9.10348e-35
MYO1F	62.7873	1.6168	0.38769	5.27937e-06	1.83686e-05
KIF21B	251.254	1.61301	0.175634	8.5536e-21	8.74088e-20
PAK3	99.9231	1.61293	0.390006	5.90272e-06	2.04444e-05
ARPIN	1818.02	1.60988	0.12784	4.76672e-37	9.64013e-36
OLFM2	1388.91	1.60972	0.134397	9.53818e-34	1.71528e-32
GREB1L	589.635	1.60954	0.302568	1.81176e-08	8.06239e-08
MAP3K14	1118.44	1.60746	0.231489	7.422e-13	4.69941e-12
RP1-4G17.5	43.5801	1.60724	0.479076	0.000123473	0.00036059
UBE2L6	1732.91	1.60622	0.144061	1.47967e-29	2.25429e-28
MGAT5B	204.707	1.60423	0.26392	2.29977e-10	1.2136e-09
NABP1	1725.98	1.60402	0.1636	2.18494e-23	2.50803e-22
SLC37A1	3116.16	1.60228	0.113395	5.22593e-46	1.38325e-44
EPOR	962.616	1.60189	0.150641	4.21244e-27	5.74916e-26
CELP	16.2998	1.60108	0.61243	0.00131542	0.00326993
HCST	14.5882	1.6001	0.750735	0.00424083	0.00960957
ASPHD2	172.395	1.59986	0.196629	8.42506e-17	6.95504e-16
CELF4	54.9666	1.59856	0.446496	5.78471e-05	0.000176613
FAM109A	671.904	1.59804	0.181594	2.55889e-19	2.42197e-18
SRMS	220.238	1.59745	0.272414	8.2301e-10	4.14283e-09
MURC	50.4026	1.59533	0.363961	2.17627e-06	7.90168e-06
LMO3	55.1357	1.59414	0.818672	0.00426666	0.00966691
TUBA1A	12287.6	1.59204	0.102551	5.0505e-55	1.70925e-53
KCTD11	1152.18	1.59083	0.135917	2.30608e-32	3.93859e-31
CCDC136	187.82	1.59053	0.373521	3.6189e-06	1.28199e-05
PDE9A	638.69	1.58651	0.145021	1.53297e-28	2.22992e-27
C7orf43	1156.74	1.58237	0.0987293	1.7429e-58	6.4586e-57
AGPAT4	73.9018	1.57906	0.570075	0.000883852	0.00226116
ANXA8	1860.47	1.57796	0.157642	2.74987e-24	3.28391e-23
FSCN2	177.288	1.57783	0.240463	9.79314e-12	5.72818e-11
DNAJC22	1971.28	1.57779	0.18084	5.92092e-19	5.48246e-18
MBNL2	1038.41	1.57604	0.217816	9.24203e-14	6.28109e-13
IL12A	44.013	1.57525	0.59132	0.00114047	0.0028614
RAB43	1014.96	1.57433	0.161831	4.22482e-23	4.78961e-22
PARP8	1010.42	1.57179	0.167327	1.15569e-21	1.22749e-20
ATP1A3	229.448	1.57164	0.525002	0.00047677	0.00127707
FGFR3	1232.98	1.57124	0.165428	4.15501e-22	4.49383e-21
PERM1	261.358	1.5712	0.181737	1.1161e-18	1.01854e-17
MXRA8	237.132	1.57046	0.216515	8.18263e-14	5.57349e-13
RAB11FIP1	4404.22	1.57038	0.0783112	1.7064e-90	1.34337e-88
PIK3CD	222.096	1.57026	0.259687	2.76124e-10	1.44754e-09
FAM83F	75.5183	1.56997	0.493317	0.000254962	0.00071089
PLPPR3	146.352	1.56789	0.350468	1.31865e-06	4.89637e-06
FAM169B	34.4517	1.565	0.5871	0.000987175	0.00250557
IL22RA1	15.6488	1.56275	0.659619	0.00260575	0.00613965
DIRAS1	432.134	1.56131	0.233975	4.87584e-12	2.91285e-11
ISPD	229.728	1.55989	0.26885	1.23037e-09	6.09801e-09
SRRM3	604.712	1.5591	0.146541	4.05203e-27	5.54261e-26
ORAI2	3153.14	1.55849	0.171373	2.00985e-20	2.01127e-19
MTUS1	1916.67	1.55845	0.136847	1.02528e-30	1.63536e-29
FAM214B	586.976	1.55695	0.161	7.55324e-23	8.46877e-22
MELTF	472.668	1.5566	0.208405	1.65578e-14	1.18087e-13
RHCG	41.3319	1.55583	0.516122	0.000455554	0.00122418
C19orf66	1157.08	1.55573	0.113591	9.80159e-44	2.39083e-42
MAFA	275.254	1.55381	0.198529	9.68408e-16	7.48883e-15
SLC31A2	408.528	1.55363	0.174276	7.34652e-20	7.14514e-19
SPTSSB	41235.9	1.55312	0.12332	4.68972e-37	9.49487e-36
PVRIG	178.718	1.552	0.304998	5.80306e-08	2.46859e-07
HHEX	138.702	1.55136	0.209079	2.30092e-14	1.62392e-13
RP11-583F2.1	51.2786	1.55013	0.445134	8.64553e-05	0.000257904
ARHGAP42	314.775	1.54797	0.35803	2.83515e-06	1.01474e-05
IRF9	1045.86	1.54795	0.119878	8.83354e-39	1.88411e-37
CDC20B	44.816	1.5473	0.602556	0.00151513	0.00372347
FANK1	217.167	1.5441	0.257597	4.29925e-10	2.2121e-09
MB21D2	989.195	1.54402	0.109527	7.24344e-46	1.909e-44
RPS9P1	166.946	1.54268	0.227936	2.6543e-12	1.61539e-11
AKR1C3	122.019	1.54101	0.276273	4.53002e-09	2.14326e-08
GPC1	2764.11	1.54016	0.121176	1.08168e-37	2.22935e-36
VIPR1	430.109	1.5396	0.174874	2.56054e-19	2.42227e-18
PPP1R3C	156.416	1.53595	0.244724	6.67068e-11	3.67449e-10
PI4KAP1	582.137	1.53518	0.245021	7.56227e-11	4.14445e-10
ADCY5	185.352	1.53402	0.494496	0.00033487	0.000918302
GNA14	130.387	1.53329	0.280788	9.51406e-09	4.35312e-08
MEX3B	1462.3	1.53273	0.0890799	1.15916e-67	5.30238e-66
CXCR6	25.9096	1.5313	0.527242	0.000600328	0.0015817
CYSRT1	86.0801	1.5305	0.330454	6.97215e-07	2.66827e-06
NDRG4	1394.57	1.52997	0.144853	9.59917e-27	1.29469e-25
CCDC129	110.472	1.52888	0.403252	2.71218e-05	8.67471e-05
LRP1B	257.23	1.52858	0.278824	7.75621e-09	3.59273e-08
PLA2G16	344.623	1.52718	0.292558	3.4863e-08	1.51073e-07
RP11-109N23.6	33.6976	1.52416	0.458818	0.000160465	0.00046164
VNN1	24.7398	1.52398	0.631268	0.00236671	0.00562119
IQCJ-SCHIP1	71.2139	1.52344	0.473517	0.000215203	0.000607583
GDPD3	885.664	1.52273	0.176988	1.38053e-18	1.25114e-17
TMTC2	1214.3	1.52185	0.131562	1.18983e-31	1.97332e-30
PLA2R1	607.737	1.52158	0.164488	4.64635e-21	4.81243e-20
TNFAIP3	230.199	1.52048	0.352239	2.85431e-06	1.02099e-05
CHPF2	4250.21	1.52009	0.0807112	9.4606e-81	5.88257e-79
MMP24	103.588	1.52002	0.267075	2.36557e-09	1.14581e-08
RP11-466P24.5	43.2848	1.51772	0.494948	0.00039027	0.00105836
CRY2	2090.26	1.51696	0.111199	4.72293e-43	1.13245e-41
LIN28A	17.4326	1.51678	0.643585	0.00278088	0.00651381
GATA6	402.036	1.51634	0.147795	2.18294e-25	2.74446e-24
RNF215	821.635	1.51517	0.153687	1.31221e-23	1.52148e-22
GAS2	24.7113	1.51504	0.570286	0.00123871	0.00309223
ACAP1	168.183	1.51466	0.408595	3.78541e-05	0.000118836
MCF2L2	106.556	1.51444	0.412934	4.31974e-05	0.000134574
TEAD3	2879.95	1.51262	0.0693211	3.59203e-106	3.74367e-104
ABC7-42404400C24.1	342.998	1.51227	0.270642	4.72599e-09	2.23195e-08
NLRC5	95.7593	1.51127	0.471369	0.000243561	0.000681875
MYO1B	15912.1	1.51115	0.0641149	1.80572e-123	2.4904e-121
PDE11A	60.2222	1.51102	0.383814	1.39266e-05	4.61947e-05
ARFGEF3	4438.24	1.50994	0.0941127	1.13048e-58	4.21473e-57
FAM183A	19.7956	1.508	0.685489	0.004037	0.00917831
PDGFRL	270.045	1.50788	0.254816	6.67852e-10	3.38783e-09
ARHGAP4	663.622	1.50568	0.173367	7.92488e-19	7.28287e-18
PREX1	129494	1.50236	0.128381	2.71707e-32	4.6233e-31
ZNF185	2581.35	1.49838	0.0937505	3.68337e-58	1.35671e-56
ARID3B	510.952	1.49596	0.166047	4.01475e-20	3.95503e-19
DTX2P1	59.957	1.49578	0.375151	1.30078e-05	4.32879e-05
PLEKHA7	2126.69	1.49553	0.0984124	8.39204e-53	2.67249e-51
SLC26A11	1833.65	1.49483	0.112474	6.00977e-41	1.36095e-39
ATP9A	19400.4	1.49451	0.0376757	0	0
NOL4L	553.86	1.49239	0.22662	9.85345e-12	5.75978e-11
RNF213	26396.5	1.4916	0.170417	4.73395e-19	4.39892e-18
TTLL3	1120.25	1.49118	0.145519	2.65465e-25	3.31705e-24
RASSF4	192.596	1.48876	0.396209	3.6415e-05	0.000114475
C10orf55	32.84	1.48856	0.451895	0.000190961	0.000543492
TSNAXIP1	63.523	1.48722	0.352967	4.89958e-06	1.71024e-05
AGR2	2132.2	1.48521	0.237939	8.17938e-11	4.4733e-10
BEX4	236.416	1.48418	0.24946	5.13068e-10	2.6237e-09
LHFPL2	1151.29	1.48264	0.156624	6.50286e-22	7.00011e-21
SHC4	51.1027	1.48238	0.641122	0.0032453	0.00751812
OR2A9P	155.021	1.48053	0.360078	7.91888e-06	2.70546e-05
RAB32	1807.81	1.48052	0.177438	1.5912e-17	1.36326e-16
ARNTL2	991.83	1.48039	0.213182	7.89187e-13	4.98487e-12
EPHA10	625.066	1.47936	0.243845	2.82584e-10	1.47929e-09
TMEM266	175.583	1.47808	0.28631	4.86666e-08	2.08964e-07
MXRA5	52.0795	1.47723	0.574207	0.00169025	0.00411854
IFNLR1	377.611	1.47546	0.195959	1.12455e-14	8.10519e-14
DPYD	555.082	1.47443	0.129442	9.69848e-31	1.5483e-29
DKK1	6583.7	1.4727	0.131291	7.29566e-30	1.12742e-28
CARD14	182.771	1.47225	0.257638	2.28498e-09	1.10823e-08
C3orf52	720.265	1.47161	0.120872	9.97465e-35	1.87464e-33
MYO6	10341.6	1.4716	0.0593334	1.97476e-136	3.48298e-134
ACKR2	52.2388	1.47101	0.617609	0.0026556	0.0062459
CARNS1	200.649	1.47098	0.364151	9.86785e-06	3.33222e-05
FBXL18	5881.14	1.46933	0.0948704	9.71837e-55	3.27691e-53
TMPRSS6	186.835	1.46905	0.387515	2.91428e-05	9.28066e-05
PLPP1	397.015	1.46777	0.173621	6.689e-18	5.81224e-17
EPS8L1	3139.96	1.46727	0.0997266	4.72198e-50	1.39928e-48
CCDC154	76.8947	1.46699	0.42577	0.00010635	0.00031353
FNIP2	733.423	1.46481	0.184495	4.21122e-16	3.33678e-15
STBD1	585.74	1.46424	0.184147	4.00616e-16	3.17842e-15
PFN1P8	39.793	1.46142	0.529976	0.0010333	0.00261504
SYT14	20.2426	1.46122	0.558499	0.00149563	0.00367802
MXD1	1683.46	1.46114	0.144976	1.57055e-24	1.89531e-23
ARNT2	3192.02	1.46101	0.0938891	3.12655e-55	1.06401e-53
SLC9A1	2819.68	1.45952	0.101117	7.17846e-48	2.00723e-46
LMBR1L	988.969	1.45768	0.185786	9.64208e-16	7.4595e-15
MYPN	274.735	1.45707	0.19659	2.90415e-14	2.03557e-13
RIMKLA	383.783	1.45662	0.31974	1.05182e-06	3.94872e-06
RP11-1023L17.1	964.991	1.45602	0.174802	1.83698e-17	1.56724e-16
MAPK8IP2	256.694	1.45569	0.20025	6.85878e-14	4.70496e-13
HTRA1	312.355	1.45518	0.287812	8.93419e-08	3.73643e-07
CDK14	341.797	1.45477	0.311554	5.98695e-07	2.30808e-06
RP11-529F4.1	18.5668	1.45379	0.65853	0.00421296	0.0095547
CDC14B	593.572	1.45309	0.152746	3.91171e-22	4.23819e-21
SPOCD1	182.58	1.45083	0.338882	3.88926e-06	1.37258e-05
CNTN5	137.36	1.44993	0.244376	5.40522e-10	2.76178e-09
AFAP1	2722.77	1.44967	0.0767743	3.75265e-80	2.3099e-78
ADAMTSL4	354.083	1.44891	0.273846	2.84907e-08	1.24371e-07
BATF	1329.92	1.44793	0.186456	1.88131e-15	1.42835e-14
GCNT1P5	121.416	1.44776	0.27457	2.92786e-08	1.27658e-07
TEX22	102.45	1.44733	0.305207	4.15841e-07	1.63091e-06
GOLGA8B	2131.14	1.44679	0.317675	1.13733e-06	4.25148e-06
CALD1	2630.92	1.44623	0.140965	2.5549e-25	3.19676e-24
RIPK4	1088.8	1.4459	0.158327	1.5472e-20	1.55764e-19
FRAS1	1785.05	1.44566	0.142744	9.77152e-25	1.19334e-23
KRT16	293.084	1.44558	0.229495	7.10863e-11	3.90166e-10
HERC2P4	30.4173	1.44495	0.530823	0.00115697	0.0029004
ZNF462	1303.31	1.4449	0.235262	1.85694e-10	9.86614e-10
RP11-309L24.4	87.3925	1.4446	0.266439	1.60611e-08	7.17685e-08
COCH	413.013	1.44454	0.303513	4.31025e-07	1.68866e-06
HERC2P3	195.133	1.44349	0.330416	2.54354e-06	9.16262e-06
RASGEF1A	74.1716	1.44271	0.435083	0.000170697	0.000488776
CES4A	252.104	1.44055	0.319538	1.32642e-06	4.91923e-06
ARSA	621.2	1.43961	0.144341	4.68575e-24	5.54164e-23
ST3GAL4	1887.77	1.43958	0.0884626	3.91644e-60	1.5156e-58
TNFAIP1	4698.34	1.4394	0.0766562	2.66966e-79	1.62151e-77
EPS8L2	9456.54	1.43884	0.104504	9.52862e-44	2.32734e-42
RP11-434B12.1	178.407	1.43872	0.304911	4.85929e-07	1.88883e-06
AKR1D1	59.5379	1.43846	0.535385	0.00130804	0.00325291
SLC22A23	2191.4	1.43794	0.118249	1.16596e-34	2.17793e-33
MBOAT7	8308.22	1.43714	0.0887663	1.41217e-59	5.37414e-58
CAMK1D	1574.11	1.43695	0.12951	3.19342e-29	4.76234e-28
DTX3L	3492.09	1.43621	0.0818997	1.81515e-69	8.85512e-68
STRA6	48.411	1.43425	0.49431	0.000726128	0.00188419
HIF3A	87.8088	1.43276	0.325421	2.31818e-06	8.38374e-06
PCDHA9	40.3518	1.43184	0.536746	0.00138232	0.00342369
SLC44A3	67.8478	1.43017	0.508055	0.000822391	0.00211395
PCSK1N	3100.8	1.4298	0.185362	2.90317e-15	2.17536e-14
ZNF704	1848.95	1.4294	0.148226	1.26153e-22	1.40159e-21
TLCD2	678.396	1.42882	0.102783	1.30247e-44	3.29079e-43
SHH	136.027	1.42655	0.392067	5.02192e-05	0.000154585
ERICH1	1352.23	1.42507	0.203222	5.47691e-13	3.50901e-12
C11orf95	1054.53	1.42372	0.190672	1.88341e-14	1.33749e-13
SYDE1	146.505	1.42363	0.312026	9.93798e-07	3.74087e-06
AC090958.5	36.1551	1.42213	0.439872	0.000243404	0.000681539
PALM3	804.369	1.4221	0.128614	4.11729e-29	6.11031e-28
ADAP1	2221.61	1.42041	0.127783	2.46795e-29	3.69548e-28
GIPR	77.2231	1.41972	0.387421	5.37843e-05	0.000164784
SHISA4	322.864	1.41878	0.243345	1.27356e-09	6.30184e-09
VEGFB	817.152	1.41803	0.160542	1.84716e-19	1.76105e-18
QRICH2	267.398	1.41624	0.295897	3.79192e-07	1.49645e-06
ERAP1	3562.95	1.41583	0.137968	2.57121e-25	3.21498e-24
HCN4	141.67	1.41383	0.219819	3.13145e-11	1.76522e-10
RENBP	121.629	1.41337	0.308494	9.85367e-07	3.71141e-06
IRF5	804.976	1.41292	0.136804	1.24972e-25	1.58532e-24
RAB31	571.381	1.41212	0.31157	1.41111e-06	5.21855e-06
CDRT1	72.4153	1.412	0.499233	0.00086499	0.00221568
TANC2	15772.4	1.40867	0.124212	2.08043e-30	3.27284e-29
ZFHX2	436.944	1.40867	0.1939	7.35949e-14	5.03901e-13
NUAK2	2200.13	1.40842	0.10454	5.97109e-42	1.39171e-40
TBX19	115.457	1.40839	0.231274	2.35421e-10	1.2409e-09
UQCRHL	53.1636	1.40651	0.400747	8.64929e-05	0.000257974
SLC35E2	173.328	1.40602	0.337404	7.49573e-06	2.56663e-05
PLAT	67.2176	1.40506	0.62126	0.00373551	0.00854796
SIGLEC15	128.555	1.40492	0.259613	1.46655e-08	6.58368e-08
SCX	267.27	1.40447	0.211408	7.35942e-12	4.34623e-11
RP13-104F24.1	492.641	1.40443	0.239712	7.5039e-10	3.78976e-09
TMEM150A	1040.48	1.40408	0.12349	1.39628e-30	2.21365e-29
FAM228B	400.954	1.40209	0.167833	8.17125e-18	7.07006e-17
C2orf16	58.9496	1.40206	0.466398	0.000518835	0.00138188
SLC44A2	15457.7	1.40176	0.0793484	1.92341e-70	9.6926e-69
POPDC2	32.2007	1.40164	0.619367	0.00381531	0.00871426
2021-09-05	1137.97	1.40086	0.114353	3.91672e-35	7.4373e-34
FAM65A	2357.27	1.39824	0.178057	1.00001e-15	7.72342e-15
FCHSD1	1533.41	1.39784	0.147558	6.56718e-22	7.06521e-21
PGGHG	788.642	1.39622	0.164715	3.72011e-18	3.28541e-17
CHPF	6090.63	1.39618	0.130875	2.53851e-27	3.50368e-26
LUZP2	240.248	1.39416	0.253641	8.08584e-09	3.73599e-08
ZNF641	2015.02	1.39283	0.134135	6.99947e-26	9.00991e-25
DBN1	11193.4	1.3909	0.0983624	5.39937e-46	1.4271e-44
LCAT	50.0375	1.39078	0.449743	0.000376756	0.00102474
TRIM21	666.248	1.39069	0.118083	1.23559e-32	2.13816e-31
ICA1	3584.78	1.39065	0.155161	8.20343e-20	7.95325e-19
TNFRSF10C	203.44	1.39047	0.224231	1.29916e-10	6.99044e-10
LL0XNC01-240C2.1	33.5257	1.3901	0.475128	0.00068983	0.00179943
GGT7	943.124	1.38978	0.182153	5.6809e-15	4.17989e-14
DUSP8	1382.92	1.38963	0.161428	2.2475e-18	2.00808e-17
QKI	6175.09	1.38914	0.118188	1.70919e-32	2.93556e-31
EME2	4060.99	1.38902	0.162792	3.47076e-18	3.07112e-17
PLEKHG4B	198.687	1.38817	0.266322	4.62191e-08	1.9878e-07
NKX3-1	178.266	1.38774	0.277092	1.17271e-07	4.85686e-07
ARPC4-TTLL3	118.911	1.38749	0.270762	7.04433e-08	2.97181e-07
AP006285.1	195.686	1.38715	0.26313	2.81338e-08	1.22959e-07
SYTL2	27158.5	1.38707	0.110403	8.75195e-37	1.76414e-35
BAMBI	8703.23	1.38642	0.132841	4.31499e-26	5.63344e-25
CCDC120	2199.88	1.38589	0.111038	2.41556e-36	4.77463e-35
PDLIM1	3813.01	1.38586	0.0944646	2.61531e-49	7.57861e-48
SGSM2	7761.33	1.38559	0.101873	9.93433e-43	2.35433e-41
CYB5R1	4371.6	1.3852	0.082503	7.45071e-64	3.1418e-62
SLC30A3	147.856	1.3851	0.335719	8.09182e-06	2.76197e-05
CRISPLD2	918.432	1.38408	0.112942	4.15765e-35	7.87849e-34
CTNND2	5306.16	1.38398	0.0904729	2.06077e-53	6.71417e-52
TTLL9	47.2603	1.3835	0.514132	0.00108621	0.00273901
CLDN11	50.8059	1.38333	0.430116	0.000285341	0.000790279
CA4	562.953	1.38302	0.177422	1.74468e-15	1.32957e-14
FZD2	1129.62	1.3821	0.108856	1.52611e-37	3.13476e-36
HIST2H2BE	6380.3	1.38115	0.0737564	7.90393e-79	4.73797e-77
ROBO2	145.769	1.37815	0.440898	0.000305862	0.000843038
EDN1	1030.36	1.37805	0.266733	5.55703e-08	2.36942e-07
RHOU	403.641	1.37737	0.141588	5.69881e-23	6.42886e-22
NRCAM	4626.28	1.37669	0.142689	1.27168e-22	1.41202e-21
PRKCH	2761.83	1.37646	0.129015	2.3811e-27	3.29137e-26
EHD2	656.098	1.37511	0.259437	2.72563e-08	1.19266e-07
DNAH5	287.599	1.37509	0.41129	0.000176202	0.000503596
ACAP3	3150.45	1.37373	0.149305	8.82169e-21	8.99479e-20
NPAP1	42.5038	1.37367	0.518356	0.00149171	0.00366936
ARHGEF38	161.063	1.37345	0.434956	0.000321997	0.000884852
NACC2	4225.3	1.37311	0.0896507	1.55224e-53	5.08442e-52
LYSMD4	725.146	1.3709	0.112817	8.58558e-35	1.61855e-33
CALCOCO1	2389.28	1.37037	0.0912401	1.38091e-51	4.26431e-50
TSC22D3	2415.61	1.36991	0.140576	4.64221e-23	5.24982e-22
CCDC114	98.8383	1.3699	0.333004	8.91558e-06	3.02625e-05
RNA5-8SP6	1169.35	1.36967	0.188018	1.00686e-13	6.82769e-13
SOWAHC	705.844	1.36848	0.137302	4.90152e-24	5.7819e-23
ARHGAP27	2127.49	1.36844	0.133737	3.54424e-25	4.39865e-24
TMEM88	37.3965	1.36795	0.462853	0.00064093	0.00168095
FCGR1A	118.994	1.36638	0.384368	8.46801e-05	0.000252896
ABCC10	1898.61	1.36636	0.153449	1.35715e-19	1.29928e-18
GOLGA6L5P	1228.38	1.36492	0.21784	9.19576e-11	5.00974e-10
PHACTR2	3294.16	1.36441	0.123492	5.64182e-29	8.33236e-28
PHLDA3	3875.06	1.3643	0.131949	1.16727e-25	1.48586e-24
CDHR2	193.893	1.36371	0.250452	1.07828e-08	4.91401e-08
PAK1	621.452	1.36312	0.167846	1.10978e-16	9.09184e-16
PPP2R2B	581.713	1.36178	0.161437	7.94844e-18	6.88052e-17
RAB6B	1135.54	1.36027	0.129455	2.13808e-26	2.82964e-25
RP11-722G7.1	193.84	1.35827	0.317993	4.97013e-06	1.73387e-05
RP11-358L22.2	41.1526	1.35773	0.477698	0.000932397	0.00237739
PHC1	1446.54	1.35571	0.109272	4.89863e-36	9.56928e-35
MUC20	398.408	1.3553	0.192359	4.43099e-13	2.8629e-12
ASB9	128.321	1.35354	0.316265	4.33089e-06	1.52012e-05
AJUBA	7454.91	1.3534	0.103647	1.46407e-39	3.20089e-38
AC018641.7	23.0116	1.35265	0.523674	0.0018903	0.00456835
IRF2BP2	6546.18	1.35236	0.0839738	6.22212e-59	2.334e-57
ZFP36L2	21220	1.35206	0.0481253	2.99447e-174	8.85927e-172
WTIP	1237.21	1.35089	0.142684	7.33215e-22	7.86053e-21
CRYBG3	390.099	1.34912	0.172053	1.07137e-15	8.2572e-15
RP5-1063M23.3	70.8616	1.34909	0.30459	2.339e-06	8.45216e-06
SCHIP1	146.114	1.34875	0.417925	0.000261509	0.00072801
MCC	881.166	1.34859	0.220517	2.3039e-10	1.21543e-09
GPR37	666.616	1.34827	0.133468	1.38055e-24	1.66821e-23
CTTNBP2NL	1808.44	1.34803	0.139919	1.42838e-22	1.57931e-21
RHOBTB2	2021.43	1.3477	0.0945233	8.90464e-47	2.40911e-45
LEF1	44.3262	1.34759	0.511615	0.00160714	0.00393325
GYG2	536.642	1.3472	0.124963	9.24933e-28	1.30208e-26
SPRY1	516.752	1.34678	0.200287	3.91227e-12	2.35519e-11
PITPNM1	2178.49	1.34612	0.172997	1.84425e-15	1.40097e-14
CDK6	184.114	1.3451	0.41725	0.000257952	0.000718764
OR7E14P	118.518	1.34469	0.260133	5.52168e-08	2.35599e-07
MYH14	17845.5	1.34356	0.106466	4.43366e-37	8.99631e-36
ZSWIM8	5836.61	1.34271	0.181821	3.97601e-14	2.76992e-13
MAF	306.56	1.3427	0.212202	6.11546e-11	3.38185e-10
TRIM16L	1449.84	1.34256	0.169573	3.96606e-16	3.14797e-15
YPEL2	2478.93	1.34209	0.0993858	3.84279e-42	8.99086e-41
OLFML2A	113.882	1.34181	0.264027	8.94866e-08	3.74078e-07
TRAM2	4469.5	1.34023	0.0553896	1.23984e-129	1.87954e-127
C14orf132	6197.12	1.33974	0.0881778	1.01647e-52	3.22024e-51
COL18A1	6440.65	1.33949	0.262143	8.32782e-08	3.49399e-07
ETV5	153.896	1.33921	0.424984	0.000352904	0.000964152
RHBG	467.276	1.33901	0.20948	4.34972e-11	2.43104e-10
ACVR1	1040.68	1.33831	0.10698	1.53908e-36	3.07866e-35
CACNB3	3791.53	1.33585	0.0672006	1.73639e-88	1.29474e-86
MXD4	4592.87	1.33274	0.0953163	5.38989e-45	1.38235e-43
TNFRSF11B	6263.51	1.33251	0.115512	2.29106e-31	3.76568e-30
FAM43A	191.112	1.33223	0.252902	2.72479e-08	1.19258e-07
TMEM38A	248.984	1.33182	0.182257	7.15827e-14	4.9049e-13
SLC24A2	34.8463	1.33124	0.440289	0.000537789	0.0014278
EGFL7	1747.32	1.33107	0.187771	3.58043e-13	2.33141e-12
IL11	130.135	1.33088	0.356906	4.63907e-05	0.000143692
JAG2	2833	1.33042	0.13603	3.62076e-23	4.11497e-22
SEMA5A	848.584	1.33041	0.195038	2.09104e-12	1.28037e-11
LRP2BP	169.971	1.33011	0.252999	3.46076e-08	1.50002e-07
GDNF	79.4261	1.32998	0.366158	6.11793e-05	0.000186197
RP11-927P21.5	219.618	1.32959	0.236547	4.87555e-09	2.30021e-08
RP11-793H13.10	69.7191	1.32875	0.390101	0.000143252	0.000414918
LPIN3	2510.38	1.32851	0.173863	5.67057e-15	4.17397e-14
ERV3-1	1801.21	1.32734	0.177554	2.00753e-14	1.42233e-13
AMOTL2	15099	1.32701	0.105923	1.42828e-36	2.86015e-35
CCDC65	77.5889	1.32696	0.329944	1.30882e-05	4.35317e-05
DDAH2	2636.41	1.32498	0.148994	1.57835e-19	1.50712e-18
ARHGAP30	187.781	1.32481	0.334919	1.70289e-05	5.58584e-05
CCDC184	112.188	1.3236	0.448548	0.000596973	0.00157332
SLC25A29	10115.7	1.32323	0.0679786	5.7198e-85	3.94429e-83
ANKEF1	887.143	1.32322	0.0973048	5.20549e-43	1.24491e-41
TRIM62	1081.85	1.32313	0.127614	8.89594e-26	1.13951e-24
SVIL	4798.25	1.32272	0.356682	4.89699e-05	0.00015112
GOLT1A	852.652	1.32254	0.177728	2.66938e-14	1.87531e-13
PIK3R3	7840.68	1.3218	0.0933311	3.03761e-46	8.09866e-45
LINC00933	77.7742	1.32088	0.432474	0.000465825	0.00124995
PRICKLE4	398.943	1.3206	0.30398	3.38056e-06	1.20081e-05
PLLP	434.145	1.3205	0.188017	5.52151e-13	3.53388e-12
MRC2	2247.82	1.31971	0.216589	3.00873e-10	1.571e-09
GPR143	315.181	1.31894	0.287374	1.07254e-06	4.02158e-06
COL19A1	42.1868	1.31866	0.455809	0.000842133	0.00216166
LGALS3	5338.87	1.31741	0.138326	4.50131e-22	4.85977e-21
ANK2	146.047	1.3169	0.496006	0.00167151	0.00407611
SLFN5	309.684	1.31676	0.269092	2.06509e-07	8.37497e-07
FAM47E-STBD1	476.516	1.31632	0.378883	0.00011943	0.000349785
PACS1	9440.45	1.3159	0.0605778	3.47832e-105	3.52502e-103
ZDHHC8P1	138.14	1.31564	0.312467	7.73416e-06	2.64432e-05
AKAP2	185.437	1.31475	0.506921	0.00204499	0.00491178
PRRT3	1761.27	1.31452	0.111142	7.27531e-33	1.27217e-31
GAS6	362.343	1.31386	0.172624	7.18181e-15	5.25892e-14
RAB11FIP5	816.464	1.31119	0.122966	3.72697e-27	5.11323e-26
ARHGEF34P	650.651	1.31101	0.204255	3.07561e-11	1.73481e-10
SLC47A2	23.8015	1.30959	0.463314	0.00103155	0.00261133
AHR	1669.45	1.30833	0.178467	6.07374e-14	4.17581e-13
ASB16	301.413	1.30777	0.149133	3.96139e-19	3.69978e-18
TMEM256-PLSCR3	896.367	1.30676	0.137236	3.6204e-22	3.92952e-21
CD22	80.6986	1.30649	0.52973	0.00325044	0.00752788
ERBB3	16015.5	1.30638	0.113662	3.89133e-31	6.32789e-30
CCDC191	611.184	1.30565	0.213478	2.5032e-10	1.31527e-09
ZNF821	893.352	1.3052	0.142938	1.86492e-20	1.86931e-19
MECOM	354.375	1.30463	0.301789	3.76875e-06	1.33237e-05
EXOC6B	2954.66	1.30214	0.0925301	1.53544e-45	4.00064e-44
TUBB8P1	41.9164	1.30151	0.391652	0.000216443	0.000610614
ATP6V0D2	54.1533	1.30044	0.368608	9.96121e-05	0.000294898
SPINT1	10242	1.29922	0.0520212	3.24895e-138	5.90055e-136
CLN8	1855.2	1.29904	0.124853	2.65595e-26	3.49484e-25
TOX2	170.554	1.29706	0.237878	1.32127e-08	5.9592e-08
TSPAN15	5119.21	1.29613	0.115613	1.0114e-29	1.54729e-28
FAM21EP	39.0028	1.29595	0.494776	0.00184956	0.00447993
PLPPR2	1754.86	1.29572	0.117556	7.29177e-29	1.07174e-27
PIK3C2B	6989.38	1.29546	0.0812316	8.11191e-58	2.94065e-56
LYPD3	1418.39	1.29466	0.114233	2.38106e-30	3.72979e-29
ADGRG6	8215.95	1.29453	0.124969	1.05581e-25	1.34772e-24
ELL2	836.477	1.29339	0.206715	1.03803e-10	5.63332e-10
RGL4	263.872	1.29231	0.214486	4.497e-10	2.3106e-09
TCP11L2	440.27	1.29181	0.210762	2.37081e-10	1.24893e-09
ANO9	1130.03	1.29114	0.295183	3.1981e-06	1.13842e-05
CFAP74	77.56	1.29101	0.438088	0.000699635	0.00182189
FRMD4B	337.406	1.29088	0.227705	3.73352e-09	1.78065e-08
SYT7	3306.9	1.29014	0.0717193	6.70925e-73	3.5263e-71
LPCAT1	22850	1.28976	0.0902801	7.58191e-47	2.05732e-45
CST3	8215.34	1.28902	0.130075	1.05032e-23	1.22247e-22
ZNFX1	6084.64	1.28791	0.0662723	1.68721e-85	1.18124e-83
NOTCH3	9488.79	1.28697	0.0911812	8.70633e-46	2.29125e-44
GRAMD1A	3851.31	1.2869	0.0865636	1.56688e-50	4.70399e-49
FGF12	289.682	1.28643	0.258214	1.53683e-07	6.30651e-07
FBXW12	101.825	1.28628	0.288324	2.06092e-06	7.49756e-06
KLF7	1032.58	1.28619	0.176816	9.27822e-14	6.30334e-13
CHAD	57.8678	1.28475	0.481215	0.00162798	0.00398
FZD5	982.642	1.28452	0.113399	1.60614e-30	2.53978e-29
SESN2	1096.55	1.28322	0.117545	2.39571e-28	3.44392e-27
EPHA1	932.649	1.2823	0.101145	2.17092e-37	4.44929e-36
KLHL24	2254.47	1.28225	0.187125	2.0135e-12	1.23524e-11
ZDHHC14	285.249	1.2807	0.203523	8.68003e-11	4.73862e-10
ABCA10	131.624	1.27983	0.419907	0.000515842	0.00137459
TSC1	1120.08	1.27963	0.480168	0.0018508	0.00448175
VIPR2	64.716	1.27929	0.420115	0.000571023	0.00150926
USP6	116.994	1.27924	0.256955	1.68856e-07	6.90289e-07
ADAM8	424.757	1.27876	0.289405	2.64351e-06	9.50409e-06
PAWR	11831.5	1.27851	0.0869695	1.84192e-49	5.3544e-48
OSBPL7	1732.35	1.27758	0.170213	1.88899e-14	1.34094e-13
FAM118A	1662.6	1.27722	0.0984794	8.31737e-39	1.78023e-37
SH2D3A	966.174	1.2772	0.101923	1.10872e-36	2.22996e-35
SLC8B1	741.014	1.27553	0.143992	2.2999e-19	2.1836e-18
RNF222	20.9471	1.27443	0.524637	0.00322192	0.00746867
TAX1BP3	5121	1.2739	0.142752	1.30669e-19	1.25359e-18
B3GNT3	353.128	1.27243	0.197352	2.9133e-11	1.6468e-10
OPLAH	1525.08	1.27135	0.131783	1.34021e-22	1.4854e-21
SRCIN1	1124.03	1.27127	0.183103	1.06429e-12	6.65608e-12
SH3TC1	198.967	1.27005	0.325544	2.53341e-05	8.13461e-05
FAM20A	68.1185	1.27003	0.385566	0.000234808	0.000658675
TMEM158	37.8438	1.26988	0.52728	0.0034138	0.00787565
KLK6	127.445	1.26862	0.222321	3.66412e-09	1.74846e-08
EEFSEC	47.369	1.26807	0.387933	0.000246874	0.000690413
SPHK1	1942.75	1.26781	0.172983	6.7549e-14	4.63544e-13
NTN5	48.66	1.26773	0.49867	0.00242459	0.00574603
CIITA	345.028	1.26562	0.302094	7.2842e-06	2.49839e-05
DYNC1I1	46.0715	1.26442	0.424838	0.000693498	0.00180745
HOMER3	1489.31	1.26338	0.184424	2.11561e-12	1.29442e-11
DUSP3	4933.49	1.26329	0.095875	3.48581e-40	7.79759e-39
GMIP	1599.47	1.26259	0.104004	1.78088e-34	3.29967e-33
SYT10	196.154	1.2623	0.443398	0.00101771	0.00257808
CPQ	488.023	1.26229	0.144856	6.77702e-19	6.26251e-18
FCGR1B	56.4527	1.25937	0.43174	0.000682727	0.0017814
PCBP4	1396.22	1.25927	0.130798	1.73536e-22	1.91411e-21
AMPD3	159.288	1.25896	0.42519	0.000609146	0.00160332
TMEM249	25.8599	1.25882	0.430251	0.000819396	0.00210772
ARSD	3885.18	1.25788	0.0923318	6.50999e-43	1.55283e-41
SCARF1	38.8372	1.25727	0.475166	0.00185636	0.00449403
NIPAL2	2533.54	1.25705	0.131689	4.03751e-22	4.36933e-21
ATOX1	1863.35	1.25479	0.176294	3.14865e-13	2.05829e-12
ARAP2	1545.19	1.25339	0.236281	2.82174e-08	1.23266e-07
AP003419.11	498.162	1.2511	0.253044	2.11538e-07	8.56755e-07
MAP4K4	7619.18	1.25079	0.0688234	2.44492e-74	1.32684e-72
CERS2	25892.2	1.24978	0.0532657	2.98647e-122	4.028e-120
AZIN2	84.449	1.24938	0.457338	0.00151861	0.00373054
CDKN1A	9577.86	1.24907	0.130043	2.22522e-22	2.43685e-21
TAF7L	52.3581	1.24814	0.374852	0.000215719	0.000608853
PCSK4	181.727	1.24688	0.276058	1.66832e-06	6.11671e-06
H2BFM	54.222	1.2464	0.501842	0.0029575	0.00690109
TPO	423.844	1.24634	0.437147	0.00105232	0.0026606
DLX3	546.5	1.24581	0.162738	5.45141e-15	4.02233e-14
CSRP1	19641.1	1.24414	0.121799	5.1032e-25	6.29933e-24
CTSF	1222.93	1.24411	0.11949	6.58319e-26	8.48002e-25
DIO2	648.98	1.24345	0.471368	0.00218793	0.00523386
GRB7	1061.94	1.24224	0.147442	1.0513e-17	9.07908e-17
GABRB3	616.746	1.24224	0.192556	3.13487e-11	1.7666e-10
ISG20	676.31	1.2422	0.192997	3.48243e-11	1.95586e-10
SLC38A7	973.68	1.24098	0.145579	4.31342e-18	3.7966e-17
SKIL	5620.17	1.24011	0.0985546	7.9018e-37	1.59453e-35
MOSPD1	1226.17	1.23971	0.120855	3.15689e-25	3.93121e-24
DACT3	115.903	1.23946	0.357606	0.000134258	0.000390531
RP11-104N10.2	1359.92	1.23911	0.186497	8.83624e-12	5.18666e-11
PSAP	43396.6	1.23891	0.0471078	5.95082e-153	1.38172e-150
KIAA0895L	1363.46	1.23821	0.12016	1.98858e-25	2.50526e-24
LTC4S	64.3782	1.2373	0.341429	6.90474e-05	0.000208621
ARHGAP12	4481.67	1.23594	0.0793937	3.79709e-55	1.28743e-53
DIO3	94.5427	1.23576	0.309901	1.98652e-05	6.4619e-05
RP11-288H12.3	109.818	1.23538	0.343579	7.69514e-05	0.000231434
LURAP1L	870.301	1.23523	0.130089	6.64002e-22	7.13939e-21
PLPPR1	64.7848	1.23513	0.500172	0.00283554	0.00663591
CSF1	271.736	1.23455	0.23408	3.83819e-08	1.6593e-07
PNPLA7	470.118	1.23436	0.224442	1.05215e-08	4.79968e-08
ARVCF	1824.89	1.23415	0.151173	9.74836e-17	8.01498e-16
GLIS2	1427.12	1.23337	0.132374	3.48437e-21	3.62941e-20
SLC12A7	5664.82	1.23135	0.106682	2.40688e-31	3.94191e-30
PLPP2	1544.72	1.23128	0.135831	3.69083e-20	3.63788e-19
FOXP1	1650.08	1.22991	0.180043	2.46792e-12	1.50395e-11
CCDC125	2103.39	1.22939	0.0727974	2.39822e-64	1.03751e-62
FAM47E	340.872	1.22808	0.199048	1.9003e-10	1.00801e-09
NXPH1	53.5077	1.22682	0.480079	0.00231051	0.00550002
MKL1	1473.39	1.2266	0.0964491	1.3278e-37	2.73353e-36
CYP2U1	647.206	1.22541	0.117268	3.4294e-26	4.48684e-25
HERC2P2	4353.46	1.22392	0.225597	1.69731e-08	7.57143e-08
PAOX	177.163	1.22364	0.282018	3.88958e-06	1.37258e-05
ABTB1	1247.29	1.22253	0.132892	1.08429e-20	1.09824e-19
MAPK8IP1	2414.15	1.22208	0.172063	3.68733e-13	2.39591e-12
NRBP2	1485.47	1.22203	0.224521	1.50111e-08	6.72564e-08
ICA1L	504.033	1.22158	0.186634	1.22519e-11	7.11193e-11
AC000095.9	30.6382	1.22154	0.424237	0.000973514	0.002475
MTAP	223.67	1.22148	0.221465	9.60926e-09	4.39338e-08
AXIN2	143.882	1.22105	0.355686	0.000160642	0.00046193
OR2A20P	56.8466	1.22087	0.350259	0.000130134	0.000379137
HLA-DQA1	580.007	1.22066	0.188818	2.97861e-11	1.68216e-10
OASL	466.773	1.22011	0.220012	8.61559e-09	3.96975e-08
LFNG	4765.68	1.21918	0.1174	9.1642e-26	1.17142e-24
TMEM51	535.043	1.21868	0.138185	3.54797e-19	3.32212e-18
PTRF	1053.48	1.2185	0.157737	4.01136e-15	2.99229e-14
SEMA4B	3629.4	1.21844	0.0765581	1.54056e-57	5.53004e-56
SGK223	1301.09	1.2183	0.113476	2.02536e-27	2.81023e-26
JAK3	181.593	1.21769	0.200473	3.59357e-10	1.86311e-09
CSRP2	359.48	1.21761	0.196875	1.66709e-10	8.90706e-10
GDPD5	533.704	1.21622	0.17754	2.24243e-12	1.36973e-11
RALGPS1	1436.5	1.21526	0.172477	5.50833e-13	3.52668e-12
PINK1	1917.6	1.21501	0.126596	2.52625e-22	2.75992e-21
TCAF2	155.371	1.21474	0.235885	7.12329e-08	3.00373e-07
MTRNR2L10	85.8716	1.21469	0.34766	0.000142775	0.000413667
MBOAT2	3306.41	1.21365	0.108156	9.9502e-30	1.52351e-28
FSTL4	188.143	1.2117	0.326542	5.12565e-05	0.000157487
EFNA2	56.2665	1.21147	0.385091	0.000429318	0.0011574
HERC3	1175.07	1.21095	0.181869	6.01079e-12	3.57857e-11
CUEDC1	4353.99	1.2108	0.0947046	6.09584e-38	1.26775e-36
HLA-A	6167.58	1.21006	0.11591	5.19364e-26	6.72789e-25
CDSN	238.498	1.20954	0.282668	5.58907e-06	1.94057e-05
AUTS2	285.975	1.20945	0.357555	0.000202206	0.000573359
STAT3	9165.39	1.20937	0.0472454	5.25006e-145	1.04676e-142
RAB19	79.7662	1.20775	0.329425	6.55459e-05	0.000198696
NBEAL2	6128.15	1.20713	0.117559	3.0051e-25	3.74474e-24
GTF2IRD2	579.514	1.20712	0.208429	2.06269e-09	1.00361e-08
PHC1P1	263.392	1.20381	0.168741	2.38574e-13	1.57643e-12
TMEM8A	4632.1	1.20375	0.0979951	3.48804e-35	6.63705e-34
PTGER4	812.449	1.20371	0.205927	1.45082e-09	7.14235e-09
ZNF467	2144.13	1.20328	0.118156	7.13761e-25	8.75168e-24
STPG1	354.033	1.20165	0.190722	9.72565e-11	5.28429e-10
AF011889.5	410.544	1.20127	0.300929	2.00891e-05	6.53243e-05
CCDC148	69.7088	1.19999	0.349778	0.00016219	0.000465945
PANX2	675.32	1.19819	0.173365	1.43329e-12	8.87004e-12
CDC42BPG	5991.98	1.19789	0.112353	4.86028e-27	6.62349e-26
CAPS	464.316	1.1978	0.255322	6.89688e-07	2.64167e-06
SP100	710.345	1.19764	0.185876	3.59583e-11	2.01646e-10
VPS54	3561.7	1.19717	0.088479	3.3549e-42	7.85939e-41
TMCC2	175.984	1.19571	0.220384	1.73178e-08	7.71769e-08
ZNF211	823.408	1.1957	0.121136	1.86152e-23	2.1435e-22
RRAS	763.127	1.19541	0.184857	2.5946e-11	1.47073e-10
TMC6	3504.96	1.19541	0.114403	4.66904e-26	6.09134e-25
VPS8	2748.86	1.19534	0.190563	1.09176e-10	5.90915e-10
LMTK3	672.035	1.19524	0.118537	2.35651e-24	2.83075e-23
PLXNB1	6037.66	1.1938	0.168967	4.95913e-13	3.18953e-12
TUBA4A	246.408	1.19336	0.270793	2.98063e-06	1.06473e-05
FLT3LG	101.346	1.19137	0.251845	6.41448e-07	2.4641e-06
NOX5	471.39	1.19119	0.246804	4.05721e-07	1.59429e-06
FMNL1	571.257	1.19117	0.20164	7.22362e-10	3.65626e-09
COL9A2	683.661	1.19091	0.192875	1.6869e-10	9.00283e-10
ESAM	81.4473	1.19056	0.305899	2.75865e-05	8.81105e-05
DYRK1B	1310.33	1.19	0.118278	2.53427e-24	3.03831e-23
GRIN1	425.17	1.18894	0.320896	5.68629e-05	0.000173724
FAM89A	321.906	1.18849	0.175066	3.38709e-12	2.04912e-11
TRIM5	425.142	1.18809	0.193001	2.28332e-10	1.20561e-09
RDH5	32.2496	1.18718	0.474172	0.00285674	0.00668041
ETV4	146.033	1.18608	0.25042	6.18972e-07	2.38125e-06
TFAP2A	4393.41	1.18555	0.128553	9.04294e-21	9.21526e-20
ADGRG2	78.6719	1.1851	0.269018	3.10643e-06	1.10729e-05
GABBR1	1573.99	1.18407	0.240652	2.59239e-07	1.04099e-06
IL4R	1413.7	1.1834	0.11237	1.91456e-26	2.54116e-25
ELF3	8675.12	1.18251	0.141258	1.83642e-17	1.56724e-16
C19orf33	1786.97	1.18156	0.238708	2.26165e-07	9.13775e-07
ABCC1	7081.41	1.18051	0.111217	8.19926e-27	1.10832e-25
DTX2	534.592	1.17983	0.177136	8.30601e-12	4.88324e-11
ZNF83	1946.58	1.17978	0.168892	8.77762e-13	5.52533e-12
PROM2	4449.64	1.1787	0.0943822	2.80737e-36	5.51935e-35
DNAH10	353.271	1.17839	0.228314	7.23663e-08	3.05013e-07
GLCCI1	1556.82	1.1752	0.138421	6.61848e-18	5.75369e-17
CD83	90.6029	1.1751	0.250919	8.13133e-07	3.09061e-06
ZBTB42	3484.97	1.17445	0.140244	1.75311e-17	1.49847e-16
PLEC	34420.3	1.17394	0.106263	7.32632e-29	1.07595e-27
METRNL	8232.16	1.17347	0.148689	9.56414e-16	7.40232e-15
LRRC10B	131.777	1.17346	0.249641	7.93175e-07	3.01788e-06
RP11-226E21.4	72.2562	1.17342	0.299165	2.4821e-05	7.97499e-05
TMEM184A	5389.69	1.17331	0.0846547	3.60064e-44	8.93728e-43
SCNN1G	37.1908	1.17176	0.484478	0.00387614	0.00884109
ZNF225	294.081	1.1717	0.196251	7.50205e-10	3.78976e-09
ABHD12B	60.6987	1.17077	0.459231	0.00266391	0.00626463
GOLGA8A	5150.55	1.17077	0.267881	3.7691e-06	1.33237e-05
FAM174B	4293.82	1.17057	0.0916523	7.52021e-38	1.55692e-36
HDAC7	3930.1	1.16979	0.0697159	1.1332e-63	4.75657e-62
CDH3	6183.74	1.16896	0.0535604	4.45252e-106	4.61427e-104
CAST	12123.5	1.1688	0.0790463	5.86093e-50	1.73398e-48
HCN2	1435.42	1.16851	0.144669	2.12086e-16	1.71077e-15
SH3BGRL	5784.31	1.16777	0.125013	3.21054e-21	3.35369e-20
SIPA1L2	1636.81	1.16734	0.108634	1.98767e-27	2.76001e-26
CRLF1	223.288	1.16668	0.235803	2.25176e-07	9.10183e-07
TES	5233.95	1.16651	0.0734817	3.18269e-57	1.12921e-55
NEBL	6320.48	1.16565	0.0949528	3.97595e-35	7.54196e-34
NR2F2	6457.87	1.16489	0.157196	4.11003e-14	2.8622e-13
MIDN	7241.95	1.16396	0.0789185	1.03279e-49	3.02627e-48
LACC1	1027.74	1.16285	0.114224	6.56391e-25	8.05363e-24
SNTB1	584.427	1.1628	0.208782	8.07128e-09	3.73019e-08
ARHGAP29	1986.67	1.16261	0.0812228	6.19356e-47	1.68558e-45
FAM193B	3509.86	1.16121	0.161231	1.94046e-13	1.29244e-12
DMPK	1983.2	1.16034	0.145708	5.42497e-16	4.26716e-15
CC2D1B	2084.03	1.15878	0.144414	3.35756e-16	2.67889e-15
AP5B1	2459.77	1.15728	0.0987531	2.3269e-32	3.97044e-31
TMEM178B	1471.94	1.15671	0.135725	4.54361e-18	3.98772e-17
FLNA	60725	1.15606	0.0708651	2.6022e-60	1.00914e-58
CDH24	1366.2	1.15569	0.108172	4.06007e-27	5.54947e-26
MAFF	480.133	1.15145	0.223374	7.81967e-08	3.28982e-07
FLCN	3138.46	1.15096	0.11618	1.2895e-23	1.4961e-22
TAPBP	6167.87	1.1505	0.0786527	6.6955e-49	1.916e-47
SNN	2027.73	1.15018	0.125204	1.36415e-20	1.37865e-19
SH3GLB2	7689.61	1.1501	0.0755189	7.53457e-53	2.40359e-51
CD63	15467.4	1.14993	0.119438	2.0371e-22	2.23886e-21
CBARP	387.245	1.14965	0.214516	2.62722e-08	1.15152e-07
SH3BP4	5539.63	1.14961	0.0714999	1.25357e-58	4.66415e-57
ADCK5	480.791	1.14654	0.174248	1.41526e-11	8.16869e-11
NUDT14	1484.21	1.14495	0.169218	4.33719e-12	2.60331e-11
FAM160B2	2419.71	1.14489	0.149934	7.42339e-15	5.42715e-14
RFTN2	177.204	1.14272	0.327147	0.000128477	0.000374489
PLEKHB1	698.42	1.14108	0.225135	1.24589e-07	5.14601e-07
UPK3BL	1170.93	1.14068	0.146341	1.83371e-15	1.3945e-14
PNRC1	2723.61	1.13977	0.065468	1.24814e-68	5.91594e-67
SLC22A17	297.232	1.13955	0.255771	2.62389e-06	9.43726e-06
NHSL2	122.03	1.13859	0.478044	0.00441584	0.00998026
FAM214A	1936.85	1.13844	0.151171	1.53415e-14	1.09541e-13
ZC3H12A	1753.84	1.13734	0.196021	2.13693e-09	1.03835e-08
SLC22A18	660.804	1.1372	0.194966	1.77961e-09	8.71654e-09
CSPG5	184.53	1.13686	0.200835	4.91691e-09	2.31853e-08
ECHDC2	2020.31	1.13652	0.1671	3.46024e-12	2.09062e-11
EBF3	42.3433	1.13491	0.457901	0.00339499	0.00783621
FOXP4	3125.07	1.13489	0.100776	6.91185e-30	1.06901e-28
ABCA4	214.64	1.13455	0.429212	0.00252776	0.00597355
PCDHGB5	2137.31	1.13423	0.097005	2.07536e-32	3.55447e-31
PRKCA	969.86	1.13265	0.245622	1.27571e-06	4.74362e-06
FAM63A	1183.46	1.13251	0.104866	1.10075e-27	1.54187e-26
PRICKLE2	665.894	1.13121	0.212229	3.32913e-08	1.44604e-07
LTBP1	7745.82	1.13118	0.102998	1.59244e-28	2.31459e-27
GAB1	1692.98	1.13055	0.125817	6.69279e-20	6.52316e-19
ST3GAL5	218.249	1.12977	0.386147	0.000971291	0.0024697
NAV1	201.271	1.12941	0.336235	0.000239341	0.000670981
KIF13B	1045.34	1.12871	0.122357	9.47303e-21	9.63748e-20
GALNT18	944.934	1.12785	0.106841	1.69724e-26	2.26253e-25
ZBTB4	2590.67	1.12771	0.082625	6.74736e-43	1.6032e-41
TEC	178.393	1.12761	0.336911	0.000242082	0.000677941
DAPK2	514.054	1.12759	0.121195	4.81428e-21	4.98073e-20
TRPM4	3077.99	1.12743	0.170962	1.42479e-11	8.21853e-11
DNAJB9	1700.41	1.12716	0.133289	7.77071e-18	6.72985e-17
RP4-669L17.10	666.199	1.1271	0.206015	1.36079e-08	6.12963e-08
TPK1	182.229	1.12583	0.206989	1.47814e-08	6.63246e-08
ZNF433	471.08	1.12551	0.138154	1.33004e-16	1.08479e-15
DNASE1	2450.63	1.12531	0.14528	2.89395e-15	2.17022e-14
NHS	1239.57	1.12525	0.284533	2.46596e-05	7.92453e-05
VPS13C	3490.49	1.12402	0.177904	8.91464e-11	4.86092e-10
MICE	56.7035	1.12343	0.326194	0.000173503	0.000496344
MEF2D	3582.03	1.12316	0.07851	5.48517e-47	1.49501e-45
ZSWIM6	1651.8	1.12283	0.0947054	6.70412e-33	1.17341e-31
RP1-34B20.21	181.444	1.12277	0.250927	2.46193e-06	8.88261e-06
C8orf58	437.551	1.1218	0.132568	9.00891e-18	7.79115e-17
MAP3K5	813.331	1.12137	0.137402	1.04325e-16	8.55827e-16
RILPL2	1218.07	1.12123	0.113508	1.76861e-23	2.03907e-22
CACNA1H	6341.88	1.12114	0.0982441	1.29782e-30	2.06649e-29
ANKDD1A	611.156	1.12111	0.148196	9.45734e-15	6.84593e-14
POLR2J2	158.682	1.12045	0.249896	2.74218e-06	9.83763e-06
ZNF319	533.266	1.12013	0.164975	3.65937e-12	2.20802e-11
DGCR5	235.291	1.12001	0.206173	1.91323e-08	8.49741e-08
BNIPL	282.464	1.11999	0.314358	0.000110138	0.000324018
CSRNP2	2395.33	1.11953	0.0946714	9.42586e-33	1.64352e-31
LINC01125	339.462	1.11939	0.189151	1.08963e-09	5.43275e-09
CLUHP3	1713.6	1.11919	0.127069	4.36398e-19	4.06751e-18
CORO7	1494.69	1.11881	0.156251	2.77788e-13	1.82633e-12
HIST2H4A	2349.09	1.11701	0.234969	6.65784e-07	2.55384e-06
DMRTA1	500.706	1.117	0.154618	1.51181e-13	1.01319e-12
MAN2B1	2777.42	1.11644	0.0939043	4.73183e-33	8.30583e-32
HIST2H2BF	1005.59	1.11486	0.182105	1.94921e-10	1.03277e-09
TFEB	204.024	1.11477	0.286984	3.07228e-05	9.7601e-05
MAPK8IP3	3781.37	1.11474	0.168735	1.3403e-11	7.75557e-11
ARRDC2	995.885	1.11472	0.185053	5.75111e-10	2.93198e-09
VAMP8	5764.48	1.11466	0.146068	8.1336e-15	5.92042e-14
EXOC3L1	112.245	1.11422	0.294303	5.10854e-05	0.000156988
IGSF3	10144.6	1.11403	0.0860837	9.05882e-39	1.92768e-37
CEBPD	1278.66	1.11388	0.172205	3.54713e-11	1.99097e-10
FLT1	45.8894	1.1138	0.385228	0.00113233	0.00284292
SPAG4	206.166	1.11243	0.236183	9.37918e-07	3.54215e-06
HIC1	113.031	1.1107	0.383319	0.00109762	0.00276523
TBC1D1	2156.12	1.1102	0.129376	3.28572e-18	2.913e-17
FAM83G	3698.26	1.11008	0.0885274	1.57635e-36	3.14635e-35
TNFSF9	57.6721	1.10938	0.388336	0.00123769	0.0030901
CEACAM19	224.525	1.10895	0.246955	2.2358e-06	8.10501e-06
SP6	908.994	1.10775	0.128984	2.0145e-18	1.80606e-17
APOL3	486.676	1.10664	0.185867	8.80517e-10	4.42502e-09
FAM161B	320.751	1.1063	0.27583	1.91518e-05	6.24426e-05
DLX4	212.468	1.10569	0.220866	1.76322e-07	7.19847e-07
COBLL1	1533.96	1.10496	0.170721	2.68474e-11	1.51948e-10
TBC1D8	1497.88	1.10469	0.144904	8.52695e-15	6.1969e-14
DTNA	6930.42	1.10447	0.0697628	6.65601e-57	2.33444e-55
SIPA1	447.899	1.10431	0.202867	1.32277e-08	5.96448e-08
DLL1	801.72	1.10327	0.113047	7.36643e-23	8.26436e-22
GPR39	155.711	1.10268	0.271908	1.5499e-05	5.11328e-05
TSPAN10	98.1303	1.10244	0.274921	1.94244e-05	6.32749e-05
ZKSCAN1	10819.7	1.10238	0.103749	8.02766e-27	1.08592e-25
VPS18	2133.76	1.10232	0.110003	4.34584e-24	5.1496e-23
RAB30	1146.31	1.10161	0.192635	3.4402e-09	1.64418e-08
TMEM35B	264.037	1.10122	0.259057	6.31637e-06	2.17989e-05
ZNF396	148.646	1.10091	0.319709	0.000180356	0.000514825
TSPAN14	6882.33	1.10089	0.0750218	3.41455e-49	9.84796e-48
SLC39A13	1950.71	1.09934	0.112181	2.76509e-23	3.15423e-22
USP32P3	100.835	1.09885	0.357199	0.000651956	0.00170816
SDSL	678.327	1.09869	0.22266	2.7394e-07	1.09642e-06
PLEKHM1	1450.43	1.09857	0.185464	1.03541e-09	5.17789e-09
RHOC	12286.5	1.0985	0.120823	3.4659e-20	3.41985e-19
CACNB2	118.405	1.09767	0.443891	0.00353558	0.00812697
CLIP2	644.813	1.09626	0.225677	4.05213e-07	1.59264e-06
DSEL	590.722	1.0959	0.137739	4.90322e-16	3.86505e-15
TEPSIN	1457.48	1.09579	0.0969327	4.47241e-30	6.96413e-29
GATA2	2445.32	1.09551	0.089177	3.80001e-35	7.22317e-34
JUNB	10834.2	1.0954	0.123341	2.34926e-19	2.22931e-18
IFNGR1	1642.82	1.09431	0.0919867	4.40902e-33	7.76148e-32
WNK2	1011.7	1.09415	0.201283	1.899e-08	8.44037e-08
TRIO	12990.5	1.09268	0.125919	1.45181e-18	1.31315e-17
STK36	1977.79	1.09234	0.203697	2.8546e-08	1.24582e-07
PHLDB3	983.069	1.09199	0.184429	1.09652e-09	5.46563e-09
PARP12	1329.14	1.09025	0.120946	7.15871e-20	6.96617e-19
RAB4B	529.064	1.08978	0.17272	1.05498e-10	5.71853e-10
MYL12A	24463.6	1.08886	0.0893671	1.38568e-34	2.58046e-33
CPEB2	947.788	1.08848	0.144302	1.56166e-14	1.11461e-13
LRRC8A	2928.57	1.08823	0.0973682	1.92605e-29	2.91017e-28
PLXNB2	18510	1.08781	0.0775898	4.2449e-45	1.09053e-43
HID1	8916.11	1.08748	0.0762469	1.3461e-46	3.62578e-45
FNBP1	3229.1	1.08732	0.152045	3.0317e-13	1.98538e-12
MTRNR2L11	674.86	1.0872	0.359504	0.000784458	0.0020241
USP43	1007.58	1.08656	0.107911	2.61434e-24	3.12817e-23
SLC22A4	269.889	1.08611	0.210606	9.62362e-08	4.00831e-07
AAK1	1810.14	1.08492	0.0804487	6.87819e-42	1.59907e-40
RP11-196G18.22	7590.29	1.08437	0.123015	4.40566e-19	4.10427e-18
SEC61A2	740.623	1.08424	0.192999	6.75312e-09	3.14477e-08
NPTXR	1436.02	1.08381	0.0761015	1.77608e-46	4.76295e-45
RHPN1	5707.17	1.08297	0.117173	8.72573e-21	8.90685e-20
TPST1	239.351	1.08209	0.217668	2.40925e-07	9.70843e-07
SEZ6L2	2956.97	1.08145	0.101399	5.20103e-27	7.08259e-26
DDX60	848.119	1.08134	0.192807	8.18328e-09	3.7791e-08
OCLN	5842.32	1.08133	0.0673526	1.96658e-58	7.27278e-57
FAM210B	4960	1.08022	0.0950044	2.16104e-30	3.39384e-29
OAS1	350.909	1.07961	0.207821	7.38201e-08	3.11069e-07
OBSL1	6540.63	1.07913	0.071263	5.50662e-52	1.712e-50
CTAGE8	161.96	1.07625	0.303675	0.000118176	0.000346333
TIMP1	2355.59	1.07587	0.123682	1.24779e-18	1.13364e-17
ATAT1	600.673	1.07516	0.172634	1.66185e-10	8.88207e-10
CLTB	8306.92	1.0746	0.143491	2.55718e-14	1.79787e-13
RNF144A	1274.92	1.07427	0.105091	3.23878e-25	4.02773e-24
HLA-F	574.819	1.07392	0.144718	4.43057e-14	3.07375e-13
CMB9-22P13.1	66.7756	1.0738	0.402424	0.00229345	0.00546561
MCOLN1	584.055	1.07254	0.147467	1.2531e-13	8.43817e-13
MAP3K8	455.834	1.07241	0.190738	6.51553e-09	3.03798e-08
MOB3C	1111.09	1.07205	0.153353	9.75314e-13	6.12049e-12
BCL2L1	5487.51	1.07191	0.11594	8.56851e-21	8.75123e-20
KIFC2	3039.05	1.07118	0.160955	1.02328e-11	5.97013e-11
PLEKHM1P1	2813.93	1.06974	0.144314	4.51812e-14	3.13093e-13
RP4-800G7.2	442.727	1.06958	0.244048	4.11173e-06	1.44624e-05
IFIT2	1616.86	1.06867	0.174945	3.43826e-10	1.78663e-09
ABCC5	9340.95	1.06793	0.154953	1.95951e-12	1.20292e-11
SLC12A5	375.779	1.06778	0.282354	5.87365e-05	0.000179119
CEP170B	7782.37	1.0665	0.0925374	3.66436e-31	5.96939e-30
SLC17A7	111.798	1.06547	0.260482	1.45271e-05	4.8056e-05
XKR6	58.5136	1.06512	0.383502	0.0016462	0.00401919
DLGAP3	113.023	1.06505	0.278779	4.39179e-05	0.000136563
EFNB2	664.08	1.06484	0.26062	1.57738e-05	5.20112e-05
MXRA7	1970.81	1.06482	0.156331	3.56538e-12	2.15343e-11
RP11-876N24.5	442.25	1.0647	0.147688	2.07347e-13	1.37903e-12
ECM1	70.703	1.06445	0.343794	0.000612161	0.00160964
DCAF5	5207.05	1.0634	0.0667987	1.68494e-57	6.03649e-56
CICP14	1371.79	1.0613	0.174817	4.62424e-10	2.37199e-09
C2CD4D	92.6514	1.05829	0.38028	0.00166207	0.00405524
MAGED4	1782.25	1.05811	0.126882	2.87216e-17	2.43232e-16
GPR137	1340.33	1.05723	0.145667	8.79086e-14	5.97889e-13
MAFK	4906.18	1.05652	0.136688	4.00656e-15	2.98992e-14
GRAMD3	741.866	1.05534	0.151149	9.36031e-13	5.88e-12
TARBP1	3654.94	1.05475	0.259951	1.78376e-05	5.83341e-05
NAGK	3048.98	1.05453	0.142873	5.89663e-14	4.05708e-13
GSTM2	463.271	1.05414	0.262998	1.79326e-05	5.86237e-05
STX3	1733.23	1.05368	0.137831	7.80858e-15	5.69288e-14
JAG1	1298.6	1.05354	0.16516	5.49861e-11	3.04993e-10
GAREM1	563.175	1.05293	0.273527	3.92946e-05	0.000123
SLC29A4	1301.77	1.05184	0.174062	5.67722e-10	2.89512e-09
FYCO1	3338.57	1.05159	0.0687503	2.74226e-53	8.87149e-52
PLEKHO2	415.986	1.05103	0.145357	1.74657e-13	1.16542e-12
HS6ST2	1152.17	1.05079	0.115119	2.51009e-20	2.49418e-19
C5orf49	80.3981	1.0505	0.348958	0.000868426	0.00222355
MYL12B	41638.6	1.05025	0.105429	8.59177e-24	1.00317e-22
CTD-2583A14.11	162.254	1.04979	0.257513	1.80923e-05	5.91353e-05
FBXL19	3616.32	1.04951	0.133646	1.53122e-15	1.17225e-14
MCTP1	164.383	1.04945	0.247189	7.32218e-06	2.51048e-05
TRIM38	118.576	1.04841	0.279254	6.19122e-05	0.000188334
ING4	943.65	1.04746	0.128697	1.50308e-16	1.22104e-15
RP11-282O18.3	168.755	1.0466	0.239898	4.24292e-06	1.49038e-05
RP11-274B21.1	487.887	1.04652	0.277936	5.83121e-05	0.000177885
PIEZO1	39836.3	1.04648	0.0955969	2.70174e-28	3.87474e-27
MYH9	46941.7	1.04548	0.0658129	3.12963e-57	1.11253e-55
SH3BGRL3	1934.78	1.04487	0.137211	1.00967e-14	7.3001e-14
EXPH5	490.89	1.0443	0.167925	1.8533e-10	9.85078e-10
POMGNT1	3483.18	1.04417	0.0911028	8.06096e-31	1.29025e-29
DOCK1	4127.24	1.04362	0.0713103	6.72216e-49	1.92063e-47
CNN2	6740.67	1.04276	0.0930491	9.28199e-30	1.42239e-28
SERHL2	87.8658	1.04245	0.40869	0.00337064	0.00778391
ATP2B1	9186.67	1.04236	0.101045	2.28513e-25	2.86704e-24
DLX1	501.388	1.04216	0.145126	4.74116e-13	3.05362e-12
FIG4	952.138	1.04145	0.152183	2.91124e-12	1.76765e-11
C3orf70	52.2136	1.04127	0.343737	0.000817766	0.00210412
AC136289.1	387.986	1.04064	0.141311	6.61151e-14	4.53873e-13
ATP7B	2854.36	1.04005	0.127614	1.34095e-16	1.0932e-15
KCNC3	2041.22	1.03834	0.172727	6.96815e-10	3.53182e-09
SMYD2	4800.29	1.03802	0.0598106	7.24896e-68	3.34931e-66
KDM5B	5199.88	1.03706	0.14001	4.9406e-14	3.41339e-13
TMEM54	2658.64	1.035	0.139285	4.1292e-14	2.87445e-13
TMEM175	641.869	1.03483	0.198791	7.46709e-08	3.14509e-07
CLIC2	86.4243	1.03334	0.324204	0.000486393	0.00130114
ESYT3	201.079	1.03322	0.339166	0.000787297	0.00203028
GP1BB	204.199	1.03275	0.271615	5.23759e-05	0.000160657
CAB39	3423.31	1.03247	0.0899064	6.13775e-31	9.89321e-30
SERPINH1	11107.5	1.03236	0.109159	1.23276e-21	1.30859e-20
ARRDC1	3920.78	1.03168	0.086345	2.5451e-33	4.50625e-32
HIST1H2AE	254.774	1.0313	0.178347	3.29953e-09	1.57818e-08
INPP4A	3488.83	1.0298	0.140261	8.08084e-14	5.51029e-13
MMP15	2169.83	1.02959	0.110161	3.46306e-21	3.61131e-20
HIST1H4H	1029.54	1.02944	0.217718	8.49129e-07	3.21743e-06
TUBB4A	110.291	1.02802	0.322383	0.00048296	0.00129233
ORAI3	926.963	1.02781	0.140976	1.13976e-13	7.70896e-13
ABHD11-AS1	41.0553	1.0278	0.414407	0.00416339	0.00944928
SLC12A9	3171.1	1.02677	0.108827	1.53241e-21	1.61918e-20
SNED1	305.354	1.02675	0.331958	0.000707604	0.00184134
ITPKC	2778.61	1.02632	0.146865	1.06483e-12	6.6572e-12
TCTA	1118.38	1.02578	0.122529	1.46738e-17	1.26012e-16
ZBTB46	1127.26	1.02568	0.179457	4.29815e-09	2.03671e-08
SIM2	551.905	1.0253	0.121733	1.4895e-17	1.27732e-16
SPATA13	2570.21	1.02506	0.129212	8.38204e-16	6.5149e-15
SPATA24	177.526	1.02465	0.216078	7.48488e-07	2.85556e-06
TMOD2	1265.14	1.02417	0.147496	1.44385e-12	8.93237e-12
BCL9	2928.83	1.02354	0.10606	1.54316e-22	1.70314e-21
C4orf48	185.815	1.02342	0.294766	0.000182317	0.000520181
VASH2	514.983	1.02142	0.191197	3.52078e-08	1.52531e-07
HIST2H4B	4078.07	1.02137	0.087845	1.18029e-31	1.95928e-30
DENND6B	442.963	1.02117	0.156002	2.30966e-11	1.31408e-10
SORBS1	144.965	1.02098	0.319084	0.000488152	0.00130546
ADAMTS17	162.893	1.02075	0.325404	0.000555458	0.00147066
SDHAP3	186.86	1.02056	0.265314	4.27065e-05	0.00013318
LRSAM1	2005.61	1.02052	0.0947436	1.09188e-27	1.53122e-26
RABEP2	2089.24	1.02034	0.100499	1.28002e-24	1.5539e-23
CNKSR1	754.304	1.02011	0.15502	1.79804e-11	1.03112e-10
ZNF547	97.0279	1.01956	0.366552	0.00180171	0.00436748
FURIN	6019.07	1.01747	0.116683	1.11047e-18	1.0139e-17
PDP1	1546.57	1.01696	0.116774	1.0446e-18	9.55667e-18
AOX1	137.543	1.01455	0.317959	0.000495417	0.00132393
N4BP2L1	691.475	1.01428	0.146289	1.53911e-12	9.5057e-12
LRP10	12011.4	1.01399	0.0805273	9.39093e-37	1.89086e-35
TUBG2	874.758	1.01337	0.16476	2.97764e-10	1.55565e-09
CXorf23	1001.38	1.01275	0.169041	8.1746e-10	4.11828e-09
CD27	227.098	1.01261	0.217297	1.19082e-06	4.4424e-06
RAP1GAP2	2167.1	1.01244	0.124886	2.03178e-16	1.64036e-15
MFSD6	2752.95	1.01229	0.107545	1.92879e-21	2.02982e-20
PCP2	40.9392	1.01218	0.40971	0.00440399	0.00995592
B4GALNT4	4399.93	1.01171	0.115298	6.93698e-19	6.40066e-18
IRGQ	2528.5	1.00989	0.101085	6.50445e-24	7.63347e-23
BICDL1	1341.1	1.00978	0.128392	1.4525e-15	1.11511e-14
CCNG2	5334.08	1.00923	0.0707524	1.46731e-46	3.94645e-45
NAT1	511.872	1.00857	0.166938	6.0168e-10	3.06402e-09
SLC47A1	110.138	1.00841	0.269788	6.85321e-05	0.000207132
NCOA1	2982.25	1.00809	0.0758632	1.70867e-40	3.83624e-39
ANKRD37	278.435	1.00772	0.233617	6.05082e-06	2.09376e-05
SLIT1	274.748	1.00728	0.339562	0.000981362	0.00249254
CCDC78	1521.11	1.00633	0.130117	4.36924e-15	3.25264e-14
B4GALT6	245.707	1.00584	0.238218	8.55994e-06	2.91092e-05
ARID3A	3350.49	1.00524	0.105964	9.5497e-22	1.02081e-20
CCDC69	430.786	1.00497	0.16975	1.08707e-09	5.42147e-09
CYTH3	2645.62	1.00458	0.106019	1.0753e-21	1.1461e-20
LUZP1	1771.46	1.00452	0.107487	3.47335e-21	3.61998e-20
CNTN4	547.726	1.00405	0.229376	4.50511e-06	1.57946e-05
RNASEL	645.623	1.00331	0.118616	1.06131e-17	9.15696e-17
AKR1B15	121.517	1.00238	0.266076	5.84116e-05	0.000178158
PKIA	534.054	1.00113	0.202479	2.96162e-07	1.18278e-06
CEMIP	512.788	0.999507	0.308851	0.000420363	0.00113493
S100A10	15557.4	0.999499	0.095553	5.39592e-26	6.97514e-25
JAK1	8984.36	0.999463	0.0661273	5.37708e-52	1.67456e-50
NXN	203.944	0.999161	0.218823	1.71308e-06	6.27208e-06
OAZ3	135.261	0.99883	0.317706	0.000602734	0.00158736
IFI27L2	367.682	0.998818	0.317738	0.000597209	0.00157371
SLC41A2	1175.56	0.998566	0.170547	1.86073e-09	9.08957e-09
SLC4A7	3585.01	0.99788	0.133779	3.52848e-14	2.46375e-13
MSANTD3-TMEFF1	148.265	0.997332	0.267229	7.19194e-05	0.000216905
DSTNP1	113.562	0.996278	0.267047	6.07246e-05	0.000184906
TMEM144	428.913	0.995975	0.178916	1.03284e-08	4.7128e-08
SOGA3	74.8087	0.995341	0.383942	0.00315435	0.00732315
STK38L	2407	0.994742	0.102571	1.22487e-22	1.36251e-21
GRIP1	777.172	0.994311	0.17858	9.01753e-09	4.1435e-08
SLC29A3	453.713	0.99322	0.171762	2.93605e-09	1.41058e-08
RPL32P3	1227.23	0.992638	0.195721	1.56979e-07	6.43743e-07
RBBP8NL	994.295	0.990639	0.130819	1.46595e-14	1.04916e-13
MED15	3212.07	0.989603	0.0741582	5.24909e-41	1.19163e-39
HIST1H2BG	952.306	0.988339	0.128098	4.90394e-15	3.63153e-14
MAPK12	818.269	0.987865	0.138776	4.44607e-13	2.87163e-12
SPRY3	130.126	0.987805	0.294401	0.000277923	0.000770547
SLC45A4	936.617	0.987284	0.138102	3.02977e-13	1.98482e-12
RNF122	223.489	0.98721	0.235809	9.63313e-06	3.25835e-05
CMTM3	486.171	0.986711	0.158184	1.79524e-10	9.55606e-10
LMO2	77.5447	0.986402	0.291217	0.000254059	0.000708642
SECTM1	1778.69	0.986199	0.0990987	1.01902e-23	1.18679e-22
SLFNL1	90.2897	0.985591	0.297617	0.000320507	0.000881155
TMEM59	12057.5	0.984749	0.0894299	1.71072e-28	2.48258e-27
SH3RF1	2514.51	0.983874	0.0994351	1.83196e-23	2.11078e-22
CTSK	434.981	0.983224	0.272354	0.000126517	0.000369126
CACNG8	71.6427	0.983192	0.348499	0.0016976	0.0041348
ZNF815P	242.77	0.982517	0.170429	2.86564e-09	1.37748e-08
CDH4	199.642	0.982456	0.295182	0.000317324	0.000872927
PGS1	2416.92	0.982216	0.115211	6.32035e-18	5.50233e-17
AP000347.2	881.242	0.981826	0.157075	1.63153e-10	8.72766e-10
PRSS27	191.246	0.981533	0.246826	2.65924e-05	8.516e-05
VPS28	197.525	0.981454	0.314638	0.000659031	0.0017262
AGPAT2	2960.11	0.981114	0.177569	1.34598e-08	6.06616e-08
USP2	998.803	0.979295	0.123371	8.54106e-16	6.63288e-15
RNF146	1790.72	0.978503	0.118412	5.50255e-17	4.59205e-16
LCA5	115.918	0.977613	0.272114	0.000125632	0.000366778
ACCS	652.183	0.975305	0.251897	4.22582e-05	0.000131872
PARP9	1938.27	0.974946	0.105559	1.08115e-20	1.09567e-19
RP11-496H1.1	95.9551	0.974902	0.390977	0.00419968	0.0095281
BTG1	7580.35	0.974769	0.100506	1.36915e-22	1.51565e-21
NDST2	2088	0.974347	0.0951065	5.21349e-25	6.42681e-24
MMP24-AS1	1187.89	0.972693	0.178355	2.38601e-08	1.05082e-07
DMTN	937.779	0.972535	0.175058	1.1807e-08	5.35813e-08
ARRB1	3587.15	0.971984	0.10903	2.06833e-19	1.96577e-18
MB	881.612	0.971535	0.217038	3.35116e-06	1.19129e-05
ZNF780B	981.23	0.970338	0.208292	1.27933e-06	4.75517e-06
ZCWPW1	298.328	0.970074	0.190904	1.65611e-07	6.77477e-07
FAAH	2572.43	0.96968	0.0866721	1.94356e-29	2.9294e-28
PARP14	4412.5	0.968993	0.115913	2.70306e-17	2.29123e-16
ARHGEF37	603	0.968555	0.33447	0.00133453	0.00331339
DOCK5	2485.91	0.967229	0.177665	2.03647e-08	9.03387e-08
LRRC37A3	857.235	0.966808	0.198508	4.54783e-07	1.77567e-06
C4A	227.386	0.966662	0.353183	0.00227645	0.0054258
SGSH	2435.1	0.966216	0.12514	4.35746e-15	3.24518e-14
KCNS3	613.399	0.96481	0.141278	3.62879e-12	2.19101e-11
CENPT	2319.87	0.964247	0.168367	4.2692e-09	2.02351e-08
KCNJ4	127.488	0.964068	0.284192	0.000276596	0.000767216
MTCL1	1426.32	0.964065	0.162908	1.35301e-09	6.68414e-09
CHKB	1213.49	0.963516	0.119708	3.60782e-16	2.87232e-15
APLP1	199.713	0.962397	0.345126	0.00191148	0.00461347
PAQR6	542.578	0.962088	0.170385	6.94071e-09	3.23049e-08
FAM187A	239.729	0.961634	0.216548	3.66287e-06	1.29682e-05
DAPK3	2349.52	0.960991	0.151418	9.22176e-11	5.02241e-10
INHBB	4364.78	0.96059	0.0865345	5.54075e-29	8.19629e-28
SERINC5	4064.54	0.958885	0.063397	6.5036e-53	2.08195e-51
LGALS3BP	15801.2	0.958737	0.101557	1.63369e-21	1.72322e-20
CTSH	3727.95	0.956919	0.144892	1.72391e-11	9.90102e-11
ANK1	85.2811	0.956661	0.364435	0.00320935	0.00744236
TTC6	422.101	0.956621	0.192416	2.66158e-07	1.06783e-06
COL1A1	949.614	0.955929	0.153555	1.91473e-10	1.01509e-09
ADGRV1	715.656	0.955708	0.299472	0.000548625	0.00145404
MAP3K9	2679.55	0.955667	0.0790638	5.23287e-34	9.54141e-33
CICP27	299.85	0.955508	0.223443	7.8777e-06	2.69189e-05
MYLK3	287.6	0.954432	0.23797	2.36889e-05	7.63664e-05
EXT1	1949.85	0.95307	0.10793	4.41995e-19	4.11549e-18
PTTG1IP	13897	0.953006	0.0778438	8.09695e-35	1.52801e-33
MR1	1160.97	0.952617	0.154373	2.9232e-10	1.52808e-09
DNAH11	166.486	0.952479	0.31278	0.000904005	0.00230949
NEDD4L	3279.82	0.952426	0.137807	2.02929e-12	1.24409e-11
SLC35F6	3084.56	0.952318	0.0753505	5.55909e-37	1.12302e-35
ZBTB7B	4512.31	0.951782	0.1327	3.14078e-13	2.05388e-12
ADGRB1	236.489	0.951534	0.328842	0.00146693	0.00361326
SPTLC3	201.899	0.95089	0.249069	5.48051e-05	0.000167772
MOCS1	558.233	0.94986	0.13947	4.05446e-12	2.43919e-11
ENGASE	1486.59	0.949299	0.169736	9.48123e-09	4.34026e-08
TGFB1I1	175.108	0.948907	0.28998	0.000402044	0.00108852
DCBLD1	1049.52	0.948656	0.117475	2.77955e-16	2.22838e-15
PCDHA11	1596.81	0.948493	0.100187	1.23585e-21	1.31095e-20
MAN2C1	3624.94	0.948226	0.158848	1.01715e-09	5.08934e-09
EXOC7	12133.7	0.947959	0.0571941	4.71089e-62	1.90335e-60
ALCAM	20531.5	0.947278	0.105522	1.20791e-19	1.16003e-18
TMOD1	58.653	0.947003	0.36766	0.0036737	0.00841597
HES6	750.029	0.946562	0.246789	5.09433e-05	0.000156577
DHRS3	417.257	0.945987	0.1823	9.01626e-08	3.76646e-07
FAM89B	3487.18	0.945896	0.184302	1.21962e-07	5.04088e-07
SYNJ2	2112.26	0.945592	0.0805567	3.51082e-32	5.93538e-31
GLMP	1356.05	0.94414	0.117534	4.11697e-16	3.26492e-15
MTRNR2L8	4978.94	0.94352	0.200262	1.04384e-06	3.91957e-06
WDR91	1016.06	0.942998	0.15102	1.85726e-10	9.86614e-10
NEU1	4398.77	0.942558	0.0958992	4.26937e-23	4.83713e-22
KIAA0355	1931.39	0.942071	0.109331	2.96481e-18	2.63613e-17
ALOX12	200.377	0.942023	0.285144	0.000378031	0.00102775
BRSK1	256.466	0.941962	0.297864	0.000609752	0.00160446
NUTM2D	294.577	0.941961	0.158328	1.16584e-09	5.79542e-09
GTF2IP4	7851.74	0.941873	0.0619565	1.55999e-52	4.92512e-51
ABHD16B	731.807	0.941518	0.141873	1.34286e-11	7.76794e-11
SPATA20	5714.46	0.941159	0.0771128	1.30733e-34	2.43703e-33
SARM1	936.183	0.941083	0.172576	2.04789e-08	9.08014e-08
CYP46A1	414.934	0.940334	0.192286	3.97169e-07	1.56236e-06
MID2	1006.76	0.939227	0.0976052	1.95091e-22	2.1467e-21
BLNK	708.755	0.939072	0.202772	1.45964e-06	5.38609e-06
SNX29	1530.98	0.938989	0.134144	1.09912e-12	6.86222e-12
ANKRD42	1310.19	0.938352	0.121437	4.09296e-15	3.05068e-14
TEKT4P2	72.3533	0.937999	0.269906	0.000207776	0.000587973
SMOX	433.196	0.937194	0.184589	1.65253e-07	6.76162e-07
ACRC	145.764	0.937026	0.346828	0.0026441	0.00622123
TBC1D3L	808.416	0.936604	0.169181	1.09194e-08	4.9701e-08
UGDH	5332.68	0.936367	0.0745082	4.16357e-37	8.467e-36
[truncated: 3,654 more rows]

## Sheet: T30vsPOT
Differentially expressed genes for TAM 30 day replicates (Dormancy) in comparison to POTs reported by DESeq2 (pAdjustMethod="BH", abs(log2FoldChange)> 1 & padj < 0.01)
	baseMean	log2FoldChange	lfcSE	pvalue	padj
UBD	379.604	9.90016	0.88744	4.18241e-23	4.51016e-22
AC011513.3	66.5163	8.62061	1.56776	8.92374e-13	5.44357e-12
TRGC1	1005.69	8.36087	0.345178	5.81464e-127	6.46412e-125
TRGV9	161.824	7.82377	0.686948	6.28244e-27	7.95207e-26
HIST2H2AA3	392.738	7.72076	3.58965	5.50066e-05	0.000166006
UPK3A	145.126	7.58344	0.559106	2.19787e-41	4.45969e-40
UPK2	2485.04	7.51208	0.197324	0	0
IL1R1	1970.09	7.16497	0.155103	0	0
CEACAM5	679.115	7.12965	0.599069	7.25389e-34	1.16923e-32
CXCL8	424.123	7.07898	0.505289	7.7253e-43	1.63067e-41
CEACAM6	1937.82	7.07097	0.554104	7.65794e-39	1.43044e-37
VGLL1	380.579	6.99732	0.388557	4.97486e-71	2.2042e-69
ARPP21	16.5094	6.97162	1.69016	2.39095e-08	1.04397e-07
SPRR3	15.9506	6.96365	1.79294	3.44789e-08	1.48671e-07
CYP26B1	2555.34	6.9462	0.609179	4.11922e-32	6.2291e-31
CYP1A1	2212.21	6.79547	0.197163	1.55512e-261	1.01877e-258
SERPINA11	66.0597	6.67808	0.884592	2.13922e-13	1.36249e-12
C5orf46	7.96916	6.6589	1.97728	1.57963e-06	5.73085e-06
UPK1A	133.892	6.62545	0.665347	2.57611e-22	2.66668e-21
SIM1	34.8857	6.55649	1.55745	1.36275e-08	6.08196e-08
ACHE	1000.46	6.51279	0.221186	7.92614e-193	2.23676e-190
SLC25A6P1	9.35123	6.49874	1.86419	8.302e-07	3.11184e-06
CST6	17.8621	6.35406	1.68779	1.60413e-07	6.47689e-07
IL6	29.0493	6.31262	1.1047	2.03257e-08	8.94516e-08
TBC1D3P7	8.71034	6.25966	1.81133	1.16445e-06	4.28132e-06
ERP27	396.657	6.22719	0.288083	2.36e-104	1.98575e-102
MMP10	113.72	6.19279	1.4695	1.61516e-08	7.16662e-08
SHROOM4	83.0649	6.14223	0.730474	1.16953e-18	1.01288e-17
DOCK11	232.398	6.07996	0.391025	2.07513e-54	6.09025e-53
PRSS2	27.7605	6.04807	1.70171	4.82118e-07	1.85632e-06
MMP1	114.752	6.03719	0.925907	9.69641e-10	4.75819e-09
KRTAP3-1	150.663	5.94915	0.419768	4.68832e-46	1.08996e-44
ARL14	15.5871	5.82196	1.26371	5.63144e-07	2.15069e-06
GGTLC1	11.2721	5.77692	2.02291	2.83746e-05	8.91226e-05
IL36RN	6.67177	5.75224	2.42335	0.000281275	0.000772139
KRTAP1-3	8.7332	5.7377	1.99453	2.78144e-05	8.74978e-05
ARHGAP6	176.796	5.72499	0.338763	2.96276e-64	1.0979e-62
NPY4R	17.7699	5.70448	1.86847	6.78479e-06	2.29281e-05
TRAV38-1	7.78801	5.5396	2.14442	0.000112138	0.000324081
RP11-500M8.7	10.6833	5.47251	2.30151	0.000195135	0.000546051
JAKMIP2	382.078	5.45047	0.287811	4.58795e-81	2.51966e-79
RP5-857K21.4	1221.03	5.42479	0.167002	4.4368e-232	1.93772e-229
LAMC2	934.342	5.40654	0.175652	1.10308e-208	3.747e-206
KRT89P	177.836	5.40458	0.290912	1.57767e-77	8.03866e-76
INHBA	187.223	5.39408	0.376668	4.69913e-48	1.16324e-46
OR4K12P	5.85581	5.3532	2.02941	7.98304e-05	0.00023512
FAM189A2	213.323	5.35178	0.331628	2.55226e-58	8.09968e-57
PSG9	528.059	5.34993	0.295502	4.07372e-74	1.92588e-72
ALS2CR11	20.1507	5.32386	1.46519	1.45204e-05	4.72079e-05
KRT13	599.454	5.30278	0.223962	3.43945e-125	3.68946e-123
TRGJP	8.26186	5.26941	2.37182	0.000431327	0.0011535
THSD7B	22.9123	5.2685	1.00633	2.82279e-07	1.11136e-06
STK32B	70.7585	5.2558	0.720315	5.42354e-14	3.61497e-13
NTN4	860.906	5.22648	0.17563	2.5046e-195	7.40999e-193
SYT4	25.4777	5.20217	1.17888	1.30562e-07	5.31022e-07
GFRA2	111.133	5.16331	0.537077	1.42273e-22	1.49041e-21
LTB	321.112	5.11862	0.496424	1.59678e-25	1.91812e-24
MRVI1	70.9661	5.09324	0.548495	8.02576e-22	8.13351e-21
ASCL1	558.828	5.06957	0.556478	2.56701e-20	2.4166e-19
AGR3	44.4408	5.06743	0.836417	6.81453e-10	3.37652e-09
SPINK1	49.8575	5.02773	0.732364	5.04363e-13	3.1213e-12
GLRA3	548.723	5.01764	0.290264	1.73322e-68	7.16048e-67
PSG3	14.0032	5.01126	1.24909	7.85496e-06	2.63696e-05
ITGAM	101.184	4.98328	0.547205	4.73062e-21	4.62546e-20
NCF2	434.091	4.97553	0.380256	1.02468e-41	2.10007e-40
HS3ST1	51.5463	4.97159	0.910209	2.42764e-09	1.15423e-08
RIN2	331.851	4.9633	0.670002	5.49606e-15	3.89846e-14
EPAS1	3423.43	4.93813	0.154932	7.91679e-224	3.02537e-221
IGHE	14.9343	4.92843	0.980602	5.98079e-08	2.52023e-07
RTP4	89.4897	4.88081	0.572859	1.13064e-17	9.30432e-17
UPK3B	1754.74	4.87866	0.19055	7.26803e-146	1.11098e-143
HTR1F	38.8366	4.84848	0.660854	2.82966e-14	1.91812e-13
NRSN1	20.1084	4.79305	1.05549	3.30714e-07	1.29235e-06
HS6ST3	436.014	4.78269	0.195092	1.54586e-133	1.92896e-131
CSF2RB	7.23039	4.78016	1.9896	0.000185117	0.00052
MAML2	315.272	4.77956	0.26701	2.0013e-72	9.10912e-71
KRT40	22.0725	4.77729	0.776959	2.22653e-10	1.14658e-09
C11orf96	10.533	4.76976	1.81032	6.35006e-05	0.000189798
PRKG1	1240.85	4.76024	0.243254	2.48448e-86	1.57148e-84
C8orf4	1165.69	4.72537	0.17828	1.63883e-155	3.00611e-153
AL513122.2	580.695	4.72448	0.8016	3.2079e-10	1.63044e-09
LMO7	12164.5	4.71324	0.104981	0	0
C1orf116	274.849	4.7131	0.322756	2.02404e-49	5.19259e-48
MAPK4	250.806	4.71256	0.391271	9.60386e-35	1.58421e-33
VTN	317.246	4.65869	0.329917	2.1492e-46	5.08681e-45
IGFBP3	886.149	4.65511	0.215265	1.61564e-105	1.3784e-103
CPVL	24.4442	4.63685	0.842156	9.88134e-09	4.46657e-08
ITGBL1	16.0214	4.61968	1.0264	1.74712e-06	6.30481e-06
CLDN9	3132.16	4.60685	0.166621	2.5107e-169	5.54864e-167
GRHL3	3288.7	4.60561	0.079089	0	0
THAP12P5	3.03997	4.60309	2.69458	0.00261021	0.00614387
ADGRF4	667.514	4.59998	0.175563	2.31867e-152	4.01239e-150
FXYD2	18.4626	4.59669	1.18778	2.24746e-05	7.15591e-05
AASS	5999.3	4.59419	0.218391	2.2197e-99	1.74e-97
NME2P1	6.76573	4.57388	1.89704	0.000160413	0.000454504
NETO1	9.37517	4.56526	2.1662	0.000580845	0.00152402
RP11-745A24.1	15.2705	4.50515	1.0529	9.07931e-06	3.02089e-05
GRAMD4P7	13.0973	4.47649	1.72344	6.71998e-05	0.000200105
PSG4	147.331	4.44037	0.506194	1.11991e-19	1.02354e-18
DGKI	23.5409	4.43989	1.49081	7.57608e-05	0.000223889
DAPP1	98.1767	4.41999	0.408489	7.59701e-28	9.82735e-27
MDGA1	95.741	4.40384	0.771504	1.96204e-10	1.01351e-09
LRRTM3	44.5317	4.40054	0.787379	4.82416e-09	2.23854e-08
PSG8	89.0493	4.39901	0.533365	2.4772e-17	2.00526e-16
RPL13AP20	28.4764	4.39429	0.697629	9.83579e-11	5.20236e-10
CRISP3	135.97	4.35666	0.561353	6.68481e-16	5.02951e-15
AMTN	80.994	4.34766	0.513539	2.86948e-18	2.43342e-17
PRICKLE1	640.84	4.33563	0.448261	3.69451e-23	3.99577e-22
ALDH3A1	58.8111	4.3353	1.01832	1.13322e-05	3.72854e-05
RND1	1533.26	4.3196	0.21507	9.11035e-91	6.14379e-89
CAV1	3180.58	4.31537	0.181153	1.66833e-126	1.83246e-124
PDK4	171.874	4.31395	0.430866	1.65203e-24	1.8987e-23
DAQB-331I12.15	5.59182	4.31348	2.86762	0.00292454	0.00681204
KCND2	182.75	4.29325	0.519685	1.07204e-17	8.83001e-17
ADM	1223.03	4.25332	0.162862	1.83587e-151	3.11809e-149
APOD	1430.68	4.24531	0.147986	5.65599e-182	1.402e-179
DAB2	639.987	4.24471	0.475763	3.01234e-20	2.81915e-19
CCDC68	1645.76	4.23985	0.162327	1.41444e-151	2.42477e-149
BPIFA4P	125.962	4.23805	0.586397	7.2507e-14	4.78588e-13
MALL	185.491	4.23761	0.37324	2.90583e-31	4.25732e-30
CPNE4	251.302	4.23339	0.36193	6.67065e-33	1.04225e-31
SERPINA9	61.9193	4.2147	0.56688	1.65204e-14	1.13496e-13
PALMD	113.899	4.18448	0.593717	2.42073e-13	1.5338e-12
CTSE	26.4375	4.17929	0.804826	3.94927e-08	1.69335e-07
CAPN5	705.903	4.15993	0.277836	8.2598e-52	2.27151e-50
SLC8A3	11.6516	4.14517	1.06328	8.66543e-06	2.89316e-05
SCEL	28.9783	4.14251	0.971285	5.55177e-06	1.89533e-05
IL1R2	3.48917	4.1224	2.15449	0.000982067	0.00248367
TMPRSS11E	59.4416	4.11931	0.616732	2.8083e-12	1.65529e-11
RAI2	96.9129	4.11514	0.36976	1.37798e-29	1.90477e-28
FAM155A	134.038	4.09891	0.361611	6.65482e-31	9.65738e-30
SLC26A7	32.3938	4.09403	1.29519	0.000144216	0.000411089
OR7E13P	8.64567	4.09379	1.40928	0.000256981	0.000708843
DOCK2	27.4756	4.08855	0.707207	9.81902e-10	4.81321e-09
FSTL5	409.506	4.08621	0.222448	2.02211e-76	1.01067e-74
SCARA3	1360.55	4.08225	0.154284	3.59793e-156	6.66634e-154
EPHA7	895.717	4.08008	0.180699	2.66096e-114	2.5555e-112
AQP3	4615.88	4.06902	0.130939	5.46827e-213	1.92893e-210
KRT15	1783.88	4.05587	0.169266	5.52421e-128	6.29383e-126
RNF224	298.956	4.04753	0.244877	3.60022e-62	1.27982e-60
TAC3	4.32189	4.04297	2.54038	0.00278075	0.00650769
UGT2B17	36.7937	4.01291	1.04256	2.42095e-05	7.68028e-05
UGT2B15	258.127	4.00463	0.447697	2.75792e-20	2.58897e-19
RAB27B	7847.76	3.99565	0.0851607	0	0
GABRA1	174.104	3.98959	0.720212	2.24728e-09	1.07181e-08
PSCA	62.7161	3.98485	0.460729	5.55976e-19	4.89595e-18
GCNT4	59.078	3.97024	0.479932	1.64876e-17	1.34594e-16
RP11-848G14.2	14.7245	3.96518	1.05572	1.08116e-05	3.5643e-05
ASPG	170.349	3.96426	0.685829	4.65512e-10	2.34327e-09
OR10V2P	2.82371	3.9634	2.65095	0.00338282	0.00777583
COL2A1	63.4459	3.95397	1.09578	1.05868e-05	3.49647e-05
BASP1	12446.4	3.95378	0.120115	1.10142e-238	5.18036e-236
EEF1GP4	22.5853	3.92657	0.808344	1.46584e-07	5.93422e-07
RPL23AP87	415.318	3.92054	0.168588	1.28669e-120	1.31853e-118
STAMBPL1	109.959	3.91085	0.380894	8.7463e-26	1.06177e-24
PSG5	57.6493	3.90992	0.621894	2.38243e-11	1.31947e-10
PRDM8	18.9771	3.89051	0.806637	1.63221e-07	6.58736e-07
HSPD1P6	27.4817	3.87899	0.558287	4.36139e-13	2.71098e-12
CXCR4	1039.9	3.86637	0.136273	5.47153e-178	1.28672e-175
TMEM265	566.828	3.86532	0.527925	1.60009e-14	1.1005e-13
SLC4A4	19.5717	3.85419	0.943422	5.09349e-06	1.7444e-05
BIK	391.897	3.84356	0.240647	1.76454e-58	5.62903e-57
MUC3A	607.036	3.84341	0.148769	2.43934e-148	3.99508e-146
PYDC1	6.74468	3.83912	1.5993	0.00167134	0.00407841
FAM131B	24.6609	3.83765	0.784264	9.00423e-08	3.71992e-07
KL	9.08302	3.83712	1.16915	0.000106626	0.000309419
APBA1	286.19	3.82445	0.412686	1.58553e-21	1.58752e-20
RASD1	3227.51	3.81726	0.207412	8.6706e-77	4.35739e-75
SBK2	112.006	3.79208	0.445412	2.02939e-18	1.73382e-17
CLU	13089	3.79124	0.144451	6.33974e-153	1.10752e-150
GABBR2	299.049	3.78981	0.454614	1.66437e-18	1.42996e-17
RP4-635A23.4	5.67001	3.77139	2.09413	0.00103523	0.00260733
SLC9A4	135.892	3.76592	0.36767	1.05609e-25	1.27867e-24
WNT4	131.752	3.75756	0.367572	1.13979e-25	1.37638e-24
NDUFA5P10	8.82841	3.74139	1.30392	0.000544885	0.0014348
CEACAMP10	12.4593	3.7398	1.11167	8.47573e-05	0.000249031
RNF144B	1448.31	3.73833	0.173323	2.59836e-104	2.17633e-102
KRT20	111.554	3.73561	0.599696	3.46171e-11	1.89095e-10
SYT16	359.138	3.72615	0.457223	2.53021e-17	2.04727e-16
SCN2A	4.10505	3.72577	2.71922	0.00296541	0.00689673
ZCCHC12	8.50406	3.72108	1.27325	0.000455681	0.00121297
EPS8L3	99.8956	3.7014	0.516039	6.55384e-14	4.34467e-13
CAV2	1304.25	3.68962	0.154683	1.10184e-126	1.21753e-124
NRK	272.305	3.68863	0.372889	3.08484e-24	3.4994e-23
NR4A3	453.517	3.66334	0.383077	1.65189e-22	1.71967e-21
BPIFB1	241.59	3.66117	0.275406	1.74152e-41	3.54547e-40
TNS3	11301.1	3.64065	0.080594	0	0
AL513122.1	1398.27	3.63405	0.373418	1.88173e-23	2.06192e-22
SLC46A2	24.0202	3.61795	1.02549	2.63957e-05	8.33064e-05
EMP1	137.076	3.61744	0.482211	3.83432e-15	2.75061e-14
ALOX5	65.1668	3.61652	0.673952	4.15794e-09	1.9397e-08
PLB1	6.48682	3.60528	1.09643	6.56393e-05	0.00019584
CNTNAP4	15.0866	3.60221	0.860058	3.44049e-06	1.19967e-05
TMEM40	392.35	3.59881	0.301185	5.20474e-34	8.42635e-33
PPFIA2	8.18122	3.59107	1.58822	0.000945758	0.00239779
SPATA12	4.76686	3.58706	1.6191	0.00182936	0.00442865
TLE4	228.625	3.58636	0.281557	4.10788e-38	7.50506e-37
PCDH1	889.391	3.57518	0.148395	3.22144e-129	3.73992e-127
IL32	302.343	3.57084	0.383293	1.03459e-21	1.04386e-20
MICAL1	1312.76	3.56586	0.193443	3.87783e-77	1.95953e-75
KIAA0513	5116.47	3.55997	0.115182	6.07154e-211	2.10133e-208
GDF15	4633.63	3.53715	0.175421	1.68159e-91	1.1596e-89
RELB	488.232	3.52856	0.171579	6.03537e-95	4.37577e-93
UBE2QL1	574.383	3.52064	0.178275	6.93178e-88	4.41492e-86
MATN3	612.183	3.52018	0.18346	4.67474e-83	2.79312e-81
LINC00643	52.7752	3.50879	0.904236	6.36764e-06	2.15899e-05
NPM1P25	60.2338	3.50587	0.501333	4.27332e-13	2.65894e-12
SPOCK2	472.842	3.49655	0.388525	2.21645e-20	2.09353e-19
SLC44A5	385.303	3.49104	0.222333	1.41046e-56	4.32644e-55
DIO1	398.515	3.48901	0.322567	1.95659e-28	2.60106e-27
RUBCNL	32.438	3.47534	0.887133	7.11075e-06	2.39721e-05
SERPINA12	53.1235	3.4692	0.542379	1.47705e-11	8.29562e-11
RP5-857K21.15	87.572	3.45642	0.423623	1.7565e-17	1.43071e-16
INSL4	67.6739	3.44248	0.456177	4.84088e-15	3.44974e-14
TMPRSS7	15.1139	3.42863	0.995494	6.61819e-05	0.00019733
PCDHGB9P	5.87279	3.42627	1.51328	0.00127925	0.00317872
WNT1	11.5969	3.4237	2.11914	0.00215073	0.0051442
PXDNL	98.3638	3.42104	0.465745	2.49736e-14	1.70041e-13
RP11-61L23.2	12.1612	3.41906	0.98397	6.63076e-05	0.000197673
DMRTC1B	48.513	3.41035	0.437963	6.08735e-16	4.58941e-15
VGLL3	1628.76	3.40455	0.174587	6.79162e-86	4.25184e-84
LIMS3	21.1817	3.4037	0.794305	1.28665e-06	4.70702e-06
FER1L4	1961.29	3.39996	0.270059	2.30725e-37	4.14514e-36
SOWAHB	2337.89	3.39613	0.133231	5.2574e-145	7.90463e-143
ANKRD35	48.8891	3.39595	0.418796	8.85809e-17	6.94079e-16
TIMP2	4571.03	3.39442	0.0790211	0	0
LMO3	55.1357	3.39427	0.787514	5.78561e-07	2.20681e-06
DRD1	93.0324	3.39358	0.335122	6.76194e-25	7.9053e-24
FAM189A1	78.0957	3.38935	0.638266	5.33324e-09	2.46479e-08
OLR1	43.0918	3.38399	0.824241	1.52644e-06	5.54664e-06
CATSPER1	5.07053	3.36362	2.26002	0.00260944	0.00614282
ALDH1A3	3591.77	3.35002	0.149624	5.29301e-112	4.90352e-110
C2orf72	86.1894	3.34555	0.579596	5.54562e-10	2.77175e-09
COL28A1	219.935	3.3428	0.321785	1.41189e-26	1.75226e-25
FUT7	12.5066	3.33664	1.12909	0.000246665	0.000682131
CACNA1C	19.0502	3.33538	0.994851	5.85929e-05	0.000176076
FBLIM1	529.067	3.33321	0.310817	4.91722e-28	6.43802e-27
COL4A2	11.9328	3.32512	0.984035	1.81585e-05	5.84045e-05
BMPR1B	417.08	3.30784	0.357988	4.53152e-22	4.65407e-21
RP11-317B17.4	16.1096	3.30541	0.836634	7.54058e-06	2.53699e-05
FILIP1L	75.5326	3.304	0.408319	5.46887e-17	4.35776e-16
RP11-603J24.7	8.7223	3.30196	1.0346	0.000185517	0.000521043
CLEC3A	722.787	3.30062	0.188496	1.14659e-69	4.91398e-68
CSGALNACT1	229.211	3.29476	0.418173	2.65587e-16	2.03325e-15
SHC2	567.936	3.29402	0.171601	4.76305e-83	2.83664e-81
ALDH1A2	23.0534	3.28929	0.918359	2.71891e-05	8.56483e-05
KIAA0408	24.129	3.28789	1.00141	4.15372e-05	0.000127389
FMO1	9.67885	3.28506	1.14615	0.000181427	0.000510261
SALL4	2755.67	3.274	0.204506	1.04508e-58	3.36904e-57
EGR4	111.627	3.26846	0.42536	1.79867e-15	1.31656e-14
BMF	3974.33	3.26096	0.101244	4.15647e-229	1.73277e-226
SLC6A3	23.9804	3.25774	0.8111	4.0952e-06	1.41492e-05
TMEM52B	60.4555	3.25168	1.19973	0.000221078	0.000615268
TCTEX1D4	19.5255	3.24643	0.844625	1.21777e-05	3.99098e-05
GGTA1P	14.2559	3.23508	1.18326	0.000803597	0.00206217
RSAD2	381.066	3.23324	0.326398	3.09455e-24	3.50824e-23
CAPN14	23.9251	3.23255	0.629056	2.78111e-08	1.208e-07
EGFEM1P	26.7604	3.23183	0.690187	3.45983e-07	1.34861e-06
MROH2A	42.2145	3.22028	0.747921	7.94144e-07	2.98442e-06
SASH1	1535.04	3.21836	0.121076	1.54562e-156	2.89299e-154
LYN	141.536	3.21583	0.553525	3.02725e-10	1.54119e-09
PIWIL4	47.0474	3.21556	0.625933	1.98476e-08	8.74313e-08
AP000619.5	10.3096	3.19548	1.51551	0.00135079	0.0033438
CCL15	9.64491	3.19446	1.93596	0.00142158	0.00350719
C1QTNF3	395.223	3.19195	0.245268	9.09532e-40	1.7415e-38
FGD3	2421.29	3.1909	0.127874	2.104e-138	2.79664e-136
ALPP	396.229	3.18618	0.418539	2.46802e-15	1.79219e-14
TOM1L2	8876.16	3.18558	0.0874408	1.35706e-291	1.03719e-288
L1CAM	10519	3.18243	0.136865	1.37251e-120	1.39866e-118
HLA-DRA	21.9233	3.17945	0.711468	9.64249e-07	3.5884e-06
HOXC12	18.6107	3.17427	0.808725	9.61795e-06	3.19085e-05
SYT9	10.8524	3.17401	0.977552	9.96782e-05	0.00029036
UTRN	2616.61	3.16459	0.351737	2.00479e-20	1.89556e-19
SAMD9L	193.334	3.15484	0.418025	4.18413e-15	2.99569e-14
GDPD3	885.664	3.15351	0.172185	4.33145e-76	2.14735e-74
ENTPD3	45.3629	3.15196	0.81667	5.03541e-06	1.72483e-05
SEMA7A	815.358	3.15021	0.196398	6.55567e-59	2.12082e-57
SMCO2	9.57966	3.14938	1.20246	0.000834919	0.00213538
LIMS4	9.51129	3.13793	1.21378	0.00131056	0.00325167
SPNS3	5.97356	3.1226	1.70894	0.00304826	0.00707237
PSG6	6.46756	3.11965	1.58624	0.00288837	0.00673427
SLC9A2	1527.2	3.11782	0.238449	4.50921e-40	8.7619e-39
GPRC5A	20028.2	3.10862	0.0933284	3.36343e-244	1.81457e-241
HLA-DRB5	28.5718	3.10654	0.499963	7.07747e-11	3.78159e-10
DCLK3	12.7119	3.10412	0.910576	6.19899e-05	0.000185676
RP11-74C1.2	9.0005	3.10111	1.37682	0.00220868	0.00527113
RP1-122P22.2	53.7966	3.09411	0.536887	6.33665e-10	3.14995e-09
RAPGEF2	1607.87	3.09317	0.236691	4.76303e-40	9.23555e-39
APOL6	1580.93	3.09115	0.107743	7.17413e-182	1.7546e-179
FAM110C	2282.86	3.08876	0.145109	1.41953e-101	1.14707e-99
ADAMTS7	92.3205	3.0807	0.357346	6.71394e-19	5.88971e-18
KIAA1024	437.016	3.0791	0.204928	6.67733e-52	1.84461e-50
SMIM5	608.678	3.07527	0.165349	3.30572e-78	1.70808e-76
CDO1	13.4601	3.07413	0.936724	8.81116e-05	0.00025839
GRM4	674.169	3.07165	0.273642	2.64442e-30	3.7428e-29
DENND3	657.278	3.06747	0.178953	7.60264e-67	3.01851e-65
AC022153.1	5.96864	3.06599	1.25576	0.00113466	0.00284255
MMP9	854.888	3.06586	0.203685	2.81397e-52	7.88041e-51
MEF2C	150.324	3.06422	1.10646	0.000148286	0.00042151
CTNNA3	52.8204	3.06115	0.806736	7.50877e-06	2.52675e-05
SLC34A3	185.652	3.05829	0.240701	5.78994e-38	1.05258e-36
MUC20P1	20.4968	3.05019	0.648546	2.6293e-07	1.03943e-06
UPP1	395.94	3.04488	0.252169	1.36796e-34	2.2384e-33
SH3BGRL2	522.494	3.04396	0.168823	1.43361e-73	6.70836e-72
TNFRSF21	3352.36	3.04206	0.100166	1.26615e-203	4.07457e-201
PTPRE	828.939	3.03974	0.169012	1.62816e-73	7.58004e-72
SNCG	105.403	3.02879	0.435051	2.74956e-13	1.73377e-12
LRRC15	65.9542	3.0198	1.10495	0.00107215	0.00269588
ATP2A3	9842.08	3.01861	0.134523	1.75358e-112	1.63279e-110
PPARG	88.6343	3.01625	0.736638	3.62227e-06	1.26007e-05
BCAS1	4521.01	3.01545	0.162254	3.85493e-78	1.9807e-76
SH3TC2	240.911	3.01412	0.35546	1.92849e-18	1.65223e-17
CEACAM7	12.0096	3.01345	1.8765	0.0039375	0.00893977
KIAA1549L	77.8396	3.00717	0.479197	3.52804e-11	1.92432e-10
ALPK2	12.2594	3.00408	1.01314	0.000266806	0.000733957
NECTIN3	690.816	2.99123	0.22009	4.39492e-43	9.39581e-42
GPNMB	277.668	2.99111	0.3082	3.70869e-23	4.00875e-22
CAPN8	627.561	2.98627	0.364644	2.02617e-17	1.64598e-16
WLS	2729.11	2.98622	0.159686	4.31922e-79	2.26364e-77
EEF1A2	43340	2.97905	0.1578	1.68727e-80	9.18384e-79
AMPH	102.111	2.97147	0.486449	3.74799e-11	2.04186e-10
DUSP10	555.577	2.95737	0.186812	1.25392e-57	3.92503e-56
ENTPD8	263.784	2.95467	0.248558	1.37264e-33	2.19324e-32
COLEC10	331.142	2.95224	0.598329	7.11123e-08	2.96795e-07
MUC2	51.9795	2.95098	2.01052	0.00323938	0.00747703
FAM110B	403.616	2.94709	0.289154	1.70628e-25	2.04832e-24
TMEM178A	21.2804	2.94195	0.838167	3.57476e-05	0.000110576
ANXA3	4274.88	2.93217	0.116837	3.45769e-140	4.66356e-138
HLA-DQB1	423.622	2.93084	0.207689	3.46274e-46	8.09134e-45
RP11-269G24.7	25.0705	2.9299	0.775595	1.31738e-05	4.30207e-05
RCAN2	238.447	2.92942	0.212667	4.43206e-44	9.78306e-43
RFTN1	686.915	2.92778	0.198363	2.61223e-50	6.86477e-49
IGSF22	35.2896	2.90198	0.573462	4.03628e-08	1.72985e-07
CSTA	38.7626	2.89278	0.516567	2.41124e-09	1.14673e-08
ATP13A5	5.6145	2.88899	2.38482	0.00398488	0.0090419
BCAM	10870.9	2.8878	0.100872	3.36598e-181	8.12398e-179
ZNF469	708.841	2.88747	0.161429	1.73235e-72	7.92429e-71
DISC1	325.735	2.87724	0.206852	4.91789e-45	1.10822e-43
ALPK3	220.446	2.87385	0.589712	7.7426e-08	3.22266e-07
PTPRB	181.194	2.87275	0.475941	1.35167e-10	7.07984e-10
GSTM5	100.419	2.87238	0.352812	4.41503e-17	3.53955e-16
CNTN3	285.928	2.87236	0.360071	1.35011e-16	1.04848e-15
NTSR1	62.634	2.87232	0.57528	5.11576e-08	2.17017e-07
P2RX2	51.688	2.861	0.647022	8.95375e-07	3.34703e-06
ATP13A4	145.346	2.85631	0.744478	1.09041e-05	3.59415e-05
LRP1B	257.23	2.85603	0.272492	1.00594e-26	1.26124e-25
IRS4	65.6153	2.85478	0.496391	8.83336e-10	4.34631e-09
PMP22	2975.64	2.84638	0.303989	5.44169e-22	5.56083e-21
FHOD3	238.129	2.83848	0.321995	1.48581e-19	1.34721e-18
PSORS1C1	152.171	2.83629	0.421295	1.2997e-12	7.86292e-12
CCDC184	112.188	2.83594	0.43031	3.21307e-12	1.88293e-11
SLC38A11	24.2149	2.83018	0.908591	9.52824e-05	0.000278205
RP11-734E19.1	5.05283	2.82771	1.65858	0.00442944	0.00995214
2021-09-10	623.359	2.82349	0.24262	2.34813e-32	3.60132e-31
CACNG4	15031	2.82335	0.0886282	1.43311e-223	5.3648e-221
SHH	136.027	2.81409	0.382857	1.83381e-14	1.25701e-13
SLFN5	309.684	2.81283	0.262428	6.28486e-28	8.16453e-27
TACSTD2	30248.2	2.81043	0.0641402	0	0
MPZL2	2514.27	2.80959	0.101913	3.24e-168	6.91062e-166
PMEL	192.659	2.80943	0.295467	1.4409e-22	1.50687e-21
GSAP	464.644	2.80522	0.247317	1.3171e-30	1.89042e-29
CACNG6	36.7762	2.80503	0.821331	4.2408e-05	0.000129951
CEACAM1	88.549	2.80479	0.594669	1.7264e-07	6.94916e-07
FN1	6014.65	2.80249	0.191454	1.83646e-49	4.73121e-48
LGI2	52.8854	2.80145	0.538485	2.03982e-08	8.97062e-08
KRT87P	529.057	2.80044	0.149316	2.29459e-79	1.21999e-77
HOXA10	33.0742	2.79774	0.685909	3.94563e-06	1.36582e-05
SERPINA1	107.742	2.79564	0.444954	3.30488e-11	1.81014e-10
TMPRSS6	186.835	2.79192	0.383326	3.48023e-14	2.3444e-13
IVL	14.7311	2.79144	0.859095	0.000141041	0.000402475
ICAM1	482.844	2.79046	0.198891	1.12833e-45	2.59851e-44
CLCF1	962.604	2.7881	0.117581	3.54037e-125	3.77564e-123
GABRB2	601.363	2.78385	0.276666	7.19359e-25	8.39389e-24
GCSAM	159.588	2.78107	0.318891	2.18974e-19	1.96701e-18
ANTXR2	857.788	2.78004	0.159209	1.65055e-69	7.05737e-68
ANXA2	67024	2.77514	0.114444	7.9286e-131	9.44379e-129
RGL1	505.955	2.77277	0.230578	2.50142e-34	4.06769e-33
ABHD4	1743.97	2.77115	0.200231	1.55253e-44	3.46447e-43
VIM	97.6667	2.76579	0.384116	5.26337e-14	3.51076e-13
SPRY4	113.547	2.75171	0.559448	6.07669e-08	2.5577e-07
SEMA5A	848.584	2.75151	0.191137	4.45061e-48	1.10321e-46
RAB3C	10.9723	2.75141	1.88711	0.00408483	0.00924696
ANKRD22	43.4771	2.74174	0.568327	1.35855e-07	5.51446e-07
ACER2	567.496	2.74045	0.145825	9.93172e-80	5.3113e-78
STAG3	1248.02	2.73692	0.196805	5.91939e-45	1.33063e-43
CYP4Z2P	16.5537	2.73443	1.03401	0.000504502	0.00133479
SYCP2	1034.38	2.72991	0.282097	3.92062e-23	4.23533e-22
RP11-123J14.4	9.23515	2.7282	1.13155	0.0012253	0.00305168
ZMAT4	65.0373	2.72414	0.503367	4.81686e-09	2.23587e-08
AP006222.2	2060.04	2.72364	0.0850953	1.38826e-225	5.53583e-223
HNRNPA1P33	44.8655	2.72222	0.514605	1.45497e-08	6.47935e-08
SLC25A39P1	6.10708	2.72165	1.27288	0.00352042	0.00807491
ZDHHC1	31.5738	2.71875	0.655782	2.31812e-06	8.23738e-06
RBMS1	2484.32	2.71697	0.168807	3.01113e-59	9.8105e-58
RP11-611L7.2	31.2335	2.7129	0.495246	4.67564e-09	2.17347e-08
OPTN	4331.1	2.70895	0.0810746	2.25799e-245	1.2551e-242
RGS20	40.8693	2.70308	0.612403	8.15096e-07	3.0594e-06
FGF18	31.9535	2.69772	0.47413	1.45606e-09	7.06572e-09
APOL1	264.918	2.69531	0.305549	1.18541e-19	1.08125e-18
IGDCC3	1615.04	2.69187	0.183725	1.35674e-49	3.50024e-48
GSN	2785.08	2.68811	0.181758	2.06365e-50	5.44656e-49
KPNA7	13.783	2.68308	0.803858	0.000101565	0.000295527
CYP2C8	119.484	2.67774	0.370741	4.67109e-14	3.12252e-13
LPAR6	37.45	2.6738	0.686115	8.49899e-06	2.84121e-05
TTC21A	197.948	2.66908	0.316621	2.70856e-18	2.30121e-17
CPA4	13.8826	2.66212	0.995434	0.000576922	0.00151525
CPE	4988.8	2.66011	0.161043	2.99801e-62	1.06782e-60
RGAG4	370.054	2.6597	0.178074	7.91631e-52	2.18031e-50
CD24	66033.4	2.65827	0.0691856	0	0
HTR2A	65.4184	2.65576	1.04117	0.00119425	0.00298123
HOPX	65.5372	2.65272	0.52177	3.09765e-08	1.34042e-07
GATS	1394.75	2.65225	0.187497	2.35972e-46	5.56354e-45
ENOX1	167.58	2.64833	0.288533	5.42981e-21	5.29219e-20
WNT3A	51.9964	2.64392	0.438939	1.92707e-10	9.96286e-10
HRCT1	12.2307	2.64202	0.983061	0.000691495	0.00179179
PSMC1P7	33.7118	2.64095	0.809751	8.916e-05	0.000261228
FOXD4L1	23.5494	2.63998	0.601539	1.26176e-06	4.61965e-06
PTPN21	4359.99	2.63979	0.103763	8.47527e-144	1.24369e-141
KIF28P	158.971	2.63823	0.488528	6.22213e-09	2.85689e-08
PROC	9.87959	2.6321	1.03516	0.00068984	0.00178798
DCDC2	12070.7	2.62908	0.101734	3.60704e-148	5.80385e-146
RP11-497H16.7	19.3422	2.62335	0.859935	0.00019185	0.000537679
CLEC18B	15.7581	2.62175	0.948125	0.00034044	0.000923569
TP53INP1	7163.31	2.6215	0.076116	6.82487e-261	4.31685e-258
ATP8A1	1186.26	2.6202	0.230425	6.56639e-31	9.54416e-30
FOXQ1	60.8472	2.6184	0.497518	1.61967e-08	7.18317e-08
HES2	297.571	2.61707	0.237463	3.63337e-29	4.97736e-28
ITGB6	1480.44	2.61519	0.174968	2.11055e-51	5.76958e-50
SNAP91	63.3174	2.61486	0.731278	2.89952e-05	9.09938e-05
ABC7-42404400C24.1	342.998	2.61292	0.268055	2.2176e-23	2.41697e-22
MAP1B	454.441	2.61224	0.533514	8.90631e-08	3.68262e-07
MAP2	491.614	2.60958	0.237967	6.43463e-29	8.7236e-28
TXNIP	16506	2.6068	0.139125	2.93345e-79	1.55067e-77
NATD1	1014.37	2.6062	0.13673	6.8196e-82	3.88484e-80
KMO	29.9411	2.60537	0.960271	0.00045239	0.00120494
CYP4F23P	61.5736	2.60362	0.828944	0.0001294	0.00037128
TGFB2	8094.82	2.59758	0.122351	5.85433e-101	4.68935e-99
LMCD1	1028.92	2.59707	0.254568	2.27253e-25	2.71034e-24
ZNF185	2581.35	2.59661	0.0927967	2.98361e-173	6.84105e-171
TNFRSF11B	6263.51	2.59265	0.114909	1.14144e-113	1.07925e-111
UGT1A6	607.015	2.59258	0.204131	6.36543e-38	1.15605e-36
ULBP2	298.345	2.59141	0.197627	3.26962e-40	6.38028e-39
OR7M1P	5.15444	2.58914	1.35072	0.00431019	0.00971394
TUFT1	6571.83	2.58797	0.0872139	1.98436e-194	5.77762e-192
ST3GAL1	2562.31	2.58644	0.151243	1.58286e-66	6.21723e-65
FAM198B	730.67	2.58415	0.282518	6.24858e-21	6.06122e-20
FRAS1	1785.05	2.5817	0.141942	8.64869e-75	4.14211e-73
PCDHB10	215.356	2.57889	0.21205	6.23043e-35	1.03425e-33
LBH	385.738	2.57705	0.381123	1.58808e-12	9.55089e-12
MAN1C1	228.977	2.57627	0.220307	1.1219e-32	1.73956e-31
DKK1	6583.7	2.57457	0.130884	4.35966e-87	2.7671e-85
PSG1	24.8402	2.57335	1.01095	0.000962003	0.00243696
BEAN1	47.7728	2.57277	0.481302	9.44749e-09	4.2789e-08
TAGLN	832.746	2.57105	0.29495	2.70096e-19	2.41323e-18
SHC1P2	15.9942	2.56808	0.659255	1.12126e-05	3.69185e-05
DPYSL3	196.265	2.55607	0.301559	2.69323e-18	2.28925e-17
DOCK3	506.176	2.5554	0.217973	9.55785e-33	1.48702e-31
NRCAM	4626.28	2.54922	0.142415	1.54258e-72	7.07389e-71
RAB7B	218.698	2.54312	0.197	5.67093e-39	1.0658e-37
MFGE8	2510.05	2.54266	0.133995	3.32071e-81	1.84023e-79
VTCN1	249.311	2.53809	0.311861	4.78402e-17	3.82534e-16
ENC1	9271.5	2.53454	0.0912263	9.50189e-171	2.12553e-168
ROBO2	145.769	2.5304	0.439296	6.79798e-10	3.36924e-09
OLFML3	466.162	2.52847	0.147749	1.62396e-66	6.36501e-65
IGFL1	64.4398	2.52741	0.565738	9.42006e-07	3.51203e-06
TACC1	17093.9	2.52579	0.107954	5.85588e-122	6.10309e-120
COL5A1	6937.99	2.52481	0.115283	3.41046e-107	2.95085e-105
PCDHAC2	187.227	2.52229	0.438488	9.17133e-10	4.50776e-09
LDLRAD4	534.508	2.5222	0.294232	8.04027e-19	7.03303e-18
RP6-24A23.6	10.0988	2.5206	0.98161	0.000941685	0.00238813
PXDC1	146.806	2.5191	0.293283	8.75278e-19	7.63807e-18
RPL34P6	5.53462	2.51836	1.24846	0.00320097	0.00739581
KCNJ13	16.4178	2.51829	0.785942	0.000108588	0.000314566
FHL2	620.381	2.5163	0.178771	6.74048e-46	1.56507e-44
FAM149A	185.155	2.51256	0.319244	3.88429e-16	2.95274e-15
AMY2B	157.23	2.51195	0.493697	3.86927e-08	1.66021e-07
COLQ	149.661	2.5114	0.595562	2.34319e-06	8.32324e-06
JPH3	907.935	2.5039	0.166208	3.04056e-52	8.48904e-51
KCNS2	12.65	2.50351	0.98648	0.000868531	0.00221609
TMCC3	57.1217	2.49853	0.567111	9.88983e-07	3.67448e-06
FEM1AP2	10.5073	2.49094	2.25195	0.00401252	0.00910123
GRID2IP	104.732	2.4894	0.292779	1.97569e-18	1.69109e-17
NDST3	107.03	2.48935	0.396011	4.0733e-11	2.2099e-10
EFNA1	8240.9	2.48855	0.0844055	5.88062e-192	1.63437e-189
BOLA2P3	10.2859	2.48627	1.06807	0.00181965	0.00440747
ID3	2526.16	2.48483	0.135665	3.77465e-76	1.88148e-74
HAPLN3	112.423	2.4809	0.461885	8.99127e-09	4.08134e-08
NEDD9	2619.41	2.48065	0.124139	9.96626e-90	6.55237e-88
BTBD19	117.913	2.47956	0.414205	2.28823e-10	1.17769e-09
ARHGDIB	190.002	2.47803	0.21601	2.46053e-31	3.61937e-30
SAT1	7451.63	2.4771	0.0958404	3.43658e-148	5.57851e-146
TBXAS1	46.6476	2.47645	0.637707	9.10934e-06	3.02869e-05
SLC44A3	67.8478	2.47295	0.504275	9.12725e-08	3.76735e-07
TMEM156	38.8275	2.47124	0.552747	9.52688e-07	3.55042e-06
ZC3H12C	105.272	2.47058	0.346899	1.10027e-13	7.14919e-13
CARD6	23.3259	2.47043	0.646729	1.37002e-05	4.46839e-05
HLA-B	1636.2	2.4695	0.149878	6.60075e-62	2.3195e-60
RND3	4486.51	2.46846	0.104604	4.95172e-124	5.25026e-122
TMSB4X	45997.1	2.46765	0.214619	1.66974e-31	2.46602e-30
DRAM1	4163.36	2.4629	0.141365	6.56266e-69	2.75467e-67
FGD5	45.9779	2.46218	0.363571	1.36738e-12	8.25603e-12
SCN9A	93.3138	2.45467	0.412329	2.66444e-10	1.36443e-09
PGM2L1	303.58	2.45205	0.194571	2.57238e-37	4.61243e-36
NECTIN4	3152.33	2.45074	0.0837773	5.34653e-189	1.46375e-186
RNF217	36.5878	2.44865	0.626167	7.67157e-06	2.57775e-05
LRRN2	421.963	2.44745	0.189545	4.63234e-39	8.7329e-38
MVP	1503.66	2.44694	0.167199	2.00906e-49	5.16138e-48
AMER3	18.9681	2.43846	0.682539	3.49762e-05	0.000108355
NPNT	15369.2	2.435	0.126796	4.37265e-83	2.62116e-81
RP11-40A7.2	456.917	2.43331	0.144482	9.49886e-65	3.55587e-63
NPC1L1	172.845	2.43236	0.323378	5.79247e-15	4.09446e-14
MID1	383.799	2.43037	0.323974	5.74439e-15	4.06204e-14
PIK3IP1	1034.85	2.42527	0.192735	2.74979e-37	4.91613e-36
NR4A1	5516.42	2.42519	0.33401	4.33446e-14	2.90172e-13
ANKRD1	2126.62	2.42347	0.300111	8.18304e-17	6.43108e-16
DLL4	65.3107	2.42116	0.534543	5.22683e-07	2.00619e-06
TMEM86A	321.939	2.42095	0.275657	1.6773e-19	1.51486e-18
CTSS	62.6258	2.4201	0.441297	4.02044e-09	1.87699e-08
TNNT2	214.115	2.41834	0.286673	3.09931e-18	2.62347e-17
BLNK	708.755	2.4174	0.196931	1.4167e-35	2.37537e-34
DSC1	16.0809	2.41564	0.794001	0.000255811	0.000705828
RNF157	468.747	2.41542	0.320334	5.63673e-15	3.99515e-14
KCNQ1	24.761	2.41098	0.684282	3.01636e-05	9.43495e-05
TMPRSS2	507.627	2.40718	0.171546	1.3736e-45	3.14948e-44
BMP7	11974	2.40489	0.161697	6.00621e-51	1.60835e-49
ATP6V0A4	484.587	2.40467	0.188433	3.91897e-38	7.18138e-37
CDC42EP3	1292.6	2.40085	0.179723	1.32554e-41	2.7046e-40
CLEC2D	661.29	2.40009	0.453075	1.36087e-08	6.07506e-08
RCAN1	3344.44	2.39906	0.12044	3.37091e-89	2.1849e-87
MMP11	344.037	2.39364	0.190624	4.6363e-37	8.19302e-36
MYO15B	1724.78	2.39082	0.26891	7.07335e-20	6.51665e-19
RP11-885L14.1	10.0135	2.38917	1.23126	0.00403573	0.00914596
GABARAPL1	300.801	2.38851	0.370427	1.36167e-11	7.66642e-11
SRMS	220.238	2.3885	0.268781	7.59514e-20	6.97984e-19
TBC1D3I	10.8599	2.3868	1.06145	0.00168262	0.0041043
SLC2A12	23.3333	2.38327	0.681039	4.97276e-05	0.000151019
NRG3	103.612	2.38303	0.41655	1.1068e-09	5.40812e-09
PHLDA1	3081.48	2.38264	0.0982541	7.52935e-131	9.02686e-129
NOS2P3	8.68685	2.37928	1.05379	0.00188476	0.00455375
OPN3	791.681	2.37149	0.169411	1.5368e-45	3.5149e-44
PLEKHG6	511.998	2.366	0.216641	9.80045e-29	1.31603e-27
GRIK2	50.5101	2.36545	0.580567	4.09346e-06	1.41486e-05
AC072052.7	11.5107	2.36381	0.762793	0.000212563	0.000592921
SEMA3C	8723.13	2.36154	0.118062	6.58006e-90	4.34166e-88
CTD-2020K17.4	33.9894	2.3544	0.516598	5.48555e-07	2.09847e-06
TSPAN1	830.031	2.35154	0.165116	4.21215e-47	1.00998e-45
SVOPL	82.3049	2.35116	0.357023	6.0399e-12	3.4763e-11
FBXO32	518.516	2.34981	0.211122	1.11435e-29	1.54384e-28
DPYD	555.082	2.34975	0.127133	3.51224e-77	1.7797e-75
HS3ST6	13.7297	2.34364	0.719803	0.000136928	0.000391348
SLC2A6	1131.21	2.34273	0.144237	3.60991e-60	1.21054e-58
CLDN23	227.276	2.34226	0.396996	4.29631e-10	2.16801e-09
HLA-DRB1	81.0002	2.33934	0.29989	7.74353e-16	5.79517e-15
MACC1	2686.47	2.33735	0.161646	2.81658e-48	7.04836e-47
IDSP1	11.5792	2.32828	0.962585	0.00147642	0.00363077
PSD3	1537.96	2.32791	0.164448	3.06387e-46	7.18678e-45
LAMB3	734.886	2.32757	0.177523	2.67281e-40	5.24356e-39
ARL4C	422.482	2.32493	0.142857	2.31899e-60	7.8482e-59
TTC23L	62.9854	2.32466	0.662593	4.34901e-05	0.000133112
CCDC85A	716.146	2.32244	0.12161	3.49075e-82	2.01355e-80
MAFB	547.8	2.32175	0.184647	3.91438e-37	6.93064e-36
PPP2R2B	581.713	2.31815	0.159494	8.04505e-49	2.02985e-47
UNC13D	6296.93	2.31646	0.145898	1.30407e-57	4.07504e-56
LIPH	437.586	2.31593	0.260098	5.04165e-20	4.68011e-19
TP53INP2	1123.16	2.31464	0.142572	3.87291e-60	1.29637e-58
AGR2	2132.2	2.31239	0.236988	1.87806e-23	2.05913e-22
MCF2L	1778.1	2.31213	0.206502	5.33173e-30	7.45426e-29
BNIPL	282.464	2.30978	0.313104	1.93922e-14	1.32778e-13
ANXA8	1860.47	2.3095	0.15631	2.44356e-50	6.43073e-49
SCN1B	937.906	2.30938	0.167443	3.97303e-44	8.79099e-43
CD36	190.915	2.30798	0.471319	9.7467e-08	4.00591e-07
SOX2	396.228	2.30659	0.313475	2.34722e-14	1.60175e-13
KAAG1	76.4488	2.30313	0.388082	3.66869e-10	1.85641e-09
XG	75.9392	2.30107	0.83605	0.000337551	0.000916339
THSD7A	72.0478	2.30095	0.731339	0.000123248	0.000354849
DRICH1	16.5644	2.29829	0.864107	0.000578284	0.00151839
PKD1L2	342.714	2.29803	0.195881	9.61965e-33	1.49537e-31
FSTL1	83.397	2.2922	0.499015	4.82967e-07	1.85919e-06
SLC25A1P1	22.7114	2.29211	0.808952	0.000435176	0.00116294
PTPRD	200.541	2.29046	0.442291	2.3764e-08	1.03786e-07
GBP1	66.1793	2.28853	0.770544	0.000230023	0.000638516
FSCN1	4471.24	2.28649	0.156146	2.08192e-49	5.32617e-48
RP11-426L16.10	41.0102	2.28072	0.615617	2.1018e-05	6.70844e-05
RASSF4	192.596	2.27847	0.395365	9.71764e-10	4.76606e-09
TNNC1	60.7051	2.2776	0.472953	1.67247e-07	6.74246e-07
TINAGL1	41.4227	2.27672	0.466611	1.23447e-07	5.02415e-07
YPEL3	3196.37	2.27655	0.0991716	1.80361e-117	1.79802e-115
ITGB4	13601.3	2.27573	0.0948767	5.28557e-128	6.05958e-126
ABCA6	49.1617	2.27488	0.451881	5.37795e-08	2.27692e-07
ERICH2	56.9873	2.27461	0.474814	1.87029e-07	7.50531e-07
TMEM139	1114.16	2.27204	0.136351	3.07e-63	1.10852e-61
KCND3	148.037	2.26421	0.338212	2.48882e-12	1.47599e-11
CRB1	8.48787	2.26387	0.923528	0.00121066	0.00301768
ACKR3	4803.75	2.2605	0.103277	4.90577e-107	4.22472e-105
CDK14	341.797	2.25561	0.311759	5.29617e-14	3.53136e-13
RP5-999L4.2	76.0613	2.25553	0.331405	1.40766e-12	8.49367e-12
RARRES3	105.787	2.25222	0.340995	4.85843e-12	2.81574e-11
GGN	32.2498	2.2515	0.744231	0.000200241	0.000559826
SGMS2	1114.43	2.2467	0.175572	2.23149e-38	4.10553e-37
TPPP	211.11	2.2357	0.199425	5.15504e-30	7.21824e-29
GPR50	124.64	2.23454	0.315963	1.83887e-13	1.17897e-12
CADM4	1137.71	2.23443	0.233832	1.59383e-22	1.66206e-21
TRIM9	102.79	2.22551	0.66176	8.06886e-05	0.000237534
MAPK11	687.656	2.22248	0.154329	6.44961e-48	1.59226e-46
TFPI2	92.6531	2.22072	0.488045	6.89358e-07	2.60344e-06
AFF2	101.69	2.21833	0.374092	3.40029e-10	1.72392e-09
PAQR8	198.624	2.21749	0.222496	2.48731e-24	2.83559e-23
MAPK10	35.2046	2.21738	1.01555	0.00206754	0.00495815
CADM1	4458.55	2.20995	0.126216	1.83511e-69	7.79198e-68
KIFC3	1072.82	2.20738	0.191413	7.79608e-32	1.1598e-30
ALCAM	20531.5	2.20602	0.105593	9.68521e-98	7.4333e-96
C3orf20	8.42424	2.20286	1.09206	0.00358543	0.00821171
LARP6	399.289	2.20241	0.218216	7.70017e-25	8.97358e-24
SDC1	3294.46	2.19903	0.105474	1.7014e-97	1.30037e-95
AL031664.1	51.826	2.19819	1.03253	0.00286009	0.00667633
ATP12A	15.7663	2.19244	0.893854	0.00131079	0.00325181
NAV2	711.652	2.19241	0.212139	5.83904e-26	7.13087e-25
QPCT	226.877	2.18845	0.201374	2.50276e-28	3.31706e-27
SORCS2	90.3094	2.18809	0.470715	4.10125e-07	1.5898e-06
GPR161	365.903	2.18794	0.48102	6.33295e-07	2.40607e-06
RPS6KA2	523.362	2.18516	0.226124	5.69743e-23	6.09376e-22
SOCS2	778.004	2.18205	0.126342	1.19895e-67	4.83349e-66
TTYH1	97.8508	2.17919	0.330019	4.63913e-12	2.69119e-11
GPR87	344.974	2.17915	0.216106	9.33537e-25	1.08585e-23
FGF13	402.357	2.17902	0.263216	1.43741e-17	1.17549e-16
PLCXD2	221.526	2.16951	0.397425	6.76074e-09	3.09721e-08
PHLDB2	2551.09	2.16779	0.146785	3.44041e-50	9.01535e-49
TNFRSF14	45.4199	2.16759	0.484088	9.79731e-07	3.64306e-06
CYP26A1	192.054	2.16572	0.329398	6.35473e-12	3.64949e-11
ELFN1	85.7957	2.16397	0.266835	7.09586e-17	5.60066e-16
RP11-100G15.7	11.5601	2.16386	0.850777	0.00120333	0.00300146
TMEM45B	1114.54	2.16313	0.226312	1.60563e-22	1.67341e-21
RPS6P12	12.0037	2.163	1.10466	0.00434032	0.00977106
ERVV-2	8.38949	2.16257	1.00903	0.00291255	0.00678584
CGA	27.9293	2.15831	0.82417	0.00111901	0.00280602
C6orf25	31.5824	2.15826	0.911177	0.00103294	0.002603
LIMS2	16.9313	2.15824	1.00586	0.00320022	0.00739502
CALD1	2630.92	2.15823	0.140757	7.19681e-54	2.08219e-52
VAMP5	306.581	2.15515	0.237259	1.99051e-20	1.88303e-19
SAMD4A	3973.21	2.15381	0.0788349	3.03233e-165	6.18022e-163
TCAF2	155.371	2.15311	0.231131	1.61999e-21	1.62025e-20
KRT86	1437.44	2.14809	0.159772	4.70553e-42	9.69816e-41
TNFRSF12A	7241.11	2.14801	0.189144	9.76516e-31	1.41152e-29
HSH2D	636.603	2.1453	0.164659	1.22148e-39	2.32907e-38
ZFP36L2	21220	2.14187	0.0479687	0	0
TULP1	51.0084	2.13976	0.441832	1.59307e-07	6.43367e-07
CAPN12	134.256	2.13775	0.367063	6.01994e-10	2.99983e-09
SOX4	20149.2	2.13591	0.0664243	1.16236e-227	4.73803e-225
NALCN	40.1681	2.13551	0.456986	4.28622e-07	1.65765e-06
PID1	167.561	2.13424	0.407378	2.00972e-08	8.85099e-08
MPPED1	55.4238	2.13263	0.982043	0.00326126	0.00752185
CHRM4	9.91745	2.13071	0.967469	0.00261913	0.00616328
PBXIP1	3463.63	2.12619	0.0908278	5.45544e-122	5.71823e-120
SDCBP2	115.235	2.12443	0.337184	3.61425e-11	1.97075e-10
PALM2-AKAP2	85.7623	2.12348	0.545725	1.40139e-05	4.56504e-05
SUSD6	4394.57	2.12161	0.111609	2.0485e-81	1.1456e-79
PRSS8	6170.29	2.12067	0.111123	5.32364e-82	3.0421e-80
TNNI1	319.314	2.11821	0.281429	7.01925e-15	4.93122e-14
FLVCR2	1050.01	2.11423	0.122346	8.23457e-68	3.34915e-66
PLEKHH2	1377.92	2.11323	0.335407	3.92203e-11	2.13161e-10
PTHLH	121.934	2.11107	0.294002	1.05146e-13	6.84661e-13
SPTSSB	41235.9	2.10997	0.123301	1.77841e-66	6.95553e-65
LINC00933	77.7742	2.10896	0.429573	1.17697e-07	4.8008e-07
PRKCH	2761.83	2.10895	0.127936	6.68794e-62	2.34564e-60
PLA2G4F	229.3	2.10863	0.282779	9.00008e-15	6.28669e-14
CPEB4	2232.18	2.10612	0.141855	1.10209e-50	2.92981e-49
KRT80	21172.2	2.10412	0.0839654	1.67706e-139	2.24542e-137
OSR1	19.9545	2.10073	0.870148	0.000882704	0.00224975
MAF	306.56	2.09552	0.210119	2.94139e-24	3.34079e-23
FYN	379.149	2.09539	0.20694	5.3966e-25	6.32927e-24
KIAA1462	403.798	2.09277	0.252823	1.19139e-17	9.77352e-17
IL1RAPL2	28.2624	2.09248	0.69828	0.00024188	0.000669605
SH2D5	180.611	2.08989	0.345876	1.85523e-10	9.6104e-10
EPHA2	1948.75	2.08794	0.162172	9.2647e-39	1.72181e-37
ANKRD44	88.636	2.07852	0.832992	0.00118759	0.00296662
CH507-396I9.7	54.2448	2.07562	0.408468	4.88672e-08	2.07685e-07
NIPSNAP3B	124.78	2.07433	0.529193	9.2356e-06	3.06844e-05
CLDN1	2784.2	2.07336	0.153908	3.53546e-42	7.31126e-41
NRP2	72.3845	2.07165	0.573085	3.28524e-05	0.000102207
CLDN6	26.3382	2.06984	0.627406	8.72959e-05	0.00025608
TBC1D2	756.256	2.06867	0.141619	3.60156e-49	9.13739e-48
INHA	124.113	2.068	0.298683	4.63494e-13	2.87517e-12
SUSD1	708.232	2.06322	0.148098	3.10327e-45	7.02756e-44
MN1	120.978	2.06252	0.487409	2.94486e-06	1.03344e-05
PLA2G4C	285.513	2.0625	0.258416	2.03224e-16	1.56496e-15
BBC3	923.813	2.06076	0.180534	2.44616e-31	3.60111e-30
CBLN3	129.061	2.0574	0.382773	9.74659e-09	4.40783e-08
ZDHHC7	15014.3	2.05539	0.0520244	0	0
SHANK2	5013.18	2.05351	0.0935617	1.40625e-107	1.23421e-105
PPL	9258.59	2.05315	0.0826959	7.25493e-137	9.24147e-135
AC145212.2	337.78	2.05044	0.163511	7.27959e-37	1.27535e-35
HS6ST2	1152.17	2.04999	0.113114	3.0072e-74	1.42904e-72
STRIP2	349.33	2.04971	0.262224	7.72883e-16	5.78653e-15
C1orf101	33.7894	2.04902	0.786951	0.00084401	0.00215743
TMPRSS13	1918.13	2.04398	0.115552	7.78099e-71	3.4227e-69
CTF1	282.087	2.04207	0.212733	1.12516e-22	1.18342e-21
TNFAIP2	503.386	2.04118	0.211545	7.65089e-23	8.13095e-22
CCR7	20.2201	2.04017	0.591433	6.81324e-05	0.000202717
NTF4	42.2503	2.03939	0.651532	0.000147232	0.000418645
PRSS23	5318.01	2.03406	0.11271	1.45137e-73	6.77415e-72
PLPPR1	64.7848	2.0337	0.50455	6.53489e-06	2.21161e-05
ITGA5	522.537	2.03135	0.218293	2.00053e-21	1.99541e-20
NFASC	50.0355	2.03067	0.448061	6.63342e-07	2.51554e-06
TNFRSF10C	203.44	2.02909	0.222718	1.24298e-20	1.1875e-19
HIPK2	6869.51	2.01975	0.083937	1.00716e-128	1.1619e-126
CLSTN3	2129.99	2.01941	0.108596	2.88648e-78	1.49567e-76
DIO2	648.98	2.01743	0.475979	3.7253e-06	1.29468e-05
PLCL1	40.8576	2.01715	0.509652	9.06198e-06	3.01677e-05
NRP1	7502.39	2.01635	0.129745	3.03493e-55	9.00805e-54
CCDC146	222.311	2.01469	0.444821	8.20133e-07	3.07705e-06
SMPD3	187.274	2.01334	0.446411	7.65628e-07	2.88021e-06
LURAP1L	870.301	2.01323	0.128767	6.51904e-56	1.96676e-54
TRAF5	2656.6	2.01266	0.200653	1.76156e-24	2.02079e-23
KRTAP5-2	497.833	2.01218	0.153947	6.91025e-40	1.33006e-38
LYPD3	1418.39	2.01023	0.113216	2.56164e-71	1.14049e-69
SLC31A2	408.528	2.00933	0.173272	6.41521e-32	9.60606e-31
SLCO2B1	12.6527	2.00751	0.965406	0.00311481	0.0072089
CITED2	13434.9	2.00721	0.112269	2.7881e-72	1.25966e-70
RARB	36.9015	2.0055	0.567062	4.43697e-05	0.000135736
UBA7	120.491	2.00336	0.365811	5.77688e-09	2.66111e-08
SAMD9	481.75	2.00035	0.207244	8.048e-23	8.53814e-22
KSR1	229.582	2.00027	0.252742	3.68431e-16	2.80433e-15
FAM20C	2997.92	1.99996	0.190541	1.18758e-26	1.4829e-25
TBC1D3P5	39.0371	1.99798	0.620805	0.000147484	0.000419295
SMPD1	560.244	1.99693	0.144488	2.92841e-44	6.49527e-43
COL6A2	758.366	1.99522	0.152514	6.60278e-40	1.27221e-38
RP11-358L22.2	41.1526	1.99505	0.472807	3.49748e-06	1.21873e-05
REEP1	325.49	1.99436	0.225355	1.37648e-19	1.25117e-18
ITGA9	47.4742	1.99263	0.784872	0.00043644	0.00116598
ALDH2	317.839	1.99222	0.248828	1.24306e-16	9.66986e-16
VEGFC	117.831	1.9912	0.289819	9.11056e-13	5.55569e-12
S100P	266.122	1.99087	0.293741	1.51253e-12	9.10843e-12
AMOT	1568.28	1.98874	0.213014	1.51319e-21	1.5184e-20
IGF2BP2	131.022	1.98724	0.636252	0.000148907	0.000423211
CLTCL1	540.405	1.98448	0.181108	9.00403e-29	1.21264e-27
TMEM63A	3911.87	1.98346	0.191399	5.8648e-26	7.15279e-25
CDK6	184.114	1.98095	0.418008	3.0086e-07	1.18173e-06
SOCS3	1386.99	1.98006	0.108051	7.50247e-76	3.68948e-74
TJP2	3754.73	1.97872	0.144232	1.25598e-43	2.74594e-42
ZMAT1	1375.24	1.97413	0.34191	1.17891e-09	5.75431e-09
RPS9P1	166.946	1.97366	0.226574	4.27294e-19	3.77546e-18
PHACTR2	3294.16	1.9697	0.123325	3.09465e-58	9.80401e-57
STAT4	46.5028	1.96899	0.73897	0.000788201	0.00202549
RP11-583F2.1	51.2786	1.9671	0.444232	1.31133e-06	4.79255e-06
CCND2	18.4203	1.96702	0.746206	0.00100121	0.0025279
CYBRD1	55.5678	1.96533	0.43022	5.5213e-07	2.11082e-06
RUNX1	2445.41	1.96511	0.191692	1.86788e-25	2.23646e-24
CLMN	2098.7	1.96268	0.129399	9.48226e-53	2.69246e-51
CTSO	778.473	1.95957	0.122011	5.1785e-59	1.67825e-57
PPP2R5B	894.063	1.95534	0.158611	1.09225e-35	1.83978e-34
PTN	40.7199	1.95488	0.483745	7.61637e-06	2.5607e-05
RNF222	20.9471	1.95443	0.518462	2.27617e-05	7.24229e-05
NXPH1	53.5077	1.94969	0.487927	7.10874e-06	2.39698e-05
TSC22D3	2415.61	1.94883	0.140107	8.50751e-45	1.90774e-43
NTNG1	118.33	1.94728	0.438936	1.28964e-06	4.71702e-06
TMEM8B	214.961	1.94383	0.307914	4.04723e-11	2.1964e-10
ITGA3	10695.6	1.94279	0.101883	7.73215e-82	4.39105e-80
ABCG2	2064.86	1.94078	0.150609	9.25602e-39	1.72181e-37
LIMCH1	1190.68	1.93861	0.234038	1.89487e-17	1.54272e-16
KRT7	977.439	1.93861	0.125479	1.25572e-54	3.70913e-53
SPATC1	24.2531	1.93859	0.677269	0.000476581	0.00126388
AC145212.1	134.094	1.93744	0.276497	3.85641e-13	2.40688e-12
FAM105A	498.305	1.93501	0.1761	6.09829e-29	8.28599e-28
GALNT5	28.8375	1.93422	0.682045	0.000451198	0.00120225
UNC13A	45.0051	1.93363	0.722911	0.000704485	0.00182185
TMEM61	19.0274	1.93192	0.694837	0.000686006	0.00177875
IFIT2	1616.86	1.92825	0.171915	4.73054e-30	6.63615e-29
PLEKHD1	183.362	1.92739	0.219817	2.97186e-19	2.65011e-18
FAM47E-STBD1	476.516	1.92686	0.380199	6.09782e-08	2.56483e-07
SCML2P2	14.6235	1.92386	0.706157	0.000748058	0.00192909
CACFD1	2608.19	1.92333	0.178734	8.71857e-28	1.12702e-26
GPRC5C	676.668	1.92326	0.215199	5.3959e-20	4.99816e-19
CRYBG3	390.099	1.92245	0.170585	2.84941e-30	4.02672e-29
ALOXE3	163.593	1.92235	0.285136	2.82402e-12	1.66402e-11
EGFR	1589.04	1.92215	0.158123	8.36959e-35	1.38309e-33
PLK3	592.506	1.92182	0.152323	2.9803e-37	5.31786e-36
PTK6	1696.31	1.92125	0.110805	4.23661e-68	1.74242e-66
PVRIG	178.718	1.92077	0.303724	3.99426e-11	2.17022e-10
CEBPD	1278.66	1.91951	0.17169	8.40573e-30	1.16896e-28
NFKB2	2189.27	1.91814	0.107968	2.15705e-71	9.65045e-70
CPLX4	9.34539	1.91724	0.924254	0.00391085	0.00888712
UBAP1L	278.456	1.91525	0.342063	3.19728e-09	1.50494e-08
SNTA1	268.381	1.91523	0.258436	1.95066e-14	1.33511e-13
CTD-2649C14.1	12.8552	1.91489	0.843899	0.002444	0.00578306
GLIPR2	186.03	1.90903	0.240547	3.0948e-16	2.36041e-15
RAB3B	150.791	1.9084	0.282149	1.99309e-12	1.19047e-11
IL18	62.7414	1.90595	0.494671	1.71291e-05	5.53459e-05
SPEG	261.66	1.90154	0.332059	1.49739e-09	7.25669e-09
ARID5B	1882.98	1.90037	0.0918701	1.53422e-95	1.11676e-93
KLF7	1032.58	1.90028	0.176351	7.36524e-28	9.53427e-27
LIF	1375.34	1.89882	0.198788	2.175e-22	2.25784e-21
FARP1	3361.52	1.89662	0.108443	2.91205e-69	1.23078e-67
VIPR1	430.109	1.89604	0.174429	2.45222e-28	3.25243e-27
YPEL1	313.786	1.89594	0.24686	2.54667e-15	1.84858e-14
NMNAT2	685.593	1.89388	0.207252	1.00572e-20	9.66363e-20
ERBB2	13260.5	1.89246	0.0994622	1.79328e-81	1.00902e-79
CTTNBP2NL	1808.44	1.88821	0.139789	2.32319e-42	4.84805e-41
MTUS2	135.549	1.88771	0.568642	0.00011756	0.000339325
GPR143	315.181	1.88408	0.286962	8.2291e-12	4.69069e-11
CNR1	51.9051	1.88355	0.87051	0.0022927	0.00545248
GATA2	2445.32	1.88212	0.0884415	2.65278e-101	2.1342e-99
RP11-474D14.2	15.6853	1.88072	0.896914	0.00384441	0.00874697
CAST	12123.5	1.87841	0.0789388	6.72815e-126	7.30264e-124
CH507-210P18.3	29.1117	1.87665	0.559983	0.000102607	0.000298276
NBEA	2074.38	1.87516	0.22939	4.91793e-17	3.92899e-16
ERC2	69.9615	1.87382	0.397727	3.49903e-07	1.36327e-06
ACOXL	117.628	1.87343	0.437745	2.72891e-06	9.61513e-06
CDRT1	72.4153	1.87337	0.498167	2.32914e-05	7.40183e-05
ZNF704	1848.95	1.87303	0.147469	8.7717e-38	1.58678e-36
FSCN2	177.288	1.87238	0.239025	7.6694e-16	5.74438e-15
RP11-65B7.2	25.1753	1.87058	0.560629	0.000117642	0.000339507
ADAMTS18	35.212	1.8703	0.755169	0.00202884	0.00487107
FOSL1	76.186	1.86996	0.466698	8.72962e-06	2.91247e-05
PDLIM1	3813.01	1.86818	0.0943117	4.75628e-88	3.06121e-86
PRRT4	221.71	1.86793	0.234456	2.14818e-16	1.65147e-15
HBEGF	218.202	1.86761	0.218337	2.01954e-18	1.72621e-17
NPAS2	656.476	1.86459	0.162082	2.13934e-31	3.15449e-30
RP11-106M3.2	23.9625	1.86332	0.795843	0.00210803	0.00505062
TTC9	1602.19	1.86226	0.0927947	2.14579e-90	1.43128e-88
LUZP2	240.248	1.86222	0.253588	2.88694e-14	1.95478e-13
PDE9A	638.69	1.86197	0.144699	1.2152e-38	2.24928e-37
ARMC4P1	31.1136	1.86001	0.755862	0.00147258	0.0036228
NT5E	542.387	1.8563	0.163061	9.19828e-31	1.33063e-29
BVES	43.3453	1.85533	0.424526	1.8512e-06	6.65164e-06
ATP8B2	4750.95	1.85442	0.116306	5.2591e-58	1.65468e-56
SLC37A1	3116.16	1.85414	0.113436	8.54145e-61	2.92306e-59
PODXL	4570.84	1.85351	0.105609	9.88975e-70	4.24842e-68
RP11-248C1.3	113.116	1.85135	0.275752	3.1351e-12	1.84141e-11
SLC12A6	695.689	1.84974	0.202733	1.22147e-20	1.16756e-19
KIAA0319	91.7756	1.84783	0.302092	1.4881e-10	7.76121e-10
LINC01085	15.4452	1.84739	0.802619	0.00227291	0.00541103
RGS6	503.063	1.84614	0.187825	1.85197e-23	2.03296e-22
CCDC129	110.472	1.84613	0.403132	6.88571e-07	2.601e-06
FGF22	33.9418	1.8445	0.483724	2.05457e-05	6.56568e-05
ZDHHC11B	186.675	1.84353	0.25716	1.30363e-13	8.43772e-13
MB21D2	989.195	1.84005	0.109276	2.14703e-64	7.98845e-63
CLDN4	18787.5	1.83788	0.0899061	1.30122e-93	9.21552e-92
CHSY3	133.736	1.83774	0.360522	5.32289e-08	2.25596e-07
PIFO	100.399	1.8372	0.328888	3.07924e-09	1.45125e-08
MEGF6	1850.07	1.83692	0.201655	1.33551e-20	1.27325e-19
WIPI1	2151.05	1.83511	0.0703679	1.10778e-150	1.83064e-148
HDAC9	54.5456	1.83055	0.622216	0.00037533	0.00101123
CSRNP1	2201.39	1.82413	0.157672	1.0461e-31	1.55373e-30
CYSRT1	86.0801	1.82345	0.329407	5.10992e-09	2.36576e-08
TUBB3	21547.8	1.82284	0.111274	4.91195e-61	1.69043e-59
LYPD1	1716.01	1.82271	0.183729	6.36758e-24	7.13068e-23
EVA1B	658.374	1.82166	0.25182	7.80261e-14	5.13723e-13
CLIC5	288.419	1.82155	0.296318	1.28902e-10	6.75943e-10
SERPINB8	297.785	1.81796	0.284578	2.94397e-11	1.61921e-10
LHFP	220.591	1.81763	0.289302	7.28774e-11	3.88828e-10
RP11-96C23.11	214.954	1.81461	0.321442	2.63093e-09	1.24797e-08
SIGLEC15	128.555	1.81356	0.256011	2.33204e-13	1.48016e-12
MISP	3761.35	1.81185	0.124108	3.15068e-49	8.00455e-48
TRIM17	31.6038	1.80955	0.487509	2.93982e-05	9.21325e-05
EXOC6B	2954.66	1.80795	0.0923533	4.34074e-86	2.72679e-84
SCUBE3	274.183	1.80776	0.198135	1.25933e-20	1.20249e-19
PCDHGA3	22.491	1.80756	0.604449	0.000405417	0.00108892
LGALS3	5338.87	1.80465	0.138279	1.18296e-39	2.25796e-38
ROR1	66.3414	1.80363	0.414288	1.98449e-06	7.10273e-06
GIMAP2	39.5289	1.80333	0.503152	4.80851e-05	0.000146346
C10orf10	238.625	1.79925	0.198734	2.33908e-20	2.20708e-19
POPDC2	32.2007	1.79918	0.627015	0.000508873	0.00134464
B3GNT3	353.128	1.79483	0.196522	1.11297e-20	1.06718e-19
AKAP2	185.437	1.79356	0.509497	6.60818e-05	0.000197096
GAD1	44.7629	1.79163	0.593565	0.000340806	0.000924217
ARL10	107.562	1.79103	0.489027	3.65956e-05	0.000113009
ZNF528	219.636	1.78845	0.30103	4.59907e-10	2.31697e-09
GPC1	2764.11	1.78754	0.121316	6.82889e-50	1.77677e-48
LRP2BP	169.971	1.78722	0.251035	1.79294e-13	1.15033e-12
STUM	329.096	1.7864	0.627337	0.000621976	0.00162381
CHST11	1015.5	1.7845	0.174135	1.83451e-25	2.19794e-24
CAPN13	175.686	1.7844	0.439628	7.3617e-06	2.47908e-05
COL16A1	366.726	1.78352	0.252545	2.85748e-13	1.80119e-12
YPEL5	4387.11	1.78309	0.0883767	3.98901e-91	2.72009e-89
RP11-266L9.6	27.5342	1.78261	0.526291	0.000106174	0.000308206
S1PR3	1683.05	1.78208	0.0958044	5.80535e-78	2.97451e-76
RP11-496I2.5	28.8693	1.78089	0.643523	0.000730649	0.00188632
ZNF117	2447.76	1.77876	0.217382	5.11042e-17	4.07922e-16
RAB20	771.244	1.77585	0.194838	1.41617e-20	1.34804e-19
FGFR3	1232.98	1.77462	0.16554	1.33714e-27	1.72e-26
CHRD	835.099	1.77451	0.206516	1.49215e-18	1.28561e-17
CCDC89	61.7168	1.77251	0.427758	5.59204e-06	1.90872e-05
PTPRN2	134.48	1.77145	0.441976	8.37751e-06	2.80366e-05
SPATA32	27.5565	1.76924	0.520797	0.000106605	0.000309408
PGPEP1	2293.44	1.76798	0.116777	1.65126e-52	4.64558e-51
CDKL5	702.157	1.76623	0.250615	3.06816e-13	1.92935e-12
ATF3	1762.92	1.76622	0.262586	3.13914e-12	1.84319e-11
BEX4	236.416	1.76585	0.248718	1.99603e-13	1.27483e-12
MYO1B	15912.1	1.76492	0.0640906	1.1765e-167	2.48052e-165
SMIM6	13.1056	1.7645	0.807723	0.00363694	0.00832034
ARHGAP4	663.622	1.76369	0.17327	3.96132e-25	4.67885e-24
MYOZ1	189.475	1.76159	0.309948	2.31249e-09	1.10119e-08
ITGB8	702.457	1.75971	0.139612	3.60249e-37	6.38458e-36
SYK	432.709	1.75924	0.241744	5.90875e-14	3.92981e-13
GALNT10	7723.92	1.75905	0.100637	4.06337e-69	1.70951e-67
TRIM29	94.3361	1.75892	0.487882	3.45806e-05	0.000107274
CTSF	1222.93	1.75626	0.11893	4.5794e-50	1.19658e-48
ZNF217	68292.1	1.75559	0.0643191	9.49739e-165	1.9144e-162
SH3RF2	35.9008	1.7552	0.611755	0.000408931	0.00109776
PKIA	534.054	1.74995	0.202379	1.0154e-18	8.82303e-18
CALCOCO1	2389.28	1.74741	0.0909793	1.85028e-82	1.08088e-80
PLAC1	61.4612	1.74718	0.468272	2.96688e-05	9.2933e-05
RASL11B	112.542	1.74654	0.304189	1.51914e-09	7.35629e-09
ARPIN	1818.02	1.74283	0.127843	5.11234e-43	1.08915e-41
FAM20A	68.1185	1.74133	0.38519	1.03976e-06	3.84989e-06
CPEB2	947.788	1.74108	0.143642	2.01509e-34	3.28267e-33
PRR29	38.3471	1.74108	0.611647	0.000600731	0.00157193
LCA5	115.918	1.74034	0.26961	1.63565e-11	9.15275e-11
TLE2	2027.76	1.74028	0.14346	1.8476e-34	3.0125e-33
ZNF462	1303.31	1.73724	0.235446	3.02061e-14	2.04303e-13
PHLDA3	3875.06	1.73718	0.131939	2.6162e-40	5.138e-39
RHOU	403.641	1.7368	0.140629	7.76743e-36	1.31437e-34
IRF1	1844.16	1.73431	0.111479	2.82406e-55	8.39573e-54
LILRB3	35.9606	1.73379	0.577601	0.000374387	0.00100902
RP11-677M14.5	11.6578	1.73217	0.732392	0.00250739	0.00591932
NPAP1	42.5038	1.72987	0.519024	0.000131526	0.000376907
PRSS22	1407.14	1.72688	0.115368	6.35593e-51	1.69952e-49
CHST1	37.4722	1.72682	0.628219	0.000802231	0.00205924
SOWAHC	705.844	1.72608	0.136552	2.33372e-37	4.18859e-36
SLC35C1	2162.9	1.72603	0.125927	1.81066e-43	3.92124e-42
CCDC191	611.184	1.72518	0.213564	1.46181e-16	1.13426e-15
CATSPERG	277.551	1.72399	0.224915	3.15248e-15	2.27303e-14
GRID1	234.165	1.72223	0.275194	6.50824e-11	3.48353e-10
MTUS1	1916.67	1.72147	0.136931	6.04929e-37	1.06286e-35
SLC22A15	229.529	1.72133	0.373791	7.13562e-07	2.69208e-06
GNA14	130.387	1.72009	0.280789	1.65305e-10	8.59222e-10
PRR5L	81.5944	1.71894	0.408446	3.98208e-06	1.37792e-05
MUC20	398.408	1.71795	0.191519	5.40959e-20	5.00647e-19
RP11-548H18.2	18.1302	1.71756	0.664302	0.00133494	0.00330813
VAT1L	84.1502	1.71686	0.64771	0.00120843	0.00301271
PAMR1	23.95	1.71661	0.749949	0.00238096	0.00564336
LIPG	225.88	1.71618	0.246294	5.24572e-13	3.24199e-12
SPTLC3	201.899	1.71432	0.246885	5.892e-13	3.62918e-12
ABCC2	36.3175	1.7132	0.764794	0.0035738	0.00818814
SEMA6C	671.457	1.71175	0.12931	1.01548e-40	2.02028e-39
SP6	908.994	1.71078	0.127376	7.48008e-42	1.5382e-40
RP5-1049G16.4	35.4205	1.71049	0.555741	0.00030148	0.000824272
TMC4	2608.09	1.70999	0.10355	5.75911e-62	2.02763e-60
ID4	128.973	1.70933	0.367349	5.16968e-07	1.98518e-06
VN1R83P	23.2968	1.70824	0.705879	0.00196339	0.00472755
ZMYND15	198.637	1.70703	0.199067	1.82924e-18	1.5694e-17
LYNX1	79.4276	1.70691	0.45373	2.28959e-05	7.28121e-05
BMS1P3	43.5831	1.70585	0.504141	0.00011131	0.000321941
FAM161B	320.751	1.70552	0.27601	1.20701e-10	6.3439e-10
MBNL2	1038.41	1.70413	0.217584	9.14979e-16	6.81423e-15
SNTB1	584.427	1.70402	0.208346	5.64918e-17	4.49753e-16
CAB39L	545.602	1.70347	0.187011	1.63614e-20	1.55019e-19
SHISA2	2914.62	1.70312	0.0889531	2.29138e-82	1.33431e-80
FNIP2	733.423	1.70243	0.184244	4.29917e-21	4.2171e-20
LY6G6C	89.4505	1.70127	0.447829	2.4675e-05	7.81581e-05
CREB3L2	5215.95	1.70082	0.0585023	1.66586e-186	4.30378e-184
CTGF	4032.67	1.70043	0.276579	1.49376e-10	7.78854e-10
KRTAP5-1	58.4735	1.69802	0.459	3.40794e-05	0.000105845
GBP3	356.573	1.69446	0.331058	5.57081e-08	2.35288e-07
RP4-777O23.3	29.7634	1.69309	0.635697	0.00110666	0.00277771
IQCJ-SCHIP1	71.2139	1.69046	0.472529	5.44055e-05	0.0001643
ABCA10	131.624	1.68793	0.421708	1.06032e-05	3.50126e-05
NABP1	1725.98	1.68748	0.163825	1.23084e-25	1.48437e-24
HCST	14.5882	1.68736	0.756255	0.00330236	0.00760709
BICDL2	2405.47	1.68524	0.109233	2.81889e-54	8.20744e-53
TNFAIP3	230.199	1.68469	0.353616	3.35739e-07	1.31143e-06
ANOS1	331.849	1.68328	0.331258	6.02961e-08	2.54022e-07
RENBP	121.629	1.6831	0.30973	9.96688e-09	4.50191e-08
ARHGAP42	314.775	1.6829	0.359081	4.63907e-07	1.7892e-06
PAK3	99.9231	1.68188	0.387997	2.47519e-06	8.75817e-06
2021-03-10	224.352	1.6812	0.198585	4.8164e-18	4.03781e-17
STPG1	354.033	1.68119	0.190297	2.04264e-19	1.83848e-18
GDNF	79.4261	1.6811	0.36473	6.39071e-07	2.42752e-06
SLC44A2	15457.7	1.68012	0.0793397	3.26965e-100	2.59633e-98
FRMD5	242.521	1.6796	0.182556	6.78864e-21	6.56772e-20
STON1	832.612	1.67903	0.112395	4.41334e-51	1.19401e-49
ADIRF	6230.99	1.67573	0.177721	8.23774e-22	8.33452e-21
PLPP1	397.015	1.67521	0.173708	1.04761e-22	1.10375e-21
PACS1	9440.45	1.67164	0.0604634	6.01133e-169	1.29725e-166
KLHL5	2996.45	1.67113	0.127243	4.23751e-40	8.2427e-39
UPK3BL	1170.93	1.671	0.146016	5.23683e-31	7.62375e-30
ANXA8L1	489.56	1.67097	0.247812	3.11357e-12	1.82935e-11
ARRDC4	2654.34	1.66834	0.132811	6.97445e-37	1.22306e-35
XX-CR54.1	18.7754	1.66769	0.610586	0.000929393	0.00235924
C19orf33	1786.97	1.66631	0.239266	6.69524e-13	4.11013e-12
GOLGA7B	200.909	1.66458	0.243222	1.43453e-12	8.64439e-12
OVOL1	1961.9	1.66415	0.097938	1.96871e-65	7.4766e-64
MVB12B	977.575	1.6641	0.147787	3.64464e-30	5.14258e-29
PDGFRL	270.045	1.66369	0.254847	1.33469e-11	7.51913e-11
KLF6	8727.5	1.66236	0.146698	1.89257e-30	2.70791e-29
PCDHB15	35.9788	1.66186	0.767734	0.00384014	0.00873833
IZUMO4	105.931	1.66022	0.323937	4.24948e-08	1.81528e-07
ZNF83	1946.58	1.66014	0.168929	1.05318e-23	1.16728e-22
LIMA1	2046.24	1.65941	0.105336	1.23271e-56	3.78753e-55
PCDHB5	25.112	1.65935	0.683147	0.00219705	0.00524641
ZFYVE1	1872.13	1.65893	0.118122	9.0001e-46	2.07921e-44
VLDLR	351.096	1.6577	0.292054	2.27301e-09	1.08352e-08
KIF3C	2914.02	1.65709	0.105124	1.16764e-56	3.59965e-55
DLX3	546.5	1.6538	0.162219	4.20021e-25	4.95463e-24
BIRC3	80.1185	1.65332	0.595483	0.000699246	0.00180932
STX1B	70.5513	1.65195	0.610538	0.000972888	0.00246249
TMEFF1	60.5657	1.65146	0.511024	0.000192619	0.000539751
PDE11A	60.2222	1.65074	0.382948	2.76664e-06	9.74248e-06
COL5A3	53.3146	1.64784	0.449652	3.96393e-05	0.000121772
PYGL	2605.5	1.64734	0.102629	1.15048e-58	3.69584e-57
CROCCP3	360.606	1.64711	0.403003	7.28941e-06	2.45564e-05
CCDC144CP	55.6693	1.64568	0.522026	0.000262453	0.000722849
CARD14	182.771	1.64486	0.258923	3.80011e-11	2.06841e-10
CCDC158	32.521	1.64484	0.697293	0.00264643	0.00622192
ARNTL2	991.83	1.64382	0.213522	2.79769e-15	2.02518e-14
MDGA2	113.723	1.64206	0.324248	7.03869e-08	2.93834e-07
DUSP1	9809.75	1.64186	0.168758	4.86417e-23	5.22385e-22
FZD8	1429.67	1.6403	0.146118	6.07067e-30	8.46801e-29
ABCC3	6181.25	1.64025	0.18208	4.26741e-20	3.97952e-19
PCDHB9	154.846	1.63923	0.45052	4.84898e-05	0.00014748
C10orf55	32.84	1.63795	0.453603	5.35752e-05	0.000162006
SYNGR3	1211.45	1.63638	0.104137	1.09523e-56	3.38211e-55
MECOM	354.375	1.63592	0.302517	1.21499e-08	5.44902e-08
QKI	6175.09	1.63176	0.118254	5.53652e-44	1.2177e-42
PLA2R1	607.737	1.62988	0.163856	4.51348e-24	5.0823e-23
SPAM1	30.6361	1.62668	0.496672	0.000200717	0.000561073
CST3	8215.34	1.6263	0.130093	1.57795e-36	2.73317e-35
ADAM29	21.5433	1.62499	0.643193	0.00168856	0.00411604
BATF2	89.6341	1.62397	0.335066	2.44208e-07	9.67704e-07
CLDN14	49.8887	1.62385	0.43571	3.34744e-05	0.000104071
HRH2	41.4443	1.62329	0.50978	0.000187645	0.000526697
CELF4	54.9666	1.62032	0.447351	5.27277e-05	0.000159601
INPP4A	3488.83	1.61832	0.140455	2.9019e-31	4.25496e-30
HERC3	1175.07	1.61726	0.18136	5.86984e-20	5.42694e-19
PLAU	854.174	1.61561	0.136973	9.43183e-33	1.46866e-31
TCF7	43.6205	1.61437	0.498841	0.000196109	0.00054844
IGFL2	15.1303	1.61211	0.74142	0.0039249	0.00891683
HS3ST5	81.665	1.61179	0.809566	0.00376694	0.00859414
CAMK2D	1299.32	1.60934	0.111711	5.35371e-48	1.32349e-46
IKZF2	760.559	1.60918	0.225967	2.21278e-13	1.40738e-12
JSRP1	20.4276	1.60774	0.701669	0.00292785	0.00681811
IL2RG	30.6356	1.60763	0.521076	0.000355186	0.000961081
C1orf228	58.6862	1.60492	0.509267	0.00027186	0.000747411
CYB5R1	4371.6	1.60396	0.0824943	7.26028e-85	4.48402e-83
LMO2	77.5447	1.6015	0.289366	6.11834e-09	2.81204e-08
TNF	26.0185	1.59995	0.712309	0.00411693	0.00931502
ARFGEF3	4438.24	1.59895	0.0941459	2.54063e-65	9.62866e-64
AHR	1669.45	1.5977	0.178526	7.57418e-20	6.96407e-19
ICA1	3584.78	1.5971	0.155342	1.89388e-25	2.26611e-24
TMEM132B	306.082	1.59695	0.350117	9.60406e-07	3.57555e-06
GPHA2	38.6461	1.59584	0.661819	0.00228844	0.00544376
SCART1	168.169	1.59417	0.359176	1.55506e-06	5.64728e-06
SLC5A10	23.3087	1.59383	0.528389	0.000423035	0.00113314
AC026348.1	744.067	1.59354	0.247153	2.28309e-11	1.26637e-10
AP1S3	1000.94	1.59353	0.188759	5.1344e-18	4.29655e-17
RP11-730A19.5	14.8535	1.59315	0.717692	0.00393792	0.00893977
RP4-669L17.10	666.199	1.59278	0.205947	2.21481e-15	1.61344e-14
GAB1	1692.98	1.59225	0.125468	1.38626e-37	2.4954e-36
JUNB	10834.2	1.59131	0.123425	1.0988e-38	2.03588e-37
WNT9A	1231.9	1.5899	0.125875	3.12175e-37	5.55404e-36
AMOTL2	15099	1.58849	0.105937	1.78601e-51	4.88966e-50
MDK	12832.4	1.58753	0.154061	1.46431e-25	1.76245e-24
RP11-927P21.5	219.618	1.5859	0.236487	4.18143e-12	2.43106e-11
ANKRD37	278.435	1.5832	0.232501	2.09306e-12	1.24815e-11
ABTB1	1247.29	1.58266	0.133073	2.76652e-33	4.38224e-32
OR2A9P	155.021	1.58117	0.359741	2.22677e-06	7.9281e-06
PMEPA1	9293.69	1.58036	0.132771	2.57452e-33	4.08163e-32
IFNLR1	377.611	1.58025	0.196488	1.83506e-16	1.41549e-15
CACNG1	33.8895	1.58024	0.521986	0.000424205	0.00113545
STBD1	585.74	1.57858	0.184265	2.23174e-18	1.90315e-17
ANKRD34B	193.363	1.57818	0.400311	1.52172e-05	4.93686e-05
SVIL	4798.25	1.57815	0.357513	2.00333e-06	7.16876e-06
ARSA	621.2	1.57718	0.144454	2.02712e-28	2.69056e-27
CCDC83	502.707	1.57653	0.2696	1.04906e-09	5.13143e-09
CDSN	238.498	1.57585	0.28155	4.92625e-09	2.28418e-08
NOXA1	1135.71	1.57519	0.0968381	3.54111e-60	1.18965e-58
PNPLA7	470.118	1.57383	0.224869	5.21279e-13	3.22272e-12
PIGZ	304.086	1.57383	0.181727	8.78578e-19	7.66322e-18
TSHZ3	109.902	1.57138	0.274325	2.10217e-09	1.00496e-08
PRSS36	46.379	1.56816	0.464044	0.000129593	0.000371657
TEC	178.393	1.56492	0.338226	7.32855e-07	2.76316e-06
TUBA1A	12287.6	1.56382	0.102572	4.06891e-53	1.16256e-51
SMIM10L2B	16.122	1.56329	0.648986	0.00257466	0.00606797
SNX29	1530.98	1.56327	0.134075	2.57187e-32	3.93788e-31
DCLK1	1009.32	1.56287	0.123178	1.44683e-37	2.60188e-36
PLEKHG4B	198.687	1.56281	0.266198	9.76005e-10	4.78558e-09
CTAGE3P	41.2853	1.56175	0.51767	0.000443268	0.00118267
SLC9A1	2819.68	1.56082	0.1012	2.44787e-54	7.14989e-53
COBLL1	1533.96	1.55996	0.170552	1.29582e-20	1.23605e-19
ARHGAP27	2127.49	1.55865	0.133815	5.04319e-32	7.59502e-31
CPQ	488.023	1.55845	0.144841	1.0688e-27	1.37869e-26
BAMBI	8703.23	1.55563	0.132856	2.66484e-32	4.07683e-31
FBXO2	879.788	1.55512	0.239834	1.87354e-11	1.04393e-10
STX11	25.7522	1.55469	0.686491	0.00380315	0.00866168
VWA7	134.215	1.55385	0.49958	0.000315552	0.000860184
MGAT4EP	28.2887	1.55108	0.588473	0.00140634	0.00347194
APLF	41.1246	1.55086	0.460119	0.000144364	0.000411319
TNIK	475.877	1.54969	0.244073	4.51958e-11	2.44695e-10
RP13-104F24.3	357.152	1.54914	0.21689	1.97943e-13	1.26511e-12
ADAMTSL4	354.083	1.54871	0.27456	3.82681e-09	1.79161e-08
HIST4H4	737.56	1.54864	0.277335	5.19574e-09	2.40428e-08
ARAP2	1545.19	1.54794	0.23654	1.30912e-11	7.3773e-11
SHISA4	322.864	1.54789	0.24372	2.72855e-11	1.50571e-10
AGRN	21339.9	1.54517	0.0974841	3.23769e-57	1.0083e-55
RP11-466P24.5	43.2848	1.54409	0.496982	0.000353366	0.00095644
AJUBA	7454.91	1.54386	0.103721	9.24329e-51	2.46081e-49
LTC4S	64.3782	1.54295	0.3402	1.15032e-06	4.23192e-06
SLC22A4	269.889	1.54142	0.210697	5.51794e-14	3.67388e-13
SLC25A30	9039.76	1.5404	0.11153	5.17478e-44	1.13951e-42
ITM2C	945.036	1.53859	0.202012	5.74281e-15	4.06204e-14
ANXA9	3727.72	1.53823	0.129794	5.00587e-33	7.86153e-32
TEAD3	2879.95	1.53762	0.0695315	5.52952e-109	4.94771e-107
AFAP1	2722.77	1.53755	0.0768506	1.15306e-89	7.55378e-88
RAB30	1146.31	1.53658	0.193417	4.03086e-16	3.05908e-15
RGL2	9322.65	1.53633	0.096374	7.54752e-58	2.36657e-56
CNTN5	137.36	1.53541	0.24421	5.36165e-11	2.88413e-10
GCNT1P5	121.416	1.53448	0.275387	5.90482e-09	2.71663e-08
KCNN4	166.681	1.53389	0.28649	1.91435e-08	8.44513e-08
IMPG2	19.4386	1.53288	0.559555	0.0010654	0.00268001
DYNC1I1	46.0715	1.53165	0.426106	6.64941e-05	0.000198197
NHS	1239.57	1.53162	0.286195	1.9578e-08	8.62851e-08
FSTL3	3405.59	1.53127	0.155556	1.67088e-23	1.84078e-22
MAFA	275.254	1.53075	0.199327	3.90302e-15	2.79879e-14
ST3GAL4	1887.77	1.52979	0.0886767	2.63681e-67	1.05605e-65
RP13-104F24.1	492.641	1.52945	0.239567	3.78692e-11	2.06184e-10
CAPN2	5064.12	1.52615	0.0805299	1.06e-80	5.78678e-79
ARSD	3885.18	1.52572	0.0922982	4.04748e-62	1.43326e-60
SCARF1	38.8372	1.52547	0.473775	0.000233235	0.00064704
TSC1	1120.08	1.52499	0.482862	0.000331326	0.000900238
FAM47E	340.872	1.52458	0.198632	3.7024e-15	2.65909e-14
TNNC2	15.0996	1.52404	0.695509	0.00432088	0.00973444
C3orf52	720.265	1.52258	0.121067	6.50136e-37	1.14119e-35
RGS2	83.132	1.522	0.431566	7.97879e-05	0.000235033
NUAK1	2678.46	1.5189	0.115264	2.79512e-40	5.47765e-39
FAT4	1122.27	1.5171	0.196069	2.43917e-15	1.77195e-14
CDC14B	593.572	1.51671	0.152965	8.38331e-24	9.35371e-23
PCDHB3	76.9533	1.51576	0.294673	5.04658e-08	2.14255e-07
MYO6	10341.6	1.51554	0.0593781	2.57213e-144	3.83582e-142
NAP1L5	35.121	1.51484	0.45163	0.000146464	0.000416783
CREBRF	1176.5	1.51188	0.147189	2.19317e-25	2.6191e-24
RHBDF1	3080.4	1.51042	0.093022	5.99422e-60	1.9955e-58
TRIM47	439.006	1.50991	0.286859	3.07664e-08	1.33195e-07
FAM83F	75.5183	1.50953	0.492133	0.000427765	0.00114422
POLD4	1591.02	1.50932	0.137508	1.17609e-28	1.57813e-27
LTBP2	381.948	1.50888	0.193162	1.27244e-15	9.40389e-15
PTGER4	812.449	1.50885	0.205613	4.69545e-14	3.13766e-13
RP11-554D14.4	28.5051	1.50786	0.519884	0.000654663	0.00170357
CXCL16	3286.57	1.50645	0.0921571	1.05567e-60	3.5993e-59
ARHGEF4	284.713	1.50494	0.285153	3.46174e-08	1.49233e-07
RAB11FIP1	4404.22	1.50404	0.0785024	8.36905e-83	4.90458e-81
FOXP1	1650.08	1.50369	0.180181	1.65304e-17	1.34883e-16
SGK223	1301.09	1.50127	0.113337	1.09951e-40	2.18272e-39
TPK1	182.229	1.5004	0.206004	6.17548e-14	4.09978e-13
CYP2U1	647.206	1.49863	0.117174	3.97453e-38	7.27592e-37
ERAP1	3562.95	1.49825	0.138065	4.73307e-28	6.20133e-27
TMEM266	175.583	1.49613	0.286549	4.08471e-08	1.74924e-07
ASCL5	65.9301	1.49575	0.405259	4.51065e-05	0.000137875
SEZ6L2	2956.97	1.49546	0.101224	5.09073e-50	1.3283e-48
CRISPLD2	918.432	1.49477	0.113113	1.73124e-40	3.4294e-39
RUNDC3A	275.463	1.49453	0.262434	2.71963e-09	1.28838e-08
CDH4	199.642	1.49412	0.295028	8.90791e-08	3.68262e-07
FAM214B	586.976	1.49384	0.161568	5.3414e-21	5.21156e-20
ZNF641	2015.02	1.49378	0.134172	2.01473e-29	2.77032e-28
AKR1C3	122.019	1.49344	0.278109	1.42198e-08	6.33555e-08
SDR16C5	148.075	1.49256	0.229977	1.93822e-11	1.07866e-10
CYB5R2	45.3111	1.49212	0.657099	0.00333544	0.00767557
CHD5	532.075	1.49143	0.209316	2.38707e-13	1.51299e-12
ACAP1	168.183	1.49122	0.407414	4.9421e-05	0.000150162
KLHL24	2254.47	1.4912	0.18723	3.97376e-16	3.01699e-15
PSMB8	443.527	1.4904	0.237829	8.75388e-11	4.65021e-10
LGALS9	32.6782	1.49035	0.67432	0.00407022	0.00921615
AK5	23.5745	1.49016	0.566502	0.00137039	0.00338911
ZNF319	533.266	1.4878	0.164991	4.40932e-20	4.10976e-19
EPOR	962.616	1.4874	0.151154	1.75659e-23	1.93172e-22
ASAH1	4057.75	1.48726	0.0695377	3.90179e-103	3.23848e-101
ARAP3	49.9879	1.4872	0.477649	0.000350487	0.000949068
MEX3B	1462.3	1.48669	0.0895176	1.83767e-62	6.58367e-61
GRIN3B	103.744	1.48422	0.385969	2.32863e-05	7.40151e-05
CGNL1	117.719	1.48329	0.432391	0.000103613	0.00030101
PLLP	434.145	1.48306	0.188754	8.89233e-16	6.62788e-15
COL4A3	95.4812	1.48278	0.627117	0.00281189	0.00657218
GPX2	65.6256	1.48267	0.469367	0.000297377	0.000814148
CHPF2	4250.21	1.48212	0.0808885	1.55275e-76	7.78197e-75
RORB	34.9639	1.48178	0.528635	0.000959884	0.00243193
ATP9A	19400.4	1.48038	0.0377377	0	0
HLA-C	8528.19	1.48009	0.102812	1.36187e-47	3.32633e-46
SMAD3	11199.6	1.4796	0.0746725	5.61058e-88	3.58588e-86
SPRY1	516.752	1.47928	0.199998	3.17871e-14	2.14759e-13
EEFSEC	47.369	1.47899	0.388185	2.7364e-05	8.61547e-05
LPA	28.8525	1.47589	0.520179	0.000783427	0.00201379
TCAP	27.6268	1.47547	0.604821	0.00249733	0.00589785
RP11-434B12.1	178.407	1.47338	0.305265	3.0878e-07	1.21128e-06
ITGB7	42.6183	1.47241	0.47814	0.000406869	0.00109239
TLCD2	678.396	1.47235	0.103239	8.90179e-47	2.11784e-45
ARHGEF34P	650.651	1.4722	0.204366	1.38839e-13	8.97318e-13
C2orf16	58.9496	1.4701	0.466074	0.000327327	0.000889899
QSOX1	10328.4	1.46913	0.0904373	6.15364e-60	2.04486e-58
SERPINE2	265.749	1.46814	0.264479	5.48963e-09	2.53324e-08
TMEM178B	1471.94	1.46805	0.135711	6.55787e-28	8.50714e-27
UBTD1	968.763	1.46804	0.179626	7.13735e-17	5.62856e-16
PNRC1	2723.61	1.46722	0.0652301	1.14609e-112	1.07259e-110
TMEM151A	28.0524	1.46565	0.581011	0.0021926	0.00523751
PXDN	13205.1	1.46504	0.118004	5.42932e-36	9.2384e-35
RPL26P30	82.7216	1.46492	0.291488	1.14414e-07	4.67521e-07
HOXC13	1240.44	1.46186	0.108129	2.79591e-42	5.81466e-41
PLCE1	373.622	1.46122	0.276241	2.87062e-08	1.24541e-07
RAB11FIP5	816.464	1.46102	0.122858	3.07925e-33	4.86919e-32
RAP1GAP2	2167.1	1.45868	0.124958	6.68691e-32	9.9803e-31
TFEB	204.024	1.45805	0.286652	7.86514e-08	3.26995e-07
KRT83	42.4464	1.45798	0.423105	0.000123495	0.000355447
SYT10	196.154	1.45711	0.444304	0.000212769	0.000593403
TCHHL1	22.3498	1.45605	0.53339	0.00141739	0.00349734
CPAMD8	140.233	1.45473	0.310226	6.18825e-07	2.35354e-06
PSMB9	310.263	1.45339	0.326066	1.92104e-06	6.8958e-06
ARHGAP12	4481.67	1.45127	0.0794393	3.81976e-75	1.84384e-73
CRY2	2090.26	1.45082	0.111296	1.91806e-39	3.64213e-38
RASGRP3	107.657	1.45069	0.36786	1.71977e-05	5.55479e-05
PM20D1	35.2897	1.45003	0.417476	0.000118605	0.000342072
CHAD	57.8678	1.44905	0.482575	0.000515714	0.00136176
PLEKHN1	621.252	1.44706	0.16488	3.89277e-19	3.44287e-18
CD74	126.096	1.44426	0.372003	2.22535e-05	7.08673e-05
STAT5A	132.254	1.44308	0.325886	1.82031e-06	6.5445e-06
PSAP	43396.6	1.44267	0.0471232	2.05418e-206	6.85089e-204
TEX22	102.45	1.44219	0.312341	8.07719e-07	3.0342e-06
MYPN	274.735	1.44171	0.197384	7.11343e-14	4.70034e-13
N4BP2L1	691.475	1.44076	0.145526	1.04248e-23	1.15682e-22
ERICH1	1352.23	1.44033	0.203406	3.54171e-13	2.21726e-12
DUSP8	1382.92	1.43961	0.161633	1.68879e-19	1.52448e-18
OSR2	803.77	1.4393	0.173516	2.71505e-17	2.19103e-16
ELL2	836.477	1.43883	0.207263	8.03332e-13	4.91511e-12
ZNF385A	1209.18	1.43429	0.157115	1.67834e-20	1.58935e-19
CCDC159	450.63	1.43422	0.151706	7.4469e-22	7.55941e-21
MYL12A	24463.6	1.43264	0.0894119	2.31858e-58	7.37084e-57
COL18A1	6440.65	1.43104	0.26216	1.21226e-08	5.43812e-08
ITGAV	9828.33	1.43037	0.105609	2.26644e-42	4.73501e-41
LHFPL2	1151.29	1.43004	0.156996	2.11325e-20	1.99708e-19
SLC43A2	2601.43	1.42962	0.0955164	4.66394e-51	1.25995e-49
HIST2H2AA4	6654.11	1.42817	0.122351	4.49582e-32	6.78739e-31
C1orf106	1032.1	1.42777	0.125821	1.88951e-30	2.70564e-29
TSPAN15	5119.21	1.42756	0.115665	1.39426e-35	2.33987e-34
HIST2H2BE	6380.3	1.42739	0.0738341	7.30382e-84	4.40704e-82
QRICH2	267.398	1.42548	0.296241	3.45749e-07	1.34823e-06
MYCL	412.349	1.42491	0.20434	6.93172e-13	4.25103e-12
FBN1	238.9	1.42181	0.330891	3.89655e-06	1.3501e-05
FXYD3	3319.12	1.42147	0.156652	2.98837e-20	2.79815e-19
HIST2H2BF	1005.59	1.41915	0.18222	1.72101e-15	1.26274e-14
TTLL9	47.2603	1.4186	0.513078	0.00118977	0.00297126
GLCCI1	1556.82	1.41719	0.138369	3.32879e-25	3.95466e-24
ZNF532	1715.81	1.41699	0.145637	2.80646e-23	3.04428e-22
LMBR1L	988.969	1.41669	0.1861	5.80633e-15	4.10268e-14
HUNK	716.174	1.41663	0.313302	1.43321e-06	5.21717e-06
FANK1	217.167	1.41639	0.258673	1.05909e-08	4.77204e-08
BATF	1329.92	1.41554	0.186528	8.25476e-15	5.77707e-14
CLEC18A	53.4925	1.41493	0.451226	0.000320167	0.000872116
ARHGAP30	187.781	1.41385	0.333916	4.98044e-06	1.70759e-05
NEDD4L	3279.82	1.41309	0.138004	3.3817e-25	4.01232e-24
ACADL	31.4985	1.41258	0.52341	0.00133123	0.00329984
MSX2	3731.63	1.41157	0.0817606	2.35144e-67	9.43818e-66
LACC1	1027.74	1.41132	0.114262	1.07081e-35	1.80532e-34
ERV3-1	1801.21	1.41125	0.177603	4.89481e-16	3.70097e-15
CSRP2	359.48	1.41122	0.19702	2.19661e-13	1.39807e-12
RORA	270.911	1.41073	0.388472	6.43203e-05	0.000192154
GATA6	402.036	1.40933	0.148903	6.90089e-22	7.02069e-21
ZKSCAN1	10819.7	1.40931	0.103788	1.42203e-42	2.97767e-41
PLEKHA7	2126.69	1.40873	0.0986538	7.50983e-47	1.79132e-45
GABRB3	616.746	1.40865	0.192519	6.34144e-14	4.20843e-13
PCDHB13	201.496	1.40807	0.229611	2.44281e-10	1.25514e-09
PCDHA9	40.3518	1.40596	0.536982	0.00177415	0.00430629
HAPLN4	31.4458	1.40563	0.52105	0.00141045	0.00348161
KLRD1	200.445	1.40533	0.571029	0.00270462	0.00634573
ANKEF1	887.143	1.40414	0.0978536	7.33964e-48	1.80956e-46
SLFN12L	120.848	1.4032	0.388852	7.19273e-05	0.000213317
GPC2	146.218	1.40285	0.328783	4.63505e-06	1.59394e-05
CTB-167G5.6	281.389	1.40101	0.171239	7.90893e-17	6.22633e-16
FGD6	1234.13	1.40023	0.129368	6.53221e-28	8.47985e-27
UQCRHL	53.1636	1.39978	0.402049	0.0001081	0.0003133
FAM46A	2344.59	1.39918	0.146067	2.64742e-22	2.73741e-21
MAP3K14	1118.44	1.39835	0.231465	3.42338e-10	1.73515e-09
CYR61	3951.44	1.39833	0.205833	2.78823e-12	1.64452e-11
CGN	8253.98	1.39754	0.0815374	2.03348e-66	7.90257e-65
TRIM34	90.0133	1.39662	0.345484	1.19409e-05	3.91687e-05
NEK10	65.3103	1.39658	0.507653	0.0011618	0.00290617
PIK3C2B	6989.38	1.39635	0.0812563	8.9715e-67	3.54664e-65
GATSL2	280.683	1.39586	0.185099	1.42107e-14	9.79212e-14
FGF12	289.682	1.39574	0.258355	1.54584e-08	6.86754e-08
PCDHGB1	488.418	1.39547	0.132187	1.27998e-26	1.59394e-25
PDZD4	947.42	1.39275	0.174943	3.9089e-16	2.97021e-15
KIF5C	5342.78	1.392	0.0828021	5.38314e-64	1.98678e-62
C2orf54	973.768	1.39166	0.265017	3.92929e-08	1.68518e-07
LYSMD4	725.146	1.38917	0.113721	6.62461e-35	1.0977e-33
CAPN9	224.539	1.38891	0.224397	1.42502e-10	7.44706e-10
H2BFM	54.222	1.38883	0.510862	0.00128816	0.00319955
EFR3B	1436.27	1.38639	0.100234	4.51286e-44	9.94946e-43
SLC9A7	3957.02	1.38612	0.14736	1.36934e-21	1.37631e-20
PCDHB11	145.23	1.38431	0.285658	3.02023e-07	1.18588e-06
BMP1	1368.06	1.38387	0.134303	1.80961e-25	2.17094e-24
ARHGAP40	297.67	1.38275	0.200571	1.40066e-12	8.45418e-12
FSTL4	188.143	1.38226	0.3283	6.17221e-06	2.09583e-05
JAG1	1298.6	1.38222	0.165403	1.27761e-17	1.04715e-16
FLRT1	64.4568	1.3816	0.41341	0.000176603	0.000497761
MSRB3	89.3283	1.38044	0.5577	0.0026221	0.00616946
ARID3B	510.952	1.37917	0.167413	3.98587e-17	3.19968e-16
FAM109A	671.904	1.37837	0.182143	1.002e-14	6.9699e-14
PCDHGB5	2137.31	1.37686	0.0968848	8.86335e-47	2.11143e-45
ADGRG6	8215.95	1.37668	0.125013	8.97868e-29	1.21011e-27
GOLGA8N	179.421	1.37656	0.383162	7.30908e-05	0.000216452
SLC4A3	751.015	1.37616	0.160638	2.74934e-18	2.33478e-17
CTC-493P15.2	33.1541	1.37393	0.460956	0.000625787	0.00163306
TLR2	48.7829	1.37286	0.552068	0.00261624	0.00615726
KAT2B	950.49	1.37222	0.135627	1.20088e-24	1.39064e-23
ABCC5	9340.95	1.37199	0.155182	2.51776e-19	2.25395e-18
RTN1	107.037	1.37076	0.401525	0.000132319	0.00037906
CLIP4	336.208	1.37039	0.352038	2.4493e-05	7.76621e-05
CARNS1	200.649	1.37015	0.36402	3.79943e-05	0.00011703
CTNND2	5306.16	1.36972	0.090538	2.90109e-52	8.11198e-51
BTG1	7580.35	1.36959	0.100565	8.54427e-43	1.7994e-41
ARHGEF37	603	1.3691	0.336854	1.12044e-05	3.68981e-05
GOLGA6L4	284.314	1.36864	0.325485	6.25444e-06	2.12258e-05
DNM3	68.4042	1.36612	0.474963	0.000901281	0.00229264
TFAP2A	4393.41	1.36586	0.128584	6.28605e-27	7.95207e-26
C2CD4D	92.6514	1.3651	0.382678	8.34095e-05	0.00024515
LA16c-60H5.7	51.9655	1.36475	0.343239	1.74044e-05	5.61958e-05
MEIS3	960.485	1.3639	0.153069	1.39064e-19	1.26343e-18
KRT81	2937.05	1.36349	0.158717	2.42195e-18	2.06152e-17
FOXO4	1191.8	1.36293	0.186044	6.36923e-14	4.22535e-13
RCN1P2	58.3187	1.36184	0.410363	0.000213577	0.000595567
C1QL1	103.446	1.36132	0.314339	3.40759e-06	1.18877e-05
CHPF	6090.63	1.36129	0.130937	6.66456e-26	8.1174e-25
ING4	943.65	1.36108	0.12873	1.05963e-26	1.32674e-25
IRF5	804.976	1.36079	0.137177	9.00574e-24	1.00299e-22
TMTC2	1214.3	1.35984	0.131949	1.91343e-25	2.28801e-24
TTLL3	1120.25	1.35981	0.146033	3.37021e-21	3.32901e-20
YPEL2	2478.93	1.3576	0.0995203	6.23412e-43	1.32352e-41
SMYD2	4800.29	1.3558	0.0596513	6.58202e-115	6.35442e-113
PINK1	1917.6	1.3554	0.126706	2.90843e-27	3.71255e-26
SRRM3	604.712	1.3549	0.147466	1.10766e-20	1.06264e-19
PLEKHB1	698.42	1.35438	0.225423	4.90079e-10	2.45817e-09
IL12A	44.013	1.35423	0.592401	0.00423047	0.00955305
KCTD11	1152.18	1.35343	0.136509	1.0027e-23	1.11402e-22
MOB3C	1111.09	1.35342	0.153369	3.25095e-19	2.88776e-18
C19orf66	1157.08	1.35292	0.114256	9.97914e-33	1.54994e-31
RP3-382I10.7	170.516	1.35175	0.280251	3.32263e-07	1.29812e-06
GPR132	32.4477	1.35021	0.507356	0.0016629	0.0040589
EPS8L2	9456.54	1.35	0.104528	1.04044e-38	1.9297e-37
VILL	116.812	1.349	0.458723	0.000677987	0.00175927
MYH14	17845.5	1.34696	0.106469	3.15992e-37	5.61651e-36
CCDC180	257.627	1.34606	0.270969	1.69984e-07	6.84527e-07
RAB43	1014.96	1.34603	0.163097	3.87093e-17	3.11014e-16
SLC39A10	3120.05	1.34583	0.0864803	3.62862e-55	1.07528e-53
DUSP15	25.8568	1.3456	0.546666	0.00297246	0.00691138
ENPP5	673.275	1.34538	0.144276	3.17985e-21	3.14267e-20
HIST2H3D	154.374	1.34396	0.346296	2.58367e-05	8.16545e-05
PRKD1	455.607	1.34192	0.233724	2.5333e-09	1.20291e-08
NKX3-1	178.266	1.34147	0.277728	3.28367e-07	1.284e-06
TPM2	283.838	1.34121	0.267235	1.31542e-07	5.34762e-07
RAB32	1807.81	1.34021	0.177545	1.19981e-14	8.2893e-14
VWA5A	61.6102	1.33979	0.317787	6.37176e-06	2.15999e-05
SLC22A23	2191.4	1.33915	0.118526	3.53821e-30	4.99625e-29
PPP1R18	1378.1	1.3388	0.130958	4.32334e-25	5.09659e-24
PDE4D	181.597	1.33758	0.334001	1.47391e-05	4.78768e-05
PIK3R3	7840.68	1.33729	0.0934765	5.64522e-47	1.35183e-45
XKR6	58.5136	1.33726	0.388365	0.000131811	0.000377665
IRF2BPL	9879.96	1.33627	0.0722803	7.63335e-77	3.84666e-75
CFL1P5	30.214	1.33615	0.479469	0.00118363	0.00295755
C10orf11	109.936	1.3355	0.494957	0.00154664	0.00379178
MAPRE3	1202.36	1.33538	0.104835	1.02861e-37	1.8589e-36
GAS2	24.7113	1.33463	0.567701	0.00381448	0.00868534
MRAS	324.413	1.3336	0.398314	0.000190389	0.00053391
AGPAT4	73.9018	1.33345	0.564795	0.0039004	0.00886556
MYO1F	62.7873	1.33287	0.388051	0.000137124	0.000391786
PAWR	11831.5	1.33256	0.0869796	1.59051e-53	4.57285e-52
CYP2E1	54.354	1.33238	0.401628	0.000211972	0.000591362
ZNF821	893.352	1.3323	0.143418	4.36409e-21	4.27849e-20
TCP11L2	440.27	1.33226	0.210797	7.23753e-11	3.86261e-10
AC018641.7	23.0116	1.33194	0.526269	0.00242747	0.0057469
HIST2H3A	1006.96	1.33053	0.10014	7.65879e-41	1.53034e-39
HIST2H3C	1006.96	1.33053	0.10014	7.65879e-41	1.53034e-39
ZBTB7B	4512.31	1.32921	0.133022	4.71143e-24	5.29546e-23
ZYX	2309.64	1.32898	0.0978292	1.38885e-42	2.91151e-41
DIRAS1	432.134	1.32819	0.234447	3.88401e-09	1.817e-08
SYDE1	146.505	1.32739	0.308388	4.21677e-06	1.45474e-05
MICALL2	3444.98	1.32579	0.118645	1.54936e-29	2.13684e-28
CXCR6	25.9096	1.32466	0.531664	0.00275508	0.00645255
NFKBIA	3626.28	1.32316	0.088443	3.76081e-51	1.02048e-49
FCGR1A	118.994	1.32245	0.383732	0.00013911	0.000397338
ELF3	8675.12	1.3211	0.141322	2.61559e-21	2.5976e-20
ZNF969P	35.3884	1.32098	0.517922	0.00234543	0.00556489
FAM169B	34.4517	1.31984	0.584206	0.00422146	0.00953506
AKR1D1	59.5379	1.31904	0.533967	0.0029889	0.00694784
PARP8	1010.42	1.31835	0.167079	8.51487e-16	6.35428e-15
PGAM1P7	57.681	1.3176	0.368482	8.23615e-05	0.000242186
SRCIN1	1124.03	1.31745	0.182799	1.57208e-13	1.01323e-12
VIPR2	64.716	1.31709	0.418699	0.000421285	0.00112878
EXT1	1949.85	1.31608	0.107855	8.70583e-35	1.43736e-33
FAM228B	400.954	1.31511	0.168193	1.42755e-15	1.05205e-14
CYP46A1	414.934	1.31493	0.192569	2.13942e-12	1.27455e-11
MYL12B	41638.6	1.31467	0.105501	3.62293e-36	6.21079e-35
MXD4	4592.87	1.31389	0.0954213	1.14628e-43	2.51209e-42
ZSWIM4	545.318	1.31338	0.142089	6.99886e-21	6.76753e-20
GPR39	155.711	1.31291	0.272613	3.85586e-07	1.49752e-06
SYTL2	27158.5	1.31214	0.110378	4.12885e-33	6.49532e-32
OLFM2	1388.91	1.31185	0.134737	6.08703e-23	6.50287e-22
GPC5	168.358	1.31151	0.347727	4.13609e-05	0.000126912
ZNF836	256.546	1.3115	0.166929	1.43902e-15	1.06008e-14
RHCG	41.3319	1.31129	0.513086	0.00248298	0.00586772
COL11A2	157.515	1.3106	0.281863	8.30254e-07	3.11184e-06
PCSK1N	3100.8	1.30906	0.185265	4.59574e-13	2.85278e-12
2021-09-05	1137.97	1.30815	0.115018	1.62501e-30	2.32872e-29
FCHSD1	1533.41	1.30762	0.147756	2.66064e-19	2.37836e-18
IGFL4	119.458	1.30717	0.33609	2.46496e-05	7.80911e-05
HELZ2	6934.81	1.30635	0.0957433	6.31162e-43	1.33843e-41
MB	881.612	1.30617	0.217754	6.52555e-10	3.24034e-09
ZFHX2	436.944	1.30607	0.194475	5.18054e-12	2.99485e-11
SBK1	2907	1.30563	0.0889481	2.56951e-49	6.54618e-48
NEBL	6320.48	1.30498	0.0950399	1.95544e-43	4.22978e-42
RHOBTB2	2021.43	1.30408	0.0949237	1.57699e-43	3.43447e-42
UBE2L6	1732.91	1.30391	0.144404	5.03477e-20	4.67647e-19
NOL4L	553.86	1.30359	0.227236	2.7041e-09	1.28136e-08
TMEM132A	10386.1	1.30137	0.0905506	2.32668e-47	5.64528e-46
CMPK2	290.284	1.29986	0.238935	1.36929e-08	6.1082e-08
TNFAIP1	4698.34	1.29859	0.0768009	1.15169e-64	4.30254e-63
NDRG4	1394.57	1.29824	0.145122	1.06018e-19	9.69922e-19
DUSP16	4032.37	1.29801	0.0951003	2.94998e-43	6.33624e-42
MAGI1	4223.27	1.29666	0.0766127	8.99264e-65	3.37325e-63
VPS13C	3490.49	1.29575	0.178015	9.92604e-14	6.47257e-13
EPHA1	932.649	1.29509	0.101469	1.04937e-37	1.89455e-36
FUT8	3622.67	1.29275	0.0801247	4.44148e-59	1.44195e-57
PLA2G16	344.623	1.29222	0.292166	2.45101e-06	8.6743e-06
KLF5	2404.27	1.29178	0.183475	5.71592e-13	3.52427e-12
ATP2B1	9186.67	1.29017	0.101104	8.13944e-38	1.47677e-36
CH17-472G23.2	103.857	1.29003	0.319513	1.53708e-05	4.98402e-05
RP3-449O17.1	225.28	1.28899	0.210566	2.59741e-10	1.33159e-09
DOCK5	2485.91	1.28868	0.178177	1.29501e-13	8.38491e-13
ZNF433	471.08	1.28784	0.137882	3.01378e-21	2.98498e-20
RAET1G	76.0889	1.28778	0.33378	3.01105e-05	9.42039e-05
LIPA	7826.55	1.28771	0.0862894	2.42253e-51	6.60274e-50
AGO4	1842.78	1.28579	0.238073	1.8931e-08	8.35341e-08
FAM65C	2130.3	1.28496	0.160351	3.37262e-16	2.57017e-15
TRAF1	104.479	1.28475	0.260729	2.19139e-07	8.71945e-07
PPP1R3B	603.942	1.28452	0.131265	4.6794e-23	5.03131e-22
UCP3	42.2453	1.28367	0.457267	0.00115235	0.0028841
APOL2	1657.94	1.28348	0.11016	6.52761e-32	9.76639e-31
TRIM16L	1449.84	1.28114	0.169895	1.41889e-14	9.78081e-14
ZNF829	41.7763	1.28048	0.543249	0.00420031	0.00949196
BEND6	399.984	1.28032	0.25233	1.1104e-07	4.54138e-07
BMP2	45.9264	1.27922	0.390509	0.00025647	0.000707539
HEPHL1	41.7859	1.2786	0.424624	0.000644566	0.00167897
FAM19A5	291.644	1.27801	0.241401	3.72247e-08	1.60134e-07
GOLGA8B	2131.14	1.27691	0.316533	1.51084e-05	4.90414e-05
ZNF862	1376.42	1.27654	0.176444	1.39464e-13	9.00769e-13
FAM171A1	285.834	1.27648	0.236764	2.04062e-08	8.97198e-08
CCDC148	69.7088	1.27599	0.351874	7.43141e-05	0.000219826
AP006285.1	195.686	1.27595	0.264355	3.82411e-07	1.48645e-06
MYCBPAP	41.1399	1.27579	0.407004	0.000396795	0.0010669
STK38L	2407	1.27403	0.102619	6.35382e-36	1.07715e-34
MR1	1160.97	1.27392	0.154311	4.58165e-17	3.66832e-16
ZNF460	223.734	1.27201	0.229176	7.22485e-09	3.30405e-08
IER5	6412.56	1.27187	0.131164	9.54007e-23	1.00803e-21
DGKA	161.621	1.27172	0.301458	7.03052e-06	2.37322e-05
NR2F2	6457.87	1.27165	0.157261	1.89726e-16	1.46225e-15
TMEM150A	1040.48	1.27152	0.124014	3.34956e-25	3.97676e-24
GADD45A	1564.9	1.27116	0.117678	1.02386e-27	1.32165e-26
SIGLEC6	372.965	1.27088	0.397134	0.000305645	0.000834666
FAM174B	4293.82	1.27034	0.091711	3.80595e-44	8.43147e-43
TCTA	1118.38	1.2699	0.122382	9.63106e-26	1.16763e-24
BPGM	808.48	1.26912	0.136777	4.77328e-21	4.6647e-20
DNAH10	353.271	1.26906	0.229486	8.84436e-09	4.01565e-08
PRSS27	191.246	1.26861	0.248532	9.21505e-08	3.80103e-07
GOLGA6L5P	1228.38	1.26839	0.217808	1.6883e-09	8.13675e-09
SECISBP2L	2659.45	1.26788	0.205055	1.87704e-10	9.72066e-10
ZBTB4	2590.67	1.26712	0.0826691	1.52715e-53	4.39758e-52
SELM	653.522	1.26695	0.223061	3.94695e-09	1.84456e-08
CASP9	298.03	1.26536	0.213405	9.43798e-10	4.63634e-09
LPCAT1	22850	1.26382	0.0902917	5.08024e-45	1.1434e-43
TMPRSS4	498.591	1.26357	0.280539	1.94891e-06	6.98492e-06
ADAP1	2221.61	1.26299	0.1281	1.85582e-23	2.03596e-22
MOSPD1	1226.17	1.26214	0.121014	5.44344e-26	6.66104e-25
FAM63B	1122.66	1.26048	0.118188	5.08475e-27	6.45912e-26
CRIM1	11410	1.25939	0.0829167	1.32983e-52	3.75856e-51
PLEKHM1	1450.43	1.25779	0.185738	3.89125e-12	2.26594e-11
PRRG3	22.6935	1.25776	0.505338	0.00303961	0.00705499
CCDC125	2103.39	1.25751	0.0730419	8.29369e-67	3.28577e-65
F2R	261.78	1.25695	0.176883	3.47552e-13	2.17879e-12
JPH2	175.685	1.25664	0.243376	7.35146e-08	3.06612e-07
SH3BP4	5539.63	1.25566	0.0715319	1.80907e-69	7.69926e-68
ATP1A3	229.448	1.25447	0.517403	0.00382732	0.00871133
ZSWIM8	5836.61	1.2538	0.181687	1.58059e-12	9.50897e-12
PHC1	1446.54	1.25373	0.10977	1.03232e-30	1.48984e-29
ECHDC2	2020.31	1.25363	0.167315	2.09026e-14	1.42906e-13
NCOA1	2982.25	1.25188	0.0759381	2.1137e-61	7.34312e-60
ZNF600	119.529	1.25179	0.341076	6.58308e-05	0.000196379
SYT15	345.774	1.25087	0.264304	5.99446e-07	2.28315e-06
AMPD3	159.288	1.25025	0.422973	0.000694691	0.00179906
MBOAT7	8308.22	1.2497	0.0888713	2.05214e-45	4.67027e-44
PTRF	1053.48	1.24955	0.158141	8.51387e-16	6.35428e-15
TSPAN31	1819.69	1.24954	0.0993298	8.55161e-37	1.4925e-35
ISPD	229.728	1.24826	0.269923	1.03671e-06	3.84014e-06
UBE2Q2P1	229.589	1.24813	0.279442	2.21367e-06	7.88485e-06
RGL3	317.063	1.24769	0.25443	2.71211e-07	1.07008e-06
ATP7A	1049.33	1.24599	0.130601	4.42959e-22	4.55193e-21
ZFHX3	5796.86	1.24561	0.109394	1.54975e-30	2.22261e-29
ANO6	3617.23	1.24438	0.0739356	4.76621e-64	1.76263e-62
RRAS	763.127	1.24408	0.185001	5.48543e-12	3.16413e-11
TMEM35B	264.037	1.24407	0.259497	4.89171e-07	1.88268e-06
MBOAT2	3306.41	1.24379	0.108231	4.57172e-31	6.66077e-30
DLL1	801.72	1.24328	0.113276	1.5412e-28	2.05602e-27
FCGR1B	56.4527	1.24263	0.431045	0.000842419	0.00215366
FZD2	1129.62	1.24262	0.10932	1.90261e-30	2.72015e-29
LAMA3	264.989	1.24156	0.355817	0.000147107	0.000418355
FGD2	53.4195	1.24135	0.430813	0.00107989	0.0027146
TPO	423.844	1.24089	0.436707	0.00119921	0.0029924
CCDC136	187.82	1.23965	0.370667	0.000223487	0.000621406
EXOC3L1	112.245	1.23877	0.294399	7.16184e-06	2.41399e-05
ITPR2	1864.64	1.23793	0.162294	7.39569e-15	5.18574e-14
IGSF3	10144.6	1.23734	0.086102	2.51882e-47	6.09534e-46
TES	5233.95	1.23657	0.0735332	6.14348e-64	2.2538e-62
RHOV	1796.28	1.23625	0.178519	1.34972e-12	8.15478e-12
C6orf163	41.3035	1.23612	0.494159	0.00309873	0.00717586
AC136289.1	387.986	1.23611	0.141715	8.37503e-19	7.31539e-18
RP11-226E21.4	72.2562	1.23442	0.297208	9.4543e-06	3.13712e-05
INPP4B	8550.07	1.23414	0.0825666	5.17888e-51	1.39291e-49
TRAM2	4469.5	1.23403	0.0556568	1.85218e-109	1.66542e-107
RP11-411B10.4	53.5781	1.23401	0.498995	0.00334799	0.00770155
GRAMD3	741.866	1.23385	0.150985	8.10919e-17	6.37851e-16
PIK3CD	222.096	1.23355	0.260995	6.59667e-07	2.50264e-06
LPIN3	2510.38	1.23339	0.173928	4.12124e-13	2.56693e-12
EZR	14129.9	1.23318	0.0875027	1.35638e-45	3.1139e-44
PAPSS2	1223.4	1.23077	0.281617	3.88772e-06	1.3473e-05
CD83	90.6029	1.23	0.252298	3.12843e-07	1.22643e-06
TMEM191C	95.7815	1.22984	0.4428	0.00134565	0.00333288
S100A10	15557.4	1.22943	0.0956102	2.5113e-38	4.61108e-37
RP11-705C15.2	570.018	1.2292	0.189136	2.49773e-11	1.38124e-10
BCL2L1	5487.51	1.22889	0.11601	1.03309e-26	1.29439e-25
FAM63A	1183.46	1.22694	0.104876	3.9648e-32	6.00053e-31
SLC26A11	1833.65	1.22687	0.113019	5.95444e-28	7.74627e-27
CCNG2	5334.08	1.22676	0.0707937	9.22631e-68	3.74421e-66
ERBB3	16015.5	1.22644	0.113629	1.18403e-27	1.52519e-26
PLEKHA2	1129	1.22529	0.138622	2.53979e-19	2.27255e-18
IL13RA1	4241.2	1.22507	0.0854133	3.90595e-47	9.39015e-46
ZFP2	153.223	1.22425	0.245133	1.74536e-07	7.02088e-07
GTF2IRD2	579.514	1.22384	0.208636	1.37337e-09	6.67507e-09
FBXL18	5881.14	1.2234	0.095005	1.96999e-38	3.63171e-37
B3GALT4	144.115	1.22254	0.299164	1.26687e-05	4.14451e-05
NHSL2	122.03	1.22245	0.483847	0.00280757	0.00656393
ARVCF	1824.89	1.22136	0.151511	2.4117e-16	1.85018e-15
PCDHA1	32.6726	1.22116	0.352311	0.000149468	0.00042474
RP11-309L24.4	87.3925	1.2208	0.269651	1.78717e-06	6.43541e-06
CES4A	252.104	1.22053	0.320203	3.72827e-05	0.000114976
CAMK2N1	1154.56	1.22016	0.16566	5.7511e-14	3.82774e-13
ORAI2	3153.14	1.22009	0.171354	3.41957e-13	2.14519e-12
ZNF211	823.408	1.22009	0.121429	2.89256e-24	3.28738e-23
ASPHD2	172.395	1.21939	0.199369	3.00455e-10	1.53048e-09
EHBP1L1	5005.08	1.21932	0.188039	2.79707e-11	1.5412e-10
SULT1C2	34.7552	1.21914	0.478045	0.002795	0.0065402
WTIP	1237.21	1.21797	0.143266	5.8672e-18	4.89191e-17
FAM210B	4960	1.21793	0.0950492	4.52047e-38	8.25064e-37
CTAGE8	161.96	1.21683	0.304281	1.85239e-05	5.95171e-05
TMOD2	1265.14	1.21654	0.147832	5.86728e-17	4.66509e-16
CAPN6	200.449	1.21632	0.48275	0.00290155	0.00676192
PDP1	1546.57	1.21631	0.116757	6.39526e-26	7.79457e-25
KIF21B	251.254	1.21565	0.177557	2.44297e-12	1.44927e-11
ANO5	145.443	1.21515	0.268401	1.76971e-06	6.37758e-06
TNFSF9	57.6721	1.21462	0.389917	0.000505033	0.00133581
GAREM1	563.175	1.21434	0.274594	2.81481e-06	9.90447e-06
GGT7	943.124	1.21417	0.182111	8.24032e-12	4.69562e-11
SERINC5	4064.54	1.21114	0.0633257	5.26342e-82	3.01709e-80
DNAJB9	1700.41	1.21089	0.133235	2.91702e-20	2.73273e-19
CDH11	177.694	1.21065	0.438308	0.00155408	0.00380848
CEACAM19	224.525	1.21044	0.247873	3.8491e-07	1.49522e-06
RNA5-8SP6	1169.35	1.20895	0.188048	4.04318e-11	2.1955e-10
MKL1	1473.39	1.20886	0.096731	2.63665e-36	4.53697e-35
FMNL1	571.257	1.20817	0.201896	6.8263e-10	3.38144e-09
TBC1D8	1497.88	1.20788	0.144945	2.56054e-17	2.0709e-16
PELI1	244.991	1.20693	0.285414	7.33398e-06	2.4702e-05
NPAS1	90.0179	1.20645	0.289692	8.92233e-06	2.97406e-05
ASB9	128.321	1.20624	0.315434	3.82092e-05	0.000117616
SH3YL1	5447.56	1.2062	0.0970521	6.10873e-36	1.03656e-34
C5orf42	2060.21	1.20547	0.159412	1.29058e-14	8.90973e-14
FAM21EP	39.0028	1.20414	0.495511	0.00377372	0.00860729
AKR1B15	121.517	1.2038	0.267148	1.98231e-06	7.0963e-06
CDH3	6183.74	1.20274	0.0537471	2.15075e-111	1.97256e-109
PRKXP1	29.8203	1.20247	0.492927	0.00380712	0.00866964
TRIL	59.3043	1.20196	0.353381	0.000195837	0.000547765
DCAF5	5207.05	1.20185	0.0668896	1.13213e-72	5.20469e-71
DDAH2	2636.41	1.2012	0.149125	2.58062e-16	1.97729e-15
AC090958.5	36.1551	1.20118	0.441022	0.00174315	0.0042373
ZNF568	102.109	1.20068	0.323268	5.59111e-05	0.000168514
TRIM21	666.248	1.20066	0.119078	2.1463e-24	2.45293e-23
IGFBPL1	32.913	1.20005	0.475156	0.0030045	0.00698144
CCDC120	2199.88	1.19966	0.111317	1.45384e-27	1.86749e-26
KIAA0355	1931.39	1.19704	0.109554	2.88435e-28	3.81179e-27
KREMEN1	1079.11	1.19692	0.122784	6.29747e-23	6.71987e-22
CMB9-22P13.1	66.7756	1.19651	0.401694	0.000822484	0.00210651
ZBTB42	3484.97	1.19616	0.140387	5.19328e-18	4.34186e-17
RBPMS2	112.184	1.19581	0.282709	7.05493e-06	2.38102e-05
FAM214A	1936.85	1.19516	0.151294	9.08638e-16	6.76976e-15
RASSF2	492.353	1.19363	0.155115	4.92434e-15	3.50513e-14
MIDN	7241.95	1.19316	0.0790147	5.48592e-52	1.52006e-50
SPINK5	104.386	1.19289	0.470853	0.00300388	0.0069809
NR3C2	293.413	1.19208	0.197403	4.68876e-10	2.35891e-09
DNASE1	2450.63	1.19161	0.145534	8.8431e-17	6.93201e-16
PLEKHA8P1	140.57	1.19155	0.367093	0.000350076	0.000948374
OBSL1	6540.63	1.19049	0.0713516	5.60268e-63	2.01115e-61
PERM1	261.358	1.19006	0.184951	3.86674e-11	2.10405e-10
AKR1C1	129.257	1.18884	0.318572	5.27417e-05	0.000159617
SPAG4	206.166	1.18877	0.238837	1.93625e-07	7.75133e-07
ATP7B	2854.36	1.18771	0.127595	4.21233e-21	4.14077e-20
AP003419.11	498.162	1.18759	0.253094	8.53626e-07	3.19487e-06
KRT16	293.084	1.18727	0.231201	9.44675e-08	3.89222e-07
PRICKLE4	398.943	1.18714	0.3029	2.70354e-05	8.5208e-05
NME9	30.6795	1.18647	0.419296	0.00126893	0.00315564
RP11-288H12.3	109.818	1.18604	0.345892	0.000145731	0.000414867
TMEM154	410.259	1.18575	0.339102	0.000139939	0.00039958
GYG2	536.642	1.18543	0.126003	1.45966e-21	1.46629e-20
PERP	6639.31	1.1852	0.0644391	3.8082e-76	1.89306e-74
COL9A2	683.661	1.18502	0.193324	2.86893e-10	1.46506e-09
PPP1R13L	2353.45	1.1848	0.140317	1.03434e-17	8.53096e-17
TRIM16	3809.56	1.18476	0.108839	4.70237e-28	6.16552e-27
CTSA	1275.42	1.18412	0.132733	1.55021e-19	1.40353e-18
RP1-4G17.5	43.5801	1.18137	0.48091	0.00367504	0.00840225
FYCO1	3338.57	1.18113	0.0688073	1.89082e-66	7.36377e-65
AAK1	1810.14	1.17979	0.0807714	8.71213e-49	2.19515e-47
CYP4V2	1012.02	1.17892	0.132252	1.55671e-19	1.40872e-18
MYLK	355.515	1.17724	0.362663	0.000342144	0.000927571
CDKN1A	9577.86	1.17644	0.130049	5.03517e-20	4.67647e-19
CLN8	1855.2	1.17579	0.124985	1.65461e-21	1.65308e-20
OPLAH	1525.08	1.1743	0.132096	1.96965e-19	1.77365e-18
DMRTA1	500.706	1.17408	0.15512	1.18369e-14	8.18716e-14
IFI27L2	367.682	1.17387	0.319348	7.31212e-05	0.000216507
GNG7	303.036	1.17304	0.19126	2.8476e-10	1.45497e-09
PIP5K1B	92.8392	1.17171	0.438319	0.00194866	0.00469762
P2RY1	97.6946	1.17162	0.266551	3.55064e-06	1.23632e-05
TCF7L2	1077.22	1.1716	0.182007	4.04716e-11	2.1964e-10
EDN1	1030.36	1.17001	0.266204	3.0773e-06	1.07785e-05
TAX1BP1	2217.61	1.16997	0.119059	2.98527e-23	3.23634e-22
TOX2	170.554	1.16887	0.239938	3.6059e-07	1.40342e-06
SH3GLB2	7689.61	1.16867	0.0756108	2.38977e-54	6.99131e-53
HCN4	141.67	1.16701	0.221706	4.80282e-08	2.04214e-07
ABHD17C	2726.08	1.16655	0.117889	1.44767e-23	1.59775e-22
SPRY3	130.126	1.16621	0.296129	2.50314e-05	7.91913e-05
ABCC10	1898.61	1.1658	0.153601	1.08319e-14	7.50619e-14
GIPR	77.2231	1.16492	0.406803	0.00118286	0.00295602
CACNB3	3791.53	1.16403	0.0675933	6.3423e-67	2.52358e-65
TSC22D2	2782.21	1.16382	0.154076	1.45147e-14	9.99414e-14
ZSWIM6	1651.8	1.16133	0.0948891	6.76519e-35	1.11998e-33
TGFB1I1	175.108	1.16051	0.292747	2.19554e-05	6.99561e-05
KCNK13	44.5934	1.15989	0.431638	0.00195363	0.00470898
ADGRB2	217.48	1.15844	0.338681	0.00018502	0.000519806
VGF	912.741	1.15779	0.171136	4.23367e-12	2.46066e-11
RNASEL	645.623	1.15714	0.118757	6.69529e-23	7.13607e-22
PLEC	34420.3	1.15708	0.106241	4.49612e-28	5.90354e-27
GCSAML	41.0765	1.15699	0.386648	0.000815324	0.00209021
CLDN11	50.8059	1.15608	0.430957	0.00204907	0.00491772
ABHD12B	60.6987	1.15495	0.456358	0.00315485	0.0072966
SLC4A11	362.163	1.1548	0.267927	4.80959e-06	1.65117e-05
PREX1	129494	1.15439	0.12822	7.5031e-20	6.90218e-19
EPHA4	6141.29	1.15301	0.0898679	4.00007e-38	7.31538e-37
C22orf23	298.574	1.15133	0.206014	8.02613e-09	3.65772e-08
RNF144A	1274.92	1.1512	0.105324	1.95686e-28	2.60106e-27
CCSER1	358.006	1.15063	0.183867	1.28028e-10	6.71742e-10
CMYA5	4334.86	1.14735	0.139937	8.65218e-17	6.78525e-16
TMEM59	12057.5	1.14694	0.0894658	4.56924e-38	8.33137e-37
PRDM6	233.777	1.14677	0.419458	0.00177292	0.00430395
NOTCH3	9488.79	1.14658	0.0912106	1.09438e-36	1.90277e-35
KLF11	1355.05	1.14406	0.124549	1.45711e-20	1.3863e-19
RIPK4	1088.8	1.14394	0.158743	2.01283e-13	1.28467e-12
SOGA3	74.8087	1.14262	0.388927	0.000969034	0.00245308
CDC42BPG	5991.98	1.14195	0.112434	1.10727e-24	1.2863e-23
OR2A20P	56.8466	1.13908	0.351928	0.000374875	0.00101019
DUSP3	4933.49	1.13868	0.0959681	6.49731e-33	1.01603e-31
ANK3	4277.41	1.13819	0.11329	3.42432e-24	3.87253e-23
FAM118A	1662.6	1.13813	0.0986623	3.15178e-31	4.60662e-30
ZDHHC11	166.489	1.13752	0.337865	0.000226981	0.000630452
DTX2P1	59.957	1.13656	0.377229	0.000778899	0.00200355
MXRA8	237.132	1.13617	0.217995	6.22513e-08	2.61538e-07
GRN	15344.2	1.13614	0.0816606	1.94503e-44	4.32457e-43
TBX19	115.457	1.13526	0.234197	4.12838e-07	1.59998e-06
PCDHA11	1596.81	1.13195	0.100195	4.26058e-30	5.99514e-29
MURC	50.4026	1.13119	0.36673	0.00060576	0.00158396
RNF215	821.635	1.13073	0.154308	8.11536e-14	5.33357e-13
TRIM38	118.576	1.13073	0.280444	1.8231e-05	5.86068e-05
RP11-74M13.4	37.9766	1.1273	0.460258	0.00390241	0.00886904
RP11-244H3.1	77.7542	1.12561	0.345439	0.000356674	0.000964965
TGFBR3	369.736	1.12509	0.343866	0.000323696	0.000881073
ORAI3	926.963	1.12471	0.141307	6.09126e-16	4.59047e-15
NPFFR1	29.8616	1.12456	0.440775	0.00323129	0.00746212
DACT3	115.903	1.12417	0.356991	0.000551578	0.00145138
LMNTD2	518.513	1.12407	0.208814	2.5979e-08	1.13191e-07
USP43	1007.58	1.12364	0.108321	1.13047e-25	1.36602e-24
TRIM5	425.142	1.12337	0.193185	2.13159e-09	1.01814e-08
GSTM2	463.271	1.12099	0.263172	6.89345e-06	2.32824e-05
WNT3	330.166	1.12082	0.15649	2.73462e-13	1.72493e-12
XXbac-B562F10.11	45.3489	1.12019	0.457475	0.0042276	0.00954775
TRPM4	3077.99	1.11968	0.170991	2.08934e-11	1.16135e-10
EPPK1	5348.05	1.11898	0.102498	3.40646e-28	4.48885e-27
NFKBIE	600.567	1.11854	0.178821	1.36217e-10	7.13077e-10
PPP3CA	4008.29	1.11824	0.089028	1.9283e-36	3.32746e-35
MMRN2	354.882	1.11713	0.169312	1.26637e-11	7.14301e-11
PPIC	3350.22	1.11599	0.106447	3.81835e-26	4.69437e-25
PLXNB1	6037.66	1.11496	0.168888	1.46576e-11	8.23477e-11
PALM3	804.369	1.11445	0.129477	2.65989e-18	2.26195e-17
RP11-1023L17.1	964.991	1.11401	0.174662	9.28056e-11	4.92146e-10
ULBP3	190.907	1.11279	0.234289	6.98745e-07	2.63726e-06
EGLN3	1576.99	1.11243	0.151051	6.39609e-14	4.24163e-13
PUS10	536.125	1.112	0.151386	7.52222e-14	4.95974e-13
BAIAP3	552.418	1.11188	0.193785	3.345e-09	1.57206e-08
ZNFX1	6084.64	1.1116	0.0664492	6.87893e-64	2.51355e-62
DMPK	1983.2	1.11158	0.145858	9.24104e-15	6.44764e-14
IRF2BP2	6546.18	1.11148	0.0840825	2.51907e-40	4.96318e-39
ESAM	81.4473	1.11077	0.308719	0.000104404	0.000303259
RGS9BP	85.7096	1.11063	0.308341	9.85318e-05	0.000287294
GUCY1B2	644.542	1.10994	0.215359	9.11014e-08	3.76114e-07
ARNT2	3192.02	1.109	0.0942494	2.16519e-32	3.32631e-31
PAK1	621.452	1.10857	0.168418	1.73461e-11	9.68582e-11
RALGPS1	1436.5	1.10783	0.172124	4.51142e-11	2.44325e-10
MFSD6	2752.95	1.10783	0.107701	3.56222e-25	4.21832e-24
PAQR7	1139.59	1.10761	0.0946103	4.417e-32	6.67389e-31
LATS2	3692.28	1.10721	0.109034	1.17708e-24	1.36394e-23
TMEM54	2658.64	1.10684	0.13954	5.37824e-16	4.06147e-15
VEGFB	817.152	1.10539	0.160805	2.19529e-12	1.30614e-11
GTF2IP4	7851.74	1.10495	0.0619867	1.71949e-71	7.71164e-70
DMTN	937.779	1.10479	0.175381	1.21087e-10	6.36237e-10
LRRC37A3	857.235	1.1045	0.199092	1.0395e-08	4.69183e-08
STX1A	574.259	1.10232	0.150717	9.57523e-14	6.25048e-13
NBEAL2	6128.15	1.10219	0.117506	2.46596e-21	2.45166e-20
EFNA2	56.2665	1.10102	0.385672	0.00134813	0.00333856
ZFP36	3388.19	1.09791	0.144602	1.16237e-14	8.04274e-14
SCN8A	655.274	1.09675	0.202064	2.09677e-08	9.20561e-08
ATP1B1	5716.21	1.09625	0.0746107	2.03224e-49	5.20633e-48
HOXC4	114.177	1.09485	0.339341	0.000412396	0.00110626
STX3	1733.23	1.09394	0.138017	8.46913e-16	6.32529e-15
LRRC26	450.582	1.09382	0.197327	1.0651e-08	4.79674e-08
SLC51A	78.062	1.09358	0.30513	0.000108737	0.000314947
SPRED3	111.807	1.0927	0.44738	0.00389705	0.00886013
JAK3	181.593	1.09251	0.20129	2.11488e-08	9.28291e-08
TMEM256-PLSCR3	896.367	1.092	0.137953	9.17337e-16	6.82902e-15
SPINT1	10242	1.09117	0.0522405	2.71123e-97	2.04659e-95
FXYD5	71.3253	1.09074	0.312746	0.000169202	0.000477854
PCDHA8	50.6163	1.09019	0.400106	0.00199561	0.0047982
NUAK2	2200.13	1.09007	0.104978	1.17133e-25	1.41353e-24
RGL4	263.872	1.08976	0.215163	1.47247e-07	5.95975e-07
MANSC1	874.935	1.08971	0.128034	5.84699e-18	4.87728e-17
ZMAT3	1248.65	1.08941	0.0981317	4.54522e-29	6.19413e-28
SLC22A18	660.804	1.08643	0.195163	1.04192e-08	4.7016e-08
PHLDB3	983.069	1.08469	0.184733	1.59262e-09	7.69583e-09
C9orf3	2131.25	1.08439	0.128452	1.18012e-17	9.69408e-17
SCPEP1	2167.04	1.08355	0.107758	3.76071e-24	4.24509e-23
ANKRD42	1310.19	1.08278	0.121693	2.11019e-19	1.89742e-18
HERC2P3	195.133	1.08254	0.329111	0.000338076	0.000917627
RAB6B	1135.54	1.08246	0.129746	2.81533e-17	2.26996e-16
AP5B1	2459.77	1.08219	0.0989928	3.10933e-28	4.1032e-27
RIMKLA	383.783	1.08178	0.316975	0.00021695	0.000604421
TYRP1	654.831	1.07872	0.137381	1.55632e-15	1.14511e-14
JAK1	8984.36	1.0777	0.0661836	5.02189e-60	1.67485e-58
CSF1	271.736	1.07757	0.23619	1.86623e-06	6.703e-06
CEMIP	512.788	1.07731	0.308614	0.000160586	0.000454853
ARRDC1	3920.78	1.07727	0.0864949	5.12757e-36	8.73305e-35
HERC2P2	4353.46	1.07684	0.224937	6.31488e-07	2.4002e-06
PCBP3	244.806	1.07603	0.195606	1.41922e-08	6.32633e-08
ADAM10	6439.01	1.07577	0.0816683	4.98962e-40	9.65449e-39
ZDHHC14	285.249	1.07443	0.204322	5.36605e-08	2.27267e-07
PITPNM1	2178.49	1.07436	0.17265	1.85487e-10	9.6104e-10
BICDL1	1341.1	1.07407	0.129001	3.15914e-17	2.5427e-16
RAB11FIP4	3425.06	1.07343	0.148549	1.94366e-13	1.24355e-12
ACYP2	431.332	1.07257	0.198831	2.57368e-08	1.12216e-07
TMEM184A	5389.69	1.07081	0.0849261	7.3701e-37	1.28998e-35
SARM1	936.183	1.07079	0.172731	2.11271e-10	1.0898e-09
RP11-722G7.1	193.84	1.06892	0.317195	0.000265103	0.0007296
KIAA1683	577.875	1.06884	0.275984	3.85688e-05	0.000118683
VPS54	3561.7	1.0685	0.0886657	7.69735e-34	1.23636e-32
METRNL	8232.16	1.06816	0.148544	2.51232e-13	1.59019e-12
LINC01125	339.462	1.06791	0.190757	7.47754e-09	3.4145e-08
DNAH5	287.599	1.06595	0.406532	0.00283498	0.00662194
GPR160	2991.06	1.064	0.126902	1.99695e-17	1.62295e-16
PWWP2B	2904.07	1.06315	0.145397	1.031e-13	6.71815e-13
SLC8B1	741.014	1.06242	0.144549	7.75804e-14	5.10972e-13
GREB1L	589.635	1.06236	0.300586	0.000139985	0.000399648
KRBA2	124.734	1.06127	0.246402	6.02881e-06	2.0498e-05
VASN	1069.05	1.06081	0.117364	6.38192e-20	5.89147e-19
TP63	423.219	1.05946	0.176936	8.21737e-10	4.0534e-09
RP5-1063M23.3	70.8616	1.05916	0.303253	0.000164556	0.000465379
DLX2	193.96	1.05901	0.215002	3.17116e-07	1.24186e-06
SCHIP1	146.114	1.05896	0.413105	0.0032796	0.0075613
CIITA	345.028	1.0587	0.300738	0.000149935	0.000425935
TM4SF18	206.68	1.05856	0.401184	0.00275367	0.00645009
PLEKHM1P1	2813.93	1.0585	0.144413	9.05976e-14	5.933e-13
BTBD11	138.31	1.05744	0.298131	0.000133315	0.000381676
RNF146	1790.72	1.05736	0.118492	1.73244e-19	1.56311e-18
SLC30A3	147.856	1.05719	0.33353	0.000532962	0.00140502
SENP7	1530.07	1.05659	0.215953	3.8662e-07	1.50122e-06
BCAS3	25753.4	1.05642	0.117746	1.18733e-19	1.08247e-18
KIAA1456	193.029	1.05398	0.38414	0.00208119	0.00498893
DNAJB5	356.495	1.0531	0.208183	1.6552e-07	6.67723e-07
MAP3K8	455.834	1.05285	0.191806	1.2631e-08	5.65511e-08
XKR9	61.4591	1.05254	0.402317	0.00301832	0.00701
ACVR1	1040.68	1.05177	0.108022	8.43685e-23	8.9455e-22
TANC2	15772.4	1.05153	0.124088	9.59284e-18	7.92976e-17
MTAP	223.67	1.05106	0.222292	8.13093e-07	3.05312e-06
MCC	881.166	1.04998	0.219861	6.68727e-07	2.53387e-06
ITPKC	2778.61	1.04952	0.146965	3.64464e-13	2.27936e-12
CAPS	464.316	1.04943	0.254816	1.42965e-05	4.65296e-05
BDH2	357.945	1.04938	0.227071	1.45826e-06	5.30626e-06
SLC16A2	931.122	1.04902	0.110383	8.08469e-22	8.18419e-21
RNA5SP82	54.1434	1.04863	0.403385	0.00319853	0.00739205
HMOX1	305.858	1.04859	0.207144	1.35369e-07	5.49716e-07
TMEM38A	248.984	1.04802	0.183827	4.30752e-09	2.00642e-08
SNX25	1161.72	1.04742	0.189778	1.34923e-08	6.02456e-08
SGSM2	7761.33	1.04735	0.101912	3.55378e-25	4.21105e-24
FUCA1	1249.27	1.04729	0.0863045	2.16017e-34	3.51588e-33
PCMTD1	2047.65	1.04676	0.142774	9.17443e-14	6.00166e-13
TMC6	3504.96	1.04645	0.114595	2.69716e-20	2.53583e-19
MYLK3	287.6	1.04506	0.238022	4.32342e-06	1.49068e-05
C7orf43	1156.74	1.04462	0.10017	7.21615e-26	8.7834e-25
SPATA6	262.417	1.04459	0.221947	9.50959e-07	3.54469e-06
ALAD	3122.33	1.04356	0.0722548	1.15002e-47	2.82017e-46
PANX2	675.32	1.04319	0.173716	7.46212e-10	3.69042e-09
CNTN4	547.726	1.04263	0.228889	1.6951e-06	6.12673e-06
TSPAN10	98.1303	1.04239	0.276537	5.70614e-05	0.000171755
MAN2B1	2777.42	1.04103	0.0940902	7.66194e-29	1.03645e-27
SLC9A3	523.056	1.04101	0.229958	2.26784e-06	8.06651e-06
ZNF222	173.04	1.03977	0.220971	9.62256e-07	3.58171e-06
CSRNP2	2395.33	1.03975	0.0949984	2.81503e-28	3.72286e-27
BNIP3L	2795.39	1.03918	0.137226	1.47936e-14	1.01823e-13
HLA-A	6167.58	1.03908	0.115898	1.28572e-19	1.16984e-18
RBMS2	1213.89	1.03849	0.183522	6.03359e-09	2.77379e-08
TAPBP	6167.87	1.03819	0.0787561	4.55372e-40	8.83904e-39
NUTM2D	294.577	1.03711	0.158994	2.70937e-11	1.49558e-10
PCDHB14	161.217	1.03703	0.269439	4.77629e-05	0.000145437
WNT7B	2713.9	1.03607	0.106252	7.5437e-23	8.02168e-22
VAMP8	5764.48	1.03587	0.145986	5.28445e-13	3.26483e-12
NT5C2	3819.83	1.03547	0.0836051	1.28719e-35	2.16415e-34
EYA2	467.933	1.03472	0.156509	1.49837e-11	8.40767e-11
CROT	1069.46	1.03443	0.158509	2.73664e-11	1.50972e-10
NPC2	3085.26	1.03421	0.149112	1.65032e-12	9.91544e-12
CSRP1	19641.1	1.03331	0.121679	8.31346e-18	6.88149e-17
NFIL3	538.608	1.0332	0.136821	1.9318e-14	1.32319e-13
PIK3R1	4447.53	1.03228	0.12202	1.09032e-17	8.97657e-17
MAN2B2	1541.29	1.0315	0.098365	1.40575e-26	1.74581e-25
RIBC1	111.106	1.03117	0.309912	0.000324714	0.00088332
DTX3L	3492.09	1.03073	0.0823012	1.69372e-36	2.92818e-35
CTD-2245F17.3	511.938	1.03022	0.174303	1.38283e-09	6.7175e-09
LMTK3	672.035	1.02992	0.119602	2.93966e-18	2.49178e-17
PROM2	4449.64	1.02927	0.0945432	5.56577e-28	7.27157e-27
RP11-155G14.5	87.553	1.02914	0.298184	0.000188522	0.000528918
LRRC29	45.5399	1.02891	0.386602	0.00270108	0.00633904
SLC17A7	111.798	1.02888	0.262131	3.2425e-05	0.000100928
ZDHHC17	3103.97	1.0283	0.166847	2.90122e-10	1.48031e-09
FEZ2	2896.52	1.02682	0.0997498	3.15464e-25	3.75019e-24
ZC3H12A	1753.84	1.02584	0.195742	6.39417e-08	2.68026e-07
PHLDA2	136.488	1.02581	0.392275	0.00313166	0.00724571
ZNF382	153.083	1.0251	0.367105	0.00202436	0.0048616
MFSD4B	624.21	1.025	0.140068	1.08721e-13	7.06939e-13
VPS8	2748.86	1.02477	0.190056	2.81492e-08	1.22211e-07
NAT1	511.872	1.02413	0.167368	3.86126e-10	1.9517e-09
SATB1	1163.12	1.0241	0.267796	4.8851e-05	0.000148504
RP11-104N10.2	1359.92	1.02315	0.186305	1.60762e-08	7.13665e-08
IRGQ	2528.5	1.02248	0.101113	2.03944e-24	2.33371e-23
BAG1	7536.56	1.02163	0.160851	8.77396e-11	4.6582e-10
ANKRD9	2789.22	1.02131	0.120114	7.70296e-18	6.38486e-17
JAG2	2833	1.0211	0.136101	2.56318e-14	1.74393e-13
OTUD1	1060.52	1.02101	0.08558	3.38708e-33	5.34215e-32
MEF2D	3582.03	1.0208	0.0787219	6.71344e-39	1.25786e-37
ALS2CL	669.001	1.01898	0.193369	5.56458e-08	2.35133e-07
XRN1	3518.89	1.01883	0.164943	2.73206e-10	1.3975e-09
RNF213	26396.5	1.01844	0.169786	8.18493e-10	4.03918e-09
PTPN14	2395.76	1.01827	0.178781	5.04331e-09	2.3361e-08
LPP	2157.11	1.01807	0.290517	0.00017653	0.000497632
CAMK1D	1574.11	1.0169	0.129763	1.9397e-15	1.41752e-14
TRIM62	1081.85	1.01673	0.127832	7.35579e-16	5.5185e-15
BCL9	2928.83	1.01553	0.106249	4.58655e-22	4.70532e-21
PTPRQ	94.4523	1.01471	0.391657	0.00337797	0.00776564
PFKFB4	459.729	1.01365	0.178932	5.8608e-09	2.69841e-08
TMEM79	979.096	1.01264	0.135061	2.73683e-14	1.85863e-13
FAM89A	321.906	1.01165	0.176771	4.26092e-09	1.98522e-08
TMEM2	3983.07	1.01163	0.131058	4.93576e-15	3.51189e-14
DBN1	11193.4	1.01155	0.0984092	3.69511e-25	4.37004e-24
VASH2	514.983	1.01065	0.19108	5.06779e-08	2.15082e-07
ANKRD10	2266.72	1.01039	0.300141	0.000298349	0.000816444
RP11-266K4.1	48.62	1.01038	0.376132	0.0025948	0.00611073
CTD-2583A14.11	162.254	1.00835	0.25891	3.86468e-05	0.000118883
ARHGAP29	1986.67	1.00693	0.0816781	2.76141e-35	4.61316e-34
PRR15L	3193.52	1.00686	0.11505	9.74241e-19	8.46943e-18
SLC41A2	1175.56	1.00684	0.170737	1.5176e-09	7.35078e-09
C14orf132	6197.12	1.00627	0.0883545	2.01521e-30	2.87665e-29
HID1	8916.11	1.00592	0.0763224	4.84347e-40	9.3816e-39
GHR	658.786	1.00588	0.146693	2.98717e-12	1.75733e-11
SLC25A29	10115.7	1.00525	0.0681123	1.16467e-49	3.01746e-48
GPR37	666.616	1.00477	0.134457	3.39634e-14	2.28957e-13
PLXNB2	18510	1.00452	0.0775806	1.03335e-38	1.91849e-37
MTMR11	878.464	1.00411	0.184595	2.23588e-08	9.79525e-08
STXBP6	153.544	1.00403	0.231853	6.16424e-06	2.0939e-05
FLNA	60725	1.00329	0.0708607	7.04155e-46	1.63291e-44
DENND6B	442.963	1.00271	0.157367	7.73936e-11	4.12324e-10
GORASP1	2176.02	1.00006	0.10803	9.5115e-21	9.1489e-20
NAGK	3048.98	0.999791	0.142911	1.12555e-12	6.83189e-12
MXD1	1683.46	0.999311	0.145287	2.52538e-12	1.49574e-11
CYLD	922.326	0.999085	0.127188	1.64482e-15	1.2078e-14
ABCC1	7081.41	0.998989	0.111212	1.13645e-19	1.03814e-18
TECPR2	1867.57	0.998937	0.12136	7.76316e-17	6.1142e-16
PI4KAP1	582.137	0.998906	0.24417	1.32864e-05	4.33652e-05
MMP24	103.588	0.997954	0.271628	8.98658e-05	0.000263114
KLF12	520.267	0.997236	0.264301	6.51641e-05	0.000194532
DLX4	212.468	0.99658	0.222	2.90382e-06	1.01945e-05
PRICKLE2	665.894	0.996068	0.211873	1.10977e-06	4.09011e-06
SYT7	3306.9	0.9959	0.072343	1.74082e-43	3.77892e-42
SLC39A13	1950.71	0.995761	0.112512	3.21395e-19	2.85627e-18
MAP3K9	2679.55	0.994748	0.0793269	1.33412e-36	2.31302e-35
KIAA2026	1034.4	0.994663	0.150479	1.60057e-11	8.96193e-11
PCBP4	1396.22	0.994436	0.131373	1.59258e-14	1.09575e-13
TMEM53	324.493	0.994043	0.197544	1.93678e-07	7.75177e-07
STAT3	9165.39	0.993346	0.0475021	1.83454e-97	1.3963e-95
LAMC1	6552.21	0.99334	0.103733	4.4178e-22	4.54236e-21
LYRM9	462.928	0.990459	0.163829	6.34985e-10	3.15566e-09
PNPLA8	2312.96	0.989335	0.136677	1.96435e-13	1.25635e-12
ALOX15	324.964	0.988968	0.206092	6.72945e-07	2.54827e-06
VAV2	6958.55	0.988391	0.0588744	1.32351e-63	4.81688e-62
KIDINS220	7338.89	0.988192	0.0859692	6.17855e-31	8.98757e-30
C8orf58	437.551	0.987687	0.134098	7.4997e-14	4.94667e-13
RHOC	12286.5	0.987158	0.120783	1.30457e-16	1.0144e-15
VPS18	2133.76	0.986762	0.110243	1.78773e-19	1.6122e-18
PBLD	820.025	0.985521	0.105968	5.90067e-21	5.73588e-20
CCDC126	352.625	0.985341	0.197032	2.33872e-07	9.28151e-07
ZNF426	95.2716	0.985233	0.331481	0.00112313	0.0028152
GRB7	1061.94	0.984379	0.147891	1.18581e-11	6.70099e-11
GRIN1	425.17	0.98435	0.318387	0.000748252	0.00192932
GOLGA8A	5150.55	0.983984	0.26624	8.97874e-05	0.000262926
ZNF467	2144.13	0.983097	0.118496	4.62039e-17	3.69772e-16
NEK11	387.559	0.98294	0.178939	1.61786e-08	7.17689e-08
C1orf54	177.415	0.982722	0.248683	2.86515e-05	8.99459e-05
MAPK8IP2	256.694	0.982403	0.203002	5.51367e-07	2.10835e-06
PHC1P1	263.392	0.981759	0.170685	3.7223e-09	1.74357e-08
DOCK4	227.604	0.981031	0.357137	0.00230637	0.00548286
MUM1L1	108.702	0.980821	0.310066	0.000607229	0.00158757
SWT1	328.286	0.979948	0.213907	1.93165e-06	6.92848e-06
PCDHB12	119.89	0.979501	0.278772	0.000178137	0.0005017
MPPE1	1202.29	0.979464	0.115794	1.17458e-17	9.65293e-17
CHRNB1	170.109	0.979011	0.185832	5.89197e-08	2.48452e-07
FNBP1	3229.1	0.977391	0.151991	5.51056e-11	2.96162e-10
GOLGA3	7409.59	0.976773	0.138342	7.25495e-13	4.44629e-12
WDR91	1016.06	0.975601	0.151512	5.27237e-11	2.83777e-10
ACSF2	1711.82	0.975176	0.0851408	1.01357e-30	1.46392e-29
SH2B3	474.766	0.974857	0.180717	2.95698e-08	1.28136e-07
RP1-34B20.21	181.444	0.973845	0.251395	4.50413e-05	0.000137699
ST3GAL5	218.249	0.972315	0.382066	0.00393538	0.00893731
ASB16	301.413	0.971058	0.151487	6.3655e-11	3.41111e-10
LIMK2	2657.49	0.969413	0.0877313	9.74859e-29	1.31002e-27
NKAIN1	381.839	0.969322	0.195256	2.99893e-07	1.17818e-06
FOXA1	19671.9	0.967911	0.096489	4.979e-24	5.59276e-23
MYO1E	1415.31	0.966349	0.230464	1.17107e-05	3.84411e-05
LPGAT1	4015.43	0.966213	0.094518	7.12976e-25	8.3247e-24
SPATA7	909.561	0.96598	0.137417	9.22597e-13	5.62419e-12
EPS8L1	3139.96	0.965726	0.100299	2.19173e-22	2.27392e-21
DSTNP1	113.562	0.965599	0.268189	0.000130705	0.000374673
FIG4	952.138	0.965267	0.152325	1.03387e-10	5.45736e-10
DNAJC28	89.6672	0.964721	0.238597	3.70442e-05	0.000114298
ENPP1	208.86	0.964583	0.273211	0.000173415	0.000489376
ADAM9	7546.24	0.963262	0.0643282	4.96652e-51	1.33972e-49
CCDC65	77.5889	0.963071	0.331207	0.00135042	0.00334334
RAB5B	9263.92	0.962834	0.12514	6.41282e-15	4.51382e-14
PSEN1	5122.28	0.962653	0.0835033	4.31609e-31	6.29333e-30
SIPA1	447.899	0.96257	0.202808	8.84729e-07	3.30791e-06
TGFBI	297.995	0.961893	0.330907	0.00149079	0.00366414
CLIP2	644.813	0.961471	0.225591	8.70005e-06	2.90313e-05
EHD2	656.098	0.960663	0.25793	8.12525e-05	0.000239078
NOX5	471.39	0.960622	0.24575	3.89293e-05	0.000119671
SLC45A4	936.617	0.960594	0.138841	1.79482e-12	1.07695e-11
CCDC84	1475.57	0.959597	0.241332	2.90318e-05	9.10932e-05
UGT1A1	107.423	0.959366	0.337047	0.00173989	0.0042316
ZNF292	2639.6	0.959316	0.194081	3.42353e-07	1.33584e-06
FAM65A	2357.27	0.959028	0.177556	2.90912e-08	1.26151e-07
SPATS2L	1862.21	0.958695	0.106874	1.33937e-19	1.21805e-18
SPNS2	587.738	0.958434	0.198721	6.08715e-07	2.31701e-06
MMP15	2169.83	0.956638	0.110366	1.99486e-18	1.7067e-17
PLEKHA6	11542.9	0.955762	0.0974193	4.64474e-23	4.99698e-22
CA5B	489.046	0.954739	0.211145	2.76979e-06	9.74981e-06
SOX13	7138.06	0.954166	0.0765347	5.02362e-36	8.57194e-35
MPZL3	1219.44	0.953745	0.105983	1.02805e-19	9.40993e-19
AHDC1	743.755	0.953694	0.152428	1.75896e-10	9.12978e-10
USP49	660.711	0.953682	0.164273	2.81939e-09	1.33289e-08
NFAT5	3646.56	0.953551	0.201584	9.894e-07	3.67529e-06
MYH9	46941.7	0.952816	0.0658193	7.95442e-48	1.9585e-46
ZNF649	78.0469	0.952783	0.343509	0.00217218	0.00519212
HIF3A	87.8088	0.952721	0.32483	0.00144568	0.00356281
HOOK3	2159.35	0.952483	0.163587	2.60682e-09	1.23686e-08
PLK2	16273.6	0.950829	0.135506	1.03941e-12	6.32157e-12
USP32P3	100.835	0.949788	0.354929	0.00291168	0.00678466
LRRC6	320.873	0.949554	0.183742	8.88787e-08	3.67599e-07
PRRT3	1761.27	0.948753	0.111837	5.2402e-18	4.37908e-17
DPYSL4	94.3193	0.948491	0.326753	0.00147543	0.00362883
EXPH5	490.89	0.948316	0.168689	8.05601e-09	3.67043e-08
SERINC1	8775.45	0.948119	0.0679427	1.37864e-44	3.0802e-43
HIST1H4H	1029.54	0.947031	0.217142	5.69178e-06	1.94098e-05
ACAP3	3150.45	0.946374	0.149191	9.94158e-11	5.2568e-10
GARNL3	281.227	0.946218	0.303783	0.000750548	0.0019347
FAM171B	1262.38	0.946035	0.104105	4.68263e-20	4.35786e-19
CAB39	3423.31	0.94595	0.0901552	4.20786e-26	5.16977e-25
ZNF329	987.745	0.945532	0.135501	9.96455e-13	6.06637e-12
FBXL3	3906.1	0.945188	0.0802931	2.54536e-32	3.90054e-31
DSC2	941.227	0.944696	0.137074	2.51554e-12	1.49087e-11
CAMK2G	4642.43	0.944512	0.0707959	6.28626e-41	1.26158e-39
MOCS1	558.233	0.944168	0.139751	6.32344e-12	3.63266e-11
TBX2	14056.9	0.943887	0.0811019	1.23826e-31	1.83468e-30
ZCWPW1	298.328	0.943034	0.189686	2.91621e-07	1.14667e-06
ICA1L	504.033	0.942319	0.186766	1.9848e-07	7.93357e-07
RILPL2	1218.07	0.94213	0.114087	6.79198e-17	5.37469e-16
EXOC7	12133.7	0.941896	0.0572577	3.92805e-61	1.35692e-59
RP11-480I12.9	145.702	0.941498	0.234849	2.62503e-05	8.28761e-05
TAPBPL	766.12	0.941017	0.121314	3.98994e-15	2.86e-14
[truncated: 3,809 more rows]

## Sheet: T60vsPOT
Differentially expressed genes for TAM 60 day replicates (Dormancy) in comparison to POTs reported by DESeq2 (pAdjustMethod="BH", abs(log2FoldChange)> 1 & padj < 0.01)
	baseMean	log2FoldChange	lfcSE	pvalue	padj
AC011513.3	66.5163	9.44861	1.57625	9.79137e-15	6.58611e-14
UBD	379.604	9.38703	0.886258	4.6426e-21	4.43076e-20
TRGC1	1005.69	8.45266	0.345172	1.05631e-129	1.46786e-127
CEACAM5	679.115	7.94563	0.598372	2.14199e-41	4.36562e-40
TRGV9	161.824	7.58498	0.687029	1.8389e-25	2.16223e-24
CST6	17.8621	7.51802	1.69707	1.61129e-09	7.56098e-09
VGLL1	380.579	7.42377	0.388181	9.70745e-80	5.33125e-78
UPK2	2485.04	7.39994	0.197366	0	0
CEACAM6	1937.82	7.35538	0.553931	8.44287e-42	1.75587e-40
UPK3A	145.126	7.26685	0.559388	3.45802e-38	6.43964e-37
DOCK11	232.398	7.16081	0.389549	6.96617e-75	3.51045e-73
CYP26B1	2555.34	7.07078	0.609054	3.56998e-33	5.65983e-32
SPRR3	15.9506	6.96741	1.79323	3.42213e-08	1.42761e-07
IL1R1	1970.09	6.90589	0.155193	0	0
CYP1A1	2212.21	6.784	0.197183	1.28345e-260	9.41692e-258
NETO1	9.37517	6.7668	2.11104	7.18326e-06	2.34363e-05
CXCL8	424.123	6.72786	0.506188	7.58436e-39	1.43868e-37
NPY4R	17.7699	6.70713	1.87531	2.66388e-07	1.01588e-06
SERPINA11	66.0597	6.70605	0.884662	1.74351e-13	1.08337e-12
ACHE	1000.46	6.36364	0.221296	4.6714e-184	1.31827e-181
SLC25A6P1	9.35123	6.29938	1.8638	1.55928e-06	5.48663e-06
UPK1A	133.892	6.21667	0.666199	6.28888e-20	5.68261e-19
SHROOM4	83.0649	6.16706	0.730494	8.76874e-19	7.42933e-18
C5orf46	7.96916	6.14523	1.97657	6.87844e-06	2.24824e-05
ARPP21	16.5094	6.12119	1.68254	4.55385e-07	1.69366e-06
JAKMIP2	382.078	6.09137	0.28694	5.56856e-101	4.864e-99
ERP27	396.657	6.07151	0.288347	3.56019e-99	3.00943e-97
HS3ST1	51.5463	6.05896	0.904455	1.16118e-12	6.87304e-12
GGTLC1	11.2721	5.98184	2.02216	1.74833e-05	5.42634e-05
RTP4	89.4897	5.95432	0.567675	2.08532e-25	2.44415e-24
PALMD	113.899	5.94812	0.584184	7.14854e-25	8.20561e-24
ALDH3A1	58.8111	5.936	1.00318	1.0405e-08	4.53778e-08
C1orf116	274.849	5.88509	0.319653	7.58297e-77	3.95154e-75
DGKI	23.5409	5.85858	1.45026	1.42495e-06	5.03718e-06
EPAS1	3423.43	5.79796	0.154556	0	0
MMP10	113.72	5.75129	1.46714	1.01405e-07	4.03748e-07
CH17-360D5.1	16.0644	5.72908	1.70764	4.94907e-05	0.000145296
PSG11	9.87949	5.70539	1.88568	7.9578e-05	0.000228078
TRAV38-1	7.78801	5.69445	2.13913	8.23459e-05	0.000235496
NTN4	860.906	5.60481	0.175311	5.97351e-225	3.22271e-222
RP11-500M8.7	10.6833	5.56253	2.2946	0.000169425	0.000465096
SIM1	34.8857	5.53694	1.55464	7.01165e-07	2.55118e-06
PRSS2	27.7605	5.44926	1.70204	3.69714e-06	1.24869e-05
ARHGAP6	176.796	5.40594	0.339346	2.12795e-57	7.03296e-56
GLRA3	548.723	5.39787	0.289714	4.51341e-79	2.46397e-77
UPK3B	1754.74	5.38487	0.19023	1.36182e-177	3.56855e-175
THSD7B	22.9123	5.37563	1.00645	1.76696e-07	6.85664e-07
TRGJP	8.26186	5.37096	2.35762	0.000372435	0.000976638
LAMC2	934.342	5.35564	0.175796	1.6269e-204	6.09026e-202
ARL14	15.5871	5.3534	1.26751	3.04188e-06	1.03751e-05
ASCL1	558.828	5.33635	0.555354	2.77535e-22	2.8064e-21
GFRA2	111.133	5.31349	0.536367	8.66659e-24	9.40102e-23
LINC00643	52.7752	5.30347	0.876533	9.50296e-11	4.88819e-10
RP5-857K21.4	1221.03	5.28078	0.167102	7.85431e-220	3.51394e-217
TBC1D3P7	8.71034	5.27464	1.82008	2.04309e-05	6.29221e-05
FAM189A2	213.323	5.26187	0.331999	2.34114e-56	7.4945e-55
IL36RN	6.67177	5.24287	2.46714	0.000628922	0.001591
ALPP	396.229	5.19846	0.399783	1.67462e-39	3.24367e-38
LRRTM3	44.5317	5.19092	0.780224	9.87274e-12	5.44649e-11
STK32B	70.7585	5.18544	0.721737	1.19691e-13	7.51879e-13
SLC26A7	32.3938	5.16387	1.26843	7.072e-06	2.30822e-05
GRAMD4P7	13.0973	5.158	1.7051	1.1271e-05	3.58806e-05
HTR1F	38.8366	5.13497	0.659168	9.34898e-16	6.73296e-15
GLP2R	7.49097	5.1324	2.92468	0.0021237	0.0048877
PSG3	14.0032	5.12261	1.24544	5.3471e-06	1.77011e-05
ITGBL1	16.0214	5.12159	1.01662	1.68614e-07	6.54994e-07
NCF2	434.091	5.11304	0.38006	6.26385e-44	1.40462e-42
KRTAP3-1	150.663	5.11259	0.422561	2.46646e-34	4.03949e-33
RIN2	331.851	5.06556	0.669436	1.62941e-15	1.15265e-14
OR7E13P	8.64567	5.03361	1.38184	2.25058e-05	6.89187e-05
PSG9	528.059	5.03134	0.296112	1.21123e-65	4.93726e-64
KRT13	599.454	5.01667	0.224312	4.91789e-112	5.09655e-110
LMO7	12164.5	5.01181	0.104943	0	0
SPINK1	49.8575	5.00055	0.733082	6.85798e-13	4.1204e-12
MAPK4	250.806	4.99753	0.390652	7.91803e-39	1.50042e-37
RP11-745A24.1	15.2705	4.99696	1.04519	1.31913e-06	4.67573e-06
SIGLEC6	372.965	4.99639	0.338805	1.03645e-49	2.74733e-48
NME2P1	6.76573	4.9904	1.88074	6.36215e-05	0.000184303
TAC3	4.32189	4.96173	2.41254	0.00089186	0.00219914
BPIFA4P	125.962	4.95802	0.581732	3.01315e-18	2.4874e-17
KRT89P	177.836	4.94719	0.29189	5.00178e-65	1.99886e-63
MRVI1	70.9661	4.94339	0.549142	1.13458e-20	1.06616e-19
BRINP3	139.603	4.9331	0.937596	9.12444e-08	3.65197e-07
CSF2RB	7.23039	4.91813	2.00811	0.000158591	0.000437516
AASS	5999.3	4.91795	0.218319	1.66909e-113	1.77109e-111
VTN	317.246	4.91651	0.329313	1.64281e-51	4.6218e-50
MMP1	114.752	4.8547	0.934467	4.40657e-07	1.64055e-06
GGTA1P	14.2559	4.82158	1.1211	5.9667e-06	1.966e-05
MAML2	315.272	4.81464	0.266959	1.84452e-73	9.04655e-72
CPVL	24.4442	4.80633	0.839076	3.01126e-09	1.3802e-08
NRSN1	20.1084	4.78785	1.05698	3.47878e-07	1.31083e-06
DAPP1	98.1767	4.78446	0.406439	1.87516e-32	2.89773e-31
RP11-392P7.1	3.36039	4.7767	2.33427	0.000909462	0.00223983
AGR3	44.4408	4.76682	0.839247	5.38417e-09	2.40589e-08
SYT4	25.4777	4.73551	1.18597	9.94971e-07	3.56809e-06
IGFBP3	886.149	4.72571	0.21522	1.07556e-108	1.03837e-106
SERPINA9	61.9193	4.69811	0.565106	1.69942e-17	1.35297e-16
PRKG1	1240.85	4.66247	0.243329	6.86125e-83	4.07301e-81
ALDH1A2	23.0534	4.65906	0.897588	1.963e-08	8.36019e-08
TMEM52B	60.4555	4.65614	1.14998	1.45393e-06	5.1327e-06
IL6	29.0493	4.64119	1.1229	1.61962e-05	5.05508e-05
MDGA1	95.741	4.61775	0.756138	2.27447e-11	1.2224e-10
SCARA3	1360.55	4.61686	0.15371	5.13792e-200	1.74528e-197
HS6ST3	436.014	4.60838	0.19555	1.25461e-123	1.56553e-121
KCND2	182.75	4.60361	0.519599	5.89862e-20	5.33786e-19
DAQB-331I12.15	5.59182	4.60275	2.78198	0.00224045	0.00513451
OLR1	43.0918	4.58865	0.806306	3.50897e-10	1.72838e-09
ALOX5	65.1668	4.57902	0.665004	2.58896e-13	1.59394e-12
GABRA1	174.104	4.56844	0.714352	1.29475e-11	7.09157e-11
ZCCHC12	8.50406	4.56419	1.24403	4.51416e-05	0.000133146
CAV1	3180.58	4.53855	0.181095	1.08989e-139	1.67999e-137
CATSPER1	5.07053	4.53702	2.11181	0.000480705	0.00123651
KRT40	22.0725	4.53697	0.780193	1.51554e-09	7.12994e-09
ADGRF4	667.514	4.53502	0.175748	7.10456e-148	1.26523e-145
CPNE4	251.302	4.52299	0.361213	2.73646e-37	4.93074e-36
SYT16	359.138	4.51401	0.45413	1.8414e-24	2.06207e-23
CLDN9	3132.16	4.50071	0.16666	3.1482e-162	6.41637e-160
RAI2	96.9129	4.50037	0.367636	3.33406e-35	5.64176e-34
CEACAM3	3.05241	4.4704	3.09216	0.00393418	0.00865514
KRTAP1-3	8.7332	4.46561	2.05243	0.000374754	0.000982296
CRISP3	135.97	4.45821	0.560858	1.52072e-16	1.14887e-15
TLE4	228.625	4.45193	0.279121	3.74093e-58	1.26839e-56
PXDNL	98.3638	4.43378	0.457858	5.48468e-23	5.73251e-22
RPL13AP20	28.4764	4.41998	0.697678	7.95038e-11	4.11495e-10
GRHL3	3288.7	4.41423	0.079253	0	0
SLC6A3	23.9804	4.40519	0.790455	1.85762e-09	8.67475e-09
CCDC68	1645.76	4.40501	0.162269	1.76543e-163	3.67993e-161
DAB2	639.987	4.39571	0.475277	1.4898e-21	1.46136e-20
AMTN	80.994	4.39091	0.513353	1.3755e-18	1.15631e-17
DOCK2	27.4756	4.38542	0.703938	6.74423e-11	3.49956e-10
UGT2B17	36.7937	4.37264	1.03464	5.76889e-06	1.90253e-05
AQP3	4615.88	4.35302	0.130828	1.03718e-243	6.34169e-241
SLC4A4	19.5717	4.34885	0.932852	4.17044e-07	1.55801e-06
APOD	1430.68	4.29475	0.147982	3.57691e-186	1.04145e-183
LTB	321.112	4.28538	0.5009	2.0485e-18	1.70799e-17
SPNS3	5.97356	4.27025	1.59141	0.000371251	0.000973809
COL2A1	63.4459	4.27019	1.08925	2.84521e-06	9.726e-06
AL513122.2	580.695	4.25904	0.804529	9.98287e-09	4.36198e-08
KRT15	1783.88	4.21975	0.169198	2.1445e-138	3.27804e-136
PIWIL3	3.9027	4.20642	2.20025	0.000952118	0.00233579
FAM155A	134.038	4.20376	0.361302	2.07446e-32	3.20032e-31
GCNT4	59.078	4.2031	0.47846	2.07195e-19	1.81325e-18
OR4K12P	5.85581	4.20093	2.09704	0.00071451	0.00178876
PSG4	147.331	4.19775	0.507188	8.36086e-18	6.75015e-17
ADM	1223.03	4.19414	0.16298	3.776e-147	6.47319e-145
EMP1	137.076	4.17359	0.480642	2.10501e-19	1.84131e-18
PDK4	171.874	4.17344	0.431737	5.04018e-23	5.28902e-22
SCEL	28.9783	4.17013	0.971291	4.989e-06	1.65845e-05
SBK2	112.006	4.14876	0.442896	9.70716e-22	9.61438e-21
APBA1	286.19	4.14248	0.412261	7.7466e-25	8.86991e-24
UPK1B	6.8036	4.14171	2.9729	0.00298313	0.00670009
CD177	8.04413	4.13738	1.54223	0.000418253	0.00108761
RNF144B	1448.31	4.1267	0.172912	5.03148e-127	6.54556e-125
C11orf96	10.533	4.12601	1.83883	0.000284688	0.000758795
CAPN5	705.903	4.11496	0.277921	7.61554e-51	2.10697e-49
RAB27B	7847.76	4.10239	0.0850954	0	0
PSCA	62.7161	4.08034	0.4598	7.74406e-20	6.94618e-19
EPS8L3	99.8956	4.07322	0.514559	2.15238e-16	1.60951e-15
UGT2B15	258.127	4.06779	0.4476	7.43097e-21	7.04426e-20
DIO1	398.515	4.06462	0.320773	4.0261e-38	7.48235e-37
C8orf4	1165.69	4.06018	0.1789	7.87945e-115	8.55224e-113
CXCR4	1039.9	4.03614	0.136129	4.39777e-194	1.36726e-191
PPARG	88.6343	4.0203	0.726048	2.6231e-09	1.20924e-08
GPNMB	277.668	4.01852	0.304294	1.25463e-40	2.5042e-39
CTB-60B18.23	6.29398	4.01132	2.31113	0.00136826	0.00327094
AL513122.1	1398.27	4.00231	0.372998	6.15629e-28	8.02593e-27
CAV2	1304.25	4.0022	0.15456	9.4282e-149	1.6955e-146
TMEM40	392.35	3.95494	0.300381	1.04511e-40	2.09972e-39
ITGAM	101.184	3.95017	0.550152	4.62513e-14	2.99044e-13
INHBA	187.223	3.9493	0.383026	2.90828e-26	3.53288e-25
CEACAM7	12.0096	3.94755	1.72887	0.00103709	0.00252869
CCL15	9.64491	3.94429	1.84488	0.000365715	0.000960938
FAM189A1	78.0957	3.91334	0.636699	3.37111e-11	1.79184e-10
MROH3P	5.95445	3.9095	2.01314	0.000814544	0.00202044
WNT4	131.752	3.9022	0.367624	1.8995e-27	2.42805e-26
VGLL3	1628.76	3.90109	0.174274	2.98523e-112	3.11126e-110
BPIFB1	241.59	3.89637	0.274678	7.60581e-47	1.85277e-45
MATN3	612.183	3.8907	0.18293	2.17234e-101	1.91573e-99
MEF2C	150.324	3.87991	1.07679	6.40039e-06	2.09872e-05
RP11-537E18.1	4.08789	3.87412	2.33592	0.00154375	0.00364958
LMO3	55.1357	3.87033	0.780165	2.12351e-08	9.01238e-08
NRK	272.305	3.8696	0.372298	1.77867e-26	2.18089e-25
EPHA7	895.717	3.86723	0.181158	1.77866e-102	1.59931e-100
NPM1P25	60.2338	3.85792	0.497481	1.60292e-15	1.13435e-14
RNF224	298.956	3.84826	0.245565	3.62329e-56	1.15186e-54
HOXC12	18.6107	3.84602	0.792748	1.63437e-07	6.36097e-07
LIMS4	9.51129	3.84492	1.18058	0.000214219	0.000580075
IL1R2	3.48917	3.8392	2.20719	0.00155117	0.00366616
TMEM265	566.828	3.83685	0.527665	2.45536e-14	1.61893e-13
BASP1	12446.4	3.82457	0.120142	1.96123e-223	8.99369e-221
FER1L4	1961.29	3.82299	0.269815	1.33943e-46	3.23279e-45
NDUFA5P10	8.82841	3.82203	1.2995	0.000453449	0.00117348
BMPR1B	417.08	3.81779	0.356329	9.71818e-29	1.31267e-27
FEM1AP2	10.5073	3.81647	1.98624	0.000691086	0.00173557
FXYD2	18.4626	3.78893	1.20607	0.000231885	0.000625417
PRDM8	18.9771	3.77993	0.796943	2.46892e-07	9.4447e-07
MALL	185.491	3.77532	0.375328	4.06047e-25	4.714e-24
RSAD2	381.066	3.77285	0.324743	2.44633e-32	3.76767e-31
TNS3	11301.1	3.77112	0.0805701	0	0
SERPINA12	53.1235	3.76675	0.539723	2.78635e-13	1.71337e-12
FHOD3	238.129	3.75905	0.31592	1.72187e-33	2.75845e-32
SIGLEC5	9.63162	3.75798	1.79911	0.00294946	0.00662771
SLC46A2	24.0202	3.74519	1.02167	1.58114e-05	4.94253e-05
MUC3A	607.036	3.7387	0.148942	4.46165e-140	6.99487e-138
MICAL1	1312.76	3.73749	0.193371	1.62705e-84	1.0186e-82
HTR2A	65.4184	3.72848	0.948351	2.21377e-05	6.78822e-05
PCDHGB9P	5.87279	3.72273	1.4886	0.000715385	0.00179071
ALDH1A3	3591.77	3.72233	0.149523	8.85398e-138	1.33122e-135
PSG8	89.0493	3.71317	0.538394	6.99298e-13	4.19876e-12
CXCL17	23.4883	3.7111	1.22517	0.000367103	0.00096417
PRICKLE1	640.84	3.70856	0.449359	1.44689e-17	1.15594e-16
SLC8A3	11.6516	3.70222	1.07954	4.84754e-05	0.000142429
MUC2	51.9795	3.69729	1.8137	0.00113822	0.00275695
TIMP2	4571.03	3.69121	0.0788639	0	0
RP4-635A23.4	5.67001	3.68489	2.10476	0.00119652	0.00288672
FOXJ1	24.718	3.67918	0.949732	9.70795e-06	3.11371e-05
CAPN14	23.9251	3.66121	0.622111	3.85986e-10	1.89663e-09
SHH	136.027	3.6612	0.377664	2.6545e-23	2.81943e-22
MYBPHL	8.66265	3.65596	1.55575	0.00144724	0.0034418
SLC9A4	135.892	3.64312	0.367839	2.95411e-24	3.27415e-23
SPRY4	113.547	3.64286	0.54868	1.77972e-12	1.039e-11
BCAS1	4521.01	3.63757	0.16202	1.13286e-112	1.19426e-110
LIMS3	21.1817	3.63731	0.788901	2.82873e-07	1.07494e-06
C7orf57	4.80953	3.62426	2.01647	0.00298659	0.00670539
UBE2QL1	574.383	3.61351	0.178156	1.4933e-92	1.10897e-90
L1CAM	10519	3.61202	0.136805	1.25636e-154	2.40056e-152
PCDH1	889.391	3.61174	0.148359	7.03621e-132	1.0005e-129
RPL23AP87	415.318	3.61029	0.169481	1.09564e-101	9.75594e-100
HLA-DRA	21.9233	3.60397	0.702243	3.94334e-08	1.6376e-07
KIAA0513	5116.47	3.60307	0.11515	4.05271e-216	1.65197e-213
CLU	13089	3.58705	0.144485	3.87125e-137	5.72663e-135
RGL1	505.955	3.58591	0.227139	3.17541e-57	1.04572e-55
RUBCNL	32.438	3.58158	0.881414	4.0138e-06	1.34943e-05
EEF1GP4	22.5853	3.58038	0.816198	1.29115e-06	4.5845e-06
HNRNPA1P33	44.8655	3.56475	0.50264	1.62578e-13	1.01262e-12
BIK	391.897	3.56298	0.241505	4.1051e-50	1.10249e-48
SPOCK2	472.842	3.55857	0.388906	5.60543e-21	5.32472e-20
SMCO2	9.57966	3.55767	1.18738	0.000289103	0.000769891
FAM131B	24.6609	3.55139	0.788365	5.87711e-07	2.15996e-06
THSD7A	72.0478	3.55078	0.699933	2.62613e-08	1.10484e-07
SHC2	567.936	3.53806	0.17138	1.32461e-95	1.0209e-93
NR4A3	453.517	3.53574	0.384114	4.80984e-21	4.5856e-20
LUM	20.0236	3.5346	1.02129	4.02886e-05	0.000119427
CD36	190.915	3.52823	0.45848	9.61865e-16	6.90548e-15
FBLIM1	529.067	3.52792	0.310495	4.07916e-31	6.0342e-30
GDF15	4633.63	3.52574	0.175508	7.66212e-91	5.49009e-89
CAPN6	200.449	3.52343	0.432552	6.84474e-17	5.27091e-16
APOL6	1580.93	3.51889	0.107288	9.46263e-237	5.25979e-234
CCDC184	112.188	3.51877	0.424545	7.81673e-18	6.32755e-17
SASH1	1535.04	3.50678	0.120786	3.76228e-186	1.0783e-183
TMEM178A	21.2804	3.50062	0.820703	1.64362e-06	5.76572e-06
SLFN5	309.684	3.49933	0.258825	7.15373e-43	1.55291e-41
GABBR2	299.049	3.48383	0.455075	5.37862e-16	3.92286e-15
GDPD3	885.664	3.48061	0.171716	1.47372e-92	1.09888e-90
SNCG	105.403	3.47584	0.431135	5.88222e-17	4.54688e-16
RND1	1533.26	3.47559	0.216064	2.97455e-59	1.03142e-57
UTRN	2616.61	3.46932	0.351388	4.53262e-24	4.98752e-23
TMPRSS11E	59.4416	3.45744	0.625268	3.41483e-09	1.55855e-08
RP11-317B17.4	16.1096	3.45176	0.833069	3.42768e-06	1.16025e-05
FN1	6014.65	3.44064	0.191282	2.57816e-73	1.2611e-71
ANKRD35	48.8891	3.43456	0.419625	4.74431e-17	3.69062e-16
CTSS	62.6258	3.41589	0.431266	1.93387e-16	1.44847e-15
SLC38A11	24.2149	3.40821	0.888308	5.70477e-06	1.88342e-05
CTSE	26.4375	3.40728	0.822072	4.77511e-06	1.59024e-05
FSTL5	409.506	3.40282	0.225273	1.3616e-52	3.93941e-51
PSG5	57.6493	3.3911	0.62811	4.85941e-09	2.1799e-08
KRT20	111.554	3.39049	0.599501	1.26764e-09	6.00833e-09
ATP13A4	145.346	3.39015	0.738749	3.83139e-07	1.43603e-06
C6orf25	31.5824	3.38528	0.872892	4.23412e-06	1.41856e-05
OR9Q1	3.59947	3.37946	1.95	0.0041804	0.00915267
RELB	488.232	3.37583	0.172331	2.03871e-86	1.33557e-84
RP5-857K21.15	87.572	3.36574	0.42443	1.64753e-16	1.23855e-15
CLEC3A	722.787	3.35919	0.188416	4.088e-72	1.93263e-70
APOL1	264.918	3.35688	0.303577	1.92011e-29	2.67025e-28
IGHE	14.9343	3.35206	1.01503	8.71913e-05	0.000248771
TMPRSS7	15.1139	3.35132	0.998624	9.09456e-05	0.000258799
PMP22	2975.64	3.33727	0.302881	1.87899e-29	2.61703e-28
DRD1	93.0324	3.33098	0.336077	5.83808e-24	6.38188e-23
HSPD1P6	27.4817	3.32193	0.564114	4.46699e-10	2.18269e-09
2021-09-10	623.359	3.31563	0.241406	5.05876e-44	1.14277e-42
INSL4	67.6739	3.31395	0.457866	4.91981e-14	3.17314e-13
SCN9A	93.3138	3.31122	0.404779	2.50055e-17	1.9762e-16
ALPK3	220.446	3.30066	0.587294	1.23171e-09	5.85015e-09
RP11-61L23.2	12.1612	3.29539	0.9887	0.000108764	0.000307217
SOWAHB	2337.89	3.28815	0.133372	7.85236e-136	1.14314e-133
SEMA5A	848.584	3.28496	0.190227	5.42577e-68	2.33626e-66
C1QTNF3	395.223	3.28409	0.245244	6.1107e-42	1.28101e-40
LYN	141.536	3.2753	0.553606	1.57803e-10	8.00494e-10
CAPN8	627.561	3.26778	0.363916	1.97593e-20	1.83703e-19
SLC34A3	185.652	3.266	0.239846	3.43747e-43	7.53328e-42
CD163L1	35.9601	3.26349	0.900073	1.67834e-05	5.22501e-05
C2orf72	86.1894	3.26335	0.57793	1.24524e-09	5.91133e-09
TDRP	16.1077	3.26327	1.28806	0.000686597	0.00172595
TCTEX1D4	19.5255	3.26304	0.844193	1.1136e-05	3.54691e-05
ADAMTS7	92.3205	3.2603	0.356206	5.64917e-21	5.36072e-20
RP11-848G14.2	14.7245	3.24933	1.1126	0.000135696	0.000377763
STUM	329.096	3.24354	0.620575	1.6731e-08	7.18057e-08
DMRTC1B	48.513	3.24142	0.438454	1.31638e-14	8.78052e-14
DISC1	325.735	3.23637	0.205825	8.61237e-57	2.79111e-55
KIAA1024	437.016	3.23591	0.204491	3.06686e-57	1.01179e-55
SLC25A39P1	6.10708	3.23175	1.23624	0.00119881	0.00289187
BOLA2P3	10.2859	3.22469	1.02868	0.000176583	0.000483081
STAMBPL1	109.959	3.21811	0.386532	7.92594e-18	6.41312e-17
DCN	18.115	3.21679	0.815755	6.72986e-06	2.20203e-05
EGFEM1P	26.7604	3.20784	0.690891	4.27081e-07	1.59356e-06
SH3TC2	240.911	3.19902	0.35503	1.62583e-20	1.51923e-19
HLA-DRB5	28.5718	3.19486	0.499144	2.16796e-11	1.16687e-10
CEACAMP10	12.4593	3.18795	1.12408	0.000473058	0.00121855
KL	9.08302	3.18705	1.20002	0.000699493	0.00175476
TNNT2	214.115	3.18463	0.283665	2.0669e-30	2.99472e-29
GSTM5	100.419	3.18309	0.351113	1.39456e-20	1.30512e-19
TOM1L2	8876.16	3.18152	0.0874559	9.44489e-291	7.5325e-288
SH3BGRL2	522.494	3.18132	0.16858	1.26415e-80	7.13484e-79
SLC9A2	1527.2	3.17777	0.23846	1.6231e-41	3.33773e-40
CNTNAP4	15.0866	3.17282	0.874427	3.17753e-05	9.54247e-05
NTSR1	62.634	3.16873	0.56758	2.10228e-09	9.7799e-09
AMPH	102.111	3.16108	0.485811	2.72258e-12	1.56406e-11
SLC44A5	385.303	3.15868	0.223378	2.15754e-46	5.19367e-45
VIM	97.6667	3.15623	0.382003	1.20374e-17	9.66314e-17
ATP2A3	9842.08	3.15162	0.134516	2.30086e-122	2.77662e-120
COL28A1	219.935	3.14576	0.322253	9.25319e-24	1.00314e-22
RP11-74C1.2	9.0005	3.14184	1.3723	0.00206937	0.00477466
NECTIN3	690.816	3.13655	0.219668	4.02695e-47	9.91494e-46
RRAD	6.4069	3.12503	1.21481	0.000645201	0.00163038
LRRC15	65.9542	3.1242	1.09052	0.00081377	0.0020188
CYP4F23P	61.5736	3.12215	0.818864	9.98202e-06	3.19658e-05
BCAN	6.03134	3.1183	1.50756	0.00187474	0.00436621
CSGALNACT1	229.211	3.1138	0.418286	8.20581e-15	5.54807e-14
CCT7P1	3.41977	3.10722	2.32227	0.00329258	0.00733582
GPRC5A	20028.2	3.10315	0.0933397	2.75071e-243	1.62762e-240
FGD3	2421.29	3.10264	0.127992	9.1173e-131	1.28645e-128
RCAN2	238.447	3.10083	0.212116	2.63585e-49	6.8678e-48
RP1-122P22.2	53.7966	3.09574	0.53522	5.67985e-10	2.75988e-09
TBXAS1	46.6476	3.07926	0.635194	1.01106e-07	4.02907e-07
IGFL1	64.4398	3.07752	0.55348	3.31569e-09	1.51444e-08
P2RX2	51.688	3.07298	0.643657	1.67549e-07	6.51272e-07
AMER3	18.9681	3.07174	0.667286	3.90419e-07	1.46212e-06
PTPRN2	134.48	3.07027	0.431121	8.31524e-14	5.28138e-13
DUSP10	555.577	3.06813	0.186488	5.08601e-62	1.8809e-60
KRT37	4.87339	3.06576	2.45642	0.00361571	0.00801099
ANXA8	1860.47	3.06062	0.155086	9.14078e-88	6.20998e-86
WNT3A	51.9964	3.06003	0.434478	2.10566e-13	1.30355e-12
TMPRSS6	186.835	3.04958	0.382483	1.61489e-16	1.21551e-15
HOXA10	33.0742	3.04591	0.68324	7.65035e-07	2.76895e-06
SEMA7A	815.358	3.0376	0.196509	6.80635e-55	2.07735e-53
CDC42EP3	1292.6	3.03695	0.17911	1.85644e-65	7.48409e-64
FTH1P1	4.42906	3.03663	1.87566	0.00435806	0.00950647
DENND3	657.278	3.03315	0.178806	1.62884e-65	6.581e-64
RPS15AP16	6.01477	3.03035	1.43898	0.00272938	0.00617933
RP11-885L14.1	10.0135	3.02827	1.18662	0.000859677	0.00212292
ENTPD8	263.784	3.01832	0.247974	4.15166e-35	6.99944e-34
TMCC3	57.1217	3.01612	0.566438	8.3501e-09	3.67216e-08
BCAM	10870.9	3.00923	0.100858	1.48578e-196	4.95522e-194
ZC3H12C	105.272	3.00587	0.344778	2.50589e-19	2.1826e-18
BTBD19	117.913	3.00309	0.410261	2.36441e-14	1.56009e-13
PSMC1P7	33.7118	2.98808	0.801459	1.55363e-05	4.86039e-05
IGSF22	35.2896	2.98783	0.573781	1.7813e-08	7.61995e-08
ZNF469	708.841	2.9812	0.161313	3.46685e-77	1.82737e-75
ANXA3	4274.88	2.97141	0.116772	8.64503e-144	1.42861e-141
DLL4	65.3107	2.96817	0.527589	1.41797e-09	6.68803e-09
COL15A1	6.9303	2.9669	1.50208	0.00167978	0.00394877
RASD1	3227.51	2.96679	0.208221	3.95396e-47	9.74832e-46
OVCH2	23.9892	2.96529	0.928859	0.000116343	0.000327162
UPP1	395.94	2.96418	0.25246	7.70294e-33	1.20456e-31
RAPGEF2	1607.87	2.95869	0.236866	8.40272e-37	1.49207e-35
SYCP2	1034.38	2.95182	0.281837	9.56479e-27	1.18226e-25
ABHD4	1743.97	2.94611	0.200082	4.63981e-50	1.24427e-48
GSAP	464.644	2.94479	0.247357	1.10572e-33	1.77758e-32
FAM110C	2282.86	2.94021	0.145188	3.43466e-92	2.5404e-90
RP11-269G24.7	25.0705	2.93926	0.774907	1.26826e-05	4.01237e-05
TAGLN	832.746	2.93533	0.29408	1.56003e-24	1.7588e-23
IFIT2	1616.86	2.93235	0.168552	7.53299e-69	3.33762e-67
ENTPD3	45.3629	2.92758	0.820262	1.75967e-05	5.45968e-05
GCSAM	159.588	2.92724	0.318451	2.93988e-21	2.83524e-20
LDLRAD4	534.508	2.92647	0.293777	1.62305e-24	1.82648e-23
FAM110B	403.616	2.92581	0.289429	4.14115e-25	4.80463e-24
FOXQ1	60.8472	2.92317	0.492584	3.35142e-10	1.65345e-09
KIF28P	158.971	2.9174	0.487054	1.70596e-10	8.62765e-10
SALL4	2755.67	2.9171	0.204758	4.88507e-47	1.19635e-45
MVP	1503.66	2.91411	0.166815	2.56917e-69	1.14384e-67
PTPRE	828.939	2.91148	0.169265	1.82735e-67	7.79514e-66
HAPLN3	112.423	2.90682	0.459619	3.05237e-11	1.62666e-10
WLS	2729.11	2.89739	0.15971	2.36433e-74	1.18494e-72
PRKCH	2761.83	2.8923	0.127352	3.72362e-115	4.06562e-113
BEAN1	47.7728	2.88837	0.476061	1.37155e-10	6.99037e-10
MROH2A	42.2145	2.88518	0.757388	7.86251e-06	2.54854e-05
RGS20	40.8693	2.88486	0.609488	1.71093e-07	6.64342e-07
BMF	3974.33	2.88402	0.101484	5.02619e-179	1.35581e-176
SVOPL	82.3049	2.88132	0.353361	4.32751e-17	3.37212e-16
EEF1A2	43340	2.88009	0.15781	2.12214e-75	1.08129e-73
VTCN1	249.311	2.8787	0.310506	2.0685e-21	2.01393e-20
PSORS1C1	152.171	2.87174	0.41998	6.20884e-13	3.73651e-12
MN1	120.978	2.87098	0.485263	3.32498e-10	1.64084e-09
TACSTD2	30248.2	2.86916	0.0641378	0	0
RBMS1	2484.32	2.86255	0.168719	1.54704e-65	6.27818e-64
MID1	383.799	2.86091	0.322711	5.83787e-20	5.28549e-19
SPATC1	24.2531	2.85863	0.654679	1.23073e-06	4.37759e-06
COLQ	149.661	2.85656	0.593669	1.43528e-07	5.61471e-07
CGA	27.9293	2.85643	0.794746	4.63808e-05	0.000136559
PIWIL4	47.0474	2.85485	0.628118	4.36907e-07	1.62757e-06
GABRB2	601.363	2.85288	0.277069	6.37649e-26	7.61484e-25
PTPRB	181.194	2.85131	0.475932	1.83224e-10	9.2357e-10
COLEC10	331.142	2.85118	0.599004	1.77921e-07	6.90125e-07
RP11-603J24.7	8.7223	2.84506	1.05795	0.000815537	0.00202236
STAG3	1248.02	2.84368	0.196677	1.57415e-48	4.02155e-47
CNTN3	285.928	2.83932	0.360968	3.42702e-16	2.52965e-15
ZDHHC1	31.5738	2.8307	0.653532	9.99784e-07	3.58394e-06
GBP1	66.1793	2.83061	0.754294	1.24075e-05	3.92803e-05
GRM4	674.169	2.82332	0.274217	6.88985e-26	8.21186e-25
SLC44A3	67.8478	2.82261	0.500434	1.56111e-09	7.33302e-09
SAMD9L	193.334	2.81666	0.419236	1.88358e-12	1.0965e-11
IL1RAPL2	28.2624	2.81623	0.681067	2.5913e-06	8.89949e-06
MPZL2	2514.27	2.81407	0.101936	1.17277e-168	2.72304e-166
NPNT	15369.2	2.8096	0.126736	7.97913e-110	8.04182e-108
MUC20P1	20.4968	2.80494	0.654527	1.91532e-06	6.67794e-06
TNFRSF21	3352.36	2.80234	0.100379	1.74808e-172	4.27533e-170
FUT7	12.5066	2.79859	1.15768	0.00117069	0.00283
ZNF185	2581.35	2.79452	0.0926472	7.54291e-201	2.66076e-198
CACNG4	15031	2.7935	0.0886559	7.35154e-219	3.2107e-216
BLNK	708.755	2.78817	0.195866	5.7234e-47	1.39793e-45
UBA7	120.491	2.78568	0.360769	1.13797e-15	8.13794e-15
GPHA2	38.6461	2.78275	0.640421	1.26808e-06	4.50607e-06
MYO15B	1724.78	2.77614	0.26858	5.05917e-26	6.0773e-25
ANKRD1	2126.62	2.77257	0.299833	2.26718e-21	2.19688e-20
ASPG	170.349	2.76945	0.693391	5.00208e-06	1.6625e-05
RP11-123J14.4	9.23515	2.7675	1.12816	0.00111654	0.00270766
FILIP1L	75.5326	2.75693	0.414813	3.05599e-12	1.75066e-11
PLEKHG6	511.998	2.74853	0.216301	3.0069e-38	5.61665e-37
HES2	297.571	2.74626	0.237198	6.27461e-32	9.49629e-31
HS3ST5	81.665	2.74496	0.800141	2.02702e-05	6.24481e-05
BCL2L14	10.8223	2.74127	1.0504	0.000599193	0.0015204
ANXA2	67024	2.74088	0.114445	1.13931e-127	1.51437e-125
RP11-96C23.11	214.954	2.73982	0.317177	6.21201e-19	5.30232e-18
ACER2	567.496	2.73342	0.145973	3.59899e-79	1.97064e-77
SMIM5	608.678	2.73041	0.166297	1.54082e-61	5.64137e-60
ENC1	9271.5	2.72082	0.0911822	1.60156e-196	5.24596e-194
GCKR	6.04198	2.72012	1.35749	0.00393428	0.00865514
HLA-DQB1	423.622	2.71976	0.208498	7.59032e-40	1.48432e-38
OPTN	4331.1	2.71836	0.0811087	2.55839e-247	1.67602e-244
LRP1B	257.23	2.71602	0.272784	2.39527e-24	2.66605e-23
KRT87P	529.057	2.714	0.149765	2.90348e-74	1.44724e-72
SERPINA1	107.742	2.71399	0.445306	1.1423e-10	5.85287e-10
PLK5	29.6687	2.70926	0.669877	4.72065e-06	1.57381e-05
DACT1	33.6169	2.70548	0.558621	1.24218e-07	4.89796e-07
DKK1	6583.7	2.70237	0.131012	1.65008e-95	1.26114e-93
RFTN1	686.915	2.69455	0.198585	7.15157e-43	1.55291e-41
CLEC2D	661.29	2.68826	0.452384	3.06996e-10	1.51908e-09
S100P	266.122	2.68537	0.289307	1.44339e-21	1.41811e-20
HLA-B	1636.2	2.68486	0.149664	6.81095e-73	3.30511e-71
MMP9	854.888	2.68258	0.204838	3.35476e-40	6.63823e-39
LIPC	12.8141	2.68223	0.828187	0.000104275	0.000295171
LHFP	220.591	2.67488	0.28656	1.24335e-21	1.22683e-20
ABCA6	49.1617	2.67274	0.451064	3.03806e-10	1.50411e-09
CD24	66033.4	2.67254	0.0691901	0	0
CDO1	13.4601	2.67175	1.0114	0.000478894	0.0012322
TTC21A	197.948	2.6684	0.316949	2.47203e-18	2.04901e-17
CLCF1	962.604	2.66812	0.117921	3.217e-114	3.47114e-112
DCLK3	12.7119	2.65796	0.924916	0.000393412	0.00102826
LGI2	52.8854	2.65309	0.54263	1.05159e-07	4.18059e-07
PTPN21	4359.99	2.64997	0.103775	7.5907e-145	1.28922e-142
FRAS1	1785.05	2.63739	0.141923	6.01843e-78	3.19988e-76
CPE	4988.8	2.63544	0.161058	3.96167e-61	1.43049e-59
TUFT1	6571.83	2.63378	0.087201	2.54309e-201	9.32959e-199
DRAM1	4163.36	2.63252	0.141304	2.05144e-78	1.10351e-76
LINGO2	16.6713	2.62895	1.18266	0.00166971	0.00392611
LINC01085	15.4452	2.62793	0.7595	5.50939e-05	0.000160845
PLCXD2	221.526	2.62536	0.397208	4.05219e-12	2.29766e-11
ICAM1	482.844	2.62483	0.199602	1.91387e-40	3.81588e-39
ANTXR2	857.788	2.62353	0.159647	7.41386e-62	2.73077e-60
CSTA	38.7626	2.62253	0.521783	5.81291e-08	2.37e-07
BMS1P3	43.5831	2.61845	0.489105	9.63804e-09	4.22035e-08
ITGB4	13601.3	2.61814	0.0948136	9.33716e-169	2.19579e-166
MUC12	13.6963	2.61806	1.51512	0.002091	0.0048197
ULBP2	298.345	2.61264	0.197713	1.05439e-40	2.11373e-39
FHL2	620.381	2.61112	0.178639	2.71291e-49	7.05856e-48
NTF4	42.2503	2.60943	0.642244	3.04501e-06	1.03838e-05
ABC7-42404400C24.1	342.998	2.60863	0.268058	2.66886e-23	2.83303e-22
GSN	2785.08	2.60619	0.181815	1.68177e-47	4.17439e-46
CYP4Z2P	16.5537	2.60473	1.03993	0.000782974	0.00194925
MAP2	491.614	2.60409	0.238095	9.07409e-29	1.22838e-27
COL4A3	95.4812	2.60336	0.621877	2.70538e-06	9.26354e-06
RAB7B	218.698	2.60289	0.196977	1.04151e-40	2.09478e-39
ENOX1	167.58	2.60197	0.288875	3.01687e-20	2.77525e-19
MAN1C1	228.977	2.59881	0.220003	2.91665e-33	4.64411e-32
OLFML3	466.162	2.59762	0.147684	4.00732e-70	1.82398e-68
COL3A1	108.172	2.59679	1.05114	0.000762411	0.00189935
ITGA9	47.4742	2.59471	0.782471	1.95666e-05	6.03819e-05
UGT1A6	607.015	2.59461	0.203897	4.72983e-38	8.75471e-37
GATS	1394.75	2.59354	0.187589	2.19614e-44	5.03547e-43
UNC13D	6296.93	2.59348	0.145867	1.35949e-71	6.37776e-70
TMEM139	1114.16	2.59325	0.135971	4.77481e-82	2.79822e-80
ITGB6	1480.44	2.58884	0.175011	2.17308e-50	5.89658e-49
CBLN3	129.061	2.58714	0.381245	1.22677e-12	7.24255e-12
IGDCC3	1615.04	2.58688	0.183803	6.12017e-46	1.45229e-44
MFGE8	2510.05	2.58313	0.134039	1.16016e-83	7.02338e-82
COL4A2	11.9328	2.57892	1.04533	0.000467822	0.00120672
PTN	40.7199	2.57584	0.471538	6.06301e-09	2.69479e-08
MCF2L	1778.1	2.56917	0.206318	1.58516e-36	2.80392e-35
ARHGDIB	190.002	2.56874	0.215596	1.38044e-33	2.21729e-32
HOPX	65.5372	2.56862	0.525919	9.03215e-08	3.61661e-07
RCAN1	3344.44	2.56676	0.120313	6.28343e-102	5.62229e-100
CYP2C8	119.484	2.56427	0.372968	6.05141e-13	3.64535e-12
TSPAN1	830.031	2.56326	0.164623	8.39578e-56	2.65067e-54
SDCBP2	115.235	2.56231	0.333226	1.60219e-15	1.13427e-14
SLC2A12	23.3333	2.5617	0.677269	1.60162e-05	5.00231e-05
PMEL	192.659	2.55532	0.296595	5.14466e-19	4.40768e-18
SLCO2B1	12.6527	2.55436	0.91298	0.00041232	0.00107371
RP11-100G15.7	11.5601	2.54823	0.836137	0.000249252	0.000669011
CARD6	23.3259	2.54655	0.643647	7.95504e-06	2.5749e-05
PID1	167.561	2.54626	0.40518	3.56749e-11	1.89293e-10
KIAA1462	403.798	2.54394	0.251746	4.87038e-25	5.63287e-24
HLA-DRB1	81.0002	2.53934	0.298324	2.05348e-18	1.71136e-17
SH3RF2	35.9008	2.53851	0.601398	1.29598e-06	4.599e-06
DPYD	555.082	2.53692	0.126748	4.7431e-90	3.34626e-88
RGAG4	370.054	2.53616	0.178862	1.23421e-46	2.98275e-45
GABARAPL1	300.801	2.53535	0.370116	8.64503e-13	5.16366e-12
C9orf47	25.5996	2.53404	1.42053	0.00383101	0.00845025
SORCS2	90.3094	2.53043	0.465861	5.95158e-09	2.64718e-08
PLA2G4F	229.3	2.52941	0.281055	1.87282e-20	1.74382e-19
SVOP	13.2015	2.52683	1.16307	0.000975106	0.00238835
IGF2BP2	131.022	2.5266	0.631403	3.77366e-06	1.2722e-05
AP006222.2	2060.04	2.52354	0.0853451	1.13863e-193	3.48098e-191
PSG1	24.8402	2.52329	1.01509	0.00115235	0.00278822
VILL	116.812	2.5216	0.456482	3.12695e-09	1.43179e-08
SRMS	220.238	2.52114	0.268295	6.59698e-22	6.57297e-21
SOX2	396.228	2.51926	0.312888	9.77186e-17	7.48102e-16
TP53INP1	7163.31	2.50759	0.0761844	1.58468e-238	9.08371e-236
TMEFF1	60.5657	2.50714	0.502498	6.46858e-08	2.62391e-07
NIPSNAP3B	124.78	2.50508	0.526448	1.85654e-07	7.1921e-07
TACC1	17093.9	2.50341	0.107865	3.24923e-120	3.8452e-118
ANXA8L1	489.56	2.5007	0.24246	8.56447e-26	1.01682e-24
C2CD2	34.0328	2.50058	0.951087	0.00063	0.0015935
TINAGL1	41.4227	2.49801	0.460751	6.83586e-09	3.02655e-08
STX11	25.7522	2.49737	0.655442	1.82966e-05	5.66437e-05
C1orf167	9.30333	2.49413	1.1544	0.00201034	0.00465249
PKD1L2	342.714	2.48905	0.194982	2.95341e-38	5.52237e-37
HSH2D	636.603	2.48834	0.163722	4.77142e-53	1.39589e-51
NOS2P3	8.68685	2.48347	1.055	0.00145272	0.0034535
LIMS2	16.9313	2.48313	0.986921	0.00119985	0.00289361
IL32	302.343	2.47899	0.389319	2.0597e-11	1.11153e-10
OPN3	791.681	2.47856	0.169307	1.4419e-49	3.80559e-48
RENBP	121.629	2.47344	0.303141	4.03244e-17	3.14887e-16
MAP1B	454.441	2.47318	0.533884	3.54369e-07	1.33447e-06
SP6	908.994	2.47294	0.125236	1.13476e-87	7.6808e-86
CLIC5	288.419	2.46714	0.293963	5.73727e-18	4.67312e-17
DOCK3	506.176	2.46089	0.218254	2.2319e-30	3.22868e-29
RP11-426L16.10	41.0102	2.45987	0.61394	6.38754e-06	2.09488e-05
LYNX1	79.4276	2.45753	0.432851	1.25038e-09	5.93423e-09
TXNIP	16506	2.4523	0.139156	2.11899e-70	9.74153e-69
LIPH	437.586	2.45159	0.259663	4.97509e-22	4.97862e-21
CFAP58	9.06509	2.44597	0.75703	0.000130514	0.000364219
FAM198B	730.67	2.44505	0.2826	5.85167e-19	5.00173e-18
RARB	36.9015	2.44383	0.566241	1.46932e-06	5.18304e-06
TMSB4X	45997.1	2.44212	0.214607	6.75114e-31	9.89107e-30
TNFRSF14	45.4199	2.44206	0.479885	4.4089e-08	1.8194e-07
SERPING1	67.3335	2.43764	0.388911	4.56084e-11	2.4047e-10
PPP2R2B	581.713	2.43757	0.159314	8.00672e-54	2.37649e-52
PSD3	1537.96	2.43613	0.164738	5.65742e-51	1.57233e-49
TNIK	475.877	2.43524	0.241506	6.05576e-25	6.98182e-24
AMY2B	157.23	2.43468	0.494272	1.06461e-07	4.22778e-07
CHRD	835.099	2.42444	0.205616	5.47926e-33	8.61973e-32
CADM4	1137.71	2.4228	0.233533	5.36083e-26	6.41865e-25
LILRA6	12.5431	2.42216	0.96101	0.000957024	0.00234688
FAM149A	185.155	2.42026	0.320902	5.40481e-15	3.69927e-14
LAMB3	734.886	2.41947	0.177116	2.53947e-43	5.57861e-42
PIK3IP1	1034.85	2.41877	0.192763	4.39699e-37	7.89178e-36
SCN1B	937.906	2.4174	0.167291	3.43278e-48	8.72127e-47
TNFRSF11B	6263.51	2.41558	0.11499	7.01808e-99	5.8782e-97
CCDC85A	716.146	2.41208	0.121474	1.23572e-88	8.48942e-87
JPH3	907.935	2.40851	0.166386	2.01206e-48	5.11889e-47
SDC1	3294.46	2.40804	0.105269	1.15923e-116	1.30452e-114
CACNG6	36.7762	2.40619	0.830308	0.000288131	0.000767414
BMP7	11974	2.40467	0.16169	6.2096e-51	1.72319e-49
RP11-40A7.2	456.917	2.40274	0.144853	1.68383e-62	6.27773e-61
ATP6V0A4	484.587	2.40148	0.188476	5.19755e-38	9.58178e-37
EFNA1	8240.9	2.40129	0.0844719	1.21166e-178	3.22108e-176
CDRT1	72.4153	2.40039	0.494978	1.36892e-07	5.36539e-07
EPHA2	1948.75	2.39709	0.161972	1.94907e-50	5.29657e-49
NEDD9	2619.41	2.39617	0.124256	9.85339e-84	5.98479e-82
ANKRD44	88.636	2.39567	0.834019	0.000335569	0.000886427
MYOZ1	189.475	2.39067	0.3073	9.44078e-16	6.79373e-15
TNNC1	60.7051	2.39037	0.473607	5.00211e-08	2.0522e-07
LBH	385.738	2.39036	0.382672	5.20133e-11	2.72906e-10
ATP8A1	1186.26	2.38986	0.230605	4.62479e-26	5.56279e-25
TNNI1	319.314	2.38892	0.281565	2.64706e-18	2.18914e-17
DPYSL3	196.265	2.38737	0.30186	3.29375e-16	2.43913e-15
NATD1	1014.37	2.3873	0.13714	1.0016e-68	4.42706e-67
DCDC2	12070.7	2.38703	0.101785	1.75032e-122	2.12623e-120
PDGFRB	14.5877	2.38583	1.22445	0.00272696	0.00617463
MAF	306.56	2.38169	0.208888	5.58829e-31	8.22021e-30
PHLDB2	2551.09	2.38142	0.146584	3.33862e-60	1.18913e-58
LY6G6C	89.4505	2.3796	0.434698	5.81044e-09	2.58629e-08
ANKRD22	43.4771	2.37894	0.574593	3.70132e-06	1.24988e-05
MAPK11	687.656	2.37879	0.153977	9.18932e-55	2.78611e-53
RP11-554D14.4	28.5051	2.37841	0.507477	2.99856e-07	1.13618e-06
CLDN23	227.276	2.37241	0.396849	2.70904e-10	1.34594e-09
RNF157	468.747	2.36901	0.32005	1.69835e-14	1.12791e-13
BNIPL	282.464	2.36851	0.312588	4.31253e-15	2.96828e-14
HSD3B1	48.1667	2.36355	1.17292	0.00384785	0.00848433
RORB	34.9639	2.36288	0.523869	7.54373e-07	2.73198e-06
KIFC3	1072.82	2.35785	0.191229	4.80892e-36	8.41699e-35
TMEM156	38.8275	2.35662	0.557456	2.96834e-06	1.01337e-05
NRCAM	4626.28	2.35655	0.142469	2.6753e-62	9.95397e-61
FAM105A	498.305	2.35618	0.175081	3.69685e-42	7.79441e-41
ADIRF	6230.99	2.35401	0.177532	5.50319e-41	1.11295e-39
COL5A1	6937.99	2.35374	0.115335	2.07637e-93	1.57384e-91
ERICH2	56.9873	2.35024	0.473802	7.43049e-08	2.99555e-07
CYB5R2	45.3111	2.34763	0.656678	2.88803e-05	8.71876e-05
CYP26A1	192.054	2.34663	0.3291	1.25415e-13	7.87027e-13
PXDC1	146.806	2.3458	0.294492	1.77122e-16	1.3299e-15
NPC1L1	172.845	2.34399	0.323902	5.38317e-14	3.45498e-13
LARP6	399.289	2.34349	0.218229	8.3814e-28	1.08804e-26
CPA4	13.8826	2.34284	1.02618	0.00177235	0.00414935
TTYH1	97.8508	2.3397	0.328486	1.2595e-13	7.90115e-13
ITIH4	30.4149	2.33626	0.943963	0.00107801	0.00262289
IRS4	65.6153	2.33488	0.505063	4.2341e-07	1.58115e-06
RP5-999L4.2	76.0613	2.32852	0.330804	2.3004e-13	1.42075e-12
LPAR6	37.45	2.32813	0.688439	7.04847e-05	0.000203031
STRIP2	349.33	2.32791	0.261455	6.89088e-20	6.20822e-19
FLVCR2	1050.01	2.32689	0.122402	2.3738e-81	1.36497e-79
LMCD1	1028.92	2.32554	0.254947	9.69188e-21	9.14027e-20
PTK6	1696.31	2.32475	0.110307	1.60071e-99	1.36567e-97
PCDHB10	215.356	2.3211	0.213562	2.2627e-28	3.01632e-27
GBP3	356.573	2.31875	0.330387	2.91697e-13	1.7877e-12
AMOT	1568.28	2.31558	0.212658	1.72659e-28	2.31174e-27
KRT80	21172.2	2.30696	0.0839371	2.82287e-167	6.31462e-165
GRID2IP	104.732	2.30649	0.294845	6.05736e-16	4.40389e-15
NECTIN4	3152.33	2.30462	0.0839625	1.01859e-166	2.25109e-164
YPEL3	3196.37	2.30462	0.099123	2.01992e-120	2.40594e-118
RP11-583F2.1	51.2786	2.30387	0.439389	2.09807e-08	8.90855e-08
LUZP2	240.248	2.29434	0.252928	1.25362e-20	1.17562e-19
NAV2	711.652	2.29412	0.212253	3.60898e-28	4.76255e-27
CLMN	2098.7	2.29382	0.129345	3.25448e-71	1.51515e-69
SH2D5	180.611	2.29145	0.344584	3.38628e-12	1.93142e-11
VAMP5	306.581	2.29127	0.237041	6.55521e-23	6.83194e-22
GPC1	2764.11	2.28884	0.121063	1.36533e-80	7.68228e-79
GLIS3	27.5853	2.28848	0.884714	0.000788388	0.00196167
FOXD4L1	23.5494	2.28675	0.610602	2.13509e-05	6.56341e-05
FYN	379.149	2.28305	0.206536	2.40502e-29	3.32946e-28
NPAS2	656.476	2.28279	0.161758	4.28144e-46	1.01993e-44
FGFR3	1232.98	2.28077	0.164856	1.99033e-44	4.56928e-43
PTPRD	200.541	2.27729	0.445958	3.63458e-08	1.51246e-07
FSCN1	4471.24	2.2755	0.156157	6.11724e-49	1.5804e-47
RND3	4486.51	2.27382	0.104723	2.12092e-105	1.95497e-103
C1orf101	33.7894	2.27037	0.782192	0.000345877	0.000911816
ZMAT4	65.0373	2.26436	0.505871	7.89308e-07	2.85399e-06
LRRN2	421.963	2.26323	0.190328	1.74409e-33	2.79162e-32
PPL	9258.59	2.26207	0.0826363	8.43778e-166	1.82087e-163
HUNK	716.174	2.26149	0.313225	6.83044e-14	4.35946e-13
AC145212.1	134.094	2.26056	0.274642	2.59491e-17	2.04989e-16
PALM2-AKAP2	85.7623	2.2578	0.543109	4.50145e-06	1.50373e-05
GRIK2	50.5101	2.25629	0.579542	9.77248e-06	3.13331e-05
SGMS2	1114.43	2.25626	0.175541	1.10387e-38	2.07889e-37
RP11-597D13.7	20.3488	2.25543	0.810011	0.000517545	0.001327
CALD1	2630.92	2.25329	0.14068	1.4978e-58	5.12576e-57
EGR4	111.627	2.25011	0.440952	4.17578e-08	1.72904e-07
ABCG2	2064.86	2.2491	0.150413	2.2568e-51	6.32007e-50
AL031664.1	51.826	2.24831	1.02809	0.00252728	0.00575016
ROBO2	145.769	2.24731	0.438985	2.67029e-08	1.12239e-07
SLC5A9	12.9702	2.24538	1.00529	0.00161617	0.0038085
ATOH8	45.8822	2.24501	0.867968	0.000633978	0.0016029
SLC2A6	1131.21	2.24474	0.144285	1.85993e-55	5.78248e-54
BATF2	89.6341	2.24293	0.328298	1.25085e-12	7.37996e-12
TP53INP2	1123.16	2.24248	0.142734	1.81628e-56	5.83468e-55
RAB3B	150.791	2.24188	0.280278	1.59165e-16	1.199e-15
MEGF6	1850.07	2.24152	0.201324	1.10729e-29	1.5564e-28
MYH15	18.6937	2.24145	0.894679	0.00128942	0.00309498
ST3GAL1	2562.31	2.24135	0.15145	1.91259e-50	5.21287e-49
ITGA3	10695.6	2.24119	0.101837	3.58573e-108	3.40793e-106
GGN	32.2498	2.24026	0.74936	0.000209147	0.000566841
TGFB2	8094.82	2.23956	0.122491	1.56365e-75	7.98941e-74
RARRES3	105.787	2.23192	0.341489	8.0902e-12	4.49692e-11
OSR1	19.9545	2.23128	0.857252	0.000496381	0.00127523
IVL	14.7311	2.23026	0.882838	0.00143627	0.00341833
SMPD1	560.244	2.23017	0.144513	8.36975e-55	2.54604e-53
SUSD6	4394.57	2.22869	0.111609	1.45567e-89	1.01913e-87
NDST3	107.03	2.22593	0.397714	2.60504e-09	1.20151e-08
PRRT4	221.71	2.22344	0.233899	2.41175e-22	2.4509e-21
RNF217	36.5878	2.2218	0.635636	4.41139e-05	0.000130177
CLTCL1	540.405	2.22126	0.18083	1.36449e-35	2.34732e-34
FGF18	31.9535	2.21703	0.48307	5.71337e-07	2.10316e-06
ID3	2526.16	2.21323	0.135866	1.84659e-60	6.61562e-59
ANO2	41.1694	2.21292	0.909981	0.00185367	0.00432221
TBC1D3P5	39.0371	2.2128	0.619256	3.76332e-05	0.000111954
ARL4C	422.482	2.21115	0.143445	2.09185e-54	6.25953e-53
LGALS9	32.6782	2.21036	0.670948	9.55574e-05	0.000271333
TMEM45B	1114.54	2.20366	0.226278	2.77694e-23	2.94436e-22
RASSF4	192.596	2.19806	0.394911	3.0045e-09	1.37744e-08
TLE2	2027.76	2.19641	0.143345	7.80361e-54	2.31996e-52
SLC31A2	408.528	2.19215	0.17278	7.44771e-38	1.36341e-36
CAPN12	134.256	2.18599	0.366292	2.52313e-10	1.25663e-09
CRYBG3	390.099	2.18586	0.16985	9.1027e-39	1.71781e-37
TNFAIP2	503.386	2.18388	0.211084	6.4491e-26	7.69154e-25
GPR87	344.974	2.18228	0.216176	8.46882e-25	9.66668e-24
ALCAM	20531.5	2.18215	0.105596	1.12911e-95	8.73893e-94
CHST1	37.4722	2.18065	0.621668	5.00302e-05	0.000146786
KCNT1	22.9902	2.18051	0.700898	0.000191959	0.000522495
AGR2	2132.2	2.1789	0.236979	4.5452e-21	4.34458e-20
SEMA3C	8723.13	2.1754	0.11813	1.39178e-76	7.19138e-75
PCDHGA3	22.491	2.17495	0.59649	3.4712e-05	0.000103667
SAMD4A	3973.21	2.17471	0.0789123	4.49406e-168	1.01771e-165
CACNA1C	19.0502	2.17303	1.02995	0.00287343	0.00647589
CCND2	18.4203	2.17286	0.741441	0.000387783	0.00101471
PAQR8	198.624	2.17108	0.223029	2.97654e-23	3.14871e-22
FSTL1	83.397	2.17038	0.497496	1.53198e-06	5.39369e-06
QPCT	226.877	2.16553	0.201696	1.07259e-27	1.38651e-26
FAM47E-STBD1	476.516	2.16489	0.379799	1.6866e-09	7.90227e-09
PHLDA1	3081.48	2.16465	0.0985408	7.68938e-108	7.27043e-106
SMPD3	187.274	2.15979	0.443505	1.30008e-07	5.11528e-07
PLA2G4C	285.513	2.15948	0.258316	8.57858e-18	6.92287e-17
FMO1	9.67885	2.15723	1.24399	0.00424002	0.00926661
RP11-497H16.7	19.3422	2.15349	0.881253	0.00114177	0.00276408
RHBDL2	23.0852	2.15293	0.658707	0.00013142	0.000366526
SLC12A6	695.689	2.15205	0.202477	2.68505e-27	3.4108e-26
TCAF2	155.371	2.1481	0.231134	2.05391e-21	2.00079e-20
FAM96AP2	7.90107	2.14631	1.07116	0.00408786	0.00896505
KRT86	1437.44	2.145	0.159773	6.34353e-42	1.3283e-40
RP11-358L22.2	41.1526	2.14465	0.471063	7.3251e-07	2.65594e-06
ZDHHC7	15014.3	2.14317	0.0519805	0	0
ZFP36L2	21220	2.14203	0.0479777	0	0
MACC1	2686.47	2.13827	0.161827	1.07195e-40	2.1466e-39
ABCC3	6181.25	2.13656	0.181962	1.18727e-32	1.84717e-31
TMEM63A	3911.87	2.13616	0.191341	9.3071e-30	1.31021e-28
PLCL1	40.8576	2.13004	0.509679	3.36657e-06	1.14062e-05
PIFO	100.399	2.1295	0.326197	7.45041e-12	4.1501e-11
CDK14	341.797	2.12919	0.31076	1.10134e-12	6.53569e-12
STAT4	46.5028	2.12673	0.737185	0.00038604	0.00101072
SAT1	7451.63	2.11893	0.0960008	8.84468e-109	8.58402e-107
ACOXL	117.628	2.11443	0.433292	1.47402e-07	5.76133e-07
ZNF704	1848.95	2.1137	0.147435	1.67633e-47	4.17218e-46
KAAG1	76.4488	2.11071	0.390135	8.56281e-09	3.763e-08
CMPK2	290.284	2.10667	0.23613	5.94288e-20	5.37526e-19
GPR50	124.64	2.10629	0.317753	4.47214e-12	2.52874e-11
CTD-2020K17.4	33.9894	2.10538	0.521677	6.44256e-06	2.11107e-05
EGFR	1589.04	2.10458	0.157943	2.24699e-41	4.56945e-40
RP11-611L7.2	31.2335	2.10234	0.505198	4.10341e-06	1.37754e-05
CH507-210P18.3	29.1117	2.09852	0.554978	1.84411e-05	5.70528e-05
PVRIG	178.718	2.09846	0.303432	6.79027e-13	4.0824e-12
TMPRSS2	507.627	2.09754	0.17264	9.07657e-35	1.50944e-33
TRAF5	2656.6	2.09639	0.200624	2.28757e-26	2.7881e-25
SHC1P2	15.9942	2.09556	0.672701	0.000230552	0.000622188
TULP1	51.0084	2.09397	0.443943	3.0331e-07	1.14903e-06
C10orf10	238.625	2.09356	0.197291	3.76495e-27	4.74969e-26
TRIM9	102.79	2.09314	0.662726	0.00017741	0.000485149
MAFB	547.8	2.09101	0.185342	2.439e-30	3.51995e-29
PLEKHH2	1377.92	2.08897	0.33542	6.49172e-11	3.37617e-10
NABP1	1725.98	2.08733	0.163317	3.34952e-38	6.24392e-37
TTC9	1602.19	2.08617	0.0925023	1.67038e-113	1.77109e-111
CEBPD	1278.66	2.08414	0.17153	8.77638e-35	1.46084e-33
TPPP	211.11	2.08259	0.200388	4.13614e-26	4.99139e-25
TBC1D2	756.256	2.08236	0.141845	1.52654e-49	4.02317e-48
PGM2L1	303.58	2.08068	0.196004	2.90119e-27	3.67771e-26
ALDH2	317.839	2.07524	0.248734	8.98789e-18	7.24681e-17
PLA2R1	607.737	2.07431	0.163744	1.27989e-37	2.32906e-36
NTNG1	118.33	2.07324	0.436045	2.72415e-07	1.03735e-06
CAST	12123.5	2.07232	0.0789161	9.33815e-153	1.7129e-150
VEGFC	117.831	2.07127	0.289034	1.01947e-13	6.43946e-13
CHSY3	133.736	2.07092	0.36132	1.2084e-09	5.74687e-09
PRSS23	5318.01	2.0701	0.112695	4.0855e-76	2.10506e-74
KIAA0319	91.7756	2.06756	0.299735	7.73505e-13	4.63219e-12
PBXIP1	3463.63	2.0662	0.0909014	3.70498e-115	4.06562e-113
SHANK2	5013.18	2.06615	0.0935769	7.92064e-109	7.7281e-107
GAD1	44.7629	2.06393	0.589039	5.41922e-05	0.000158363
SUSD1	708.232	2.06255	0.147972	4.83993e-45	1.12663e-43
CDKL5	702.157	2.06024	0.25038	2.6811e-17	2.11524e-16
VAT1L	84.1502	2.06019	0.647131	0.000190035	0.000517797
AFF2	101.69	2.05645	0.376714	5.9165e-09	2.63222e-08
CLEC18B	15.7581	2.0545	0.959181	0.00237136	0.00541692
VLDLR	351.096	2.05406	0.291054	2.14154e-13	1.32531e-12
SLC22A15	229.529	2.05357	0.373859	4.82365e-09	2.16439e-08
ERVV-2	8.38949	2.05271	1.01309	0.00408923	0.0089659
FBXO32	518.516	2.05258	0.21168	4.63053e-23	4.86471e-22
RP11-474D14.2	15.6853	2.05032	0.891908	0.0022316	0.00511679
RPS6KA2	523.362	2.04918	0.226279	1.93305e-20	1.79898e-19
KLK10	47.6638	2.04905	0.701184	0.000352596	0.000928196
DRICH1	16.5644	2.04876	0.865342	0.00151994	0.003597
CAPN13	175.686	2.04784	0.43811	3.8704e-07	1.44976e-06
CAPN2	5064.12	2.04745	0.0802684	2.93991e-144	4.90243e-142
UBE2Q2P1	229.589	2.04673	0.278834	3.16997e-14	2.07223e-13
KIAA1549L	77.8396	2.04655	0.489258	3.77195e-06	1.27185e-05
HBEGF	218.202	2.04023	0.217932	1.22458e-21	1.20961e-20
ARL10	107.562	2.03282	0.488426	4.12271e-06	1.38351e-05
TMEM8B	214.961	2.0322	0.307776	5.19909e-12	2.92357e-11
CYP4F8	21.7947	2.03208	1.02483	0.00382116	0.00843155
RNF207	442.307	2.03159	0.549959	2.981e-05	8.98315e-05
ARAP3	49.9879	2.03148	0.4739	2.4796e-06	8.53824e-06
TPM2	283.838	2.02989	0.265476	3.43209e-15	2.37834e-14
PRSS51	18.8659	2.02865	0.85735	0.00152481	0.00360788
CTSO	778.473	2.0285	0.121992	4.17991e-63	1.58413e-61
TJP2	3754.73	2.02824	0.144239	1.04904e-45	2.47333e-44
KPNA7	13.783	2.02726	0.831679	0.00186546	0.00434681
ARHGAP4	663.622	2.02643	0.172814	1.42841e-32	2.21669e-31
B3GNT3	353.128	2.02602	0.19581	6.39609e-26	7.63328e-25
SMPD5	11.2104	2.02482	0.815353	0.0015292	0.00361704
CCDC146	222.311	2.01855	0.444595	7.99935e-07	2.8907e-06
TNFRSF12A	7241.11	2.01794	0.189168	2.26346e-27	2.88524e-26
GATA2	2445.32	2.01743	0.088318	2.64082e-116	2.95369e-114
ATP12A	15.7663	2.01717	0.897737	0.00250081	0.00569489
GPR161	365.903	2.01677	0.480855	3.67894e-06	1.24323e-05
C7orf61	7.96571	2.01331	0.879154	0.00230393	0.00527075
BEX4	236.416	2.01322	0.247731	6.45568e-17	4.97967e-16
PRSS8	6170.29	2.00989	0.111171	7.83935e-74	3.88641e-72
FAM20C	2997.92	2.00875	0.19049	7.23932e-27	8.99057e-26
BBC3	923.813	2.00763	0.180461	1.53495e-29	2.14765e-28
RUNX1	2445.41	2.00757	0.191631	1.78324e-26	2.18503e-25
KCND3	148.037	2.00713	0.339649	4.6769e-10	2.28282e-09
PPP2R5B	894.063	2.00638	0.158553	1.21853e-37	2.21961e-36
AC145212.2	337.78	2.00574	0.163778	2.58409e-35	4.39295e-34
SOX4	20149.2	2.0044	0.0664576	1.33824e-200	4.63159e-198
NUDT10	12.4493	2.00116	0.882792	0.00262	0.00594564
ARID5B	1882.98	2.00073	0.0917767	3.96552e-106	3.69236e-104
RP13-128O4.3	21.9639	1.99919	0.691387	0.000463858	0.00119771
REEP1	325.49	1.99913	0.225632	1.0219e-19	9.09935e-19
MMP11	344.037	1.99809	0.192416	4.54338e-26	5.47205e-25
PLEKHD1	183.362	1.99123	0.219687	2.04966e-20	1.90172e-19
TRIM17	31.6038	1.98542	0.485297	5.56469e-06	1.83882e-05
LYPD3	1418.39	1.98272	0.113349	2.79637e-69	1.24198e-67
LGALS3	5338.87	1.9827	0.138232	2.032e-47	5.0301e-46
ADAMTSL4	354.083	1.9822	0.272779	5.8557e-14	3.75301e-13
SOCS2	778.004	1.98188	0.126869	8.94262e-56	2.81846e-54
INHA	124.113	1.98177	0.299625	5.05003e-12	2.84411e-11
GRIN3B	103.744	1.98165	0.386568	4.08845e-08	1.69556e-07
FGF13	402.357	1.98164	0.263492	7.69542e-15	5.20875e-14
KLF7	1032.58	1.98127	0.176349	2.78295e-30	3.99747e-29
CCDC129	110.472	1.97691	0.405255	1.45242e-07	5.68054e-07
ERC2	69.9615	1.97405	0.401382	1.38258e-07	5.41503e-07
NALCN	40.1681	1.9727	0.456535	2.40308e-06	8.29034e-06
VIPR1	430.109	1.97256	0.174317	1.60186e-30	2.33198e-29
TMPRSS13	1918.13	1.97022	0.115698	8.12337e-66	3.31864e-64
FSCN2	177.288	1.96819	0.238421	2.19153e-17	1.73572e-16
PHACTR2	3294.16	1.96612	0.123362	5.37544e-58	1.80921e-56
KRTAP5-1	58.4735	1.96457	0.456015	2.28162e-06	7.89357e-06
GNA14	130.387	1.96322	0.280268	5.32274e-13	3.22334e-12
LIF	1375.34	1.96072	0.198969	1.09563e-23	1.18358e-22
ITGA5	522.537	1.96066	0.218413	4.48659e-20	4.08424e-19
GAB1	1692.98	1.96037	0.125245	5.10683e-56	1.62067e-54
KSR1	229.582	1.96023	0.253278	1.59965e-15	1.13291e-14
KRTAP5-2	497.833	1.96013	0.154256	8.15925e-38	1.49218e-36
KB-1269D1.8	29.0785	1.95612	0.617103	0.000184747	0.000503912
FGD5	45.9779	1.95585	0.370143	1.76929e-08	7.57037e-08
RHOU	403.641	1.95568	0.139762	3.05143e-45	7.14844e-44
CADM1	4458.55	1.95297	0.126278	1.04547e-54	3.15931e-53
CITED2	13434.9	1.95263	0.112281	1.66766e-68	7.31814e-67
ZMYND15	198.637	1.95234	0.198653	1.28207e-23	1.38092e-22
C1orf228	58.6862	1.95108	0.507946	1.62825e-05	5.08027e-05
CLSTN3	2129.99	1.94993	0.108686	8.45867e-73	4.09386e-71
SNAP91	63.3174	1.94865	0.732079	0.000833391	0.00206273
PRSS22	1407.14	1.94768	0.115045	1.22443e-64	4.87194e-63
CEACAM1	88.549	1.93989	0.598382	0.000135605	0.000377566
SLURP1	13.1355	1.93674	0.85608	0.00255408	0.00580826
NFKB2	2189.27	1.93526	0.1081	1.92772e-72	9.20837e-71
SNTA1	268.381	1.93488	0.258487	1.12724e-14	7.54912e-14
SLC25A1P1	22.7114	1.93353	0.816802	0.0019838	0.00459745
MBNL2	1038.41	1.92928	0.217309	1.14274e-19	1.01606e-18
NMNAT2	685.593	1.9289	0.206961	1.84628e-21	1.80428e-20
COL16A1	366.726	1.92719	0.252731	3.97317e-15	2.73899e-14
IGFL2	15.1303	1.92568	0.727203	0.00090095	0.00222006
CTAGE3P	41.2853	1.92397	0.512785	2.49823e-05	7.60657e-05
WIPI1	2151.05	1.92378	0.0703029	1.21062e-165	2.58215e-163
KCNN4	166.681	1.92285	0.285508	2.81004e-12	1.61278e-11
IFNLR1	377.611	1.92237	0.195971	1.69203e-23	1.81503e-22
AC127070.1	125.278	1.92061	0.657019	0.000414168	0.00107775
TNFRSF10C	203.44	1.92013	0.223496	1.40238e-18	1.17784e-17
PDLIM1	3813.01	1.91694	0.0943072	1.41738e-92	1.06118e-90
OCM	7.79324	1.91663	0.945382	0.00434581	0.00948088
IQCJ-SCHIP1	71.2139	1.91549	0.474644	7.53264e-06	2.44854e-05
SCHIP1	146.114	1.91362	0.417396	6.25545e-07	2.28938e-06
TUBB3	21547.8	1.91357	0.111267	5.07443e-67	2.12998e-65
SPTSSB	41235.9	1.91269	0.12331	4.99734e-55	1.53288e-53
KRT81	2937.05	1.91145	0.158573	3.43478e-34	5.58052e-33
CTF1	282.087	1.91131	0.213634	5.72165e-20	5.18282e-19
TMEM191C	95.7815	1.91121	0.445363	2.28894e-06	7.91592e-06
HCST	14.5882	1.90712	0.750621	0.00132204	0.00316541
IZUMO4	105.931	1.90621	0.320688	3.09391e-10	1.53052e-09
ZNF732	13.9618	1.90559	0.662032	0.000539117	0.00137845
HRH2	41.4443	1.9055	0.50826	1.82295e-05	5.64742e-05
CHAD	57.8678	1.90522	0.480623	1.07453e-05	3.42902e-05
SCART1	168.169	1.9018	0.358437	1.56423e-08	6.7322e-08
CROCCP3	360.606	1.90155	0.40295	3.55547e-07	1.33795e-06
COL6A2	758.366	1.89995	0.152958	3.47273e-36	6.09572e-35
ACKR2	52.2388	1.89644	0.619108	0.000283411	0.000755501
PACS1	9440.45	1.89598	0.0603943	4.46332e-217	1.8607e-214
CDSN	238.498	1.89596	0.279133	2.08082e-12	1.20672e-11
SLC4A3	751.015	1.89549	0.160002	3.81693e-33	6.04089e-32
ARHGAP27	2127.49	1.89137	0.133642	3.09338e-46	7.39791e-45
MGAT4EP	28.2887	1.89051	0.585147	0.000175354	0.000479935
RP11-106M3.2	23.9625	1.88414	0.794917	0.00199742	0.00462669
PPARGC1A	118.918	1.88358	0.615017	0.000206518	0.000560048
WNT9A	1231.9	1.88349	0.125423	1.02147e-51	2.88259e-50
LIMA1	2046.24	1.88319	0.105071	1.26595e-72	6.07889e-71
GPX2	65.6256	1.88304	0.468286	8.21803e-06	2.6544e-05
RP11-248C1.3	113.116	1.87457	0.275935	1.93591e-12	1.12517e-11
S1PR3	1683.05	1.87404	0.095742	4.51254e-86	2.90434e-84
CNR1	51.9051	1.8722	0.866262	0.00243172	0.0055475
ATP7B	2854.36	1.8715	0.127242	1.0083e-49	2.6766e-48
STX1B	70.5513	1.8677	0.604625	0.000260112	0.000696328
RP1-130L23.1	22.3509	1.86674	0.610371	0.000293745	0.000781573
PNPLA7	470.118	1.86582	0.223618	1.48641e-17	1.18648e-16
CLEC18A	53.4925	1.86525	0.447483	4.51544e-06	1.50786e-05
RNF222	20.9471	1.86409	0.522425	5.35718e-05	0.0001566
IL18	62.7414	1.86275	0.495095	2.61067e-05	7.93496e-05
SPATA32	27.5565	1.86271	0.519037	5.10291e-05	0.000149549
CLDN1	2784.2	1.86001	0.154078	2.66961e-34	4.36441e-33
MUC20	398.408	1.85921	0.191239	4.11551e-23	4.33109e-22
CACFD1	2608.19	1.85857	0.178768	4.61436e-26	5.55389e-25
SYNGR3	1211.45	1.85771	0.103579	1.19417e-72	5.74928e-71
CPEB4	2232.18	1.85542	0.141948	8.68955e-40	1.69566e-38
CGNL1	117.719	1.85493	0.433086	2.30857e-06	7.9763e-06
LURAP1L	870.301	1.8546	0.129109	1.51995e-47	3.79843e-46
ZNF83	1946.58	1.85365	0.168634	3.60565e-29	4.9579e-28
KRT7	977.439	1.8535	0.125668	8.17448e-50	2.17311e-48
FARP1	3361.52	1.84838	0.108492	7.7431e-66	3.17035e-64
RHBDF1	3080.4	1.84752	0.092855	6.81757e-89	4.71905e-87
TMEM86A	321.939	1.84741	0.276582	3.56699e-12	2.03071e-11
COL5A3	53.3146	1.84586	0.453182	6.08291e-06	2.00105e-05
ALOXE3	163.593	1.84373	0.284702	1.47858e-11	8.0432e-11
PLK3	592.506	1.84225	0.152493	2.23308e-34	3.66054e-33
ATP8B2	4750.95	1.84084	0.116346	3.83081e-57	1.25704e-55
NRP1	7502.39	1.84014	0.129763	2.29803e-46	5.51739e-45
CCDC89	61.7168	1.83743	0.427321	2.77925e-06	9.5127e-06
EVA1B	658.374	1.83384	0.251751	5.88489e-14	3.7704e-13
POPDC2	32.2007	1.831	0.62385	0.000418926	0.00108905
HIPK2	6869.51	1.8294	0.0840215	7.95766e-106	7.37209e-104
PIP5K1B	92.8392	1.82812	0.435689	3.86936e-06	1.30231e-05
SLC44A2	15457.7	1.82642	0.0793223	4.97435e-118	5.66736e-116
IRF1	1844.16	1.82591	0.111367	3.94963e-61	1.42895e-59
C3orf52	720.265	1.82383	0.120189	9.61169e-53	2.78967e-51
FIBCD1	278.677	1.8232	0.416678	2.06713e-06	7.17995e-06
COBLL1	1533.96	1.8214	0.170326	2.0159e-27	2.57505e-26
DSC1	16.0809	1.82051	0.814416	0.00327747	0.00730481
RP11-65B7.2	25.1753	1.81972	0.561349	0.000183665	0.000501185
HS6ST2	1152.17	1.81875	0.113654	2.11801e-58	7.22132e-57
DGKA	161.621	1.81854	0.300805	2.62365e-10	1.30457e-09
FOXO4	1191.8	1.81809	0.185801	2.41492e-23	2.57241e-22
LMO2	77.5447	1.81754	0.288048	4.78079e-11	2.51777e-10
PODXL	4570.84	1.81581	0.105647	5.83628e-67	2.43861e-65
LTBP2	381.948	1.81537	0.192802	8.56138e-22	8.50251e-21
JPH2	175.685	1.8149	0.241229	1.02719e-14	6.89921e-14
SLC37A1	3116.16	1.81227	0.113519	4.34174e-58	1.46668e-56
PCDHB6	13.261	1.81084	0.797928	0.00281238	0.0063508
GALNT10	7723.92	1.8098	0.100625	4.68439e-73	2.2792e-71
BICDL2	2405.47	1.80729	0.109148	2.90012e-62	1.07686e-60
HERC3	1175.07	1.80717	0.181211	2.3754e-24	2.64553e-23
SOWAHC	705.844	1.8033	0.136447	1.24176e-40	2.48122e-39
AC007040.11	41.4257	1.80158	0.725772	0.00168537	0.00395885
RP5-1049G16.4	35.4205	1.80154	0.555063	0.000169111	0.000464372
TMC4	2608.09	1.80134	0.103414	1.11121e-68	4.89972e-67
DUSP15	25.8568	1.79946	0.546543	0.000160214	0.000441593
PLCE1	373.622	1.79892	0.275977	1.3041e-11	7.13849e-11
CREB3L2	5215.95	1.79844	0.0584613	1.65399e-208	6.45514e-206
SEC14L6	45.7678	1.7967	0.607808	0.000458545	0.0011855
RP4-669L17.10	666.199	1.79631	0.205644	4.57307e-19	3.92899e-18
RP4-777O23.3	29.7634	1.79357	0.634233	0.000662364	0.00167053
LYPD1	1716.01	1.78995	0.183746	3.95802e-23	4.17493e-22
PHLDA3	3875.06	1.78889	0.131919	1.29894e-42	2.78673e-41
TSC22D3	2415.61	1.78798	0.140308	6.04843e-38	1.11169e-36
CDC20B	44.816	1.78775	0.601056	0.000412257	0.00107369
FNIP2	733.423	1.78716	0.184072	5.35298e-23	5.59804e-22
HDAC9	54.5456	1.78639	0.630992	0.000553976	0.00141329
RAB20	771.244	1.78601	0.194845	9.01106e-21	8.5201e-20
ABCA10	131.624	1.78562	0.420497	3.3274e-06	1.1286e-05
NRG3	103.612	1.78538	0.423746	3.33071e-06	1.12951e-05
ARHGAP30	187.781	1.78416	0.335351	1.63576e-08	7.02523e-08
EXOC6B	2954.66	1.78414	0.0923804	7.75167e-84	4.72388e-82
LRP2BP	169.971	1.78235	0.251231	2.2228e-13	1.37468e-12
FGD2	53.4195	1.77947	0.431389	6.27711e-06	2.0605e-05
ATP10B	32.7243	1.77866	0.732803	0.00201932	0.00467209
ID4	128.973	1.77759	0.366928	1.98333e-07	7.66705e-07
ZNF641	2015.02	1.77598	0.134203	1.0516e-40	2.11045e-39
CELF6	20.3468	1.77593	0.807402	0.00355633	0.00788894
GDNF	79.4261	1.77542	0.364179	1.74011e-07	6.75388e-07
CATSPERG	277.551	1.77534	0.225116	4.93263e-16	3.60762e-15
AC072052.7	11.5107	1.77514	0.781414	0.00306843	0.0068723
GPRC5C	676.668	1.77143	0.215639	3.34431e-17	2.62605e-16
TRIM34	90.0133	1.77066	0.343123	4.13285e-08	1.71242e-07
RPS9P1	166.946	1.77058	0.228038	1.42279e-15	1.01038e-14
FAM183A	19.7956	1.76995	0.683246	0.00130921	0.00313633
FBXO2	879.788	1.76964	0.239677	2.80095e-14	1.84018e-13
PLAC1	61.4612	1.76921	0.484375	3.38807e-05	0.000101399
MTUS1	1916.67	1.7674	0.136995	8.84922e-39	1.67169e-37
PGPEP1	2293.44	1.7638	0.116822	3.21753e-52	9.20736e-51
CD74	126.096	1.76359	0.369999	3.19371e-07	1.20664e-06
CAMK2D	1299.32	1.76275	0.111464	1.91675e-57	6.36937e-56
PDE9A	638.69	1.7614	0.14489	1.0439e-34	1.72974e-33
JSRP1	20.4276	1.76032	0.695138	0.00144793	0.00344302
N4BP2L1	691.475	1.76014	0.145005	1.30874e-34	2.16272e-33
IL22RA1	15.6488	1.75999	0.659579	0.00108304	0.00263302
YPEL1	313.786	1.75995	0.247965	2.23801e-13	1.38315e-12
BVES	43.3453	1.75928	0.426694	6.03977e-06	1.98867e-05
SVIL	4798.25	1.75784	0.357721	1.58826e-07	6.19201e-07
TTC23L	62.9854	1.75714	0.664842	0.00110788	0.00268951
CH507-396I9.7	54.2448	1.7567	0.412019	3.27669e-06	1.11201e-05
CALCOCO1	2389.28	1.75659	0.0910457	1.21837e-83	7.3515e-82
TMPRSS4	498.591	1.75222	0.280882	8.63641e-11	4.45996e-10
EHBP1L1	5005.08	1.75159	0.188338	2.75172e-21	2.65797e-20
ERBB2	13260.5	1.75132	0.0994817	4.54003e-70	2.05624e-68
MICALL2	3444.98	1.75097	0.118461	3.88378e-50	1.04458e-48
LMNTD2	518.513	1.74881	0.207814	7.38035e-18	5.98752e-17
ACKR3	4803.75	1.74622	0.103609	1.9547e-64	7.72737e-63
CNTN5	137.36	1.74509	0.245358	1.83883e-13	1.14144e-12
RP11-548H18.2	18.1302	1.74489	0.664069	0.00119301	0.00287902
HS3ST6	13.7297	1.74276	0.733699	0.0026622	0.00603843
CYSRT1	86.0801	1.74195	0.330452	2.43336e-08	1.02515e-07
PSMB8	443.527	1.73978	0.237493	4.76292e-14	3.07628e-13
ERBB4	330.109	1.73534	0.793539	0.00299981	0.0067326
RP13-104F24.3	357.152	1.73182	0.216483	2.40493e-16	1.79251e-15
TRIM29	94.3361	1.72873	0.485155	4.33998e-05	0.000128194
NBEA	2074.38	1.72804	0.229357	9.33491e-15	6.28829e-14
MYO1B	15912.1	1.72755	0.0641105	1.25586e-160	2.50394e-158
SYK	432.709	1.72663	0.241295	1.5294e-13	9.54212e-13
CTTNBP2NL	1808.44	1.72601	0.139845	1.02583e-35	1.7735e-34
KIF3C	2914.02	1.72588	0.105206	3.58221e-61	1.30374e-59
PSMB9	310.263	1.72389	0.326059	2.37815e-08	1.00212e-07
MISP	3761.35	1.72324	0.124188	1.18491e-44	2.73544e-43
CYB5R1	4371.6	1.72323	0.0824158	8.96744e-98	7.2783e-96
MVB12B	977.575	1.72233	0.147863	4.03267e-32	6.1489e-31
DCLK2	75.7015	1.72222	0.660852	0.00123188	0.00296735
NAP1L5	35.121	1.72154	0.449694	2.10472e-05	6.47114e-05
GAREM1	563.175	1.72047	0.275698	7.75106e-11	4.01292e-10
INPP4A	3488.83	1.72	0.140453	2.95947e-35	5.01714e-34
ALS2CL	669.001	1.7183	0.193194	1.20677e-19	1.07144e-18
PTRF	1053.48	1.71682	0.157571	2.49017e-28	3.30515e-27
TMEM61	19.0274	1.71615	0.696862	0.00188848	0.00439486
SLC4A11	362.163	1.71474	0.268485	2.42396e-11	1.30046e-10
AGRN	21339.9	1.71446	0.0974845	6.47241e-70	2.92422e-68
PYGL	2605.5	1.7136	0.102589	5.57071e-63	2.10688e-61
ELFN1	85.7957	1.71102	0.272178	6.09919e-11	3.17834e-10
2021-03-10	224.352	1.71008	0.199066	1.53789e-18	1.28928e-17
PMEPA1	9293.69	1.70703	0.132761	1.62793e-38	3.05642e-37
ZNF117	2447.76	1.70615	0.217347	8.34994e-16	6.02292e-15
SLC22A23	2191.4	1.7037	0.118263	9.09363e-48	2.28187e-46
TEKT4	17.2429	1.70289	0.5993	0.000729087	0.00182351
ZMAT1	1375.24	1.70238	0.341877	1.0994e-07	4.35183e-07
DCDC2B	12.8132	1.70192	0.811217	0.00429317	0.00937383
ANOS1	331.849	1.70012	0.331416	4.59846e-08	1.89379e-07
NOXA1	1135.71	1.6969	0.0966535	1.04031e-69	4.67708e-68
SLC35C1	2162.9	1.69606	0.125943	5.16714e-42	1.08569e-40
CLDN4	18787.5	1.69601	0.0899294	5.16228e-80	2.86078e-78
SCNN1B	42.7158	1.69547	0.578751	0.000498056	0.00127935
NR4A1	5516.42	1.69424	0.334127	6.97529e-08	2.82134e-07
PRR29	38.3471	1.69365	0.611129	0.000827477	0.00205003
ZNF217	68292.1	1.69291	0.0643237	2.47292e-153	4.62866e-151
ARSA	621.2	1.69241	0.144209	1.68662e-32	2.61078e-31
GLIPR2	186.03	1.68911	0.241579	4.95991e-13	3.00958e-12
XKR7	20.4141	1.6849	0.630229	0.00110766	0.00268932
ZDHHC11B	186.675	1.68456	0.257667	1.24822e-11	6.84486e-11
TLCD2	678.396	1.68332	0.102658	3.91947e-61	1.42085e-59
PLLP	434.145	1.68281	0.188096	7.18421e-20	6.46615e-19
PCDHA9	40.3518	1.68254	0.53673	0.000287681	0.000766328
C10orf55	32.84	1.68202	0.453471	3.64946e-05	0.000108725
UBAP1L	278.456	1.68051	0.342178	1.64717e-07	6.40672e-07
SAMD9	481.75	1.67706	0.20807	1.62237e-16	1.22014e-15
CRISPLD2	918.432	1.67639	0.112597	9.85989e-51	2.71154e-49
RP11-255H23.2	23.2878	1.67588	0.792147	0.00427613	0.00933885
UPK3BL	1170.93	1.67389	0.146053	3.57376e-31	5.2994e-30
RGS6	503.063	1.67186	0.188104	1.41357e-19	1.2502e-18
LDLRAD1	22.1077	1.67033	0.584307	0.000694451	0.0017433
ARHGEF4	284.713	1.66999	0.285158	9.12066e-10	4.37158e-09
ZBTB32	44.7985	1.66944	0.527344	0.000216632	0.000586003
HLA-C	8528.19	1.6679	0.102783	7.04885e-60	2.49127e-58
CPEB2	947.788	1.66774	0.143639	7.47765e-32	1.12706e-30
ARFGEF3	4438.24	1.66772	0.0941232	5.65907e-71	2.62796e-69
RP11-927P21.5	219.618	1.66696	0.236271	3.49417e-13	2.13574e-12
PLPP1	397.015	1.66612	0.17364	1.6993e-22	1.73941e-21
RAP1GAP2	2167.1	1.66491	0.124768	2.70165e-41	5.48189e-40
ANKRD34B	193.363	1.66456	0.401149	5.96359e-06	1.96533e-05
EPS8L2	9456.54	1.66437	0.104494	8.79315e-58	2.94868e-56
AMOTL2	15099	1.66347	0.105933	3.13479e-56	9.98289e-55
CCDC180	257.627	1.65986	0.270964	1.74992e-10	8.84023e-10
GOLGA6L5P	1228.38	1.65945	0.217906	5.46346e-15	3.73384e-14
SGK223	1301.09	1.65931	0.113104	2.05853e-49	5.39423e-48
FGF22	33.9418	1.65796	0.485432	0.000110454	0.000311654
EPOR	962.616	1.65634	0.151021	1.13044e-28	1.52133e-27
ADAM29	21.5433	1.65082	0.64136	0.00150155	0.00355759
C1orf106	1032.1	1.64956	0.12522	2.66401e-40	5.28281e-39
NRP2	72.3845	1.64947	0.570806	0.000590275	0.00149964
PLEKHA7	2126.69	1.64847	0.0986023	2.08119e-63	7.98644e-62
STON1	832.612	1.64695	0.112796	5.74879e-49	1.48731e-47
GPR143	315.181	1.64512	0.287511	2.06126e-09	9.59395e-09
SDR16C5	148.075	1.64431	0.228773	1.33874e-13	8.3725e-13
C10orf11	109.936	1.64394	0.497728	0.000166068	0.00045663
OSR2	803.77	1.64247	0.173282	4.76223e-22	4.77342e-21
ARNTL2	991.83	1.64224	0.213453	3.01836e-15	2.09799e-14
EHD2	656.098	1.64172	0.259555	5.07762e-11	2.66797e-10
ZNF701	135.352	1.63854	0.491543	0.000152217	0.000421389
RP11-266L9.6	27.5342	1.6381	0.527755	0.000332747	0.000879477
TEC	178.393	1.63768	0.338109	2.4142e-07	9.24887e-07
GCNT1P5	121.416	1.63648	0.274938	5.28761e-10	2.5727e-09
PIK3C2B	6989.38	1.63552	0.0812131	7.1589e-91	5.14964e-89
CTSF	1222.93	1.63491	0.11926	1.95242e-43	4.30447e-42
GOLGA6L4	284.314	1.6345	0.325736	9.01755e-08	3.61234e-07
CDH4	199.642	1.63321	0.29495	6.12471e-09	2.72089e-08
DTX2P1	59.957	1.63139	0.375835	2.63635e-06	9.04404e-06
ANKRD37	278.435	1.63061	0.232571	4.89764e-13	2.97376e-12
SPAG4	206.166	1.63033	0.23674	1.11564e-12	6.6163e-12
RP11-75L1.2	57.5647	1.62817	0.610495	0.00129602	0.0031096
SYT15	345.774	1.62807	0.264135	1.46526e-10	7.45349e-10
CLEC4A	15.7789	1.62784	0.727077	0.00376949	0.00832723
FMNL1	571.257	1.62726	0.201745	1.54108e-16	1.1633e-15
AFAP1	2722.77	1.6259	0.0769369	9.12603e-100	7.8591e-98
ERAP1	3562.95	1.62428	0.13806	1.32324e-32	2.05523e-31
AJUBA	7454.91	1.62323	0.103664	6.29831e-56	1.99533e-54
ARRDC4	2654.34	1.62181	0.132864	6.28183e-35	1.05231e-33
C19orf66	1157.08	1.62178	0.114078	4.9944e-47	1.2215e-45
MYO3B	13.3667	1.62032	0.729933	0.00383522	0.0084575
RGL2	9322.65	1.61909	0.096386	5.59956e-64	2.18074e-62
MAP3K14	1118.44	1.6179	0.231588	6.00286e-13	3.61848e-12
TM4SF18	206.68	1.6166	0.407323	1.38333e-05	4.35688e-05
FXYD3	3319.12	1.61619	0.156637	1.31661e-25	1.55509e-24
CDK6	184.114	1.61615	0.417516	2.02594e-05	6.24253e-05
OVOL1	1961.9	1.61509	0.0982132	2.01924e-61	7.37826e-60
APLF	41.1246	1.61486	0.459307	8.15682e-05	0.000233454
TGFB1I1	175.108	1.61472	0.291259	5.56874e-09	2.48594e-08
RP11-226E21.4	72.2562	1.6145	0.293929	8.07576e-09	3.55919e-08
CCDC148	69.7088	1.6128	0.353282	9.78675e-07	3.51377e-06
ARHGAP40	297.67	1.61195	0.199946	1.59384e-16	1.20015e-15
TMEM158	37.8438	1.61006	0.529801	0.000410317	0.00106925
SRCIN1	1124.03	1.60989	0.183016	2.98867e-19	2.59202e-18
KLHL5	2996.45	1.6093	0.127372	2.95861e-37	5.32579e-36
RP11-496I2.5	28.8693	1.60904	0.642547	0.00190665	0.0044333
VEGFB	817.152	1.60848	0.160319	2.27991e-24	2.54073e-23
BIRC3	80.1185	1.6069	0.597034	0.00103602	0.00252709
CCDC136	187.82	1.60675	0.372414	3.08875e-06	1.05232e-05
SYDE1	146.505	1.60483	0.307627	3.62813e-08	1.51012e-07
FOSL1	76.186	1.60441	0.471275	0.000118215	0.000332019
FAM214B	586.976	1.60313	0.161521	6.07253e-24	6.63026e-23
FRMD5	242.521	1.60263	0.18316	4.47491e-19	3.84645e-18
YPEL5	4387.11	1.60173	0.0884837	8.97287e-74	4.41258e-72
POLD4	1591.02	1.6009	0.137452	5.36455e-32	8.14585e-31
TRPM4	3077.99	1.59705	0.171281	2.51367e-21	2.43187e-20
RP13-104F24.1	492.641	1.59591	0.239505	5.75154e-12	3.22434e-11
C19orf33	1786.97	1.59521	0.239205	5.72395e-12	3.20985e-11
RGL3	317.063	1.59433	0.25345	6.0944e-11	3.17743e-10
LIMCH1	1190.68	1.59318	0.234135	2.14672e-12	1.24336e-11
IMPG2	19.4386	1.5924	0.559311	0.00075429	0.00188091
NPAP1	42.5038	1.59173	0.519317	0.000387921	0.00101492
NFASC	50.0355	1.59123	0.449675	6.73501e-05	0.000194613
RNA5SP298	20.1504	1.59079	0.659548	0.00274498	0.00621163
PAK3	99.9231	1.59068	0.39155	8.29371e-06	2.67743e-05
PTGER4	812.449	1.58832	0.205571	2.30363e-15	1.61465e-14
ROR1	66.3414	1.58823	0.416147	2.46584e-05	7.51468e-05
TSNAXIP1	63.523	1.58508	0.363697	2.25838e-06	7.81465e-06
MB21D2	989.195	1.58395	0.109852	6.37647e-48	1.60444e-46
ARPIN	1818.02	1.58188	0.127949	9.61917e-36	1.66457e-34
LINC00933	77.7742	1.58128	0.432389	4.84566e-05	0.000142397
SLC9A1	2819.68	1.58128	0.101235	1.15519e-55	3.60983e-54
COL11A2	157.515	1.58021	0.28089	3.48645e-09	1.58887e-08
CXCR6	25.9096	1.57923	0.527182	0.000477931	0.00122989
DOCK5	2485.91	1.57916	0.1781	1.43415e-19	1.26779e-18
[truncated: 4,901 more rows]

## Sheet: TAlphaVsDormancy
Differentially expressed genes for TAM alpha (Awakening) in comparison to dormancy (TAM 30, 60 day replicates) reported by DESeq2 (pAdjustMethod="BH", abs(log2FoldChange)> 1 & padj < 0.01)
[truncated: 1,218 more rows]

[truncated: 11 more sheets: TBetaVsDormancy, TGammaVsDormancy, TDeltaVsDormancy, TEpsilonVsDormancy, TZetaVsDormancy, TTEPvsAlpha, TTEPvsBeta, TTEPvsGamm, TTEPVsDelta, TTepvsEpsilon, TTEPVsZeta]
