# Supplementary material for: Long-term Multimodal Recording Reveals Epigenetic Adaptation Routes in Dormant Breast Cancer Cells
Source: Cancer Discov. 2024 Mar 26;14(5):866–89. doi: 10.1158/2159-8290.CD-23-1161 (PMC11061610; doi:10.1158/2159-8290.CD-23-1161)
Supplement: Supplementary Table 7 — Expression matrix for dormancy associated genes [file cd-23-1161_supplementary_table_7_suppst7.xlsx]

## Sheet: Dormancy Up
Significantly differentially expressed genes (abs(log2FoldChange)>1 & padj < 0.01) during dormancy (AI day 30, 60, 90 and TAM day 30, 60) in comparison to the POT. Dormancy specific gene list was created based on consensus of DEGs using z-score distributions across T0s and all dormancy samples from replicates of both TAM and –E2 treatment (dormancy z-score >0 and >= 0.1-quantile for at least 6 sa…
	POT.1	POT.2	POT.3	U30.1	U30.2	U120.1	U120.2	U170.1	U170.2	U170.3	T7.1	T7.2	T14.1	T14.2	AI7.1	AI7.2	AI14.1	AI14.2	T30.1	T30.2	T60.1	T60.2	AI30.1	AI30.2	AI60.1	AI60.2	AI90.1	AI90.2	T.alpha	T.beta	T.gamma	T.delta	T.epsilon	T.zeta	T.theta	T.eta	AI.alpha	AI.beta	AI.gamma	AI.delta	AI.epsilon	T.alpha_TEP	T.beta_TEP	T.gamma_TEP	T.delta_TEP	T.epsilon_TEP	T.zeta_TEP	AI.alpha_TEP	AI.beta_TEP
ABC7-42404400C24.1	7.18639	6.54224	6.10368	6.67804	7.18462	6.33807	6.42065	6.73639	5.71451	6.35612	7.65042	8.00959	8.2697	8.23395	8.27657	8.05751	8.66844	8.66366	9.37442	9.29064	9.29107	9.36489	9.18858	9.59647	10.1452	9.71112	9.52338	9.49674	8.00415	7.70083	8.45428	7.48546	8.64163	9.03253	9.1639	8.22765	7.78555	8.26846	7.88838	7.51737	8.0268	7.27873	7.77085	7.34345	6.95478	10.0607	6.82497	7.32843	8.86409
ABCA6	3.75926	3.20746	3.86821	4.01183	3.03517	4.23367	4.18163	3.63487	3.41004	3.84649	5.50285	5.68569	6.12367	5.33739	4.49964	4.77033	5.63631	5.81153	6.02305	5.93833	6.08765	6.59596	5.80041	6.53723	6.71283	5.57386	6.08019	6.3641	5.4472	5.45074	6.12746	5.03903	5.14577	6.17669	6.86975	5.65436	6.26712	5.59911	7.8021	5.77872	5.6876	3.59811	4.58393	4.16069	5.59024	4.56224	4.94606	4.88512	6.72203
ABCG2	9.67681	9.66522	9.62403	9.90785	9.59524	9.60774	9.5239	9.66869	9.68358	9.69392	10.0151	10.1893	10.2778	10.2391	9.8609	9.59234	10.8251	10.9807	11.4793	11.7352	11.7797	12.047	12.4536	11.8487	12.5371	12.8312	12.8351	12.9631	9.47644	10.5526	10.6899	11.2186	11.4966	10.8573	11.589	10.4398	8.64042	9.09811	9.48394	10.79	11.0202	9.53167	8.57426	9.68458	5.59759	11.5924	6.76718	10.3754	9.22194
ABHD4	8.43226	8.66847	8.67051	8.82471	8.00924	8.72482	8.5459	7.96944	7.99261	7.87138	10.2928	10.2702	10.4481	10.2123	9.40622	10.2828	11.0623	10.9289	11.3949	11.3828	11.4898	11.6316	11.4842	11.6022	11.8606	12.0053	12.1232	12.5202	10.8425	10.5565	10.6847	10.5324	11.0549	11.506	11.6905	10.6408	9.82216	10.353	9.84042	11.1461	10.7423	9.84844	9.19575	10.017	9.59602	12.4345	9.29733	9.98261	10.4488
ABTB1	9.29812	9.15153	9.48824	9.38426	9.39174	8.29933	8.81513	9.33369	9.01126	9.12362	10.275	10.4828	10.6637	10.4386	10.3451	10.3418	10.8989	10.761	10.9748	10.8537	10.7075	10.8503	11.1655	11.2168	11.2949	11.1843	11.0325	10.9016	10.4109	9.43523	10.0731	9.85884	10.0489	10.7635	10.698	10.1132	10.6388	10.4883	10.8603	9.71866	10.4544	8.06441	9.00737	9.54122	9.24016	9.49233	9.64044	9.42259	11.0083
AC011513.3	0	0	0	0	1.15866	0	0	0	0	0	3.50594	2.7652	4.12263	5.63583	3.42685	1.95286	4.87581	4.32205	7.13596	6.8886	7.77401	7.80734	6.31571	6.4526	7.21851	6.28853	7.9467	5.97636	7.29384	7.01875	7.74712	7.21199	7.1845	7.37272	7.6211	7.25358	4.57453	2.02826	6.46247	7.07179	7.0727	1.25008	4.22696	3.84952	0	3.37496	0	0.92961	1.60409
AC145212.1	5.80934	5.54066	5.61933	6.70557	6.5743	6.4498	5.81537	7.0536	6.83172	6.88205	7.45057	6.96575	7.21579	7.51679	6.75986	6.98206	7.00632	7.7231	7.58857	7.69476	7.86133	8.04953	7.68122	7.14179	7.37696	7.43424	7.07489	7.31058	7.29594	6.49067	7.21284	7.50459	7.37986	7.24778	7.69702	8.62222	7.79268	6.89388	6.91024	4.52763	6.28813	7.74783	5.09853	5.45869	3.22031	6.74749	1.95644	7.43382	7.3226
AC145212.2	7.41468	7.17563	7.25889	7.73568	7.97667	7.69593	8.09088	7.50012	7.6353	7.99871	8.72685	8.69606	9.09813	9.11664	7.67952	7.90812	8.97424	8.8851	9.44532	9.25827	9.23103	9.38909	9.08502	9.06599	8.75206	8.91529	8.46624	8.38386	8.63092	8.59134	8.00587	9.02177	8.94002	8.69105	9.24352	9.21489	8.50407	8.2477	7.95662	6.55383	7.63813	8.48591	7.126	7.4185	5.47997	7.93576	5.15329	7.95811	7.95286
ACER2	7.02946	6.98893	7.18433	6.91601	6.64533	6.85212	7.18246	7.17717	6.94104	7.12991	8.81784	9.04926	9.00916	9.0791	8.83774	9.06989	9.99289	9.93501	9.83275	9.80307	9.72365	9.8932	10.0606	10.3354	9.9012	10.0554	10.2881	10.3624	8.41439	9.26798	9.17097	9.3436	9.6093	9.49645	9.54861	8.50176	9.21154	9.50627	9.54062	9.86697	9.56526	7.48143	8.38266	8.48906	7.51322	8.63354	8.13754	8.48602	8.49569
ACHE	3.98318	5.33478	4.45714	3.22845	4.57356	4.04359	3.5754	3.2631	3.53905	2.90871	10.3015	10.1454	10.9781	10.8389	9.29119	9.09741	10.6185	10.6605	11.1935	10.949	11.0446	10.8	10.8264	10.6442	10.878	10.8065	10.5119	10.3448	9.55308	9.3306	10.0436	9.73774	10.1695	10.8045	11.035	9.85877	8.05493	8.87908	9.67721	9.45356	9.0472	6.419	8.30939	9.88807	7.23202	12.5661	9.12233	9.47883	9.42138
ACOXL	5.60737	5.2584	5.67545	5.0329	6.91147	3.58505	4.13032	4.45733	3.75907	3.46157	6.23955	6.15126	5.77434	6.62459	5.5554	5.25152	7.12015	6.29851	7.00831	7.92013	7.63318	7.86292	7.02156	7.24426	8.22107	8.19015	9.0594	9.11354	6.78371	6.47661	7.22624	7.3675	7.40358	7.40667	7.55162	6.92297	6.64393	6.06119	5.05912	6.31853	7.79179	3.41995	5.26986	8.27329	5.68298	6.65503	4.76954	5.20922	4.87904
ACYP2	8.07029	7.66057	7.95778	8.24957	8.26005	8.11323	7.74045	8.04726	8.21526	7.90143	8.86287	8.67715	8.7982	8.67565	8.63195	8.52045	8.77917	8.92089	8.8403	9.17072	9.04195	8.95228	9.85849	9.091	9.10274	9.27845	9.55087	9.37131	8.74542	8.53735	8.63983	8.75964	8.91495	8.76394	9.03713	8.79264	8.89581	8.56111	8.50312	8.63472	8.66543	7.79503	9.03627	8.34962	8.29276	9.36961	8.57629	8.99857	9.00892
ADAMTS7	4.44271	4.00208	4.57798	3.37319	4.13792	4.1863	3.48651	3.87952	3.81501	4.0455	6.64729	6.23026	6.89355	7.11239	5.90873	5.96534	7.1533	7.29937	7.48234	7.45109	7.69496	7.58585	6.85091	7.62367	7.66103	6.75466	6.82294	6.51798	6.4096	6.84219	6.28801	7.35276	7.80332	7.26178	7.97093	6.49024	5.3219	5.05504	5.64976	5.62621	6.90215	5.98193	4.40515	6.71416	3.53913	7.35569	5.12575	6.12743	5.98998
ADAP1	9.92959	10.1314	10.0786	10.2008	10.5774	9.95762	10.2067	9.971	10.0472	10.0762	11.3014	11.3334	11.4703	11.4954	11.0028	10.9105	11.289	11.4329	11.3941	11.2541	11.4522	11.5256	11.595	11.1425	11.759	11.529	11.6439	11.7441	10.4436	11.2167	10.9967	11.7317	11.584	11.2556	11.6288	10.8723	10.9552	11.465	10.6982	10.9979	11.2939	8.8862	10.6661	10.8278	9.39516	12.1019	10.9191	11.0872	12.0298
ADGRF4	5.95184	6.03382	5.5626	6.35821	5.94823	3.67849	3.91391	3.01052	2.60496	3.09777	9.63327	9.66263	10.1209	10.0671	8.38866	7.8787	10.8537	10.8921	10.3777	10.5175	10.3621	10.4071	10.5878	10.506	10.1187	10.198	9.98878	10.2574	9.00741	9.26629	9.87225	10.2988	10.6241	10.1523	10.3506	9.24194	8.48013	7.60846	7.8339	9.51504	8.89265	6.37261	5.42679	8.63132	2.84492	8.06043	5.0907	7.37367	6.59382
ADIRF	10.9646	10.6022	10.3962	11.0319	11.06	10.9305	10.8702	11.0126	10.9281	10.8655	10.4357	10.6381	10.6988	10.6501	11.7546	11.6912	11.6962	11.7218	12.2166	12.5205	13.0717	13.0282	14.2563	13.3962	14.5325	14.8892	14.4566	14.7145	12.2969	12.3781	12.3977	12.8943	12.7837	12.9123	13.2379	12.997	11.9886	11.1601	12.7328	12.4993	13.3122	10.0105	11.3325	9.18881	9.49625	12.4256	9.89935	12.4892	11.2176
ADM	6.5146	6.48627	6.39957	5.49888	6.05596	6.30166	5.73223	5.8064	5.46165	5.59354	9.09218	8.97416	10.0036	9.59602	9.23374	9.10824	11.4369	11.522	10.5191	10.8955	10.632	10.6885	10.8503	10.9754	10.5618	10.6274	11.507	11.4432	11.0599	10.4207	10.4664	11.2544	11.0209	10.7289	10.9744	10.2513	10.3763	9.72039	11.1376	10.771	10.1859	8.63143	8.49644	8.9697	5.45228	11.6185	7.80319	8.91346	10.0923
AFAP1	10.5137	10.4049	10.4758	10.7505	10.5548	10.6727	10.4845	10.3623	10.4596	10.4974	11.8795	11.8068	11.8878	11.9543	11.1356	11.2309	12.126	12.0214	11.9642	12.0514	12.1164	12.0767	11.9602	11.9218	11.7256	11.837	11.5322	11.5532	11.0165	11.5263	11.9875	11.752	11.8222	11.9535	12.0906	11.4895	11.2091	10.6545	10.9612	11.2785	11.0378	10.7403	10.7307	11.3877	10.8553	11.6542	10.9133	10.8955	10.558
AGO4	9.59787	10.3392	9.84272	9.32903	9.33112	10.1812	9.43297	10.1443	9.6042	10.0853	11.3791	10.9241	10.8942	10.9761	10.911	10.4611	11.835	11.7289	11.4045	11.1771	11.6036	11.4649	11.0732	11.7788	11.5109	11.4322	10.7497	11.2368	10.3933	10.6739	11.1513	10.7929	10.9292	11.2889	11.5028	10.4262	11.0185	11.2402	11.0575	10.9373	11.2713	9.9527	10.6823	10.1452	10.2174	9.29426	10.3924	10.4056	10.7433
AGRN	13.3881	13.1778	13.267	13.3969	13.5091	13.6886	13.3448	13.1864	13.2793	13.309	14.7805	14.762	14.9937	14.9337	14.0974	14.0127	15.0465	15.0351	14.9049	14.7591	15.0328	14.972	14.3767	14.6231	15.1612	14.9249	14.8707	14.804	14.4836	14.5516	14.8732	14.4919	14.6302	14.8291	14.9544	14.3219	13.861	14.0308	14.0098	14.2321	14.399	13.7137	14.2555	13.7558	13.5428	14.3722	14.1463	13.8482	14.2634
AJUBA	11.7555	11.9365	11.631	11.7099	11.4963	11.4651	11.2999	11.4226	11.312	11.5258	13.0357	13.0326	13.118	13.1661	12.7285	12.8143	13.5415	13.4634	13.3985	13.2625	13.3922	13.4296	13.2926	13.6692	13.8572	13.8786	13.0229	12.9874	12.3134	12.5617	12.6714	13.1872	13.2808	13.0461	13.3802	12.2867	12.9884	12.9469	12.7346	12.7982	12.6083	12.609	10.7308	13.0674	12.6094	13.6854	12.2138	13.4217	12.9119
AL513122.1	7.68111	8.02266	7.42161	8.06584	7.28898	6.86554	6.42635	6.62821	7.77585	8.60689	10.8486	11.3175	11.6201	11.7383	8.73737	9.322	11.1628	11.0514	11.2462	11.5991	11.8205	11.7709	10.9165	10.8212	10.2375	9.79121	10.7086	10.5261	9.33843	10.5687	11.4226	11.1875	10.9488	11.8288	11.6904	10.9913	10.0245	8.0522	10.5143	10.645	10.201	8.05951	8.01732	8.402	8.20881	10.0422	7.26484	9.52957	6.93482
AL513122.2	5.85365	4.85819	6.50065	4.39998	0	4.86245	0	0	0	0	9.02489	9.52666	9.75526	9.58823	6.54181	6.57154	9.99146	9.98663	10.9652	10.7471	10.6162	10.1893	10.6643	10.1595	10.4247	9.83254	9.2246	9.6	8.98794	8.74349	9.66816	9.55503	9.79954	10.0037	10.6511	10.0332	9.25318	6.72574	7.87363	9.19485	9.256	0	5.38069	6.68513	0	8.99534	5.72486	8.17221	6.48718
ALAD	10.9177	10.8319	10.7904	11.0719	11.1363	10.8856	10.9243	10.8546	10.7579	10.9135	11.4293	11.645	11.6045	11.6494	11.7827	11.6684	11.96	11.9848	11.8476	11.9427	12.0773	12.0634	12.3265	12.2686	12.6999	12.6138	12.3432	12.3263	11.3232	11.1758	11.2084	10.7816	11.078	11.5741	11.8593	11.4123	11.6158	11.3808	11.8381	11.3513	11.6661	11.6993	11.3662	10.6872	11.042	11.1132	11.5199	11.2666	11.4063
ALCAM	13.253	13.3063	13.4755	13.2367	13.1314	13.0488	13.1096	13.4797	13.352	13.4977	13.5147	13.7602	14.3121	14.3001	13.4082	13.5072	14.0925	13.9225	15.5806	15.5437	15.5349	15.5418	14.6057	15.0256	14.5464	14.4515	14.4419	14.6535	14.5535	13.8739	14.4085	14.6981	14.3453	15.1583	15.3019	15.0961	14.226	14.1983	14.8054	14.5054	14.1716	13.8029	13.7767	14.0336	14.0668	14.1875	13.6683	13.7298	13.9357
ALDH1A2	0	2.88733	0	0	1.50035	1.37061	0	0	0	0	3.96764	2.79232	2.53735	2.98751	2.6136	1.36457	2.54811	3.41396	4.9813	4.71108	6.23639	5.8932	3.95308	5.33569	4.51665	4.66634	6.38712	6.30494	3.42064	6.26471	5.65774	5.84965	6.08145	5.7781	5.65032	4.36397	2.8645	2.1	5.63877	4.20671	5.89014	1.9408	4.51028	4.46848	0.795374	3.231	0	2.94787	3.43635
ALDH2	7.22379	6.79694	7.56464	7.29539	7.6613	7.27854	7.53475	7.54057	7.23206	6.67457	7.67417	7.59851	8.16058	8.09182	7.69847	7.90651	8.90095	8.79438	9.30014	9.23319	9.4418	9.23508	8.94188	9.6755	9.286	9.48319	8.68972	9.00942	7.88854	8.06746	8.52748	8.27971	8.40692	9.17332	9.11648	8.33945	8.16854	7.8626	7.92129	7.79053	8.14111	7.36674	7.55849	7.73427	7.52729	8.35258	7.43248	7.8756	7.42268
ALOXE3	5.91841	6.44752	5.77099	5.22306	5.78789	5.23223	5.2736	5.51303	5.38937	5.27286	7.39456	7.82323	8.09114	7.48819	6.80513	6.61271	9.08316	9.32852	8.22304	7.78748	7.81225	8.07595	8.06889	8.15063	8.03691	7.35063	8.44391	8.33742	6.41119	8.21174	7.13614	8.83846	8.37763	7.04937	7.54482	6.59199	7.75262	6.11646	6.28919	6.41041	6.64777	4.74817	5.44636	4.89544	4.72586	5.36925	5.63898	6.19371	5.42746
ALS2CL	8.77026	8.52088	8.40227	8.53303	8.27905	8.3839	8.16246	7.64451	7.71064	7.61704	8.90797	8.90278	9.50217	9.27144	8.53585	8.71376	9.77698	9.5172	9.67905	9.56843	10.4157	10.2162	9.14006	10.067	10.9118	10.84	10.9097	10.9342	9.34667	9.25179	9.65783	9.71324	9.78209	10.2429	10.482	9.04105	9.30294	8.8464	8.95625	9.11709	10.3226	6.86898	7.69563	7.9894	7.18448	8.25181	7.07884	8.30557	8.32128
AMER3	1.455	2.97523	2.25641	2.86293	2.20114	2.38964	2.59889	0.827642	2.3256	2.20811	2.21366	3.11913	4.74052	4.89114	3.68422	3.79772	5.38686	5.41816	4.70938	4.90795	5.66261	5.0173	5.69916	6.23053	5.25576	6.10234	4.44795	5.04153	3.7709	3.42006	4.761	3.97752	4.25836	5.2111	4.86703	3.60356	3.48624	3.62596	4.39797	3.81628	4.55677	2.39752	2.08802	3.74289	3.60764	3.48344	3.09503	3.19355	3.80774
AMOT	8.85507	8.5695	8.66751	7.45867	8.1015	8.46602	8.76063	8.75049	8.89819	8.05099	8.71591	9.54817	9.65967	9.60451	10.2496	10.4043	10.5218	10.4021	10.7645	10.6856	10.9924	11.103	11.6829	11.8143	12.2777	12.1386	12.0761	12.1852	9.72407	10.2271	9.9648	9.183	9.80287	10.2559	10.8359	10.5067	11.3777	11.0621	11.0644	11.5077	11.2256	10.2897	10.296	9.91284	9.94305	9.09555	10.8454	10.7326	11.2092
AMOTL2	12.7758	12.7389	12.7831	12.3872	12.6401	12.7034	12.1491	12.1758	12.1649	12.2911	14.2325	14.2727	14.0852	14.1218	13.6744	13.5852	14.2632	14.2795	14.3758	14.3526	14.4787	14.3981	14.4931	14.4924	15.146	15.2155	14.7884	14.9365	13.5706	13.496	13.9027	13.6163	13.5841	14.2309	14.6613	13.8667	13.556	13.3678	13.3633	13.6912	13.6953	14.5914	12.6796	13.6993	13.3364	14.3426	12.9264	13.3824	14.0202
AMY2B	4.99208	4.91459	5.91453	5.2947	5.77179	5.21232	3.02431	4.64175	3.95351	4.89872	6.38579	7.59122	7.56959	7.36098	6.91992	7.24098	8.07159	8.09295	8.11594	7.89462	8.01213	7.83444	6.89841	8.5755	8.53309	8.47726	7.69301	8.02704	7.41158	7.51806	7.47764	6.73601	6.5345	7.16018	7.58979	7.42855	8.52282	8.31483	8.01902	8.03371	7.57055	5.48788	7.26494	7.11389	6.69686	4.47614	6.19039	6.99492	7.10195
ANKRD1	8.86815	9.10247	9.10819	8.5822	8.81452	9.90575	9.3859	9.59915	7.82386	8.97143	11.2324	10.9562	11.5359	11.4054	9.06928	8.99091	12.1167	12.3165	11.4675	11.5631	11.8902	11.8342	11.5812	11.4353	11.1681	11.5319	12.0566	12.4592	10.8148	10.9138	11.3944	11.7249	11.136	12.28	12.5704	11.6565	9.76829	7.93419	9.39245	10.7982	8.94634	11.0814	10.125	11.2544	11.3997	11.3797	10.8377	11.5919	9.64651
ANKRD35	3.35355	2.5477	3.17005	2.93467	2.99426	0	2.3259	0.864092	1.045	1.1878	4.82342	4.45793	6.15569	6.15377	4.76663	4.66836	6.81997	6.56415	6.33883	6.5123	6.4286	6.50425	7.38322	7.3322	7.08052	7.25295	7.10697	7.24473	3.58057	5.20733	5.69125	4.83715	5.77195	6.02087	6.00916	4.87463	5.55332	3.17822	5.586	5.82317	5.98713	1.3229	1.44531	4.02527	1.05521	4.03082	3.58251	5.64443	3.86332
ANKRD37	6.91205	6.50666	6.24462	6.99955	7.43366	6.87717	6.83006	7.02491	6.68466	7.16115	7.49398	7.12776	7.79088	7.45961	7.42353	7.30814	8.47914	8.46624	8.12347	8.28553	8.32872	8.17523	9.28185	8.72801	8.98346	9.3379	9.75213	9.86751	9.92578	7.25265	8.02167	7.53769	7.77665	8.24115	8.63178	8.41406	7.4479	7.99319	7.81581	7.88118	8.46933	7.2442	7.15291	6.67959	6.51373	8.23816	6.24052	6.99038	8.95739
ANO6	11.1513	11.0485	11.2054	10.8257	10.6997	11.0188	11.0465	10.9069	10.9435	10.9459	11.9154	11.9347	11.983	11.9683	11.0679	11.1746	12.4622	12.4036	12.399	12.3734	12.4756	12.4425	12.6136	12.7959	12.7089	12.8228	12.4986	12.6825	11.267	11.7935	11.7122	12.0854	12.0545	12.0519	12.2484	11.6812	11.4471	11.3433	11.5866	11.7599	11.4143	11.346	10.8399	12.3347	11.4443	11.5896	10.9816	11.2719	10.9966
ANTXR2	7.5358	8.10207	7.78041	6.70076	6.85856	6.79548	6.43656	6.99246	7.3909	7.1393	9.63032	9.92478	9.97858	9.91406	8.96636	8.87101	10.7491	10.4293	10.5074	10.684	10.4216	10.4636	10.7944	10.9938	10.8517	10.7047	10.7394	10.8758	9.71549	9.19759	9.35366	9.92913	9.66334	10.3092	10.2972	9.62364	10.1136	8.83829	9.79914	10.06	9.30148	9.63816	7.93345	9.83199	9.79427	8.65978	9.07306	10.3194	8.02125
ANXA2	14.0335	14.0461	14.1428	13.9384	13.9249	14.1559	13.9842	14.0408	14.0299	13.9622	16.3387	16.2567	16.4926	16.4053	15.3616	15.3321	16.7399	16.7972	16.8546	16.8628	16.7643	16.8822	17.6815	17.0576	16.9326	17.1349	16.6532	16.7678	15.2264	16.1226	15.9631	16.6809	16.5417	16.2901	16.7183	16.15	15.6485	15.4054	15.5111	16.0203	15.6949	14.9423	14.154	14.5493	14.3769	15.6141	14.6557	15.9263	15.4143
ANXA3	10.0924	10.0432	10.0228	9.4342	9.40249	9.07555	8.33844	8.5051	8.50602	8.46558	12.2204	12.2974	12.4566	12.3388	11.405	11.4098	12.8567	12.8123	12.9902	12.9977	13.0314	13.0327	13.6009	13.3346	13.1075	13.3353	12.8158	12.8843	11.0954	12.0375	11.9216	12.3231	12.125	12.3964	12.898	12.1302	11.6783	10.91	11.2284	12.258	11.1738	11.3526	10.7093	11.9614	11.3568	12.0047	11.3327	12.2686	11.0545
ANXA8	7.71335	8.06914	7.65527	8.06702	7.94791	5.61368	5.41567	5.38243	5.41635	5.13501	9.70763	9.46494	9.57389	9.22551	8.57943	8.22773	10.0655	9.91254	10.0755	10.2021	10.8809	10.894	11.6985	11.409	12.987	13.1462	13.8331	14.1521	9.68207	10.168	10.6229	11.1226	11.0969	11.3395	11.5329	10.4473	8.78298	9.56246	9.68444	11.2096	12.4153	3.28225	7.80892	8.86576	4.79135	7.14466	3.66057	4.21223	3.6591
ANXA8L1	6.07094	5.85473	5.61857	6.29432	5.80348	3.37707	3.9082	3.5454	3.15754	3.2474	6.61902	6.20996	6.77602	6.66291	5.77256	5.40668	7.01659	7.09987	7.55247	7.5826	8.49728	8.25674	9.83577	9.14881	10.9923	11.4348	12.1138	12.3016	7.86936	8.0961	8.62783	9.2818	8.98578	9.49497	9.41681	8.32647	6.90114	7.92727	8.07211	9.41734	10.8529	0	4.87353	6.72765	2.02668	3.16694	0.9671	0.937069	0
AP003419.11	7.95667	7.98332	8.20462	7.88703	8.0036	7.3472	8.00466	8.02472	7.70197	7.61329	9.45515	9.04888	9.50938	9.19483	8.66074	8.42783	8.9824	9.15005	9.30741	9.28713	9.23132	9.3313	10.1784	9.02396	9.69567	9.47725	9.40955	9.71702	8.57123	8.75493	9.09107	9.58611	9.37683	9.39587	9.26262	9.02497	8.95351	8.90406	8.51139	8.735	9.29446	8.40823	8.34712	8.75717	7.95533	9.56972	8.46133	8.1863	9.10213
AP006222.2	9.43837	9.20566	9.45977	9.43533	9.41167	8.99579	9.11172	8.9943	8.93896	9.23673	10.8485	10.9214	11.5275	11.4729	10.4268	10.407	12.098	12.0602	12.043	12.1568	11.8911	11.9208	12.7168	12.6083	12.0874	12.1788	11.5708	11.6094	10.444	10.5055	10.8028	10.5018	10.9537	11.2629	11.5534	10.8127	10.7275	10.5445	10.5998	10.9229	10.7102	9.8029	9.61188	9.96741	9.49037	9.65511	9.50424	10.4943	9.9878
AP5B1	10.5322	10.5049	10.3118	10.6557	10.9277	10.6245	10.4346	10.3979	10.3892	10.4949	11.7436	11.7456	11.5337	11.7069	11.2088	11.1216	11.7387	11.763	11.4932	11.5921	11.6059	11.6078	11.6042	11.3272	11.8373	11.8742	11.8256	11.8526	11.1499	11.2921	11.4103	11.4768	11.4901	11.4692	11.7401	11.4753	10.819	11.1569	11.0491	11.0744	11.1947	10.3929	10.9025	10.5829	10.3149	11.4334	10.8657	10.6144	11.4633
APBA1	5.43881	5.51429	5.41205	5.10551	4.57027	5.03273	7.14471	4.60467	4.87105	4.65285	7.0234	6.2902	8.08149	6.81502	6.4823	6.31813	8.46939	8.26729	9.24467	9.42967	9.6693	9.63432	9.0062	10.1907	10.187	10.0556	9.44599	9.39716	7.14379	7.29439	7.35405	7.39216	7.48689	8.67566	9.07448	7.77235	7.70258	8.81604	7.57122	6.85271	8.84637	6.28049	6.40702	6.31628	6.80186	6.99489	5.68393	6.2493	8.4895
APOD	7.85829	7.92968	8.17266	8.65356	8.59307	8.14398	8.16271	7.9942	7.48241	8.34582	11.1971	11.2355	11.3115	11.142	9.1575	9.02225	10.9614	11.0124	12.2158	12.2717	12.2276	12.3563	11.6851	11.6298	11.4951	11.2894	11.2943	11.5051	9.37801	9.69222	9.99462	10.6408	10.3806	11.2534	11.7129	10.729	9.41778	7.12744	9.23252	9.39862	9.56243	8.14479	7.98535	8.30047	9.5807	5.64932	6.63667	6.60231	4.63722
APOL1	5.71541	5.61151	5.78837	4.37519	5.07024	5.01055	4.11855	2.67069	4.11767	4.91924	8.30907	7.91089	8.79539	8.83384	7.52215	6.96057	7.99615	8.50233	8.52774	8.3584	9.02485	9.16265	8.05064	8.98228	9.09226	9.15721	9.05212	9.06597	8.37738	8.33569	8.75714	8.55604	9.01209	9.22757	9.37759	8.8405	7.87538	7.75226	8.1244	8.02807	7.81831	5.43575	6.46898	7.29585	5.6594	7.82084	5.60865	7.49593	6.73491
APOL2	9.7189	9.94386	9.70327	9.55057	9.63927	9.38146	9.24577	9.17903	9.05944	9.04751	11.2791	11.2333	11.4889	11.4333	10.508	10.5462	11.3986	11.5314	11.1168	11.0519	11.3917	11.3025	10.9739	11.4233	11.3743	11.3192	11.05	11.0034	10.601	10.7651	10.7208	10.7388	10.8636	11.0244	11.329	11.0804	11.1776	9.94852	10.8209	11.1659	10.5618	9.00598	9.64612	10.1686	9.28452	10.0089	9.10408	10.9014	9.61608
APOL6	8.3002	8.10332	8.35488	7.51435	7.68065	7.56257	7.3642	6.91013	7.20143	6.96872	10.6745	10.538	10.8783	10.9517	8.74685	8.75872	10.6501	10.5925	11.3817	11.3284	11.799	11.765	11.6535	11.8147	11.8956	12.0113	11.7145	11.9695	10.9815	10.5443	11.0715	11.0176	11.3023	11.7388	11.9116	11.2396	9.48406	9.91884	10.3065	10.9616	10.5685	10.147	8.88368	10.7747	7.74524	9.67907	8.23359	8.30747	9.63915
AQP3	8.58065	8.34019	8.34683	8.60236	8.34249	6.68238	6.83801	5.91202	6.09321	6.40205	12.4266	12.273	12.5187	12.3838	10.6704	10.4548	13.0047	13.0534	12.4592	12.5478	12.688	12.881	12.8835	12.4185	13.0458	13.1196	13.3663	13.4592	12.1959	13.4197	13.2151	14.1976	14.1339	13.0585	13.1741	12.5354	11.391	11.1101	11.4729	11.6863	11.5253	9.54107	10.0876	9.87362	7.08304	11.8303	8.0384	8.8891	9.61295
ARHGAP27	9.68103	9.7745	9.69787	10.1711	10.3205	9.77237	10.0975	9.29963	9.30804	9.61649	10.9914	10.9145	11.1671	11.0338	10.6085	10.294	11.2085	11.0819	11.422	11.1493	11.705	11.5356	11.2852	11.6645	12.0003	11.9188	12.1346	12.094	10.9573	11.1093	11.2645	11.192	11.3735	11.5019	11.8158	11.1159	10.6698	10.877	11.032	11.0979	11.4759	10.4482	11.261	10.5631	10.4095	11.0096	10.7663	10.3597	11.1888
ARHGAP30	6.52158	6.6679	5.57563	5.9291	6.27826	6.31332	7.01175	6.11781	4.96863	5.10649	7.20968	7.28078	7.56122	7.88135	7.35786	6.65435	8.26111	8.31323	7.86425	7.7531	8.28081	8.0507	7.96259	8.50403	8.22704	8.30832	9.31023	9.2319	7.44305	7.42938	7.62905	7.64343	8.06895	8.31457	8.15051	6.78555	6.90551	7.27718	7.16982	7.4236	7.98987	7.0093	5.8478	6.40535	5.8277	7.84494	6.42813	6.58801	7.03078
ARHGAP4	8.21108	7.55821	7.8634	8.11912	8.23092	7.65843	7.71487	7.53474	7.82338	7.56054	8.98582	9.06702	9.42178	9.4431	9.08095	8.62226	9.90053	9.84477	9.70616	9.67273	9.91547	9.97996	10.302	9.87908	10.4229	10.5461	10.544	10.3218	9.5561	8.59531	9.12336	9.06921	8.7316	9.30175	9.8325	9.54334	9.35291	9.74279	10.0755	9.61354	9.55707	9.16916	8.68526	8.45274	7.71454	9.14024	9.22312	8.85196	10.2888
ARHGAP40	6.91078	6.83299	6.97484	7.00199	6.89601	6.41403	5.92432	6.10874	6.29521	6.13154	8.24568	8.77291	8.64399	8.62788	8.77029	8.62723	9.04058	9.00618	8.26476	8.37443	8.76216	8.29694	8.49518	8.8933	8.74286	8.74468	8.86735	8.63464	7.89147	7.76849	8.21378	8.41748	8.80438	7.83613	8.47672	7.90536	9.04045	5.332	8.66779	9.33748	8.99644	8.24314	4.983	7.52889	1.568	9.38669	2.21344	8.7354	3.65308
ARHGAP6	3.89155	3.78949	3.59614	2.8261	2.47807	2.77823	2.33428	1.16336	0	2.28235	6.37684	6.63751	7.93074	8.00198	3.68291	4.69045	6.94819	7.03712	9.35951	9.43469	9.03785	9.12329	9.30464	9.48317	9.83437	9.84581	9.01019	9.363	5.82925	6.19715	5.24121	6.50893	5.77338	7.67117	8.16442	6.62719	4.76388	4.29012	5.33656	5.86304	6.59365	3.11511	2.41318	2.47829	1.66167	5.11167	2.58859	1.96038	0
ARHGDIB	5.43765	5.17953	5.57633	5.66787	5.39409	4.80716	4.44397	5.02501	4.98399	5.64488	8.02865	7.81163	8.05498	7.95725	5.23869	5.48532	8.09678	8.00955	8.04847	7.74041	8.06913	7.90732	8.51738	8.30798	8.74674	8.82912	8.61467	8.62782	8.33725	8.33377	8.49373	8.41524	8.30066	8.60286	8.40486	8.7001	5.51044	3.14833	4.58576	7.22147	6.79812	5.85958	7.57738	8.18771	5.71158	8.9107	6.37235	4.48254	3.03858
ARHGEF34P	8.56677	8.4308	8.02245	8.48889	7.9473	8.29137	8.55968	8.23798	8.29961	8.64261	9.53737	9.54335	9.63897	9.78082	9.12653	9.19424	10.2138	10.1151	9.87241	9.85731	9.71176	9.88754	9.46304	10.2554	9.81735	10.0002	9.8977	9.93787	9.05577	8.91644	9.57543	9.13369	9.53676	9.53138	9.71348	9.03046	9.44228	9.84562	9.30919	9.42235	9.92165	8.46391	8.39198	8.46943	8.98652	8.55032	8.56889	9.16932	9.51797
ARHGEF37	7.88338	7.26678	8.09432	7.70233	7.26597	8.16432	6.5775	8.13514	7.87536	7.25089	8.36406	8.62635	8.64175	9.04751	9.32077	8.50999	9.38333	9.65526	9.42555	9.04577	9.22562	9.16894	10.1465	9.83601	9.84176	9.79433	10.2021	9.74664	9.32995	9.934	8.7227	8.25914	8.6262	9.12591	9.20544	9.15934	10.0862	9.85318	9.43799	10.3469	9.78678	7.95965	10.0521	9.37508	9.9479	7.50473	10.413	9.36131	8.9411
ARID5B	9.95023	9.89213	9.84904	9.35921	9.29253	8.85413	8.89036	8.9446	9.02412	8.85358	10.3576	10.4529	10.6323	10.6753	11.1299	11.3591	11.5369	11.4657	11.8132	11.789	11.8881	11.9198	12.1408	12.1981	11.7162	11.6223	11.5463	11.8424	10.4005	10.6533	10.8074	10.632	10.7724	11.3998	11.7569	10.7913	10.8975	10.6507	10.3889	10.7101	10.2628	10.7569	10.6457	10.3156	10.3598	9.86191	9.1408	10.4281	9.96216
ARL14	0	1.11668	0	0	1.15392	0	0	0	0	0	5.32569	4.87045	5.32401	4.98256	2.69423	2.73656	5.34772	6.11874	5.3806	4.99038	4.77901	4.7935	5.44801	5.71274	3.90423	4.07317	3.30946	4.66843	2.78087	3.44301	4.72614	5.51605	4.43877	4.96214	5.43287	4.6348	1.45388	2.02934	0	3.00713	2.04454	2.40345	1.41421	3.96827	0	2.99088	0	0	0
ARL4C	7.32176	7.0676	7.38282	7.28096	6.79271	7.12123	6.95031	6.95754	6.93965	6.76474	8.92727	8.77682	8.90846	8.99063	8.26736	8.25105	9.17192	9.17273	9.50832	9.68952	9.39796	9.57493	9.51195	9.32573	8.96208	8.93293	9.81394	9.77921	8.73524	8.97055	8.97593	8.90433	9.17647	9.48088	9.75635	8.85035	8.31298	8.17938	8.20862	8.89139	8.30982	7.23998	8.08959	7.9198	6.98063	9.2458	7.7085	8.48305	8.15957
ARPIN	10.1232	10.0067	9.97552	9.62553	9.506	8.94361	8.96067	8.48141	8.39809	8.8561	11.6469	11.5515	11.6333	11.6868	10.8271	10.6103	11.2048	11.3182	11.8152	11.769	11.73	11.5264	11.4676	11.1352	11.0164	11.2724	11.0569	11.2738	10.6403	11.0895	11.4209	10.3485	11.234	11.5637	11.6964	10.8296	10.8862	10.2211	10.5554	10.2539	10.1783	11.0151	10.1133	10.2697	9.34631	11.2729	10.8673	8.78048	9.93517
ARRDC1	11.2473	11.1702	11.0834	11.2162	11.4702	11.2578	11.0456	10.9918	11.0077	11.061	11.901	12.0016	12.1706	12.2438	11.6834	11.716	12.1706	12.1313	12.2308	12.274	12.4214	12.417	12.2688	12.1112	12.5259	12.4484	12.4609	12.2658	11.4453	11.8592	11.9735	11.8584	11.983	12.1262	12.3166	11.9493	11.7287	11.6861	11.8801	12.0111	12.1915	10.9313	11.9966	11.5043	11.3641	12.7174	11.7945	11.9533	12.3366
ARSA	8.31036	8.0712	8.03563	8.06095	8.18922	8.00384	7.60873	7.83045	8.04551	7.81524	9.46805	9.49095	9.64276	9.55621	8.66125	8.73158	9.71971	9.66518	9.77931	9.69535	9.96087	9.7348	10.0465	9.67555	10.439	10.226	10.1345	10.0038	9.30186	8.92686	9.38024	9.30238	8.75033	9.50684	9.64903	9.31801	9.18727	9.24483	9.32393	9.48191	9.65369	8.69027	9.08693	9.18761	8.38163	8.53427	8.93892	8.62119	9.396
ARSD	10.9729	11.0872	10.8414	10.9017	10.8074	10.7739	10.7433	10.709	10.6606	10.6039	12.1967	12.1928	12.2784	12.193	12.0075	11.904	12.43	12.5099	12.3792	12.6177	12.3391	12.2859	12.572	12.4483	12.3386	12.4	12.3896	12.1053	12.0659	11.5833	11.9713	11.6523	11.7723	12.0026	12.1497	11.8499	12.2132	12.2021	12.0676	12.3873	12.2431	11.5542	11.0477	11.8623	11.2721	11.3015	11.5532	11.7938	12.1228
ASAH1	11.1246	11.2069	11.1322	11.0452	10.8726	10.8898	10.8354	11.0716	11.0012	11.0122	11.4912	11.5416	12.0153	11.9701	11.3122	11.1428	12.0796	12.0047	12.6106	12.6922	12.6209	12.5963	12.9329	12.8256	12.8467	12.965	12.8537	12.9344	11.8632	11.7036	12.0864	11.8275	12.0529	12.3229	12.4075	12.0285	11.5425	11.618	11.5375	12.3211	12.011	12.0967	11.5807	12.1236	11.2487	11.9926	11.5178	11.6477	11.6129
ASB9	6.30421	5.92619	6.09683	5.49992	6.1578	5.60642	5.55846	5.6662	5.75805	5.11991	7.32138	7.22905	7.61028	7.48231	5.60057	5.72969	7.2286	6.80718	6.93187	7.7606	7.53948	7.2363	8.1916	7.40334	8.10691	7.97614	7.46981	7.97	6.53769	6.48553	6.59347	6.60675	7.13904	6.44718	7.41287	6.94044	6.86601	6.27311	6.36118	7.92333	7.15877	6.0359	5.47571	7.68508	6.61811	5.71217	6.34026	7.97168	7.16797
ASCL5	4.38084	4.88368	5.16283	4.88746	4.26527	3.98012	4.46262	3.7384	4.02562	3.78933	6.94944	6.43875	6.7797	7.05976	6.18589	5.88259	6.89756	6.89719	6.19207	6.66658	6.73435	6.21057	7.61948	6.33474	7.0615	7.0583	6.66287	6.85984	5.09839	5.1214	6.26339	5.61113	6.1217	5.98238	6.42815	4.52184	5.67446	6.0063	5.11429	5.74796	6.11474	5.12042	4.51841	6.30291	4.60617	6.66595	5.76856	5.40524	6.03948
ASPG	4.33406	4.861	4.52107	3.82785	4.65855	3.56589	6.03107	3.67933	4.1125	1.67145	4.84384	7.13079	7.07446	7.59776	6.62948	4.61411	8.29967	7.51664	9.10206	8.22635	7.54096	7.66579	8.30611	8.84462	9.11522	8.94361	9.48645	8.87528	7.86229	7.34132	6.79204	5.48386	5.76067	7.08262	7.0767	8.14506	6.17791	6.86849	6.91099	7.90099	7.71351	6.23893	6.19227	7.05493	7.04848	7.12636	7.81585	5.68337	7.34501
ATP2A3	11.0467	10.8159	11.0175	11.2881	11.4965	10.2243	10.7771	9.65111	9.89079	9.57894	12.6595	13.0191	13.2589	13.3894	12.7363	12.6656	13.873	13.7759	13.996	13.9909	14.1118	14.1402	14.1166	14.3107	14.2631	14.0573	14.1788	14.0051	13.5758	13.5512	13.5127	13.1924	13.5764	13.4824	13.8698	13.2366	12.9944	13.4908	13.471	13.1726	13.6317	12.0058	13.4157	9.81079	8.09087	13.4055	11.163	12.3867	13.1485
ATP6V0A4	7.83341	7.4764	7.90778	7.58836	7.39632	5.21868	6.0909	5.98602	6.46079	5.31892	9.17671	9.4513	9.54968	9.74226	8.0632	8.33603	9.03288	9.01532	10.2049	10.1465	10.1215	10.2219	10.1129	10.3211	9.88133	10.0202	10.1553	9.86004	8.69452	7.4931	9.33401	7.34138	9.02128	9.69269	9.74655	9.0382	6.11241	7.12295	8.46225	9.50542	9.24216	6.40854	6.20362	6.06759	4.56431	10.1447	4.31498	2.36578	4.292
ATP7A	9.43708	9.54365	9.4281	9.07301	8.9115	9.20241	9.25929	9.48124	9.15458	9.45359	9.94925	10.0636	10.4331	10.3696	9.48602	9.93406	10.3939	10.408	10.7626	10.6974	10.5215	10.4624	10.7271	10.9986	10.7579	10.5185	10.6768	10.5552	9.77478	9.8184	10.071	9.85851	9.91825	10.2242	10.3359	9.95092	10.2002	9.95559	9.94557	10.3282	10.0954	9.54361	9.53975	9.77917	9.59612	8.75488	9.81212	9.62939	9.45136
ATP7B	10.2166	10.3339	10.1322	10.0401	9.97696	10.292	10.1434	10.0453	10.0738	9.90452	11.1375	11.1472	11.1848	11.3791	11.1076	11.1895	12.1242	11.8941	11.5914	11.2526	12.0703	12.1536	12.582	13.057	13.2407	13.3571	12.9493	13.0898	10.9646	11.351	11.1645	11.11	11.2699	11.8089	12.1021	11.1802	11.0396	10.2779	10.9787	11.2982	11.405	9.70512	10.3922	10.2347	10.0808	11.0485	10.8016	10.3469	10.1236
ATP8A1	8.30863	8.22355	8.34524	8.58728	8.25491	7.52958	7.15264	7.29823	8.2426	8.0769	10.3468	10.2195	10.9276	11.0375	9.46173	9.86557	10.8982	10.4972	11.1954	10.6491	10.8024	10.6307	10.4596	11.0871	10.1796	10.4453	10.4553	10.6482	10.5134	10.2169	11.3112	10.1656	10.7963	10.7502	11.2764	10.7926	9.81909	10.0452	10.223	10.3879	10.5742	8.89694	9.62205	10.6584	10.79	10.4394	10.226	8.0359	8.64462
ATP9A	13.23	13.2071	13.2359	13.0122	12.9797	12.7991	12.7748	12.8025	12.7893	12.8768	14.6882	14.709	14.6988	14.7418	14.1366	14.2158	14.8894	14.9021	14.7241	14.6879	14.6626	14.6886	14.8002	14.8339	14.7025	14.733	14.5489	14.5703	14.2497	14.2696	14.3937	14.4894	14.4688	14.5795	14.523	14.3357	14.4496	14.1312	14.8304	14.5201	14.3461	13.4053	13.3367	13.8837	13.287	13.405	13.7018	13.9761	13.9505
B3GALT4	6.26633	5.41841	6.192	6.33855	5.95385	6.78007	5.87937	6.57057	6.16376	6.65449	6.40658	6.59452	6.82319	7.07786	7.18594	7.09565	7.35536	7.35239	7.31116	7.29197	7.44217	7.67644	8.56804	8.00313	8.43422	7.92086	7.86204	8.0682	7.1484	6.33155	7.55047	6.30827	6.74816	7.59364	7.42134	7.209	7.16545	8.02978	7.03801	7.47666	7.6762	5.72556	5.45393	4.54568	5.82623	6.82719	6.5331	7.15455	8.16094
B3GNT3	6.94391	7.22679	7.0355	7.26457	6.7857	6.15475	6.73119	5.73172	5.66718	5.59503	8.21907	8.17821	8.2817	8.46739	7.9685	7.91352	9.11276	9.22813	8.94953	8.83032	9.06312	9.17115	9.59902	8.945	9.12734	9.30529	9.61507	9.69124	8.54485	9.14805	9.12655	9.4868	9.58467	9.02365	9.23767	8.70716	7.90076	6.4931	7.53102	8.55318	8.794	7.31909	7.11397	7.68374	7.1167	8.65253	7.09195	6.21854	6.98704
BASP1	10.6709	10.5637	10.5105	10.1513	10.0435	9.14012	9.49284	8.94997	9.02445	8.61674	12.67	12.5817	13.4652	13.4608	11.4577	11.2489	13.9285	13.8655	14.5308	14.5574	14.3982	14.4319	14.9374	14.4461	14.5854	14.5828	14.6146	14.6959	12.994	13.5088	13.842	14.3692	14.3238	14.081	14.285	13.5391	12.6501	12.8943	14.2395	13.0044	13.6935	11.6979	11.4364	12.9092	11.6919	14.294	10.8027	13.9578	14.0714
BATF2	5.16135	4.40495	4.16521	3.43706	3.78578	3.65695	3.00312	3.91522	3.32439	3.40913	6.87327	6.58355	6.48527	6.48158	5.14692	5.09338	7.68745	7.76289	6.5761	6.07892	6.8365	7.03752	7.4133	7.27333	7.83443	8.20672	8.22553	7.82089	7.09344	6.84616	6.72044	6.96506	7.07936	7.39613	7.56202	6.72965	6.69223	5.44701	5.7261	5.77825	6.25113	4.09611	7.08286	3.35504	0	4.33657	2.16814	6.11083	5.30879
BBC3	8.39534	7.92562	8.23395	8.08885	8.17403	7.93826	7.9172	8.21947	8.3064	8.26564	9.73798	9.52694	9.85265	9.95133	9.74718	9.4641	10.2305	10.2883	10.2434	10.3398	10.3023	10.1554	10.7576	9.92661	10.7213	10.5306	10.6072	10.5393	9.46731	8.49298	9.66489	9.35986	9.3061	10.161	10.5713	9.84493	9.30881	9.93942	9.95103	10.5597	10.199	9.8078	8.61175	10.7942	9.71956	9.57838	9.31086	9.68437	11.5248
BCAM	11.2578	11.0652	11.1538	11.4403	11.7064	11.3678	11.0937	11.1043	11.204	11.209	13.5475	13.8268	14.18	14.2145	13.2306	13.2015	13.9487	13.9555	14.0642	14.0467	14.1285	14.2233	14.0262	13.833	14.4032	14.186	14.257	14.2165	13.9167	13.0419	13.6477	13.6761	13.7178	13.9275	14.2463	13.7947	12.9454	13.3817	13.6184	13.1842	13.6804	12.1159	12.8524	12.1179	11.5701	14.3038	12.1026	11.3129	13.0301
BCAS3	14.3411	14.2166	14.2354	14.1882	14.1612	13.6423	13.9268	13.8542	13.8157	13.7664	14.4042	14.4553	14.6006	14.537	14.2695	14.1815	14.606	14.6121	15.3325	15.3367	15.2526	15.3255	15.877	15.2362	15.3459	15.4477	15.2384	15.3604	13.9579	13.7655	14.3341	14.3195	14.3521	14.7694	15.1338	14.5538	14.4223	14.0869	15.058	14.0307	14.0307	14.6856	13.8513	15.0974	14.3432	14.9428	14.2603	14.8829	14.7875
BCL2L1	11.576	11.661	11.5608	11.5781	11.5154	11.4004	11.3264	11.3255	11.409	11.4382	12.5479	12.5693	12.6565	12.7122	12.0819	12.1271	12.5773	12.548	12.7807	12.8985	12.7304	12.7479	13.3635	12.7035	12.9284	12.9955	13.0801	13.1126	12.2746	12.452	12.7499	12.3634	12.6622	12.8941	12.8456	12.5853	12.1217	12.3768	12.1712	12.7961	12.4839	12.1993	12.0166	12.3741	11.5609	13.0762	11.6091	11.4045	12.5066
BDH2	7.94132	7.50789	8.15961	8.00342	7.86929	7.83268	8.03595	8.41262	8.44181	8.12027	6.37155	7.01499	7.96088	7.4441	7.71171	7.44042	9.11403	8.5572	8.77579	9.17079	9.22683	9.2219	9.87976	9.92787	9.80173	9.71079	9.54657	9.79417	8.21278	7.23532	7.99228	7.60178	7.92774	8.85519	9.00272	8.17893	9.1303	8.02004	7.76227	8.13406	8.67485	6.59827	7.28908	6.65583	8.73481	6.20546	6.91895	8.65238	7.84925
BEAN1	3.8375	2.11454	4.09362	3.61275	2.72526	3.12068	2.45195	2.85112	2.8066	3.86949	6.09886	6.38458	5.89973	5.22003	5.06902	5.11266	5.42337	6.22716	6.48106	5.9126	6.45255	6.57738	6.36458	6.77177	6.16261	6.23347	6.08926	6.11418	5.57587	5.83234	6.40594	6.77787	6.61991	6.69862	7.38631	4.95809	4.0764	4.6554	5.20707	5.3383	4.74357	2.84069	3.86911	4.72961	4.56477	6.63682	4.10702	3.23456	5.02994
BEX4	6.38393	6.52445	6.07917	5.62691	4.58479	5.04473	4.49737	5.57859	4.8285	5.66882	7.30634	7.64219	7.79737	7.93765	7.28551	7.59344	8.77121	8.36651	8.105	8.18225	8.42579	8.34094	9.25291	8.85339	9.42444	9.51341	9.18893	9.42407	8.24721	6.2748	7.42341	7.09898	7.46268	7.86712	8.27417	7.53987	7.52853	7.33655	8.11355	7.48486	7.98331	8.75621	6.94953	8.31912	6.98969	7.40259	6.8591	7.11728	7.76692
BICDL2	9.98144	9.75401	9.69277	9.96046	10.3535	9.51495	9.53031	9.53271	9.59975	9.47333	11.4897	11.5505	11.7407	11.7231	11.0663	10.8996	11.8106	11.8833	11.5294	11.4869	11.6814	11.5791	11.32	11.5513	11.9635	11.7889	11.8398	11.8317	11.0548	11.3733	11.5571	11.4248	11.3437	11.6406	11.6755	11.3456	10.9798	10.8613	11.0884	11.1853	11.6094	10.7114	11.3814	11.2959	10.4462	11.7627	11.2934	10.9036	11.4401
BLNK	6.94656	6.70438	6.61867	6.73258	6.71067	5.04225	5.41679	5.36395	5.38037	5.23119	6.15126	6.97738	7.82788	7.63068	9.09398	8.99139	10.1315	9.60458	9.1407	9.25392	9.61622	9.51423	11.1144	11.4513	11.4312	11.253	11.0404	11.0917	9.40132	8.25723	8.32263	7.76309	8.1784	9.15225	9.27904	8.50042	10.5112	10.8808	10.1073	9.94855	10.4777	9.10531	8.00546	7.38133	8.33458	5.54586	7.2762	9.37115	10.2642
BMF	9.63358	9.43428	9.5336	9.2355	9.01908	8.04043	8.05969	7.73407	7.7935	7.98492	12.4807	12.665	12.8743	13.0299	11.8645	11.7506	13.3821	13.4269	12.8279	12.783	12.5584	12.2869	12.951	12.926	12.6739	12.8675	12.6345	12.5423	11.4911	10.9104	12.2907	10.7599	11.5469	12.4875	12.5856	12.106	12.1697	11.7399	11.907	12.3247	11.8268	10.5372	11.1179	11.7544	11.7587	10.0291	11.0296	9.1884	11.7703
BMS1P3	3.43039	3.37309	3.53588	2.88987	2.56256	4.01021	3.12045	2.87034	3.03896	3.4404	3.36966	3.62886	4.23072	3.98411	4.64499	4.7318	4.49523	5.63595	5.14036	5.38928	6.08377	6.14221	6.35589	7.21188	7.3259	7.80726	7.0227	7.54315	4.92608	4.9353	4.9479	6.33873	5.71941	6.10362	6.22168	5.93357	5.3608	4.34036	5.58842	5.05907	6.22617	1.93911	4.14604	2.63555	3.05415	4.96339	0.970098	5.57413	4.02639
BNIPL	6.19531	6.30082	6.75466	5.90633	6.60017	6.3488	6.78626	6.42232	7.26243	5.80436	6.43075	6.76644	7.84838	7.39013	8.04539	7.84979	8.44115	8.36489	9.00304	8.56886	8.68611	9.01091	9.75362	9.85259	9.37595	9.53619	9.65362	9.04157	7.97992	6.77812	7.70457	7.22944	6.8899	7.86456	8.1685	8.04907	8.10156	8.37516	8.44442	8.94099	9.30139	6.33549	6.6922	6.0465	5.40023	6.59128	6.8033	7.21668	7.55016
BPGM	9.06459	9.08143	9.32666	8.93065	8.92471	8.63029	8.90205	8.86973	8.90212	9.02329	9.35489	9.37914	9.82463	9.57202	8.91277	9.02243	10.5459	10.6921	10.3871	10.5082	10.3934	10.4553	11.3635	10.904	10.5404	10.7068	10.8423	10.7858	9.20499	8.98987	9.09322	9.66683	9.21911	10.1973	10.3817	9.84353	8.60482	8.85243	8.58115	9.3546	8.90773	7.72595	8.39781	8.05896	9.80347	7.3338	8.67054	8.49063	8.13661
C10orf10	6.44521	6.53169	6.17811	5.78852	6.00252	6.16239	6.29539	4.98501	5.81126	5.49154	8.03315	8.24704	8.13099	8.19386	5.93669	6.50807	7.28866	7.2804	8.20175	8.20835	8.41192	8.57518	8.49836	8.69521	9.51018	9.65287	9.46226	9.5931	8.21738	7.97206	8.3511	8.1647	8.09437	8.79926	8.4419	8.06165	6.91765	6.75632	7.27817	8.29973	9.07146	7.55027	6.71035	7.45165	6.42537	7.43587	6.91452	5.66979	5.99698
C19orf33	9.70092	9.34936	9.43147	9.37347	9.14389	9.25095	9.26642	9.22981	9.40219	9.2449	10.5899	10.5849	10.7472	10.7286	10.2767	10.0874	10.7158	10.8804	11.0754	11.3442	11.1954	11.0932	12.7122	11.1855	11.8891	11.9769	12.0342	12.05	10.5079	10.08	10.4411	11.1304	11.076	10.917	11.4017	10.6923	10.2964	11.0852	10.7679	10.6812	11.1028	9.302	6.84274	9.03501	5.78366	10.7676	3.45716	10.4234	11.8968
C19orf66	9.17307	9.03765	9.03287	9.09226	9.03926	7.70972	8.1632	8.10239	8.30662	8.17139	10.5635	10.4148	10.7301	10.5739	9.89772	9.69535	10.5712	10.582	10.4526	10.4333	10.7232	10.7213	10.7566	10.4811	10.8165	10.6848	10.7232	10.6817	10.7882	9.86392	10.3646	10.3405	10.4572	11.1557	10.9071	10.7708	10.4532	10.5257	10.294	10.1096	10.5779	9.20595	9.6248	9.53256	9.08432	9.53431	9.4244	9.79109	10.8637
C1orf228	4.45021	4.87725	4.67132	4.17274	4.06428	2.98732	3.54362	3.74429	4.26036	3.24728	5.6021	5.97386	6.89248	6.40971	6.2395	4.3982	6.00902	6.97855	6.49007	6.38523	6.91611	6.59562	5.9808	7.16106	6.79322	6.95553	6.62678	6.17792	5.41398	5.20013	5.7861	5.22773	5.17194	6.0865	6.80511	6.53933	6.97826	5.10417	5.34589	4.88913	6.22732	3.88839	6.07702	6.53201	6.03441	3.85925	6.12204	6.12358	5.18576
C1QTNF3	6.24455	6.11631	5.96763	6.76135	6.03546	6.27186	5.95206	6.07408	6.24163	6.13193	8.41758	8.61283	9.57405	9.34418	7.53861	7.8059	9.81522	9.80445	9.39196	9.25613	9.36708	9.46462	9.03072	10.0589	9.52568	9.51555	8.98113	9.25621	9.09115	8.74357	8.58865	8.52337	8.731	8.81095	8.97857	8.48066	8.71197	8.97306	8.89545	9.17809	8.75828	7.96232	8.69147	8.26815	7.99505	6.43822	7.79478	7.37287	7.8606
C22orf23	7.64171	7.03286	7.35056	7.3465	7.4291	7.55205	7.12288	7.43608	7.63628	7.6743	8.16858	7.8373	8.24457	8.32358	7.75598	7.95193	8.65215	8.642	8.33324	8.74071	8.8648	8.57308	8.51067	8.77646	9.2498	8.87752	9.23026	9.03124	8.12039	8.04674	8.24561	8.40294	8.2212	8.45946	8.64473	7.8886	7.87046	8.73348	7.93508	8.37089	8.32391	8.03616	7.21529	7.82499	7.60748	7.44988	7.31628	8.31637	8.76378
C3orf52	8.02341	7.92726	7.95489	7.68778	7.65327	8.51781	8.35223	8.52401	8.5104	8.53622	9.14187	9.23954	9.50978	9.38734	9.34501	9.16822	10.4001	10.3748	9.45838	9.54525	9.78372	9.82072	10.219	10.5688	10.7171	10.8185	10.9845	11.1081	8.50585	9.06618	8.92964	9.43284	9.21947	9.29414	9.66374	8.77828	9.908	8.89659	9.89434	9.67934	9.62203	8.07651	7.36429	8.451	7.48825	7.667	7.47569	10.4053	8.93299
C5orf42	10.1643	10.1173	10.5658	9.54939	9.48579	10.4509	9.94298	10.1288	10.4149	10.2551	10.8709	11.0225	11.3069	11.1111	11.0597	11.2209	11.4216	11.0193	11.6386	11.4016	11.5602	11.2539	11.6224	11.7793	11.7166	11.706	11.439	11.5687	10.9284	10.8748	11.1235	10.4459	10.6842	10.932	11.308	10.9306	11.9352	11.3456	11.4362	11.2761	11.2957	10.3401	10.9382	10.4389	9.99535	10.4309	10.2905	10.9248	10.3079
C9orf3	10.1612	10.2854	10.1791	10.0106	9.95118	10.3399	10.2568	10.4958	10.5567	10.6042	10.7068	10.6531	10.9755	10.9143	11.1357	11.2695	11.0004	10.9249	11.2861	11.3297	11.257	11.292	11.696	11.0567	11.79	11.7629	11.6881	11.9874	10.365	10.2651	11.0064	11.0103	10.7311	11.3087	11.36	10.6992	12.0057	11.4725	11.5255	10.1361	10.763	9.07917	9.13171	10.1685	10.3096	10.5285	10.7055	12.2355	12.4969
CAB39L	7.93591	7.96635	7.34585	7.55102	7.40561	7.75686	7.58859	7.87309	7.76269	7.81714	8.43709	8.0048	8.73783	8.54366	8.41198	8.33274	8.82669	8.77219	9.29659	9.67359	9.31172	9.20424	10.199	9.79482	9.51694	9.62887	10.1024	9.82704	8.80673	8.5419	9.08583	8.93723	8.97207	9.08613	9.18948	9.5986	9.02838	9.82343	9.78585	10.2229	10.1226	7.74905	8.98225	8.9411	10.0188	7.6258	8.91111	8.65067	8.78245
CACFD1	10.1742	9.86331	9.75764	9.86229	10.0115	9.651	9.85467	9.68457	9.79852	10.157	11.4156	11.4727	11.7214	11.8658	11.013	11.0201	12.0006	12.047	11.994	11.7818	11.7975	11.8558	12.5458	11.7346	12.1592	11.8981	12.0043	11.7317	11.299	11.3015	11.4984	11.352	11.217	11.5862	11.7404	11.3448	11.2041	11.5795	11.2189	11.3298	11.5379	10.3371	10.984	10.9149	10.3713	11.4992	11.0577	10.6086	11.8587
CACNB3	10.9974	11.0064	11.0151	11.0766	11.122	11.214	11.1967	10.9209	10.9795	10.9994	12.1077	12.128	12.3931	12.2958	11.903	11.7074	12.5523	12.5284	12.1853	12.163	12.367	12.2778	12.1239	12.2849	12.3093	12.3541	12.2011	12.1043	11.6481	11.8977	12.0687	11.9937	11.929	12.1547	12.2911	11.8383	11.6549	11.843	11.6751	11.8604	11.9822	11.0444	11.8931	12.2838	11.6494	11.6361	11.8746	11.5054	11.7822
CACNG4	11.827	11.8588	11.846	12.2227	12.2621	11.503	11.155	10.7597	10.6278	10.8584	14.2428	14.3626	14.5356	14.4999	13.8309	13.8265	14.3814	14.4008	14.691	14.6531	14.6274	14.657	14.708	14.4054	14.591	14.5934	14.2467	14.2811	13.454	13.3112	14.1602	13.9598	14.0481	14.3706	14.5343	13.9224	14.1919	14.1859	14.7499	13.9192	13.8578	11.85	11.7556	12.2007	10.5128	14.4083	12.5172	13.7116	14.2081
CADM1	10.9997	11.1836	11.1809	10.984	10.6792	10.0153	10.2337	9.77345	9.65542	10.0906	12.5326	12.5673	12.9617	12.7108	11.684	11.6644	13.0219	13.0323	13.3818	13.3063	13.0266	13.1476	13.1545	13.4258	12.8539	13.1541	12.7948	12.9042	11.5119	11.7865	12.3607	12.3021	12.4777	12.5105	12.9035	11.9902	12.1085	11.143	11.2025	11.8591	11.5243	10.6355	9.85771	10.2973	9.70424	10.8999	10.2181	11.1194	10.0535
CADM4	9.0117	8.09406	8.37209	8.46854	8.89718	7.96263	8.08871	8.08219	8.26311	7.42558	10.8639	10.4985	10.9534	11.1491	9.29548	9.44884	11.0889	10.9498	10.8193	10.8077	11.1656	10.8043	10.7547	10.47	10.2152	10.6715	10.242	10.0004	10.3422	10.8043	10.7427	11.1239	10.8417	10.9513	10.8837	10.4163	8.77475	9.80171	9.7793	9.63677	9.99773	8.44317	9.71857	9.97423	9.65229	9.52582	10.6487	8.32574	9.56155
CALCOCO1	10.0772	9.92596	10.096	10.1288	10.1463	9.53196	9.43777	9.78521	9.69187	9.86055	11.0197	11.2424	11.3801	11.4471	11.0208	11.0128	11.8252	11.8394	11.8065	11.7636	11.8867	11.705	12.2465	12.374	12.3976	12.2785	12.4165	12.2235	11.0408	10.5361	11.1149	10.2744	10.6182	11.4663	11.7279	11.1696	11.7072	11.2725	11.2793	10.8822	11.5189	9.9898	10.6811	11.3311	10.7871	9.7164	10.5131	10.3292	11.2731
CALD1	10.3662	10.4889	10.4937	9.78822	10.128	9.72298	10.1806	10.2846	10.0296	10.283	11.7096	11.399	11.8326	11.9919	9.93374	9.78297	12.1892	12.0057	12.5189	12.7191	12.7576	12.6752	12.5706	12.6301	12.1125	12.0586	11.4409	11.8078	10.95	10.9133	11.5272	11.6547	11.7642	12.2516	12.7364	11.7316	10.5597	9.41294	9.37226	10.5096	9.85273	10.9997	9.85808	10.3782	10.3521	10.0662	8.88374	10.6235	8.66309
CAMK2D	8.7986	9.06671	9.04828	8.51241	8.42743	8.47709	8.44243	8.70284	8.70035	8.90475	9.53567	9.53741	9.73756	9.91303	9.61704	9.74083	10.2092	10.1062	10.6407	10.5444	10.7337	10.7627	11.1441	10.8095	11.1335	11.0587	11.0532	11.1167	10.37	10.2825	10.6402	10.5008	10.4785	10.5885	10.7352	10.4193	10.0463	10.7453	10.6507	10.9963	10.6712	11.433	10.1311	10.9132	10.194	10.8663	8.96335	10.5426	10.8852
CAMK2N1	9.55854	9.45779	9.3577	9.86136	9.84417	8.1	8.64381	8.11019	8.83599	8.60735	10.4718	10.4035	10.2268	10.3805	9.94067	10.0432	11.1975	11.0579	10.7167	10.6921	10.6294	10.7952	11.4364	11.0142	10.8862	10.8175	10.9245	10.8045	9.94118	10.5728	10.2068	11.0132	10.7339	10.7584	10.7137	10.8958	10.3744	9.08103	9.94321	10.7869	10.0892	6.10834	9.63941	8.91682	6.4459	9.4823	7.125	8.73813	8.16393
CAPN14	1.47282	3.19623	1.95926	2.47767	1.15256	2.412	2.28264	1.3671	1.01691	3.06765	4.98293	5.20492	5.49081	5.45204	3.82564	3.504	5.45089	5.54097	5.37917	5.65417	5.88337	5.97481	4.7871	5.67238	5.25434	5.57511	5.32519	5.50253	4.21674	5.42739	5.14484	4.36764	4.53506	4.63045	5.77789	4.49669	3.13859	3.89535	2.67459	5.85388	4.70363	4.3091	4.69358	2.8698	2.36466	5.10745	2.75788	1.50813	2.34447
CAPN2	11.1239	10.8671	11.0009	10.5667	10.4124	10.3013	10.4726	10.1536	10.1774	10.151	12.506	12.3909	12.7332	12.6235	11.7885	11.649	13.1102	13.1628	12.4783	12.5867	13.034	13.0736	13.37	13.2756	13.5142	13.6209	13.4099	13.4039	12.1763	12.6399	12.9858	13.3402	13.1953	13.0574	13.1659	12.3464	11.7512	11.4675	11.7129	12.1323	12.2186	10.4719	9.2343	10.5589	8.20612	10.9707	8.94607	10.9981	11.4284
CAPN5	6.40277	5.95721	6.39784	4.04883	5.63458	4.96159	4.73439	4.19921	5.18284	5.10948	7.59499	8.28111	9.02804	9.29586	8.30501	8.995	10.1021	10.1881	10.4995	10.3956	10.3253	10.4867	11.2111	10.9789	11.3341	11.0881	10.778	10.5788	8.63	8.70968	9.31427	9.09872	9.65087	10.08	10.3916	8.85333	9.54109	9.44041	9.72181	9.7254	9.66565	7.99899	6.97021	8.16799	5.92483	9.15431	7.06181	8.84041	8.78929
CAPN9	6.47464	6.92573	6.76248	6.54925	6.66847	5.94349	6.55283	6.66921	6.41231	6.68734	7.37664	7.80584	7.43554	7.31531	7.85159	7.70955	7.55083	7.92224	8.31734	7.97555	7.85263	8.14818	8.50776	8.51786	9.01315	8.79542	9.12125	8.71042	7.37231	7.53425	7.79452	7.44112	7.73374	7.97622	8.2088	8.11013	8.40342	7.96753	7.61482	8.04775	8.27186	7.29215	7.93465	8.25494	7.42058	7.17373	7.37329	7.80856	8.37696
CARD6	2.65962	2.71314	2.94389	3.72557	3.30371	4.24038	2.9111	3.87583	2.63063	3.02077	3.9873	4.91128	4.66058	4.78429	4.78026	4.03709	4.44556	4.61408	5.09643	5.56443	5.31799	5.50729	5.18728	5.88762	4.78552	5.68855	5.15496	6.1847	5.16976	5.27161	4.85514	4.33461	5.28051	4.92499	5.16762	4.53641	4.6109	3.09311	4.80885	3.80501	4.99774	3.58911	3.6792	4.12791	4.71166	2.76959	2.61255	4.73452	1.7451
CARNS1	5.78197	6.65473	6.79806	5.88238	6.61811	6.56723	7.11038	6.69608	5.91532	5.61189	6.5647	6.71369	7.74852	8.29998	7.80158	7.10532	7.84656	8.17652	8.07654	7.79005	8.31056	7.79013	8.00854	8.41208	8.95137	8.33487	8.82715	9.0685	7.73972	7.11426	6.55827	7.14371	7.34858	7.28394	7.56974	7.23995	7.77164	8.28194	7.77319	7.65071	8.54372	4.88629	6.93375	7.06676	6.65008	7.52448	8.41072	7.58985	8.70593
CAST	12.6214	12.686	12.6576	12.2422	12.1112	11.9188	11.7086	11.8298	11.698	11.759	13.6101	13.3864	13.792	13.867	12.4076	12.4839	13.6511	13.731	14.4911	14.5842	14.7031	14.7603	14.2196	14.059	14.279	14.1946	14.2536	14.1717	13.4381	13.6466	14.304	14.2905	14.5046	14.608	14.7707	13.9401	12.9752	12.6702	12.7236	13.4049	12.9922	12.7683	11.9753	13.665	11.1593	13.544	11.5593	12.9766	12.8606
CATSPERG	6.91632	7.19601	6.87986	7.14635	7.12657	7.20197	6.68267	7.14471	6.39583	6.25972	8.72636	8.71754	9.32593	9.03686	8.04467	8.36807	9.34227	9.45147	8.83197	8.67682	8.94113	8.66371	8.69338	9.01499	8.5154	8.38481	8.1912	8.16604	8.10954	7.84051	7.84079	6.68733	7.29424	8.19088	8.37918	7.97489	7.8699	8.13194	7.96702	8.31527	8.35347	6.21067	7.63754	7.50848	7.00811	7.19743	7.81193	7.48973	8.1963
CAV1	8.3645	8.4758	8.55572	8.23547	8.14043	7.86068	7.08816	7.3944	6.52399	7.05997	7.24533	7.95112	9.00601	9.10776	8.94592	9.08897	11.2898	10.8881	12.8075	12.782	13.0044	13.0301	13.6415	13.3972	13.6832	13.7701	13.0441	13.2303	11.1148	10.7778	11.1926	11.745	11.5167	12.1631	12.5387	11.5048	12.6427	11.9646	11.1424	10.8012	11.0526	9.13503	9.29698	9.00407	8.17978	10.0043	11.2044	11.5319	10.8119
CAV2	7.67017	7.28566	7.75855	6.72743	6.63027	6.76708	6.37083	5.48306	5.6574	6.40044	8.92879	8.58167	9.59157	9.59353	8.15088	8.40912	10.4738	10.1772	11.3024	11.2693	11.6122	11.5827	11.9298	11.932	12.1139	12.2572	11.8859	11.7946	10.0693	9.94191	10.2528	11.1667	10.6141	10.9483	11.3774	10.3648	10.3851	10.7018	9.21546	9.86414	10.1893	8.3605	7.55012	8.58997	8.6744	9.48925	9.38105	9.96415	9.84094
CBLN3	5.88314	5.10008	5.03108	5.67819	5.8593	4.98343	4.20631	4.13254	5.14481	5.90962	7.29986	6.75717	7.74393	7.57302	6.38172	6.74558	6.69922	6.65944	7.52869	7.53754	7.90478	8.16832	7.04218	7.88402	7.90999	8.11698	8.24232	7.98278	6.70536	6.34336	7.56916	7.43636	7.47634	7.1848	7.34991	7.063	7.4874	6.59011	7.29502	6.26115	6.9757	6.50799	5.94216	5.82431	5.19925	6.63866	5.37897	7.51556	7.41591
CCDC120	10.3794	10.3827	10.2112	10.2352	10.3905	10.0205	10.1642	9.77299	9.77751	9.83088	11.5854	11.4767	11.7709	11.6729	10.9056	10.7279	11.7517	11.81	11.6332	11.4347	11.6116	11.5243	11.1807	11.5735	11.6194	11.4452	11.4206	11.2615	10.9621	11.0515	11.4772	11.3308	11.4741	11.6708	11.5944	11.0692	10.9359	10.916	11.076	11.1197	11.1854	10.8714	10.3522	10.6031	10.6427	11.2339	10.8609	10.4984	11.0289
CCDC180	7.14478	7.41123	6.77654	6.44566	6.4338	6.73747	6.4979	6.74391	6.48014	6.16914	7.26402	7.93852	8.11335	7.86684	7.65039	7.85636	8.18165	8.24634	8.77066	8.25258	8.83341	8.84702	7.90733	8.87711	8.81761	8.89416	8.9225	8.82115	7.72094	7.77793	7.60237	7.11554	7.76514	8.36149	7.92636	7.82401	8.84149	8.88175	8.64276	8.5107	8.60392	5.0955	7.72825	7.96937	7.90139	7.49679	8.20976	8.07656	8.17732
CCDC184	3.42874	4.7375	2.27859	2.69734	1.78555	3.26951	3.49837	2.30692	3.03084	3.73415	5.32225	4.3294	5.102	5.33919	4.51982	4.77414	6.63564	7.03152	6.63479	6.64229	7.19701	7.37923	8.75665	8.43336	9.05693	9.27162	8.97202	8.98637	6.39749	7.33672	6.68626	7.85589	7.32153	7.18636	7.42281	7.24946	5.6823	4.68194	4.49305	6.62103	6.89355	2.75929	5.26154	6.21937	3.95798	4.95613	5.07332	4.20935	3.19499
CCDC191	8.24399	8.28373	8.34058	7.90541	7.4915	7.56963	7.78131	7.69528	8.1127	7.88414	9.27425	9.44196	9.52535	9.7417	8.77052	8.87054	9.97958	10.0043	10.1102	9.97786	9.79509	9.69431	9.51413	10.5747	9.86007	10.1027	10.1578	10.1505	9.08089	9.2394	9.53655	8.51143	9.27502	9.35154	9.68559	9.27467	9.98503	9.75403	8.95333	9.9193	9.77707	7.32989	8.57868	8.78915	8.37814	7.75921	8.09918	8.83289	8.60678
CCDC68	7.23422	7.28788	7.47525	6.02959	6.16186	6.89192	6.27068	6.76841	6.29239	6.56536	10.7249	10.658	11.4504	11.3864	10.2379	10.3854	12.2123	12.1411	11.5903	11.5676	11.7867	11.6993	11.5063	12.0374	10.9781	10.7788	10.6472	10.9888	9.96631	10.645	11.4259	11.2683	11.8943	11.6432	11.7918	10.9058	10.4064	9.98664	10.8184	10.8862	10.4609	6.93424	8.08252	10.2577	6.58363	11.1201	7.43809	8.35542	8.79371
CCDC85A	7.69327	7.63878	7.47713	7.07082	7.2771	6.87901	6.44859	6.90997	6.66219	6.75554	9.07931	9.16151	9.30889	9.25491	9.63475	9.55699	10.3216	10.1696	9.8872	9.97829	9.93821	10.1031	10.3966	10.2235	10.52	10.5071	10.3896	10.4896	8.92623	8.55781	8.94339	9.47539	9.1671	9.66398	10.0146	9.49334	10.6805	10.4373	10.2669	9.64155	9.79841	6.50453	7.78608	6.84031	7.90464	8.11289	8.23317	9.74469	10.3713
CCDC89	4.7417	4.38141	4.70263	3.87929	4.07975	3.80379	4.14892	2.30697	2.83762	3.06776	6.08481	5.89329	6.90921	5.87116	5.88619	5.66968	7.41889	7.216	6.60347	6.39355	6.43529	6.67849	5.698	7.08921	6.2512	6.64447	6.2225	6.3678	5.54718	6.53061	6.23407	6.5786	6.56832	6.21739	6.99549	5.76608	6.32195	6.19904	5.52955	6.81517	6.14784	3.2715	3.83634	4.06636	0	5.24701	3.11886	6.2048	5.67153
CCNG2	11.5082	11.5764	11.652	11.3887	11.2659	10.8315	11.0173	11.3528	11.2327	11.4104	12.391	12.5019	12.6072	12.5798	12.3377	12.4244	13.0865	13.0682	12.781	12.8401	12.7359	12.7449	13.2633	13.1656	13.0149	12.9896	12.751	12.8488	12.7628	11.8897	12.5732	11.5174	11.7839	12.4592	12.6368	12.4542	12.9525	12.4744	12.7851	12.8191	12.3718	12.196	12.2556	12.6253	12.2989	11.0748	11.6742	11.9844	12.4342
CD24	14.0849	14.159	14.1275	13.8725	13.7441	12.6595	12.5327	12.3366	12.5527	12.475	16.5313	16.606	16.6082	16.5236	15.7131	15.8142	16.9496	16.923	16.7281	16.8407	16.8432	16.755	16.9238	16.8776	17.0514	16.9194	16.7214	16.6822	15.8448	15.984	16.1285	15.5669	15.8534	16.3059	16.6226	16.0502	15.4375	15.6183	15.9311	16.2968	15.6441	16.9035	15.5415	15.2041	14.8179	15.7233	14.9788	14.4631	15.5188
CD36	4.02305	3.75751	4.25467	3.93411	3.78981	2.08485	3.68213	3.05488	2.67097	2.535	3.85956	3.75823	3.21475	5.5591	4.04366	4.36831	5.22261	4.93989	6.29036	6.53808	7.19042	7.9017	8.66795	7.70932	9.73363	10.0339	10.526	10.8583	7.53347	7.12002	6.84492	7.1262	5.90099	7.24117	7.57727	6.33081	6.18622	7.31233	6.78843	8.39065	9.84443	6.95453	5.58048	5.61072	4.14772	2.42624	6.0067	3.14783	4.09403
CDC42BPG	11.8919	11.5988	11.62	11.9997	12.2305	11.9536	11.8927	11.687	11.8072	11.7979	12.5429	12.7269	12.9753	12.862	12.1321	12.2951	13.0447	12.9124	12.9664	12.7534	13.3057	13.1553	13.0385	12.7179	13.2	13.0817	13.0506	12.9473	12.605	12.5343	12.8678	12.8317	13.0474	13.1114	13.3248	12.2045	12.1563	12.3369	12.1498	12.2608	12.5841	11.6346	12.0363	11.9756	11.4796	13.1369	12.1059	11.8604	12.1475
CDC42EP3	8.40917	8.86112	8.37108	8.45681	8.59163	8.35693	8.70376	8.09914	8.52978	8.76282	8.95955	8.74152	9.27965	8.80298	8.20428	8.46757	10.1292	10.253	11.0976	10.8567	11.6327	11.5954	11.6528	11.6829	12.0114	12.2645	11.9588	11.9267	10.1251	10.369	11.0384	11.1174	11.2317	11.4743	11.8189	10.8563	8.53398	8.19398	7.66508	9.51975	10.0088	7.91649	8.74605	8.24018	6.19721	10.9358	4.72082	6.50445	6.64784
CDH3	11.7078	11.6703	11.7412	11.3957	11.3209	11.3504	11.4058	11.0583	11.0478	10.9844	12.8995	12.8646	12.8822	12.8748	12.0427	12.0293	12.7791	12.6889	12.9317	12.8929	12.9951	13.091	12.8012	12.6804	13.158	13.1051	12.9092	12.941	12.4674	12.8599	13.0461	12.6017	12.8269	12.6036	12.8691	12.9108	12.416	12.8264	12.4396	12.8677	12.62	13.0263	12.9288	12.6244	11.9817	13.6072	12.1454	12.183	12.8506
CDK14	6.27111	6.81527	7.5417	6.7629	6.53673	5.892	7.08482	6.29998	6.62309	5.71677	8.51781	8.49747	8.54605	8.42171	7.51218	7.38106	9.25362	9.15176	9.17094	9.3574	9.23092	9.03436	9.81011	9.14405	9.5495	9.88683	9.09586	9.31858	7.99722	8.37083	8.62075	9.62018	9.27736	9.51389	9.58095	8.6032	7.70462	6.86901	8.12159	8.22294	7.19656	4.23955	6.3787	8.12802	8.65457	6.86258	7.39099	7.35718	5.85295
CDKL5	7.83802	8.67223	8.4115	8.17243	7.50767	8.44902	7.9568	8.29452	7.8391	7.47338	8.79779	9.04134	9.1887	9.1821	8.52065	9.04494	9.636	9.55648	10.2549	10.0451	10.2894	10.5822	9.73907	10.3277	10.4	10.2123	10.5066	10.5967	8.92469	9.53505	9.63491	9.63373	9.72886	10.0858	10.1761	9.72724	9.41927	9.25618	9.17574	9.89538	9.81175	8.69847	8.57518	9.26536	9.71454	8.06585	9.63016	8.60131	9.19323
CDRT1	4.36491	5.2178	4.2098	2.38278	4.37136	2.92379	3.76816	3.77969	1.65547	4.4818	6.23027	6.38743	6.47634	6.00184	5.20008	3.71355	6.66459	6.53525	6.53951	6.82416	7.23889	7.12507	6.69431	7.13417	7.15401	7.37105	6.62928	6.59374	4.28131	7.44828	6.87015	7.5387	7.697	7.08301	6.44447	5.7828	4.60628	5.48904	4.43965	6.42381	6.2108	5.23641	4.88534	5.87708	4.26283	6.56961	5.32925	4.97531	5.04493
CDSN	5.41725	5.26079	5.50124	5.87269	5.32741	5.1958	3.79464	5.1911	5.86696	6.17738	6.81275	6.35514	6.64826	6.67903	7.39972	7.26187	9.2183	8.88759	6.90294	7.12292	7.28716	7.36962	10.2205	9.99054	10.6812	10.8515	10.032	10.3267	5.31145	5.65623	6.05317	6.22569	6.29695	6.35696	6.5874	5.34977	7.59099	5.02703	6.44435	7.4413	7.74745	0	0	1.03589	0	1.72691	0	6.03305	0
CEACAM5	3.80849	2.37789	2.59302	0	2.12651	2.82022	1.72988	2.39549	2.22778	1.68419	6.29768	6.95471	9.01338	8.98096	5.33806	4.29894	7.59398	7.53378	10.1263	10.2669	10.972	11.0347	9.04913	9.78468	10.5943	9.17999	11.0795	9.56265	11.002	10.1024	11.0759	10.3887	10.7046	10.9285	10.7507	10.4612	7.71324	6.20791	9.93757	10.5915	10.2337	4.38321	7.89656	7.84451	5.94761	5.90103	3.97211	4.14208	2.54812
CEACAM6	5.03152	5.33234	4.54478	5.25895	2.82153	0	3.15734	4.08769	0.885043	3.42006	8.89801	9.44943	11.1076	11.1974	7.63127	7.27886	10.3332	10.391	12.0254	12.2697	12.3523	12.5109	11.3286	11.7579	11.156	10.6999	11.9443	10.9334	11.6863	11.7442	12.6909	11.9798	11.7864	12.6439	12.5359	11.6341	8.98637	7.64959	10.8515	11.8903	11.7534	6.31805	10.2076	9.78386	7.47436	9.52789	5.80252	5.80318	4.76195
CEBPD	8.80068	8.84828	8.72057	9.23087	9.27678	8.68867	8.65347	8.70163	8.85886	8.73342	9.66038	9.69823	9.90836	9.95236	9.59051	9.41737	10.503	10.4374	10.6656	10.7942	10.8437	10.944	12.2148	11.275	12.1447	11.9889	11.8232	11.9322	10.2952	9.80806	9.78856	9.83977	9.64816	10.5705	10.9842	10.6813	8.77676	9.54089	10.3183	10.0252	10.5276	9.57396	9.6806	9.08408	8.50189	9.60935	8.90814	8.25625	9.778
CHPF2	11.069	10.9204	10.9856	11.3943	11.3393	11.2357	11.0466	10.8586	10.8379	11.0179	12.5141	12.4509	12.488	12.5681	11.5947	11.5764	12.4667	12.6149	12.4828	12.497	12.4646	12.3499	12.1866	12.2311	12.3437	12.4549	12.4091	12.228	12.4904	12.2641	12.3844	12.4998	12.5169	12.532	12.5268	12.4556	11.669	12.0607	11.6832	11.9405	12.088	11.6304	11.88	11.7856	11.9158	12.0681	11.9836	11.1868	11.7834
CHRD	7.79575	7.52634	7.43294	7.67522	7.70508	6.75112	6.35318	5.70519	6.01436	5.68899	10.5877	10.7179	11.0143	10.8827	10.4237	10.256	11.8179	11.7503	9.40289	9.39483	10.1065	9.97464	10.3513	10.385	10.0669	10.1843	10.3697	9.3368	8.58248	9.40332	9.82627	9.58275	9.74803	9.93008	10.3486	9.56129	9.85025	8.03543	10.3364	9.48645	10.3332	6.32162	7.27589	7.55199	6.1137	8.86217	6.99835	6.73406	6.71303
CHST11	8.74071	8.842	8.64608	8.80067	8.9856	8.00509	8.67289	8.09568	7.64948	8.20574	10.742	10.6609	10.3909	10.5586	9.48427	9.22459	9.96047	10.178	10.5481	10.5595	10.2892	10.3705	10.7472	10.2954	10.5332	10.7862	10.8359	10.7312	9.56074	10.2105	10.15	9.88465	10.2083	10.0221	10.1403	10.4575	9.39575	8.90318	9.64116	9.61145	9.3857	11.1161	9.80194	10.0079	8.6771	10.3229	9.55836	9.64463	9.44385
CITED2	12.2856	12.2927	12.1402	12.4331	12.6201	12.4339	12.3219	12.6502	12.2245	12.5853	12.8731	12.9027	13.1887	13.0385	13.3916	13.3066	14.4134	14.4101	14.3043	14.2105	14.1725	14.234	14.9043	14.5859	14.9354	15.0082	14.8849	15.1244	13.5777	13.0912	13.4324	13.215	12.7474	13.4456	13.97	13.7792	13.9496	13.0648	13.9711	13.5725	13.5971	13.5451	13.4605	12.4457	12.9496	13.9533	12.108	14.1325	14.0815
CLCF1	7.92924	7.7794	7.75191	7.07199	7.04913	5.58813	6.70955	6.08679	6.00196	6.05671	10.3711	10.2249	10.851	10.8299	8.91453	8.77218	11.3539	11.4996	10.5813	10.6511	10.5257	10.468	10.2564	10.2507	9.88889	9.8497	10.6645	10.6804	9.30363	10.8617	10.5249	11.638	11.2884	10.5265	10.9903	9.88987	8.9034	9.35393	8.55499	10.0271	9.67535	6.33409	7.58645	8.99072	6.62873	9.55672	7.97327	8.088	9.15856
CLDN1	9.87451	9.25911	9.56874	9.49261	9.12659	8.86998	8.51907	8.69176	8.98122	8.46656	12.3134	12.3415	11.9584	11.9328	11.3065	11.3682	13.4503	13.5045	11.6194	11.7391	11.3676	11.5622	12.1052	12.4192	11.7361	11.8045	12.151	12.2281	9.87261	12.3228	10.9533	12.9788	12.0419	10.6802	11.329	10.4685	11.2998	9.86716	9.63611	12.2665	10.8326	9.93731	9.741	10.9817	10.9151	10.9464	11.0557	9.51815	9.19197
CLDN23	5.22542	6.52427	6.71435	6.53047	5.84043	4.9658	6.31346	6.02147	6.49462	6.04945	7.9763	7.25535	8.48337	8.19068	8.08114	7.57922	8.62517	8.33601	8.75829	8.68842	9.01538	8.42973	8.60841	8.13063	7.66189	8.55544	8.28711	8.07248	7.86623	7.82995	8.07272	8.50377	7.97509	8.60567	8.84766	7.89797	7.49074	8.32603	7.34302	6.44071	7.82228	6.75052	6.22707	6.88974	2.85461	8.36797	6.11298	7.69514	8.50786
CLDN4	13.0551	12.8937	12.8009	12.9449	13.0562	12.3042	12.4411	12.3249	12.4563	12.378	14.6426	14.6174	14.6221	14.5502	14.0531	13.9707	14.6681	14.7426	14.6797	14.8455	14.6395	14.607	14.7735	14.4285	14.908	14.8803	15.2927	15.3092	14.0001	14.0201	14.4243	14.363	14.2798	14.4216	14.8085	14.5909	13.7591	13.9687	13.837	14.5407	14.2905	13.6769	13.5522	13.4588	12.5689	14.1827	13.351	13.6538	14.5525
CLDN9	7.95913	7.71466	7.78528	7.74246	8.13666	6.67999	6.46707	6.15511	6.30402	6.22621	12.3613	12.236	12.706	12.8262	11.1104	10.9605	12.7732	12.8979	12.4365	12.4448	12.3643	12.3218	13.1894	12.3631	12.7033	12.7594	12.4937	12.4408	10.9669	10.6696	12.2359	11.6207	11.8423	12.0696	12.4267	11.9471	10.7742	10.6641	10.6697	11.7808	10.9008	10.7963	8.48281	10.2061	8.77073	12.068	8.69662	10.0709	11.2006
CLEC2D	7.49409	7.24373	8.30938	7.72568	7.5567	6.39263	6.31625	6.82233	5.78738	6.6647	8.73081	9.20353	9.6992	9.8101	7.93711	8.78092	10.4854	9.9471	10.4843	10.069	10.7089	10.4124	9.4535	11.2451	10.5781	9.78308	10.3909	10.4809	8.72028	9.164	9.16932	8.35398	9.53816	9.60129	10.3971	8.51999	9.49555	9.02246	9.55895	9.41847	9.30816	7.77197	8.40638	8.91785	9.02541	8.97825	9.3257	8.53344	8.93958
CLIC5	6.13961	6.20128	5.81074	5.75224	5.68892	4.57337	3.22632	3.71847	3.91544	3.7459	9.50999	8.69955	8.37893	8.83737	8.04766	7.94478	9.32773	9.67467	7.80965	8.04488	8.64651	8.47458	8.20707	9.06125	8.7325	9.13527	9.35091	9.51892	8.62668	9.44372	9.77176	9.11844	8.90458	9.50988	9.55634	8.36134	7.54552	5.64787	5.2914	8.45803	7.95457	2.51163	5.79868	5.39721	3.09456	6.62182	2.43668	4.08745	4.78726
CLMN	9.70001	9.5356	9.68287	9.36967	9.49639	9.0389	9.47908	9.64491	9.53982	9.27595	11.532	11.6137	11.5441	11.4751	10.0325	10.0064	11.085	11.1586	11.6516	11.5811	11.8402	12.0457	11.003	11.3901	11.5498	11.7185	11.3227	11.3631	11.3103	11.4502	11.5295	11.0032	11.5506	11.6219	11.621	11.6786	10.0844	10.4589	10.8101	11.6989	10.5254	10.3532	11.4272	11.5616	11.7314	11.2251	11.1255	9.73265	9.96227
CLSTN3	9.80294	10.0913	9.96772	9.83362	10.0624	9.46921	9.29823	9.54297	9.46764	9.46867	11.0998	11.1881	11.6897	11.7088	10.5376	10.3858	11.3872	11.3403	11.8696	12.0945	11.8951	11.9323	11.7276	11.481	11.1045	11.1576	11.0904	11.3363	11.0976	10.8658	11.565	10.7563	11.3206	11.4994	11.6467	11.5967	11.3299	10.5558	11.3601	11.1548	11.4749	10.028	10.9086	10.5137	10.1938	10.4686	10.9457	10.6815	10.1873
CLTCL1	7.97468	7.94861	7.44492	7.45566	7.65152	7.94796	7.42078	7.9448	7.89236	7.94098	9.17279	9.27903	9.78042	9.63541	8.51022	8.52509	9.44417	9.4746	9.89887	9.71646	10.0746	10.0202	9.19562	9.79479	9.89833	10.0521	9.85044	9.72896	9.09727	9.38293	9.34176	8.97433	9.40588	9.54766	9.97249	9.33236	8.68779	8.11094	9.07818	9.00003	8.76964	9.24089	8.43927	7.95519	7.64964	9.71228	8.29945	8.31393	7.47651
CLU	10.844	10.7816	10.5231	10.0748	10.5589	10.4892	9.91594	10.1318	10.2802	10.379	13.7181	13.9102	13.9902	13.8978	12.8776	12.99	13.9865	13.8573	14.4742	14.5728	14.2599	14.3789	14.7694	14.5266	15.159	14.9902	14.6878	14.8774	12.7183	13.4525	12.9959	13.1191	12.8792	13.3403	13.8429	13.858	14.0263	13.8219	13.6368	14.0522	13.6872	13.1303	13.3962	13.0579	13.0423	13.6538	13.2029	13.9667	13.7991
CMPK2	6.33198	6.90296	6.45525	6.961	6.70059	5.99799	4.97252	5.53667	4.49174	4.81685	8.3933	8.42538	8.27376	8.75129	7.15537	7.11765	7.50012	7.60458	7.87043	7.96389	8.67295	8.74947	8.63753	8.29941	8.6771	8.75106	9.01626	9.18088	9.30985	8.21092	8.97291	9.08313	9.44283	9.73296	9.29105	8.79289	9.34853	7.77946	7.94989	7.27978	8.28209	5.41601	5.66658	6.4826	4.97597	8.43076	6.029	9.27848	8.29636
CMYA5	11.0384	11.2139	11.4482	10.3261	10.4131	9.92952	10.0157	9.67538	9.87927	9.76365	11.793	12.0569	12.1449	12.0356	12.1923	12.4259	13.0594	12.9784	12.5651	12.2328	12.5202	12.4325	13.0854	13.5482	13.4602	13.262	13.246	13.4499	12.0108	10.4266	11.5	10.7587	11.0891	11.311	12.1252	11.2542	13.3633	12.1795	12.8591	12.4446	12.3081	11.145	9.81385	10.7617	9.71071	9.16167	10.6535	12.1462	11.2408
CNTN4	8.48001	8.30716	8.22979	8.56354	9.10119	8.48953	8.14374	8.57281	8.14967	8.45832	9.1242	9.31252	9.16687	9.59941	9.26046	9.1113	9.14997	9.26149	9.38103	9.49838	9.6673	9.76619	10.1512	9.16937	9.31123	9.60379	9.921	9.72616	9.21306	8.72938	9.73833	9.0613	9.05864	9.80972	9.5467	9.67036	9.3821	8.49117	8.66242	9.24234	8.84543	9.35553	7.68422	8.62734	8.64199	8.78728	7.42257	8.63335	8.13869
CNTN5	5.92517	5.63005	6.09246	5.7267	6.39711	6.26588	5.95545	6.19716	6.18871	6.13129	7.38965	7.71053	7.42017	7.34873	6.98773	6.80087	7.45599	7.55835	7.59957	7.33527	7.51202	7.81944	8.28577	8.18138	7.26825	7.4393	7.41608	7.95309	6.67424	5.9591	6.75742	6.92674	6.63719	7.05855	7.53804	7.32868	7.07607	7.37511	7.458	7.21287	6.83592	7.45946	6.5134	7.18901	5.86865	6.69571	7.19469	6.97141	6.75886
COBLL1	9.50799	9.18678	9.79804	9.23925	9.24134	9.31485	8.82572	9.26153	9.08179	8.96906	10.296	9.98467	10.5816	10.7265	9.99614	10.2534	10.8176	10.8594	11.1098	11.0962	11.3526	11.3722	10.6993	11.1977	10.8183	10.5892	11.3868	11.444	10.2771	10.4521	11.017	10.7721	11.3875	10.886	11.4109	10.5324	10.6489	11.0807	10.7953	10.9538	11.1784	10.3696	9.70485	10.3118	9.54278	10.5469	9.55253	10.4712	10.4658
COL16A1	6.96878	6.78863	6.46243	6.77205	6.35386	5.45358	6.23731	5.69546	5.87083	6.42256	9.32451	9.13911	9.12912	9.2823	8.08351	7.7645	9.4402	9.16205	8.45223	8.70602	8.87677	8.55669	10.3602	9.64139	9.99747	10.0448	9.72493	10.015	8.22714	8.91453	8.90449	7.27312	8.13111	8.14447	8.91783	8.58844	7.68252	7.61217	7.03457	9.015	8.73844	7.20505	8.49395	7.58479	6.58955	5.86537	5.99349	6.42429	7.35822
COL28A1	5.788	4.84193	5.00663	5.5645	4.71024	4.82461	4.40744	4.34276	4.31083	3.76871	7.52443	7.87862	8.10634	8.36145	7.92469	7.96519	8.977	9.00877	8.66866	8.51045	8.47494	8.31587	7.96709	9.05182	8.5375	8.45271	8.47088	8.33488	7.16743	7.64609	7.57776	7.2272	7.66127	8.24719	8.67875	7.29274	8.3035	8.83258	8.22181	8.17675	8.59229	4.59958	7.81192	6.51314	6.56712	7.35843	6.14791	6.7578	8.46311
COLEC10	5.71719	5.93109	5.00638	5.18682	5.96589	1.31389	5.36051	4.99877	3.9299	3.24221	7.72932	7.72158	8.0021	7.26013	9.52413	9.43949	10.0516	10.0328	8.80333	8.64852	8.71774	8.54026	10.5877	10.1136	9.29749	9.32185	8.82181	9.42454	6.99104	6.64971	7.36612	7.46443	7.36446	7.85686	8.55884	7.94062	9.64669	7.97319	10.0866	7.32473	8.00955	2.31547	3.49426	3.65137	3.79839	0	3.35795	8.21806	7.17505
CPAMD8	5.74769	6.3114	5.83376	6.31236	6.25021	6.17213	6.20871	5.64042	6.23243	5.75838	6.54721	6.66934	6.60642	7.10005	7.14166	6.93092	8.21064	7.51635	7.25828	7.67701	7.68862	7.25825	8.06563	8.36907	7.90229	8.63832	7.8211	7.77144	6.89549	6.28087	6.37163	5.52594	6.88743	7.52075	7.56719	6.85134	6.86202	6.89363	6.79926	6.73167	7.34411	7.79128	7.60348	7.0742	7.83741	6.54827	7.30004	6.31286	6.22604
CPEB2	8.64729	8.40173	8.77105	8.23071	8.34599	8.6967	8.57058	8.3517	8.84549	8.19935	9.72211	9.5548	9.64903	9.79393	9.22951	9.29494	10.4096	10.3194	10.4505	10.2792	10.3046	10.2908	10.5448	10.7978	10.5048	10.5022	11.3267	11.2852	9.65527	10.2791	9.767	10.5829	10.2189	9.98863	10.497	9.77921	10.227	9.97938	9.51245	10.7301	10.5783	9.09671	8.90412	8.89389	8.63285	9.07386	8.84731	9.51312	9.25869
CPEB4	9.75846	9.63601	9.73678	8.9205	9.59664	9.4119	9.32899	9.6772	9.63737	9.45518	11.3695	11.5923	11.5651	11.634	10.113	10.1101	11.5188	11.4854	11.8313	11.8331	11.6845	11.4728	11.8357	11.8429	11.5886	11.695	12.1531	12.5716	11.1343	11.3661	11.3797	11.3245	11.2871	11.5479	11.6603	11.1523	10.7454	11.1705	10.8653	11.8338	11.2344	10.3129	10.2099	10.8202	10.151	10.8524	10.4475	10.407	10.5051
CPQ	7.97039	7.91	8.34322	8.33397	8.16067	7.98222	7.79669	8.25329	8.07806	8.03185	9.16172	9.11874	9.34652	9.37471	8.4355	8.72469	9.40453	9.14591	9.54922	9.74969	9.58829	9.48051	9.52452	9.66958	9.53647	9.49925	9.61642	9.7056	9.04586	8.35206	8.67405	8.85933	8.80375	9.0037	9.27958	9.14027	9.00395	8.79224	8.96862	9.27432	8.91523	8.43992	8.00446	8.52519	8.0137	8.3251	8.25979	8.30759	8.72219
CPVL	1.22765	1.67466	1.29508	2.57005	2.26226	0	0	0	0	0	3.00868	3.88235	6.3112	5.93247	3.78087	3.81297	5.58956	6.05983	5.64618	5.94024	6.12245	5.77237	5.97586	5.42329	3.53196	5.25294	4.92793	4.52015	3.58731	4.78166	5.86087	5.65839	5.92151	6.24604	6.46757	6.16557	4.59091	0.791292	2.67618	3.54059	3.33362	0	0	0.728017	0	2.4155	0.679079	1.10516	2.04998
CREB3L2	11.3886	11.3364	11.4602	10.9524	11.0684	11.2426	11.3211	11.3763	11.3199	11.3228	11.9007	11.9512	12.1586	12.2762	11.6787	11.6549	12.4554	12.4113	13.1211	13.0783	13.2466	13.1464	13.047	13.0241	12.8919	12.8367	13.0959	13.167	12.2105	12.0633	12.8215	12.5535	13.0839	13.0413	13.1328	12.5115	11.8473	12.105	12.5154	12.1128	12.5549	12.0845	11.0404	11.729	12.1059	12.7499	11.7787	11.4838	11.8611
CREBRF	9.29584	9.26289	9.15231	8.9228	8.95448	8.12828	8.62651	8.58694	8.26772	8.1313	9.61825	9.86237	9.98059	10.0375	9.71236	9.81414	10.7755	10.6874	10.7931	10.7404	10.6563	10.6897	11.3941	11.1564	10.9636	11.1691	11.2243	11.6311	9.96733	9.58714	10.1469	9.25737	9.77216	10.4096	10.7986	10.2781	10.8721	10.9046	10.5786	10.7122	10.477	9.43471	9.0866	10.1057	9.20086	8.91799	8.68781	9.70423	10.7086
CRIM1	12.4588	12.3608	12.453	12.2719	12.15	12.2708	11.9055	11.9701	12.0184	12.0277	13.3325	13.4767	13.2507	13.2837	13.5148	13.6332	14.251	14.2011	13.7343	13.6458	13.8331	13.8022	14.4043	14.5406	14.9008	14.9171	14.8592	14.918	12.8235	13.3478	13.3517	13.5335	13.468	13.5728	13.8452	12.935	13.6618	13.3989	13.2963	13.7399	13.6678	12.1814	11.3323	12.3358	11.5383	13.4143	11.8921	12.6484	13.139
CRISP3	1.76778	2.05705	3.27065	1.84158	2.4382	2.82547	3.0412	3.45683	3.59743	3.45948	4.71546	3.79169	4.8351	4.74798	5.83958	5.16427	6.14094	6.06843	6.71787	6.72106	6.67349	6.94752	8.56736	7.99296	7.86121	8.08773	8.54402	10.1955	6.2804	6.14786	6.44389	7.21711	6.62124	5.66375	5.96073	7.82097	6.81585	7.55719	8.10766	7.27819	9.55372	4.75641	8.43832	5.58355	6.47832	6.34588	5.6343	4.41689	6.76433
CROT	9.46181	9.48561	9.48284	9.37397	9.00935	9.34181	9.24064	9.52725	9.41542	9.28361	9.64572	9.78059	9.91727	10.0895	9.38607	9.42928	10.5251	10.51	10.6169	10.4454	10.9563	10.8974	10.4893	11.1933	10.8489	10.6235	10.8594	11.0708	10.0539	10.1591	10.2639	10.5677	10.9824	10.7843	10.7549	10.4124	9.47074	9.93046	9.28962	9.76208	10.1111	8.37856	9.8949	8.56798	9.23486	8.79599	8.97177	9.1591	8.89883
CRY2	10.3115	10.1096	9.985	10.0587	10.0726	9.86017	9.91674	10.1291	9.75798	10.0183	11.1804	11.1181	11.5544	11.7777	10.4339	10.5617	11.4544	11.2854	11.5812	11.6239	11.6679	11.5207	11.6819	11.7444	11.8465	11.7837	11.5709	11.4148	10.8611	11.0666	11.3131	10.7916	10.9798	11.2517	11.3943	11.4239	10.6816	10.6363	11.1201	10.8527	11.08	10.3881	11.0634	10.9746	10.5773	11.4399	10.8117	10.1641	10.7639
CRYBG3	7.32482	6.85045	7.46279	6.79121	7.05828	7.36163	7.74567	7.6483	7.64262	7.39191	8.23783	8.30813	8.57947	8.62761	8.00542	7.9852	8.21649	8.20036	9.22102	9.11859	9.52098	9.33601	9.34084	9.36414	9.40436	9.13889	9.37295	9.61497	9.2972	9.06731	9.73913	8.94922	9.91507	9.91499	9.75033	9.15452	7.62806	5.41675	7.99996	7.59125	8.94618	7.9821	8.11709	8.51304	7.01399	9.60786	5.44088	6.47676	3.90932
CSF2RB	0	0	0	0	0	0	0	0	0	0	1.04811	3.58657	2.50552	1.19924	3.90888	3.96656	2.83778	2.69818	3.77585	3.16281	3.64352	3.57419	4.02873	4.59344	5.5058	4.24183	4.30574	4.16222	0.947599	0.724836	2.43064	3.43033	4.00362	3.71367	3.64692	4.65952	1.94899	1.50172	3.14059	2.34507	2.44695	0	0.96675	0	0	4.19135	1.07413	0.791163	0
CSGALNACT1	5.2002	4.17362	4.88751	6.1146	5.64856	5.69177	5.10629	5.76521	5.12175	3.31741	6.92201	7.75362	7.88392	8.02398	7.05653	7.13339	9.90539	9.70732	7.91775	8.38353	7.82393	8.14496	8.39725	8.65693	8.24269	7.38059	8.8909	7.87102	7.26741	8.35992	8.57008	8.73459	9.05842	8.39562	8.09102	7.7093	6.89313	7.22292	7.72182	8.61241	7.8759	4.66199	4.89902	6.05139	5.53948	6.37294	5.0346	4.61467	6.3423
CSRP1	13.4605	13.3633	13.3265	13.5581	13.5836	13.3935	13.4052	13.2509	13.3652	13.2664	14.61	14.5745	14.6745	14.6105	13.9307	13.8295	14.9165	14.9565	14.3217	14.5339	14.421	14.4905	15.1151	14.4097	14.7044	14.7833	15.1998	15.2047	13.5486	13.9798	14.1458	14.3587	14.3211	14.1573	14.5567	14.1279	14.2612	13.579	13.5767	15.1835	14.3219	13.115	12.7111	13.7135	13.4771	14.3579	13.4074	14.4577	14.1799
CST3	11.9584	11.9297	11.8531	12.2537	12.4518	11.8725	11.7558	11.9253	11.9038	12.0349	13.0777	13.2009	13.2071	13.2317	12.9693	12.8595	13.3662	13.2533	13.5667	13.5435	13.3075	13.4568	14.0939	13.3782	13.8427	13.6981	13.6052	13.5432	13.4253	12.7837	12.9179	12.9316	12.8159	12.9506	13.1667	13.3598	13.1298	12.3855	12.6977	13.3496	13.2996	12.9599	12.7665	12.1842	12.0729	13.3682	12.3286	12.1954	12.5023
CTD-2020K17.4	3.16662	2.96515	3.41905	3.98121	3.69465	4.30185	2.96339	3.11087	3.52023	3.48647	5.69732	4.35462	5.55884	5.6278	4.43236	4.17218	5.28834	4.98723	5.51036	5.70353	5.57165	5.16714	6.20163	5.51944	6.59545	6.2227	5.95364	5.86464	4.875	4.40836	5.17926	2.41154	4.28077	5.31429	5.25245	5.31862	4.41324	5.01492	4.91602	5.65324	5.70643	4.6553	5.42668	5.73679	3.81906	4.62859	5.8869	4.43973	5.74489
CTD-2245F17.3	8.58014	8.36348	8.36325	8.67452	8.35368	8.67707	8.55851	8.50776	8.17814	8.33262	8.8209	8.94776	9.28064	8.77211	8.53722	8.84146	9.51393	9.12173	9.48193	9.51215	9.46794	9.49321	9.6191	9.7551	9.61424	9.95687	9.55738	9.49996	8.78042	9.26385	9.51491	8.91966	8.82391	8.88394	9.28843	9.01131	8.4713	9.30147	8.48197	9.01986	9.05381	8.43177	9.02044	8.97047	8.14991	9.32743	8.58339	7.50492	8.58206
CTF1	6.44283	6.47628	6.36985	6.8469	6.21571	5.90967	6.26212	6.29531	6.12139	6.38048	8.42394	8.27384	8.52758	8.31352	7.86325	7.98929	8.7524	8.73685	8.49839	8.49185	8.37273	8.35902	9.21453	8.52936	8.77146	8.96537	8.68942	8.53819	8.08551	7.08508	8.48444	8.2706	8.02212	8.24956	8.4468	8.48248	8.18736	8.15999	8.00159	8.14463	8.23103	8.45101	6.88251	8.62504	8.59244	8.79466	8.23224	7.64671	8.68342
CTSA	9.45473	9.32249	9.34444	9.79186	9.81877	9.21974	9.43413	9.12957	9.0472	9.6381	10.804	10.6602	10.8716	11.1489	9.96851	10.0656	10.9177	10.9478	10.5291	10.6189	10.8022	10.8378	10.7328	10.6942	11.2868	11.3128	11.0247	10.9014	10.0727	10.3761	10.3282	9.85418	10.1639	10.4939	10.8101	10.2522	9.26118	9.17957	10.2431	10.1288	10.6564	10.326	10.2443	10.5686	9.56215	10.7092	9.68106	8.79075	9.53675
CTSE	0.892045	1.70031	1.514	0.911641	1.12395	2.63347	1.79944	1.33442	0.937565	2.79289	6.97746	6.27885	6.35393	6.64185	3.97208	4.27096	5.7432	5.84925	5.02686	5.48745	4.44909	4.71603	7.07504	5.76489	5.26213	4.95022	4.63929	3.91065	2.6414	5.06174	4.74592	6.27864	6.12655	4.27162	4.76103	3.48867	2.37401	2.44806	2.85171	2.6126	3.81424	1.91715	1.76599	2.50798	3.92778	1.07985	0	1.47199	4.93161
CTSF	9.22986	9.18774	9.16672	9.55729	9.56052	8.83718	9.00079	9.13312	9.31132	9.44043	10.0898	10.3668	10.5076	10.3912	10.009	9.83885	10.4431	10.4884	10.9763	10.9468	10.7755	10.903	11.5921	11.2244	11.7493	11.7939	11.4422	11.5431	10.3085	9.72074	9.96426	9.796	9.78838	10.5186	10.6804	10.3899	9.68941	9.7358	10.2353	9.46449	10.0438	8.76649	9.61071	9.24172	9.06286	9.47465	9.77829	8.26695	10.068
CTSO	8.05793	8.17008	8.47317	8.12835	8.03787	7.60294	7.60155	8.05286	8.11621	7.71562	9.91646	9.86849	10.0565	10.0561	8.88892	8.99447	9.91166	9.84915	10.1529	10.276	10.2352	10.3322	10.5737	10.6358	10.3657	10.5507	10.389	10.4598	10.1928	8.96919	9.6486	9.7864	9.6148	10.2401	10.2197	10.2496	9.72481	9.57207	9.55739	9.74608	9.5554	9.00193	8.44902	9.48096	9.1172	8.85462	8.89114	8.2921	9.1314
CTSS	3.62427	3.52512	3.38735	3.7812	3.23719	2.97709	2.83755	2.37482	2.14714	2.09134	7.01173	6.6749	6.60042	7.49765	5.57186	4.66072	5.89273	5.58069	5.4773	6.34668	6.62202	7.16931	6.4942	6.87	6.64288	6.95177	7.2262	6.74417	7.08788	6.02843	6.41123	6.52357	6.95489	7.31163	7.38438	6.24472	6.24192	3.68405	4.6221	6.42053	6.14046	3.94162	4.29518	5.86914	3.49474	5.14142	3.77756	3.61419	3.62666
CTTNBP2NL	9.52585	9.93907	9.8259	9.88404	9.26376	9.53946	9.33305	9.86122	9.59053	9.68404	11.0406	11.1852	11.1097	11.1636	10.6189	10.7747	11.5616	11.5931	11.601	11.7432	11.5603	11.4628	12.0133	11.9044	11.6452	11.6981	11.3169	11.288	10.0848	10.6365	10.9036	10.5552	10.7656	10.9015	11.5496	10.6804	11.2186	10.7931	10.7626	10.9842	10.6512	9.52028	9.75977	10.0272	9.56492	9.16345	9.6149	10.5797	10.2191
CXCL16	10.7101	10.8153	10.6748	10.7162	10.6933	9.96838	10.1127	9.82464	9.8877	10.0967	12.5257	12.3705	12.419	12.4092	11.2908	11.23	11.9654	12.1629	12.2836	12.2099	12.3057	12.2679	12.2275	12.0235	12.0203	12.1193	11.8321	11.9759	11.7029	12.2019	12.2247	12.4205	12.427	12.1308	12.3112	11.6941	11.2409	11.6221	10.9485	11.6728	11.2853	11.321	11.2599	11.4081	10.7125	11.8059	10.8161	10.3701	11.4758
CXCL8	2.06495	1.62904	1.84369	0.863725	0	0.976731	1.10623	1.27202	1.50556	1.68093	9.27598	8.81438	8.83256	8.61324	4.61863	5.24698	9.48945	9.45995	8.41625	8.85829	8.4386	8.16513	8.19429	8.22928	6.26947	6.94327	9.9421	9.86849	8.16665	10.8496	9.5108	12.5455	10.4812	9.94768	9.82531	8.84157	5.54129	4.1912	3.41017	7.96605	8.10132	1.83775	3.51487	8.38323	4.00602	6.27399	2.15138	3.78851	3.60798
CXCR4	7.38025	7.19817	7.34577	7.23678	7.25881	6.99234	7.5071	7.44223	7.5198	7.15244	9.34362	9.64369	9.99039	9.99801	8.16873	8.26358	10.3832	10.3252	11.1672	11.1976	11.3353	11.3681	11.2744	11.3021	10.8041	10.9915	10.4497	10.7417	10.6485	10.2283	9.48609	10.373	9.88454	10.5065	10.9115	10.7234	8.54194	8.96819	10.8924	10.1907	9.59456	6.9089	10.1635	10.0093	9.77271	7.53917	10.2364	7.7628	8.74614
CYB5R1	10.7017	10.6411	10.587	10.6402	10.7451	10.705	10.6232	10.3743	10.5025	10.3408	11.9754	11.9207	12.0735	11.9951	11.2285	11.215	12.2921	12.2361	12.1891	12.315	12.333	12.4111	13.0728	12.7731	13.7059	13.7594	13.982	14.0359	12.044	11.8206	12.0332	12.1586	12.0629	12.0996	12.3395	12.0162	11.4887	11.6328	11.4087	12.198	12.5747	10.9129	11.3762	11.2069	10.8922	11.6286	11.4118	10.8494	11.4368
CYP1A1	5.65299	5.92264	5.58632	4.9519	4.43379	6.41457	6.00593	5.93703	5.785	5.57149	9.91495	10.5603	10.7926	10.8274	8.63951	8.65975	11.5993	11.293	12.2978	12.6917	12.429	12.5615	12.1609	12.2464	12.7829	12.832	13.4513	13.3448	10.916	8.62508	9.38307	9.98792	10.5633	10.7473	11.753	11.1072	10.7861	8.82625	10.1616	11.9796	11.4313	8.68042	8.30898	10.5113	8.23241	9.04937	7.30701	9.57591	8.99397
CYP26A1	5.45137	4.8878	5.18643	3.45142	4.93975	0	1.86497	3.60641	1.51432	1.96801	7.7566	7.87239	8.01708	7.59189	7.00857	7.11145	7.72035	7.68067	7.53801	7.29681	7.6781	7.51059	7.8602	8.53012	9.32716	9.4846	8.69362	9.18195	6.9589	7.10708	6.61584	8.57111	6.53675	7.38238	7.93249	6.79552	9.9055	6.34282	8.02878	7.21901	6.70421	5.38774	7.84508	9.23917	7.30319	5.20002	5.95919	8.12152	5.11434
CYP26B1	5.58315	5.82011	4.22971	4.52107	6.08599	5.31038	3.64569	3.42117	3.94239	6.09436	7.03639	7.75405	9.92354	10.1566	7.53611	8.02198	8.40791	8.56051	12.4535	12.3079	12.5893	12.416	11.269	11.485	12.9419	12.8059	12.8288	13.0779	11.1725	10.6777	11.2455	11.1457	11.209	12.089	12.5853	11.5159	13.464	10.602	12.4519	9.88078	11.3278	10.3687	8.08266	7.55683	5.36104	11.3497	9.24326	12.8046	12.2534
CYP2C8	4.47379	5.06343	4.39453	4.4904	4.63602	4.38684	4.86428	4.00962	4.99441	4.17039	6.40654	5.74372	7.34658	7.26134	5.86059	5.13229	7.09418	6.80133	7.57372	7.15845	7.26021	7.28097	6.95884	7.60557	7.41351	6.63392	6.62407	6.65193	5.92534	6.47802	6.20885	5.81778	6.58491	6.62154	7.19525	5.86464	6.61662	6.49597	5.91557	9.50542	9.86246	5.07603	6.29165	6.66262	6.4431	6.72055	6.7147	5.90633	5.00597
CYP2U1	8.28656	8.57921	8.30689	8.05494	8.29246	8.12665	8.21746	8.42811	8.31953	8.29078	9.34857	9.53224	9.67536	9.58186	9.14937	9.08654	9.39301	9.4409	9.90841	9.89282	9.78164	9.76164	9.59489	9.81353	10.0487	10.0765	10.0409	9.87044	9.61682	9.45939	9.56951	9.42487	9.63903	9.61452	9.72349	9.36878	9.22406	9.37527	9.12075	9.29036	9.05571	9.69005	9.26649	9.61145	8.96403	9.88956	9.01875	8.61417	9.19641
CYP4F23P	2.19826	3.62355	3.74982	4.90718	2.30984	5.24579	3.85919	2.45041	6.18573	3.31516	6.54957	4.62564	5.80912	6.36	4.15549	5.14903	6.82803	6.95936	6.30009	6.19176	6.5301	6.86383	6.84085	7.94079	7.82837	7.51858	7.10818	7.27955	4.7847	4.75212	4.3074	4.70565	5.3154	5.87073	7.01552	5.33296	6.82479	4.92895	4.6114	6.87549	6.29466	2.49575	4.2588	5.34182	1.42269	0.952347	2.49979	6.50582	4.81721
CYP4V2	8.72934	8.64594	9.06311	8.26726	8.38054	7.68816	7.71247	8.12132	8.12219	7.83623	9.41502	9.44388	9.73103	9.67605	9.842	9.95215	10.1755	10.1501	9.9723	10.0553	10.3094	10.244	10.0343	10.4763	10.6172	10.5274	10.515	10.4511	10.0751	9.88612	9.94901	10.2342	10.337	10.1496	9.99075	9.54288	10.5844	11.1866	10.7004	10.4756	10.7823	9.92788	9.4589	10.6139	9.84143	10.269	9.87654	9.32725	10.958
CYSRT1	5.11961	4.53622	5.26929	3.8804	4.74042	5.01435	3.49598	4.4798	4.1248	3.97967	5.7063	6.19629	6.61907	6.62237	6.37657	6.36108	7.00855	7.23739	6.92978	6.87288	7.04687	6.55512	7.22578	6.94081	7.3848	7.45267	7.15502	7.18623	6.03571	6.18195	6.55487	6.1027	6.37532	6.58243	6.65341	5.26571	6.58203	5.98684	6.74517	5.72581	6.97759	5.35933	5.74026	6.15231	6.10163	7.44916	6.76172	6.94341	7.47094
DAB2	5.69085	5.40238	5.50358	6.56039	4.93726	7.074	4.59225	5.55756	6.04111	4.89849	7.65256	8.14113	8.51144	8.33817	8.80495	8.20559	9.84508	9.50615	9.81714	9.92517	10.1424	9.88565	10.2042	10.8258	11.3213	11.3812	11.3471	11.2646	9.50095	8.17187	8.99757	9.11645	8.93892	9.64678	10.1737	8.76808	9.73473	7.64555	10.1538	9.28539	9.96803	7.293	5.93276	6.7501	8.02338	7.17529	6.79049	8.85512	6.41639
DAPP1	3.33603	3.04753	2.22411	3.78064	3.00133	0	0	1.35516	0	1.09033	7.4653	7.32601	6.8061	7.06414	5.86151	5.16005	7.59892	7.68085	7.13732	7.37591	7.46778	7.75375	8.0623	8.11365	7.99058	8.07	8.44429	8.15943	5.83697	6.15521	6.50204	7.70157	7.38141	7.61578	7.67014	6.72341	5.17686	4.64459	4.52518	6.55227	7.00136	3.8786	3.5917	1.6198	2.61393	2.65499	0.962081	4.81485	2.24576
DCAF5	11.5326	11.5834	11.5288	11.3505	11.4739	11.4368	11.4112	11.2771	11.4052	11.2604	12.3894	12.4749	12.593	12.6384	11.9951	11.9652	12.7373	12.6106	12.7852	12.722	12.7687	12.7592	12.6402	12.8115	12.6867	12.7813	12.7565	12.7196	12.3507	12.5365	12.6198	12.3522	12.4374	12.7198	12.6333	12.4682	12.3791	12.4582	12.5894	12.4647	12.4474	11.8839	12.3637	12.437	12.3843	12.0473	12.4025	12.033	12.2917
DENND3	7.11802	6.95767	7.22053	6.5609	6.84784	7.37638	7.23683	6.46108	6.54876	6.11575	9.72319	9.78565	9.97004	9.68599	8.61658	8.98987	10.0097	9.62039	10.2104	10.1567	10.2723	10.0155	9.87885	10.1973	10.3387	10.499	10.4158	10.2031	9.44626	9.6027	9.93691	9.11267	9.45179	9.84895	9.94215	9.25898	9.03929	9.34833	9.63149	9.29082	9.75674	7.09688	8.43824	9.02786	8.04001	10.0019	8.80148	8.16852	9.14444
DGKA	5.92031	6.41626	6.55137	6.53369	6.24776	6.37066	6.56861	5.21598	5.82552	5.48793	6.38337	6.57987	6.96218	7.01746	5.52161	6.78501	7.06091	7.32722	7.82371	7.48186	8.10314	8.28798	8.19575	8.49915	9.07564	8.57026	8.79662	8.96574	6.89587	6.92837	7.35952	7.41315	7.73133	7.92646	8.02747	6.91161	7.08019	7.68961	6.98671	7.13448	7.48196	6.58359	6.31897	6.35626	5.62829	7.47714	6.37792	6.61993	6.74952
DIO1	4.68495	5.18207	5.4165	5.45024	4.71283	6.55599	5.40103	5.0919	5.29347	5.66199	8.10458	7.93024	8.82454	8.21014	6.65565	7.0396	7.7728	8.08499	8.43096	8.76643	9.19574	9.16727	8.74325	7.97882	9.76909	10.2553	10.6365	10.7709	7.99242	8.94079	8.24375	7.86799	7.13648	8.73347	9.23431	8.64807	9.10889	7.40239	9.24616	9.07115	8.72398	8.5081	10.5977	9.94586	8.88453	7.45327	8.95554	8.35761	6.30164
DISC1	5.83601	6.15101	5.27029	5.94284	5.94573	5.46364	6.0834	5.47503	5.6008	6.28623	8.00142	7.97283	8.29411	8.32858	7.61442	7.61733	8.69086	8.91258	8.72267	8.62432	8.9241	9.12861	9.67176	9.58018	9.49528	9.56876	9.61179	9.44636	8.34264	7.71534	8.53108	8.12125	8.43997	8.66271	8.81758	8.33594	8.11137	8.59098	8.64501	8.60583	9.01382	7.05909	7.14734	7.85325	7.90867	8.73834	7.58722	7.56624	7.10137
DMRTC1B	3.41243	3.44173	2.82814	4.17443	3.35189	2.01477	2.22667	2.5375	2.41993	2.98777	5.21452	6.12987	5.99234	6.28005	4.19606	4.80336	5.97008	6.02234	6.5048	6.73283	6.7525	6.09244	7.29414	7.03396	6.46033	6.66911	6.39274	6.65817	5.40271	5.02426	5.9633	5.81431	5.5043	6.29691	6.68157	6.25937	6.42592	6.2191	4.94377	5.34173	5.70358	3.33472	4.06495	4.141	4.17627	4.17776	4.60676	3.77768	4.43222
DMTN	9.1049	8.7714	8.74347	8.86485	9.09511	8.84542	9.10597	9.23909	9.02062	8.97426	10.0003	10.0144	9.91141	9.85324	9.9767	9.79049	10.0879	10.0842	9.97915	10.0455	10.1528	10.1143	10.7148	9.92623	10.4828	10.4231	10.1197	10.401	10.2492	9.9954	10.08	10.1527	10.0577	10.2639	10.1911	10.1812	9.74292	10.2385	9.43864	9.90531	9.77724	9.52606	10.1775	9.29736	9.81028	10.3391	9.91733	9.40282	10.345
DNAJB9	10.0955	10.2414	10.0574	10.1799	9.89538	9.71136	9.6817	9.91916	9.98583	9.96829	10.9729	10.8361	11.194	11.3616	9.97581	10.0068	10.7243	10.6578	11.2175	11.4926	11.4349	11.2608	11.4971	10.9685	11.2237	11.2329	11.3325	11.5615	10.6933	10.3175	10.4694	10.7405	10.9824	10.989	11.2498	10.9513	10.1304	10.4246	10.341	10.6578	10.3933	11.626	9.78688	10.9033	10.0232	10.6778	10.1401	10.2578	10.6269
DOCK11	1.43661	3.2574	3.1349	1.50942	3.61147	1.57711	2.29516	0	2.03579	1.80184	7.0375	7.29454	7.46428	7.10669	3.59768	4.57255	6.89713	6.81289	8.74016	8.65793	9.84018	9.69818	7.49267	7.65551	7.89129	8.10093	8.24092	8.39034	8.12811	8.50738	9.74657	9.22615	9.87444	9.89707	10.2302	9.07519	4.99278	4.64844	5.02577	6.90803	6.52432	3.6138	6.47845	7.1644	4.76555	8.67032	5.11371	5.13435	4.24221
DOCK2	1.49424	2.19596	1.98405	2.24543	1.17115	4.14517	2.64886	0.85443	2.86546	1.28714	3.78587	5.12577	4.99085	5.26543	2.72568	2.95244	5.43185	5.77366	5.6759	5.99061	6.13663	6.10565	6.11177	5.91773	5.6696	6.34717	5.88909	5.5944	3.78182	3.98534	4.81901	3.0155	4.86846	5.36693	5.65825	4.85377	1.473	1.92069	1.07132	5.18524	3.08315	6.84154	3.24656	5.56271	1.64369	5.17343	4.24529	4.61901	2.5009
DOCK3	7.47999	7.43938	7.42138	6.97935	6.79485	7.32069	7.29475	7.12128	7.51547	7.36304	9.46068	9.71849	10.116	9.9295	8.30555	8.7111	9.83341	10.0351	10.1195	9.9407	10.0158	9.84909	9.44371	10.4347	9.82905	9.99959	9.4316	9.50298	8.58177	8.46032	8.95032	8.72221	9.20761	9.61387	9.81473	9.01502	7.79472	8.05671	8.26251	8.32832	8.64371	7.79254	7.56263	8.54163	8.10174	8.10578	8.45131	7.57202	7.80939
DPYD	7.48037	7.48862	7.65341	7.24723	7.41981	7.00725	7.11449	6.92938	7.14397	7.1264	8.73362	8.73484	9.00216	9.05265	8.69433	8.69691	9.4871	9.47154	9.9236	9.86926	10.0613	10.1042	10.6503	10.3973	10.2821	10.1174	10.267	10.0751	8.70209	8.63751	9.25342	9.31835	9.27485	9.74535	9.90959	9.34067	9.6346	9.23613	9.81023	9.35933	9.09163	5.76434	7.07307	7.98244	6.89764	6.96838	7.40062	9.0122	7.66057
DRD1	4.00832	2.99979	4.03618	2.69686	2.22317	2.41205	2.89592	0	1.60719	1.15733	5.77635	5.94325	6.19634	6.33817	4.2149	4.66953	6.98933	6.94028	7.01425	7.2759	6.94696	7.22201	6.9441	6.69663	6.82373	6.89309	7.62638	7.5862	6.24888	7.89205	7.1594	8.236	7.75128	7.85911	7.60013	7.54175	4.32784	6.21426	6.70588	7.54416	6.48761	4.19989	6.12558	5.6562	2.62939	4.36602	3.11932	3.59316	5.91033
DUSP16	10.9905	10.9658	11.1488	10.985	10.7843	10.773	10.8521	10.8046	10.9864	11.0475	11.4107	11.3884	11.4108	11.5533	10.8901	11.0729	11.6483	11.6978	12.2132	12.4685	12.2971	12.371	12.0997	12.0632	12.1383	12.2095	12.9449	12.8309	12.2693	12.313	12.3845	12.4746	12.5297	12.4254	12.4383	12.4321	11.9834	12.1092	12.3572	12.3889	12.0176	12.2899	11.6886	12.0036	11.9059	12.3112	11.6194	12.2695	12.0635
EEF1A2	12.7501	12.7047	12.7382	12.7108	12.7917	11.6735	11.997	11.113	11.7167	11.319	15.6761	15.6751	15.8466	15.8484	14.9482	14.8387	15.7894	15.7974	15.7151	15.7376	15.5793	15.6746	16.1814	15.397	15.7919	15.6392	15.7923	15.7051	15.3826	15.9573	15.8695	15.8873	15.6211	15.4756	15.6891	15.6159	15.2767	15.0563	15.743	16.2282	15.4005	14.2859	15.8199	15.3125	15.3599	16.3433	15.1954	15.6119	16.0384
EFNA1	11.1245	11.1363	11.0275	11.0943	11.1061	10.8218	10.6849	10.1572	10.1326	10.2016	13.2455	13.315	13.2678	13.1073	12.6937	12.8186	13.6991	13.683	13.4684	13.7016	13.5476	13.4562	13.5877	13.8304	13.9855	14.0512	14.6546	14.7424	13.1548	12.8954	13.3274	12.5814	12.6824	13.2831	13.6708	13.1599	12.9756	13.0288	12.5872	13.3842	13.0221	13.0423	12.5053	11.971	11.7388	12.7875	11.9165	11.4106	12.7386
EGFEM1P	2.49979	1.86821	2.97965	1.62536	2.18021	2.36598	0.762623	1.83762	0.352961	1.87821	4.61266	3.88655	5.3676	5.09532	3.38088	4.25001	6.36689	6.04454	5.99722	5.6496	5.81835	5.79964	6.35392	6.85166	6.21257	5.89928	5.5162	5.35065	3.58641	4.69793	4.03584	4.75322	6.01043	4.65749	5.8628	3.83286	3.98765	5.78373	4.42999	4.35324	4.34171	0.832207	2.18386	1.20219	0.643295	3.32014	2.71442	4.04025	3.18375
EGFR	9.15975	9.22303	8.8663	8.8684	8.47128	7.79506	8.07865	8.39473	8.07097	7.6658	10.9173	10.802	10.8247	10.7167	9.94033	10.1189	11.6246	11.4836	11.0744	10.9812	11.122	11.2921	11.5379	11.8816	12.0153	12.0439	11.8901	11.823	10.2883	11.4711	10.6378	12.0115	11.4891	11.1163	11.3649	10.3482	9.51675	10.2902	9.29674	9.96656	10.8516	9.55496	8.51549	9.87497	9.19432	10.4439	8.37671	8.00793	8.63651
ENC1	11.2358	10.9073	11.0699	10.3836	10.2977	10.0799	9.92242	9.2383	9.38161	9.1639	12.8839	12.8008	13.3702	13.21	11.5188	11.4573	13.6916	13.8169	13.6241	13.6111	13.7194	13.8832	14.5662	14.5905	15.1513	15.2936	15.4192	15.5251	12.0732	12.8232	12.7788	12.975	12.8436	13.3459	13.8938	12.8974	11.3938	11.7634	11.399	13.4863	13.0646	11.1182	11.0079	12.2494	11.0599	10.8571	11.1793	10.3046	11.3637
ENOX1	5.50253	4.6432	5.69792	4.84522	5.29748	4.6628	5.46862	5.13007	5.25142	4.78164	6.92918	7.42967	7.49312	7.48941	6.27232	6.34239	8.0681	7.93908	7.90474	8.16556	8.097	7.87681	8.60646	8.11176	8.32559	8.00165	8.28295	7.91245	7.27501	7.88121	8.03082	8.90775	8.36801	8.14239	8.04009	8.09045	6.1601	5.5559	6.53437	7.38263	7.18061	5.1851	5.98971	7.85475	7.67425	7.84865	6.61341	5.40972	4.52126
ENPP5	8.92895	8.8178	9.01353	8.53347	8.05931	8.42848	8.44172	8.56246	8.13141	8.33885	9.31907	9.28637	9.60231	9.61964	8.59882	8.85608	9.46193	9.52378	10.2114	10.3558	10.1375	10.2588	9.99	10.3079	10.299	10.4737	10.3776	10.3928	9.48817	9.07282	9.34618	9.14044	9.49857	9.45576	9.90584	9.48437	9.53041	8.97424	9.02498	9.53312	9.76696	8.56701	8.71703	8.99098	8.22976	8.45629	8.03374	8.66913	8.47923
ENTPD8	5.47398	5.39426	5.02412	4.7997	5.21884	5.86817	4.86783	4.75125	5.38727	4.68234	6.87311	6.69511	7.68608	7.67132	7.38589	7.36159	7.97455	7.61026	8.05192	8.45339	8.31597	8.34771	8.85751	8.46998	8.98687	8.79885	9.14772	9.22536	9.32429	6.80482	7.84122	8.1306	7.12124	8.15348	8.55471	7.55036	9.50108	7.51761	8.28291	8.66502	9.89804	3.96746	6.38459	4.57666	5.3492	6.61723	5.45138	6.60351	6.53995
EPAS1	7.11097	6.47759	6.88649	7.08157	6.838	6.50913	6.52442	6.07911	6.39365	6.58045	10.7796	10.4114	10.9749	10.9286	7.88049	7.77143	10.626	10.6714	11.7998	11.7829	12.5915	12.7056	12.0015	11.6128	12.9414	12.8985	13.4062	13.5843	11.1371	12.6939	12.3927	13.0793	13.1501	12.9848	12.9148	11.8102	8.79217	9.78753	9.44296	11.3601	12.1057	8.88364	11.3776	13.4725	8.66248	14.2462	7.45087	7.10941	7.92648
EPHA7	6.19894	6.66253	6.51388	7.16429	7.1005	7.35435	7.17027	7.56394	7.16439	7.02963	9.59654	9.65772	10.1401	9.96431	9.35013	9.58282	11.1182	11.087	10.6217	10.4553	10.338	10.3196	11.0751	11.1914	10.4711	10.2358	10.6213	10.0716	8.95346	8.49962	9.52306	10.0047	9.06259	10.0968	10.2089	9.84574	10.8497	11.1866	10.9075	10.6136	10.8011	5.63496	7.4831	7.11338	8.07986	8.43231	7.84825	8.24602	9.54289
EPOR	8.5546	8.62235	8.65415	8.15529	8.3654	7.92269	8.15618	7.87558	8.32931	7.56603	10.0081	10.2667	10.3305	10.1193	10.3712	10.1286	11.4569	11.2005	10.1615	10.0693	10.2683	10.299	10.9322	10.8415	10.9931	11.0936	10.5232	10.4904	9.11831	8.63583	8.90692	8.51894	8.19201	9.52718	10.1635	9.41822	10.3611	10.5581	10.0618	9.9897	10.0627	10.3647	8.47801	8.47891	9.12924	8.83263	9.70476	9.13195	10.9153
EPS8L2	12.1755	12.1225	12.1164	12.236	12.4809	12.4719	12.0518	12.1853	12.1941	12.3377	13.1988	13.216	13.5721	13.6023	13.1757	12.9365	13.9034	13.867	13.5093	13.4872	13.8638	13.758	13.5998	13.5671	14.0407	13.8747	13.7412	13.5469	12.8299	12.8276	13.3025	13.1302	13.5172	13.6925	13.9794	13.0199	12.673	13.4907	13.1554	12.849	13.3483	11.4892	12.208	12.4534	11.9782	14.1139	12.2336	12.6819	13.9814
EPS8L3	4.05868	3.97376	3.79899	2.59084	2.71949	3.22814	2.15136	2.78344	1.87699	1.87923	6.29533	7.48101	7.29187	6.98111	4.89749	5.821	7.17573	7.2889	7.89382	7.49764	8.46324	7.53346	7.18616	8.37619	7.50709	7.84082	7.86167	8.69858	5.70229	6.55314	6.3539	5.57281	6.05917	7.041	8.13015	6.16078	5.80381	3.78956	5.15022	6.14623	5.43039	4.88742	5.91437	3.8168	6.78376	5.3843	7.26457	7.11491	3.977
ERAP1	10.9673	11.0179	10.9131	10.6202	10.3242	9.94065	9.63619	9.64922	9.18804	9.6403	12.4737	12.4208	12.398	12.4009	11.2642	11.252	11.9264	12.1838	12.5282	12.4326	12.6638	12.5469	12.0146	12.402	12.3957	12.1931	12.2911	12.0627	12.1351	11.6199	12.2041	12.1713	12.5203	12.5567	12.52	12.1384	11.5543	11.5189	11.6863	11.673	11.5871	12.4676	10.5737	12.2299	10.4322	11.9044	10.2365	10.4425	11.0639
ERBB2	12.4593	12.3621	12.5282	12.6606	12.578	11.9272	11.9626	12.2703	12.1922	12.2042	13.8948	14.1581	14.1031	14.0577	13.2726	13.2425	14.4173	14.333	14.3883	14.3147	14.1094	14.3061	14.0875	14.4631	14.3116	14.1102	13.9899	13.9093	13.938	14.0746	14.4451	13.8307	13.91	14.0831	13.9934	14.1813	13.4107	13.5653	13.6135	13.866	13.6397	12.8337	13.6416	13.3151	13.6388	12.9809	13.778	12.599	13.2541
ERBB3	12.801	12.9091	12.8843	12.9243	13.0405	12.7324	12.8746	12.7964	12.8196	12.8569	13.9567	14.144	14.1716	14.1965	14.0561	14.0347	14.4304	14.3974	14.1229	14.0846	14.3168	14.2658	14.0013	14.5992	14.7818	14.5885	14.4447	14.304	14.106	13.7325	14.3044	13.6578	13.9873	14.3812	14.2868	13.9991	14.1904	14.0171	14.3622	14.0516	14.5362	14.0067	13.8429	13.9402	13.9194	13.8175	14.0422	13.2955	13.9457
ERC2	4.54902	4.15857	4.94552	4.24662	4.8534	4.88923	5.09896	3.86056	4.12478	4.39551	5.81587	5.78752	6.28737	6.92182	4.39466	5.69483	6.52936	6.10062	6.70874	6.33316	6.6143	6.62273	6.34678	6.45451	6.50959	6.58993	6.57617	7.05773	5.00172	5.77375	6.57066	5.97251	6.13518	6.58379	6.14506	6.17768	5.9981	6.30969	6.47965	7.91495	7.1762	6.18822	5.04458	5.87366	5.52012	5.98484	5.72472	6.37172	6.41416
ERP27	4.291	4.37369	3.03139	3.43445	2.94202	2.40577	1.3102	1.89905	0.743156	1.94137	8.96014	8.89242	9.76814	9.54544	6.16587	6.20628	8.97072	9.19232	10.226	10.1005	9.94979	10.0672	10.4353	9.95876	9.56493	10.053	9.66261	9.72263	7.86677	7.59149	8.86235	8.03365	8.88652	9.39546	9.79583	9.15164	6.4915	6.23227	6.87115	8.49189	8.06756	5.68425	6.28277	7.39707	5.75086	9.66179	6.9491	4.99697	5.69549
ERV3-1	9.77948	9.86495	9.71467	9.70442	9.65785	10.0509	10.2932	9.57866	9.7956	9.97565	10.8687	10.7816	11.2387	11.0406	10.2989	10.5716	11.6402	11.4186	11.2419	11.2099	11.2294	11.1456	10.7193	11.6359	11.2801	11.4503	11.5761	11.6411	10.3975	10.3135	10.85	10.1553	10.6576	11.158	11.3343	10.7973	10.7134	11.1417	11.0009	10.8254	11.2694	10.7322	10.7198	10.711	11.1706	10.1447	10.6253	10.3072	10.5389
EVA1B	7.84775	7.6017	7.50553	8.15893	8.37676	8.11888	7.6443	7.72628	7.81595	7.79346	9.62929	9.60871	9.432	9.57928	9.29845	9.14686	9.62305	9.88938	9.47427	9.58448	9.60268	9.47527	10.5882	9.22033	10.0309	9.71201	9.63524	9.60733	9.49036	8.90251	9.3772	9.91044	9.16074	9.68688	9.65487	9.41835	8.83702	9.56104	9.67457	8.98486	9.66625	9.00425	9.3642	9.11752	8.2871	9.60329	9.30969	9.01522	10.4345
EXOC3L1	5.9295	5.52274	5.79195	5.31199	6.41482	5.64034	5.89916	5.31086	5.96378	5.50398	7.19424	6.89586	7.00381	6.86647	6.58405	6.54974	6.86684	6.88599	7.00953	7.11844	7.16378	7.33253	7.57418	7.07944	6.97913	7.17263	7.35293	6.98307	7.45375	6.41934	7.00816	6.90124	6.93752	7.41017	7.16902	7.34278	6.63477	6.93677	6.26589	6.47894	7.16323	6.67017	6.87012	7.05405	6.43525	7.49836	6.78544	6.33913	7.33696
EXOC6B	10.4435	10.6154	10.642	10.3878	10.2634	10.0272	10.2355	10.3828	10.3715	10.4024	11.6727	11.6211	11.9254	11.8286	11.0869	11.1584	12.0881	12.1042	12.4222	12.3427	12.3242	12.3933	12.3516	12.4722	12.1856	12.3437	11.8102	12.1044	11.1152	11.2846	11.802	11.5085	11.7793	11.8384	12.2148	11.3574	11.3894	11.4206	11.488	11.1859	11.3068	10.5521	10.5247	11.0035	10.6219	11.8333	10.9035	11.1754	10.8831
EXT1	10.0515	10.0855	10.145	9.7027	9.61841	9.38261	9.43653	9.65781	9.88417	9.42359	11.082	10.9833	11.0245	11.0921	10.7144	10.5638	11.7965	11.7285	11.4756	11.3632	11.4515	11.5833	11.8966	11.7669	11.769	11.9141	11.8191	11.5896	10.7651	10.7557	10.7593	11.0175	11.1483	11.2906	11.5203	10.9916	10.5554	10.8751	10.8394	10.6756	10.7694	10.8061	9.69003	10.5926	10.1756	11.0483	10.1723	10.391	10.6606
EZR	12.755	12.7723	12.8056	12.8223	12.7232	12.7689	12.6778	12.6284	12.6751	12.6299	13.561	13.6591	13.7244	13.6358	13.3128	13.186	14.1458	14.1388	14.0036	14.0321	14.1397	14.2607	14.8877	14.5058	15.0525	15.1785	15.1662	15.3138	13.2918	13.6592	13.6769	13.9413	13.6566	13.7629	13.9618	13.8141	13.3846	13.2277	13.3615	14.2521	13.6812	13.2499	12.682	12.9233	12.9138	13.6805	12.2379	13.5909	13.1887
FAM109A	8.74378	8.16938	8.28317	8.65786	9.13366	8.60971	8.60968	8.50214	8.91537	8.77067	9.90457	9.82563	10.025	10.0714	9.4384	9.48388	10.316	10.2039	9.76972	9.88281	9.88108	9.82507	9.95773	9.45166	10.0167	9.7079	9.60319	9.49086	9.24575	9.11545	9.53573	9.616	9.46226	9.52774	9.95397	9.23448	8.83203	9.04692	8.86109	9.12931	9.27026	8.55579	8.81225	9.16364	8.26016	9.55605	9.29714	8.28386	9.62013
FAM110B	6.86284	6.13607	6.2653	6.42664	7.08406	6.05576	6.93862	6.81969	6.33235	6.85144	8.44488	9.25766	9.09957	9.14778	8.09924	8.07979	9.14607	9.06674	9.21976	9.61796	9.41634	9.40575	9.3354	8.84886	9.21937	8.76007	8.55918	8.93948	8.67054	8.28271	8.46712	8.54127	8.15898	9.1125	9.13889	9.17827	8.61178	8.9376	9.15457	9.19334	8.62432	8.61407	8.95555	8.5468	9.09061	8.29243	8.81943	8.40236	9.54413
FAM110C	9.06373	8.9585	8.74731	8.58554	8.84127	8.11427	8.24813	8.12325	8.38982	7.60533	11.2454	11.0096	11.1809	11.2641	10.2879	10.3876	11.7891	11.7735	11.8941	12.1487	11.9169	11.8396	12.1287	11.9798	12.4021	12.3159	12.7425	12.5483	10.6811	10.8992	11.2089	11.2138	11.4304	11.7156	12.3758	10.9447	11.0476	10.8763	11.044	11.107	11.0734	8.85304	9.04677	10.1726	8.13593	11.8888	9.35865	10.8167	11.2598
FAM155A	3.64838	4.53324	3.12144	1.90351	3.0593	3.9116	4.04195	1.36721	3.19831	2.56586	6.53572	5.68254	7.1648	7.17825	5.74808	5.49695	7.97607	7.86185	7.88983	7.95669	8.02439	8.02895	8.52369	8.13184	7.72459	7.82461	7.60241	8.06344	7.32578	8.20616	7.68033	9.45849	8.71047	8.2817	8.30026	7.33418	6.10048	4.49768	5.53185	7.06183	6.55381	3.04601	4.7378	3.76902	4.04893	4.36501	2.5379	5.71985	3.93319
FAM161B	7.52881	7.09533	6.98257	7.37896	6.16102	7.63488	6.96958	7.42874	6.8707	7.23179	8.28098	8.47837	8.21146	8.57161	8.33635	8.2701	8.50087	9.071	8.90838	9.06326	8.69134	8.67034	8.21954	8.58644	9.10162	9.02708	8.82042	8.91656	8.57012	8.50866	8.77418	8.40016	8.32297	8.00412	8.67945	7.56883	8.58188	8.67319	8.34215	8.82173	8.79413	7.68332	8.2658	7.26423	8.13267	7.68657	7.91273	8.35522	8.47977
FAM174B	11.2031	11.0867	10.9471	11.3765	11.3551	11.1445	11.065	11.4127	11.2282	11.3934	12.2881	12.3165	12.2467	12.2755	11.6913	11.6874	11.8655	11.916	12.2919	12.4255	12.5114	12.5304	12.4306	12.0871	12.5158	12.6119	12.5621	12.4946	12.4273	12.1858	12.5201	12.0377	12.356	12.6238	12.4779	12.3879	11.5679	11.7853	11.998	12.133	11.8629	12.8676	12.0356	12.5736	10.7156	12.6063	11.5943	11.1675	12.1119
FAM189A1	4.62803	2.93927	2.42626	4.13823	3.60203	4.56052	4.81378	3.19064	5.27669	5.40677	5.91491	7.01595	6.34383	6.09606	6.62491	5.46162	6.42449	7.1084	7.14908	7.00783	7.64105	7.51089	6.60812	7.58609	7.2616	7.10081	7.65148	6.6241	5.80887	6.54702	6.10666	6.61051	6.74801	6.71002	6.60175	6.46889	6.35378	5.36534	6.65459	5.80178	6.43302	5.22861	5.07288	6.35803	5.51277	5.11502	4.47095	5.24725	4.49572
FAM189A2	4.25748	2.24039	3.18043	1.29801	0	1.91447	1.07075	0	1.39901	2.30056	7.28145	7.45149	7.96289	7.80393	5.64971	5.75694	7.96236	7.91223	8.86018	8.95083	8.84749	8.78639	7.76545	8.21964	8.4814	8.28075	8.20105	7.74733	7.3855	8.31106	8.00106	8.22663	8.16548	7.40155	8.2214	7.99229	8.98321	8.50481	7.1316	8.14237	8.92625	6.38681	7.13195	7.84426	5.89439	7.75353	6.36758	8.26808	7.93207
FAM20C	9.27965	9.52212	10.322	9.88302	9.88188	9.24179	9.34713	9.20602	8.98989	9.59471	11.8786	11.7791	11.8245	11.88	11.8645	11.7038	11.983	11.826	11.8255	11.7709	11.8781	11.7319	12.1485	12.0944	12.5199	12.3871	12.3236	12.2798	11.5664	12.0933	11.8251	11.6284	11.8049	11.9122	12.0618	11.781	10.6559	11.7432	11.4585	11.0559	11.5229	10.8776	11.2161	11.1826	10.8583	12.1323	11.8686	10.3914	12.3558
FAM210B	11.4697	11.4065	11.4717	11.5903	11.4802	11.1558	11.3559	11.6696	11.5668	11.7726	12.457	12.5387	12.5681	12.5081	12.0972	12.0986	12.3859	12.419	12.621	12.7286	12.4973	12.5624	13.0059	12.6205	12.7491	12.9	12.6661	12.6712	12.8661	11.9522	12.3491	11.8582	11.889	12.3867	12.4021	12.5995	12.5503	12.2184	12.6579	12.5413	12.3205	12.2326	12.0609	11.983	11.7746	11.6202	11.8278	12.6665	12.3796
FAM214B	8.2603	8.23829	8.32641	7.84124	8.4939	8.03126	7.76267	7.71607	7.53179	7.72252	9.65807	9.36291	9.82937	9.88088	8.39543	8.08015	9.4415	9.56244	9.75577	9.82452	9.82494	9.97296	9.73879	9.5032	9.91991	10.0829	9.99398	9.87169	9.24446	9.01981	9.24201	8.99797	9.35758	9.5235	9.88667	10.2752	8.81084	8.81482	8.83939	8.93995	9.57876	8.8104	8.3881	8.77476	8.03237	8.63483	8.18838	8.30046	8.756
FAM228B	7.82559	7.75576	7.66413	7.65633	7.54868	7.12745	7.86789	7.4688	7.32143	7.34416	9.01639	8.94447	9.28787	9.07104	8.2899	8.46685	9.05035	9.20529	9.25193	8.90458	9.05173	8.92124	9.47941	9.46444	9.2094	9.33609	9.21289	9.19724	7.9774	8.43864	8.73627	8.02343	8.65553	8.60593	9.12113	8.62246	8.68593	9.21616	8.59481	8.20703	8.88784	8.07036	7.88654	9.07935	7.72545	8.51794	7.92641	8.68793	9.01576
FAM47E-STBD1	7.25142	7.48341	7.73423	7.26033	6.6688	7.00465	7.52163	7.82109	5.99821	7.3229	8.77418	8.99251	9.37123	8.35095	7.16698	8.54888	9.12246	9.48714	9.47693	9.60064	9.74792	9.78958	9.79425	9.76182	9.6453	9.57854	9.75197	9.45289	8.62825	9.4808	8.99416	9.25584	8.71548	8.87232	8.95535	9.24422	9.37465	8.65435	9.0293	10.1815	9.28018	7.88663	8.49309	9.00308	7.33895	8.18021	6.50715	8.86793	8.00786
FAM63B	9.1676	9.21302	9.34127	9.01563	8.99722	8.72503	8.82605	8.90182	9.20914	8.97648	9.99725	9.81031	9.96439	10.026	9.74952	9.87707	10.4999	10.4403	10.6188	10.3998	10.7144	10.5843	10.7132	11.0599	10.9376	10.9558	11.0438	11.1004	9.72934	10.2663	10.352	10.1152	10.5851	10.3061	10.5662	9.99579	10.2989	10.5392	10.5782	10.6768	10.3551	9.40089	9.63828	9.53136	8.93233	9.16111	8.72784	10.2697	9.94483
FAM65C	9.9903	9.98721	9.88874	10.3858	10.3262	9.90112	9.51063	10.3198	10.6001	10.5588	10.7387	11.333	11.908	11.9128	12.2801	12.2406	12.9443	12.8756	11.2063	11.3186	11.5549	11.5313	11.5277	12.1178	11.297	11.1954	11.4438	11.2417	10.8664	9.73554	10.0495	10.0222	10.4088	10.8691	11.4883	10.5916	11.7227	8.76087	11.5921	9.83545	10.875	7.73899	9.39789	7.41555	7.14394	11.5938	6.79825	9.13244	9.33399
FANK1	7.00845	7.00752	6.79094	6.86265	6.80355	5.82777	6.90476	6.99954	6.47041	5.99359	7.97097	7.91016	8.59443	8.46454	7.37258	7.47999	8.83853	8.53517	8.50995	8.29649	8.5428	8.46949	8.48064	8.78129	8.40213	8.68208	8.4162	8.66967	7.31552	7.43945	7.90665	7.48934	7.96029	8.21388	8.27642	7.5379	7.98726	7.38803	7.32053	7.44098	8.21027	6.13889	5.84649	6.98743	6.02069	6.44969	6.77035	6.73645	6.82703
FBLIM1	5.80585	6.4657	6.57059	5.62375	6.537	4.55787	4.68502	5.10502	4.3045	4.6644	9.79968	9.83472	10.0595	9.79609	8.27158	7.9217	9.812	10.0299	9.98842	9.2855	9.94986	9.78309	10.2185	9.34239	9.38774	9.5009	8.66959	9.49304	8.66304	9.51171	9.87659	10.0875	9.88301	9.86106	10.0996	9.29305	7.73768	8.07664	8.10073	9.06732	8.36365	7.47829	7.43009	9.90637	8.25363	9.32416	9.30606	6.68522	7.96932
FBXL18	11.6569	11.5949	11.5486	11.965	12.0035	11.7215	11.5259	11.6176	11.6207	11.7559	13.1057	13.1164	12.9976	13.1554	12.4456	12.3914	13.0229	13.072	12.8831	12.7802	12.9012	12.9739	13.352	12.9605	13.3171	13.346	12.8607	13.0146	11.7714	12.5407	12.823	12.4572	12.7899	12.3148	12.751	12.2354	11.5454	11.7872	11.5835	12.1306	11.986	12.418	11.9305	12.1697	11.6391	13.7214	12.3553	11.5026	12.3284
FBXO2	8.41548	8.33812	7.83506	8.40045	8.31866	7.41374	8.09822	7.92121	8.17074	8.16825	10.1431	9.96678	10.0585	10.0544	9.3998	9.10482	9.95372	10.0293	9.74997	9.88824	10.0123	10.0514	11.1648	9.98489	11.0524	11.1372	11.1518	11.1975	10.1678	9.54926	9.95415	9.8981	9.78708	10.1395	10.3028	9.93099	9.16209	9.7207	9.4478	9.67644	10.0055	9.10149	9.39776	9.0594	8.72209	8.55025	9.27375	8.91981	9.73059
FBXO32	7.54532	7.38257	7.04181	7.4551	7.15032	6.33075	6.37618	6.47571	6.7131	6.83609	10.1454	10.0131	9.96114	9.94678	7.47459	8.42324	9.3468	9.5877	9.59576	9.82271	9.37533	9.46168	9.75808	9.54943	9.31108	9.38632	9.65461	9.38235	9.02661	9.78915	10.055	8.99346	9.47703	9.65265	9.60956	9.54955	7.95187	8.36737	8.48034	8.94904	8.82979	8.56137	8.4003	9.56339	8.71293	9.12916	8.49834	7.00252	8.42074
FCHSD1	9.43638	9.58724	9.60796	9.49957	9.87109	9.4731	9.47117	9.44438	9.16666	9.32589	10.4489	10.6117	10.9826	10.9403	10.5444	10.4338	11.2044	11.1379	10.8045	10.9337	11.0916	10.9715	10.5884	11.183	11.3889	11.1829	11.1465	10.8934	9.84372	10.5246	10.8689	10.4519	10.6869	10.8287	11.0116	10.4308	10.8628	10.8598	11.1217	10.4477	11.2867	8.30277	10.3212	10.3502	9.79947	10.6027	10.5658	10.1024	10.6708
FER1L4	8.61677	8.08632	8.61417	8.57001	8.80071	8.25794	8.40532	8.04242	8.23029	8.67903	9.96517	10.1115	11.6215	11.3304	9.63124	9.19962	12.4309	12.4064	12.0081	11.7771	12.3929	12.2355	10.97	12.525	12.0383	11.8556	11.7313	11.6492	10.1561	11.1108	11.3582	11.6582	12.1043	11.931	12.2203	10.7266	9.91329	10.0105	9.98262	9.90037	11.008	7.38446	8.54789	8.64097	7.14448	10.9654	7.51488	8.65949	9.18019
FEZ2	10.9784	10.7617	11.0497	10.9701	10.6323	10.5752	10.5639	10.5385	10.4924	10.5026	11.6841	11.6895	11.7358	11.6552	10.9999	11.2697	11.9747	12.0306	11.9682	11.9739	11.9113	12.0377	12.5377	12.4778	12.2318	12.1888	12.12	12.2673	11.0872	11.3792	11.486	12.0149	11.7948	11.8802	11.9259	11.4317	11.3179	11.2521	11.0838	11.8782	11.4498	10.3505	10.3407	10.9901	10.462	11.2102	10.7947	11.0363	10.8247
FGD5	3.78437	4.53636	4.06477	3.03889	3.74018	4.16441	3.64095	3.72525	4.18096	4.05868	5.93309	5.97325	6.03239	5.78331	3.86231	3.95892	6.05186	6.16809	6.43614	6.77357	6.00589	6.24724	6.83105	6.75547	7.01859	6.92204	7.07881	6.5871	5.12162	4.88723	6.04574	5.47001	5.62491	6.18647	6.44986	4.88264	5.3637	5.24549	5.05576	5.13243	5.50653	2.89329	4.43115	3.55466	4.12624	5.51286	4.19656	4.14523	4.02982
FGF18	3.30473	3.00079	3.53526	3.87946	3.97164	2.41178	3.12481	3.15315	3.0316	3.26543	6.75305	6.31741	6.44064	6.12684	4.03134	4.00655	4.84984	4.68842	5.95322	6.09388	5.66258	5.48501	5.27115	4.94977	5.19612	5.47038	6.08639	5.01868	4.97782	5.67932	5.27358	5.44734	4.74811	4.42648	5.40261	6.0394	4.71065	3.73698	4.90868	4.22436	3.75665	4.19241	4.64905	4.52599	2.36637	4.36823	4.58831	4.79133	3.6108
FGF22	3.92846	3.29018	3.62608	4.06078	4.57593	4.54125	3.65179	3.5535	2.55335	3.95496	4.98813	5.44961	5.74464	6.11362	4.71772	4.77115	6.07286	5.92578	5.59036	5.60208	5.61407	5.2023	5.00843	5.86538	5.97085	6.60317	6.6729	6.34768	4.87132	5.26438	4.8226	4.72781	5.69777	5.27444	5.89938	4.91165	4.67664	4.4765	4.6574	4.67014	5.24088	3.89286	4.1382	3.33538	2.98029	4.56676	4.82397	4.42735	4.60142
FGFR3	8.35061	8.45924	8.5977	9.29125	9.47252	9.14792	8.91683	8.60546	8.65752	8.72039	9.29158	9.46437	10.1401	9.98317	9.29072	9.10676	9.91306	9.6812	10.477	10.0235	10.9106	10.6115	10.173	10.2855	11.0536	10.4811	10.8875	10.8095	10.5324	10.5802	11.3838	10.951	11.7145	11.4196	11.2194	9.96825	8.47818	10.2246	10.4912	10.4484	11.0893	7.69266	9.52927	9.94822	8.9245	12.5479	9.64004	7.05131	9.21195
FHOD3	3.45045	4.54228	4.49771	3.27746	2.9107	3.92011	4.64143	2.46385	1.57209	2.50037	4.84713	4.37748	4.51361	5.09197	6.12899	6.22553	8.61003	8.46243	7.32695	6.71548	8.0006	7.89939	9.81065	9.95302	10.6462	10.5886	9.68785	9.87597	6.01808	6.69422	5.8149	6.69074	6.51348	7.46751	7.7802	6.59191	7.91667	9.77112	7.84019	7.29256	7.8802	5.62638	6.08375	5.77603	7.11348	4.33855	5.95003	6.73279	8.28969
FLVCR2	8.52072	8.67007	8.38187	8.35209	8.32093	8.14156	8.22814	8.07759	8.19807	8.52086	9.87045	10.0461	10.6283	10.3672	9.34093	9.26828	10.6604	10.7106	10.5373	10.7508	10.8553	10.8573	10.6024	10.7435	10.6412	10.6074	10.8454	10.9277	9.47442	9.95286	10.2792	10.0795	10.4852	10.3132	10.6655	9.9907	9.32702	8.99681	9.63173	10.3154	10.0152	8.64949	8.17343	9.50463	7.9186	10.3976	8.21601	10.198	9.60049
FMNL1	8.17348	8.30904	8.35638	7.82695	8.32124	8.12102	7.94945	7.78276	7.71665	7.33566	8.90134	9.5387	9.45734	9.58194	8.80311	8.81537	9.48811	9.37573	9.64303	9.39614	10.0803	9.78424	9.42058	9.5351	10.1872	9.69368	10.1093	9.83598	8.55221	9.09062	9.5418	8.91277	9.45091	10.0282	10.0332	9.25182	8.75763	8.7556	8.4172	8.88157	9.74026	8.42969	9.14493	8.96937	8.41464	9.71504	9.23102	7.77357	9.21017
FNIP2	8.01126	8.59845	8.49474	8.26783	8.61899	8.81298	8.47469	8.02945	8.27199	8.16591	9.02335	9.31168	9.89382	9.85519	8.43828	8.74456	9.87108	10.031	9.96987	10.2375	10.3851	9.96961	10.2577	10.5556	10.3406	10.2345	10.1076	10.2737	9.63519	9.70319	9.6268	9.92466	10.2836	10.2006	10.0757	9.67432	8.80293	8.60773	9.6742	9.56013	9.25187	8.09949	9.003	9.87842	9.53506	9.51468	8.88137	8.6294	8.23717
FOXO4	8.9668	9.35955	9.06383	9.61968	9.5944	8.6385	8.5821	8.71594	9.17354	8.95916	8.64501	8.99807	9.10772	8.99368	9.21227	9.38909	10.2989	9.89672	10.4217	10.6288	10.9194	11.0388	12.1691	11.5072	12.0779	12.2549	12.2656	12.583	9.32309	8.72608	9.60169	8.80743	9.42838	10.1771	10.4374	9.85918	9.71322	9.53857	9.48147	9.80123	10.9032	7.78564	8.36085	7.93921	9.02838	7.14012	8.58841	8.01292	9.58925
FOXP1	9.83609	9.51957	9.65698	9.23862	9.55912	9.06064	9.81406	8.94648	8.92435	9.1517	10.7435	10.6828	11.0876	10.7678	9.77575	10.2267	11.2119	11.1355	10.9815	11.4047	10.9587	11.1387	11.1249	10.9421	10.9755	10.8565	11.0334	11.0043	10.9491	10.7444	11.2506	11.0848	10.7864	11.0532	11.3268	10.9016	10.3245	10.3159	10.7075	11.2195	10.7055	10.7659	10.2452	11.1155	10.943	9.98401	10.5919	10.6649	10.4862
FOXQ1	3.30447	3.19668	1.54891	2.47798	3.4314	1.0569	1.83828	2.30697	2.34968	2.56623	5.14379	5.25007	5.04094	4.4866	4.98758	4.50125	7.17297	7.23473	5.04768	5.81629	5.90976	5.61569	7.87517	7.32052	7.21897	7.18923	7.24525	7.48411	5.86991	7.12333	6.21279	7.9405	6.91624	6.92989	6.53261	5.60707	5.01096	6.03911	5.23237	5.87334	5.96733	2.76067	2.36445	5.06905	2.36547	2.76029	0.971551	2.89719	6.61283
FRAS1	9.54522	9.23552	9.44321	8.04293	7.93633	8.74324	8.86413	8.77289	8.9163	8.91232	10.5485	10.4763	10.8173	10.9382	8.71286	8.96868	11.1657	11.2274	12.0809	11.9329	12.1016	12.0257	11.8185	12.3468	11.9368	11.8597	10.9308	11.3294	10.1907	11.186	10.9524	11.1326	11.3808	11.6465	11.9387	10.895	10.0911	9.25624	9.1897	10.3096	9.33408	10.6925	9.59971	11.1894	11.5431	8.93637	10.2005	10.9394	9.06951
FSCN1	10.4558	10.2997	10.3234	10.2626	10.4868	10.0926	10.2648	9.91745	9.98904	10.009	12.8712	12.5814	12.877	13.0047	11.243	11.2075	12.9836	13.048	12.6855	12.6447	12.697	12.6101	13.5704	12.6934	13.1614	13.1268	12.8015	12.9179	11.5114	11.995	12.2275	13.0138	12.5449	12.5859	12.9499	12.0812	9.85425	10.514	9.59695	10.8582	11.2491	10.3386	10.6098	12.6002	12.589	12.0937	13.3531	9.04722	10.9975
FSCN2	6.16612	5.75492	5.6612	5.57573	6.03104	5.64542	5.67496	5.58607	5.86558	6.0111	7.45263	7.47065	7.41431	7.5854	7.51824	7.17044	7.94008	7.39173	7.64179	7.91817	8.04188	7.70327	7.88513	7.76194	8.18044	8.12377	7.97816	8.06353	7.19874	7.73673	7.51137	7.30366	7.2516	7.925	7.72984	7.7314	7.33481	7.35361	7.11171	7.54556	7.78547	7.1659	8.29747	7.80973	7.26196	8.25448	7.97196	7.8306	8.05499
FXYD3	10.9807	10.7147	10.5213	11.1214	11.0636	10.3889	10.4167	10.3946	10.2293	10.4528	11.0501	10.867	11.2312	11.1676	11.0758	11	10.9137	10.8669	12.1197	12.2651	12.411	12.3641	12.9504	12.1781	12.8512	13.1282	13.0279	13.0514	11.66	11.559	12.1925	11.9374	11.84	12.2173	12.5442	11.6608	11.828	10.095	11.8585	11.5932	12.2228	10.0115	11.2478	10.0468	8.08583	11.7059	9.72395	11.7121	10.6536
FYCO1	11.0027	10.9043	10.9786	10.7811	10.7355	10.8679	10.9427	10.7688	10.6954	10.6683	11.9195	12.0638	11.992	12.0474	11.3709	11.2978	12.1896	12.1617	12.1166	12.1776	12.1423	12.222	12.3238	12.1562	12.1792	12.1937	12.1123	12.2201	11.642	11.8862	11.9899	11.7255	11.8264	11.9137	11.9288	11.8269	11.7693	11.6133	11.648	12.0664	11.59	11.3795	11.4091	11.7498	11.2921	11.2572	11.421	11.4239	11.4806
FYN	6.46726	6.77374	6.78466	6.84718	6.3122	5.75787	5.20582	6.05812	5.89607	5.76568	8.61944	8.11138	9.12792	9.03446	7.13965	7.35761	8.8728	8.60472	8.72633	8.85727	9.10477	8.84221	9.56876	9.4528	10.0784	10.2671	9.94094	10.2654	8.49371	9.1536	8.69387	9.56253	8.98469	8.74429	9.03544	8.10226	8.05995	7.07097	8.39434	8.26672	8.213	8.58141	7.16687	9.68472	7.80264	7.69716	7.39128	8.06202	6.36074
GAB1	9.4657	9.63196	9.44813	9.37493	9.68227	9.43706	9.43926	9.93478	9.68846	9.67927	10.4942	10.6293	10.6969	10.6292	10.1481	10.3272	11.4636	11.2166	11.1187	11.1224	11.5519	11.4194	11.7981	12.0995	11.8584	12.0311	11.966	11.7423	10.2973	9.93829	10.7648	10.0241	10.65	10.5896	11.2042	10.7211	10.5873	10.3231	10.9143	10.7629	10.7261	9.35589	9.61981	9.54185	10.1006	10.1042	10.1781	10.1002	10.613
GABARAPL1	7.0139	6.06507	6.51273	6.79505	6.60371	5.62119	5.6699	5.86085	6.51009	4.83605	8.33017	8.25128	8.46665	8.33505	7.67245	6.13932	7.68543	8.4449	8.84038	9.23588	9.16558	9.22176	9.4229	8.96996	9.32677	9.26209	10.0882	10.1049	8.0553	7.63938	8.73948	8.09927	8.88353	8.87614	9.36026	8.4139	7.52763	6.25192	5.93911	7.68209	7.77317	6.40578	6.64836	8.56274	7.23783	9.06669	6.87832	3.9905	6.19732
GALNT10	11.4434	11.5399	11.5521	11.4376	11.2865	10.8913	10.9734	10.9183	10.9538	10.9594	12.9969	13.3136	13.1273	13.1701	12.8554	12.7765	13.3374	13.2107	13.2854	13.2741	13.3204	13.3399	13.4407	13.1849	13.0753	12.8586	13.3369	13.0757	12.7626	13.6415	13.617	12.9631	13.6883	13.4039	13.3121	13.4585	12.7782	12.1711	13.1835	13.0569	13.1284	11.8546	12.7267	12.5955	12.4261	14.3057	12.4107	12.0133	12.4106
GATA2	9.7839	9.81467	9.86511	9.80632	10.0414	9.80774	9.86221	9.78188	9.97552	9.8906	10.471	10.4957	10.9397	10.9064	10.9444	10.8435	11.4978	11.4	11.7975	11.615	11.7999	11.8859	12.2543	12.0639	12.9724	12.9344	12.9479	12.8676	10.7305	10.586	10.9152	10.9273	11.049	11.169	11.6648	10.8232	11.2676	11.3451	11.1149	11.2376	11.4977	9.74142	10.3237	10.1435	9.64273	11.4037	9.81647	10.9502	11.276
GATA6	7.29782	7.72866	7.77667	7.66442	7.75757	7.88565	7.6552	7.84535	7.99364	7.88781	9.30969	9.27012	9.19014	9.09069	8.59161	8.35495	9.43977	9.5572	9.11101	8.95907	8.7093	8.97232	8.96669	8.98368	8.94008	9.06102	8.89415	8.83426	8.45652	8.88865	8.46242	9.05096	8.61213	8.72971	8.90085	9.08194	8.72452	8.10737	8.57965	8.97507	8.55468	7.16212	8.34245	8.16199	7.656	9.19411	7.6855	8.45495	8.98622
GATS	8.74656	8.6321	8.71893	8.8244	8.55714	8.37012	8.30437	8.30021	8.08387	8.08401	10.2626	10.3875	11.0281	11.1056	9.84469	9.8588	11.5644	11.5843	11.4089	11.3372	11.3803	11.2468	10.9447	11.938	11.4468	11.6021	10.7111	11.1046	9.65202	10.0711	10.4062	10.2603	10.2833	10.7523	11.0912	9.98773	10.7397	11.1021	10.8502	10.403	10.6351	7.66367	9.37435	8.9966	9.49065	9.36274	9.58877	9.92307	10.1488
GATSL2	7.11466	7.05438	7.4042	7.66776	7.48953	7.83684	7.4976	7.58948	7.10422	7.67212	7.74171	8.09969	8.20297	8.05004	7.76447	7.97152	8.97146	8.93932	8.6865	8.54752	8.70955	8.68385	8.83832	8.7543	8.43838	8.58239	8.45774	8.2362	8.01114	7.92783	8.20562	7.80319	8.14858	8.51944	8.62149	8.27905	8.22426	8.41743	8.39938	8.04764	7.99389	7.6297	7.77452	7.35808	7.98138	7.97806	8.18638	7.58928	7.98648
GBP3	7.32516	6.29845	7.47505	6.40596	6.28581	5.87171	6.16947	6.58634	5.06677	5.87231	8.91763	8.73442	9.1143	9.16043	7.84406	6.70924	8.85498	8.59505	8.72441	9.03913	9.41551	9.57726	9.52251	9.37361	9.64927	9.82697	9.49642	9.89462	8.51248	8.16068	9.24951	9.10594	8.85595	9.42711	9.64901	9.23153	7.98423	7.8168	7.6817	8.59185	8.79424	4.50833	7.04268	6.76318	4.76434	6.10587	4.40784	6.70419	7.69022
GCNT1P5	5.74208	5.47234	5.85492	5.2009	5.4605	4.49664	5.04268	4.66913	5.13856	5.09974	7.16534	7.41808	7.28811	7.10801	6.74902	6.23382	7.38297	7.63975	7.13357	7.41763	7.24947	7.51221	7.31686	7.3795	7.47673	7.32757	7.91686	7.26523	7.06791	6.21022	7.55112	6.83566	6.91236	7.90099	7.53885	7.74843	7.07498	7.06788	7.2721	7.58465	6.91068	6.02723	6.19396	7.13902	7.06746	6.44849	6.39737	6.40316	6.83517
GCNT4	2.66135	2.77213	3.12148	2.2189	2.22294	2.90376	0	2.05632	2.34799	0	5.47854	5.01608	5.49051	5.86665	4.29827	3.50323	5.90021	5.94002	6.34268	7.09926	7.03033	6.96259	6.37782	6.37295	5.76591	5.752	6.22382	6.68068	6.37627	6.30944	6.68713	7.50329	7.38082	7.07671	7.45263	6.5584	4.92986	7.21211	6.72119	5.96236	6.38351	1.96355	4.86684	4.65544	4.69439	4.84241	3.40783	4.7463	5.93457
GCSAM	4.68589	5.12818	4.40785	4.41461	4.56169	5.47985	4.86232	5.5295	5.06371	5.39665	6.81668	6.64193	7.29045	6.96666	6.6364	6.54638	8.56358	8.39471	7.63417	7.4637	7.56836	7.8103	7.77647	8.90946	9.13823	9.04469	8.90588	9.18885	6.29408	6.44663	6.81395	7.11909	6.75583	7.14079	7.65492	6.32212	7.82688	6.94904	7.86641	7.39847	7.64436	4.43422	4.5646	5.96818	4.5018	3.9931	4.99964	8.34875	6.62082
GDPD3	6.89136	7.22975	6.95534	6.92414	7.13928	7.20546	7.18117	7.42603	7.59825	6.81588	7.60417	7.62614	8.53616	8.60314	9.64518	9.45388	9.82239	9.74144	10.1871	10.1844	10.5111	10.5113	11.5564	11.0345	11.9556	12.0121	11.8406	11.772	8.01304	8.45515	8.99123	8.89404	9.16192	9.51755	10.1439	9.12174	9.41751	9.14516	9.74023	9.4	10.0959	6.02275	7.21495	7.02118	5.92503	9.96196	6.56053	10.0422	9.43947
GGT7	9.15438	8.92619	8.7448	9.08407	9.58614	8.5836	8.84989	8.58157	8.87665	8.64278	10.0119	10.2163	10.2795	10.4584	9.74344	9.67069	10.6312	10.4721	10.2762	10.1101	10.3197	10.2262	9.82807	10.5383	10.9448	10.9004	10.7236	10.5965	9.93228	10.0267	9.87361	9.6915	9.87522	10.2919	10.1972	9.27336	9.65673	9.81799	10.1309	9.86196	10.3587	8.91611	9.49245	9.6829	8.15421	8.98704	9.0528	9.40197	9.88729
GLRA3	4.55746	4.7593	5.13178	4.7302	5.78508	4.57071	4.8685	4.93174	5.81447	5.76401	6.40522	6.93152	8.33164	7.89089	6.77599	7.00039	10.4948	10.2281	9.75829	9.87385	10.0634	10.3157	10.9238	11.3713	10.4771	9.8213	10.1045	10.1346	8.08789	9.6541	9.54507	10.1151	10.9293	8.90017	10.2381	8.35767	6.54066	7.94094	9.38368	9.09582	9.66404	5.27949	4.49687	5.59278	4.51343	5.88048	5.46269	6.07076	6.11548
GOLGA6L5P	8.97792	9.23816	9.30055	8.6754	8.89605	8.79121	8.79124	8.64273	8.2709	8.56509	10.1244	10.3123	10.6806	10.4843	10.2745	10.0132	11.6137	11.4996	10.5889	10.3823	10.9328	10.8173	10.4552	11.6851	11.3409	11.325	10.8459	10.8484	9.88011	10.0313	10.2798	9.8021	9.97882	10.3837	10.5797	9.72328	10.6845	10.4236	10.4967	10.5715	10.4256	9.85406	9.5417	9.30889	9.37604	9.17729	9.46361	10.1209	9.69381
GOLGA7B	6.13741	6.34557	6.15752	6.72137	6.59686	6.13845	4.76428	6.03622	5.59657	5.67007	8.19659	8.31781	8.48087	8.72692	7.22346	7.14339	8.37308	8.64095	7.78405	8.03515	7.66159	7.92553	8.18199	7.84574	8.30558	7.98119	7.85738	7.66322	7.35411	7.69728	7.69852	8.46307	7.65742	7.22878	7.92832	7.81552	6.67568	6.89357	6.5711	8.38895	8.96256	6.25367	6.70324	6.86046	5.80085	7.016	6.36105	6.17833	7.70796
GPC1	9.74286	9.6539	9.48973	9.8867	10.0821	10.0592	9.79268	9.70574	9.74221	9.63731	10.907	10.8542	11.2558	11.1096	10.8766	10.7194	11.539	11.6191	11.4236	11.4389	11.9625	11.8983	11.4874	11.9653	12.8153	12.6404	12.9054	12.8053	11.0612	11.273	11.5579	11.6695	11.9053	11.9079	12.158	11.1737	11.4007	11.6888	11.6015	11.3546	12.0941	9.23635	10.3326	10.1081	9.3402	12.6901	10.2922	11.7908	11.3766
GPNMB	4.76257	4.22	5.27103	4.83557	4.87717	3.89773	4.82561	5.09545	4.54078	4.77905	5.15031	6.0353	5.91178	5.67369	5.73953	5.16968	7.17312	6.79633	7.91575	7.75964	8.58039	9.07673	8.6545	8.63059	10.5728	10.8437	11.053	11.2708	6.74322	6.83086	6.51226	6.84156	6.26048	8.14988	8.83269	7.24426	6.81586	7.47802	7.31213	8.26536	8.31529	4.29069	5.23667	5.72505	5.48109	6.03908	4.46933	5.37123	7.43693
GPR143	7.29715	5.94374	6.60686	6.06206	7.09892	6.28965	6.41836	7.01332	6.78137	6.90324	8.00062	8.16232	8.13508	8.08396	8.42566	8.45727	9.18621	9.11571	8.69422	8.62822	8.40733	8.44585	9.91591	9.19927	9.77299	9.71541	9.67984	9.64491	8.42192	6.90763	7.71888	7.9572	8.02628	8.44748	8.40513	7.70467	8.40381	8.38486	8.45732	7.90713	8.49207	6.17623	6.12704	8.72772	7.38442	8.18294	8.17387	6.55716	8.31837
GPR39	6.40448	6.65688	6.31267	6.38538	5.68553	5.57541	6.06095	6.1296	5.78973	6.19987	7.42216	7.61627	7.75393	7.4769	7.22589	6.73296	7.35574	7.91762	7.65491	7.98285	8.12387	7.95032	7.75724	7.45885	7.33231	7.86456	8.08424	7.91568	7.54282	7.43066	7.09889	8.25644	7.86287	7.60152	7.95853	6.99015	6.80465	6.59077	6.70826	8.36245	7.78319	7.1141	6.21633	5.92729	4.98141	6.42754	6.08739	6.58486	6.67434
GPRC5A	12.2194	11.9714	12.1405	11.578	11.7044	10.683	10.5607	9.94152	10.1437	9.98617	15.1622	14.9225	15.0903	14.9952	12.8765	12.8283	15.5541	15.6085	15.1932	15.2621	15.2485	15.1961	14.7621	15.0209	14.7132	14.7909	14.9252	15.0785	13.946	15.1282	15.3535	15.3294	15.2961	15.0656	15.3137	14.7057	13.4175	12.3657	13.0897	14.5682	13.1272	12.1977	12.4341	13.8249	10.5106	13.495	11.9465	12.8563	12.6898
GPRC5C	7.34781	7.83004	8.26794	7.73263	7.1987	7.83573	7.93757	7.88062	7.33935	7.70809	9.5121	9.79755	10.0561	10.0485	8.94302	8.90248	10.1267	10.1333	9.74597	9.86503	9.51149	9.78888	10.0323	9.83149	9.4476	9.76586	10.4631	10.1105	9.69683	8.97559	9.36799	8.91511	8.93025	9.03623	9.64768	9.96202	9.11185	9.52359	9.1091	10.4476	9.72027	9.79761	9.10816	9.31911	8.83763	8.0097	9.08403	8.41841	9.42997
GRAMD3	8.3872	8.47234	8.51129	8.07153	7.899	8.07639	8.06073	8.35229	7.67097	7.95144	9.09549	9.24641	9.46514	9.60488	8.77219	8.32861	9.40482	9.33979	9.66389	9.75857	10.062	9.95694	10.075	10.0214	10.197	10.3247	10.6982	10.7253	10.2595	9.83493	9.42102	10.023	9.47582	9.9133	9.69429	9.51465	9.50193	9.99969	9.43709	10.0195	10.0033	8.9897	9.50078	9.50967	10.3012	8.88961	9.12563	9.25307	9.1201
GRHL3	8.43149	8.34498	8.44388	8.65743	8.62818	7.79286	7.47684	7.50707	7.56269	7.498	12.0554	12.1868	12.6418	12.7024	11.2906	11.2864	12.8387	12.8139	13.0363	12.9906	12.8455	12.7987	12.885	12.9428	12.1906	12.1495	11.6497	11.8154	11.47	11.8602	12.0435	12.076	12.4532	12.4871	12.6863	11.6668	10.2139	10.5264	11.132	11.3114	11.0602	10.1048	10.0536	10.6662	8.89432	11.8973	10.8073	8.39849	9.96312
GRID1	6.05865	6.56502	6.47037	5.90327	6.2531	5.83184	6.04566	5.46417	6.25568	5.63291	8.42089	8.4876	8.41527	8.39815	7.73111	7.08425	8.30491	7.98874	8.00021	8.27706	8.15294	7.73067	8.02296	8.16106	8.65712	9.24096	8.57452	9.03608	8.63963	7.72734	8.45502	8.6336	8.30986	8.92261	8.36416	8.223	6.8651	7.42174	7.16147	7.04302	7.51808	7.90681	6.82757	8.53601	8.50112	7.20945	7.92488	6.18441	7.19685
GRID2IP	4.83706	5.1506	4.41039	5.3999	4.86763	4.8549	5.2033	4.66391	4.0345	4.15578	6.55015	6.47252	6.80324	6.86473	6.36033	6.26615	7.14257	6.90601	7.29571	7.35536	7.20937	7.08311	7.3295	7.21244	7.68856	8.17493	7.54778	7.94961	6.67352	5.96521	6.87877	6.8958	6.8404	7.03562	7.26731	6.50793	6.79407	7.52562	6.67505	6.56079	7.19163	4.69276	5.35393	6.28377	5.88851	7.00296	6.95495	5.83088	7.70377
GRIK2	4.07717	3.45599	3.15063	4.60723	2.12881	4.42682	3.80371	3.65534	2.31853	2.87664	5.25998	5.47333	5.73525	5.50623	4.20647	5.39865	7.14673	5.52881	5.52367	6.52642	6.22351	5.73672	6.80484	6.73312	6.45479	6.46889	6.5884	6.96856	5.77525	5.14659	5.34613	5.66537	5.34201	6.00276	5.91048	6.1567	5.96501	5.18201	5.72527	6.69314	6.7416	5.02808	6.00132	5.7209	4.93565	3.45512	5.07498	5.26382	4.37634
GRN	13.3145	13.203	13.1586	13.4527	13.5303	13.0949	13.0835	13.2106	13.2367	13.3257	14.0939	14.2392	14.0798	14.1165	13.826	13.8275	14.2062	14.1746	14.3553	14.383	14.3326	14.3702	14.5091	14.1731	14.8416	14.67	14.7493	14.6951	14.1855	13.4318	13.911	13.4053	13.2741	13.924	14.1617	14.1328	13.8955	13.4172	13.6788	13.8586	14.0315	13.7438	13.7064	13.2606	13.4599	13.212	13.2291	13.6444	13.7228
GSAP	6.44437	6.90519	6.8947	6.57874	6.74478	6.11741	5.76352	6.7244	6.89331	5.7829	8.85868	9.15929	9.55648	9.23843	8.01197	8.01555	8.78368	9.28125	9.58687	9.56952	9.72429	9.72412	8.8368	9.52277	9.79889	9.73585	9.5017	9.47445	9.03213	8.57225	8.74005	9.37454	9.01126	9.64829	9.58892	9.57472	8.66248	8.84638	9.18917	9.19408	9.33446	7.45899	8.44439	9.07253	9.14708	8.98372	8.59175	7.72498	8.81275
GSN	9.89503	9.78918	9.62076	9.23429	9.43273	9.26128	9.32075	9.1135	8.7306	8.51701	12.1029	11.9383	12.2712	12.3724	10.7129	10.1996	11.8573	11.9905	12.4105	12.5492	12.367	12.4323	12.1569	11.3595	11.6931	11.605	11.8591	11.7603	11.282	11.1585	12.0932	11.6769	12.0925	12.0993	12.5232	11.994	11.4788	10.2913	11.3245	11.5829	11.7412	7.69351	10.0344	9.85481	8.09417	11.407	10.0717	10.7682	10.4189
GSTM5	5.08366	4.57933	4.62584	4.09509	4.71485	3.29048	3.65509	3.04445	4.91968	4.11802	7.04639	7.53445	7.0856	7.16586	5.61504	5.84254	7.55797	7.33293	7.89124	7.47584	7.82146	8.16079	8.19326	7.81213	7.80475	7.74146	7.34319	7.58457	6.66352	6.1832	6.54961	5.33071	5.69819	7.04009	7.58053	6.76535	5.98551	3.58103	5.45902	6.86319	5.1145	4.41131	5.71246	5.63845	6.46541	7.14017	6.46723	6.21076	4.91071
GTF2IP4	12.2499	12.2504	12.3376	12.3062	12.2014	12.1892	12.1869	12.4792	12.388	12.3833	12.9003	12.9851	13.2776	13.1702	12.9774	13.0587	13.5982	13.5731	13.3452	13.43	13.4332	13.5036	13.5871	13.7324	13.5866	13.5703	13.3521	13.4235	12.7839	12.4605	12.9297	12.5133	12.7187	13.2622	13.3144	12.8634	13.2151	13.1911	13.0996	13.0163	13.0187	11.356	12.0817	11.9411	12.5288	12.341	12.7237	12.555	12.8274
GUCY1B2	8.74319	8.74816	8.49466	8.32835	7.94161	8.48331	8.41325	8.80936	8.26038	8.26535	9.11868	9.70878	9.45982	9.63181	9.12191	9.53335	9.97252	9.67845	9.77168	9.86184	10.0094	9.9614	9.57787	10.2333	9.93593	9.65938	9.84203	9.78603	9.62589	8.75313	9.41519	8.40111	8.90459	9.35898	9.59295	9.25885	9.90238	9.46697	9.88218	9.53783	9.48003	7.99409	9.04471	8.73522	9.34309	8.73893	9.4391	9.40375	8.80413
GYG2	7.99085	8.42372	8.21169	7.93636	7.89826	8.19796	8.14681	7.92033	7.90671	7.96758	9.27751	9.36333	9.56558	9.56704	8.87456	8.85955	9.46666	9.62377	9.44343	9.36666	9.5713	9.40307	9.48652	9.30511	9.69317	9.5846	9.25738	9.43604	9.22621	8.22483	9.12564	8.95516	9.0631	9.42785	9.42688	8.87786	9.0952	9.06418	9.05485	8.98016	9.51945	9.02321	7.89788	8.9428	9.25447	8.92635	9.47459	8.52002	8.76664
HELZ2	11.6592	11.7158	11.4469	11.1869	11.4513	10.3327	10.2096	10.1173	10.2477	10.1025	13.515	13.3962	13.2939	13.3427	12.8198	12.6195	13.3642	13.3861	12.9348	12.9169	13.1977	13.1066	13.0795	12.8226	13.3651	13.372	13.3409	13.3247	13.3957	12.794	13.1286	12.726	13.1594	13.5466	13.4694	13.1914	12.8449	12.717	13.1072	12.951	12.9577	11.4011	12.1246	11.8454	10.8842	12.6532	11.486	12.706	12.9547
HERC3	8.90703	9.20556	9.25036	9.23187	8.82176	8.82595	8.96655	8.9806	9.29724	9.01323	9.66245	9.66041	10.1678	10.5615	9.46936	9.53446	10.5003	10.3467	10.8426	10.7133	11.1421	10.7654	10.7182	11.3997	11.2721	11.3801	11.4195	11.3618	10.4572	10.354	10.5892	9.86957	10.3143	10.3164	10.5719	9.78508	10.2436	9.89759	10.5503	10.0925	10.1484	9.21645	9.63188	9.79493	9.1986	9.58489	9.38589	10.1785	9.26162
HES2	6.54127	6.02671	6.29059	6.45829	6.96051	6.46525	6.58946	6.20816	6.78575	6.18598	8.6539	8.57434	8.87238	9.16022	7.68696	7.41727	8.93598	8.97837	8.85043	9.03455	9.05127	9.09511	9.458	8.66813	8.90785	8.85466	9.13327	9.28468	8.09249	8.2788	8.61959	8.64904	8.52158	8.87202	9.28765	8.44671	7.04036	7.33106	7.32165	8.80333	8.5368	6.0485	7.10791	6.44116	4.85359	7.92204	6.29295	6.22732	6.80746
HIST2H2BE	11.4509	11.5274	11.5539	11.0731	11.1194	10.3934	10.519	11.1402	11.0292	11.1441	12.79	12.9311	12.9448	12.8468	12.3777	12.3512	13.14	13.1804	12.9549	12.9313	12.884	13.0013	13.2599	13.4949	14.0517	14.129	13.8051	13.785	12.3544	11.7341	12.2419	11.9293	11.747	12.5099	12.6587	12.9457	13.0987	12.6308	12.7251	13.2207	13.2039	11.8136	11.2153	11.7637	12.0675	11.1155	11.1633	12.7742	12.8319
HIST2H2BF	8.89324	9.08022	9.16926	8.27447	8.70695	8.29421	8.09783	8.47886	8.40468	8.27687	10.1918	10.1864	10.2516	10.1652	9.34103	9.49595	10.0615	10.082	10.4865	10.5104	10.2928	10.1023	9.83195	10.7473	11.2774	11.4192	11.3859	11.3009	9.75879	9.17946	9.69119	8.91326	8.90606	9.98362	10.3825	9.97426	10.662	9.98829	10.2644	9.97932	10.5649	9.3151	9.04982	9.89504	9.92256	8.40894	9.22501	10.2135	9.96349
HLA-B	8.4295	8.41998	8.43257	8.0146	8.21576	6.82255	6.85826	6.54478	6.48103	6.64319	11.8762	11.4923	11.6986	11.5913	9.3431	9.23161	10.7879	10.868	10.9151	10.9042	11.1675	11.079	11.2349	10.6122	10.8117	10.7164	11.5228	11.3123	11.9	11.7013	11.5945	12.4148	12.4489	12.1503	11.852	11.5109	10.3543	9.25755	9.22093	9.98862	10.2755	7.07083	7.90314	10.4269	7.42813	10.3488	6.72788	8.45466	8.2006
HLA-C	12.1061	11.9897	11.9805	11.6333	11.6719	10.8523	11.0627	10.8026	10.9282	10.9626	13.8273	13.6489	13.7633	13.7281	12.3235	12.2595	13.1466	13.182	13.4774	13.5537	13.7119	13.6947	13.6501	13.1725	13.632	13.5777	13.7144	13.5951	14.0977	13.1762	13.6705	13.6913	13.6577	13.8822	13.8212	13.8463	12.7943	12.3363	12.5161	12.6621	12.9624	11.7018	12.3929	12.8385	11.2648	13.4461	11.5735	11.9075	12.433
HLA-DRA	1.42969	2.12036	1.90854	3.26997	2.80768	2.89019	2.56067	2.62185	1.67839	1.91656	3.37245	3.70716	4.76602	4.50762	5.08868	4.96907	5.70847	5.05315	5.41941	4.04987	5.10273	5.41591	5.67566	5.4028	5.24332	4.86296	4.80278	4.92555	5.80083	6.38532	3.77389	4.53692	4.24223	4.83774	4.73703	4.45415	7.29965	3.42617	1.77264	3.42305	4.89045	1.38191	1.50106	4.82515	1.69091	2.43736	0	1.02344	0
HLA-DRB1	4.58177	4.72985	4.84359	5.95183	6.00645	6.18563	6.49713	6.14394	5.93673	6.0133	5.61337	5.1161	6.45009	6.75507	5.84524	6.2834	6.04544	6.11228	6.94479	7.20007	7.30988	7.23608	7.08095	6.44243	6.27995	6.21435	6.744	6.64212	7.04051	7.2722	6.87717	7.38632	7.46833	7.55624	7.35889	7.07848	7.32085	4.21718	5.66839	5.45185	6.02499	2.39378	5.3151	5.54721	4.04566	6.15369	4.68843	4.39525	4.01413
HLA-DRB5	2.85204	1.73868	3.41039	3.20737	3.06214	4.19208	4.24718	3.7686	4.03753	3.43972	3.07901	3.74819	5.39895	5.26445	4.29292	4.56473	4.85409	4.8479	5.8774	5.9681	6.01138	6.00224	5.44874	5.80821	5.84992	5.24451	5.54469	5.66712	5.51218	5.95176	5.56994	5.62017	5.45454	5.72018	5.80139	5.53648	6.12354	0.824197	4.00226	4.52276	5.05716	1.28048	3.22159	4.23167	3.22191	3.78075	0	2.89197	1.01412
HNRNPA1P33	2.44957	3.20806	3.1252	2.89521	3.73777	2.08352	0	1.36602	0	0	4.72645	4.60041	4.61986	5.01811	4.19703	4.19053	5.51772	5.70247	5.83089	5.48079	6.41774	6.50029	5.40291	6.40696	7.30873	7.2619	7.44956	7.85407	5.44498	6.07499	6.38692	6.80944	6.82124	6.94198	6.9874	6.34633	1.46385	2.27843	3.6663	4.48341	5.44233	2.35794	4.22952	4.99764	2.38318	3.79833	0	1.89265	0
HOPX	3.43834	3.55479	3.22034	3.99641	3.84887	3.96429	3.27479	2.14121	3.95271	4.40905	5.50901	4.63598	5.49503	4.98519	5.3005	4.92275	5.37229	5.82124	5.99582	6.22548	5.88413	6.17959	7.02666	6.12773	6.48894	5.93936	8.10693	7.93291	6.07395	6.48952	6.4454	6.1042	6.07499	6.17814	6.3373	5.95952	5.25502	5.38297	6.4996	6.78643	6.50274	4.8035	4.93997	3.72219	5.01624	4.03423	4.55015	3.79839	4.30884
HOXA10	1.60288	3.63475	1.72099	1.80874	3.23786	2.21527	2.41166	0.95699	3.01591	1.00259	4.96876	5.16321	4.51163	5.20512	4.69026	4.22204	5.04867	4.56256	5.33142	5.79218	5.83038	5.76547	6.54961	5.62732	5.30565	5.96695	5.39067	6.30233	4.98263	5.58799	6.81419	6.17523	5.93221	6.47421	5.87863	4.71826	4.64182	4.87001	4.1842	4.54699	4.61542	3.3873	3.47989	5.67781	3.40139	6.28866	4.21575	3.52105	4.97162
HS3ST1	1.74323	1.15946	1.338	1.7727	1.84285	1.44096	4.39404	1.62719	2.0859	1.20266	4.1832	6.23308	6.68404	5.81905	2.76815	5.95135	6.75882	4.97143	5.69617	6.59401	7.64552	6.67306	6.65723	6.85395	6.72563	7.53238	7.45427	6.92615	3.67615	5.71833	5.69975	5.17484	5.26482	5.33799	6.90109	5.7676	6.77885	4.82424	4.11428	3.77687	6.42278	4.57908	5.08621	4.19068	5.1035	4.28417	2.47959	2.97025	6.57637
HS6ST3	5.43328	5.27824	4.9624	5.3399	4.63608	4.6587	3.76386	4.30589	3.31916	4.85407	8.51859	8.78589	9.44748	9.34893	7.72228	7.81656	8.84225	8.73008	10.0765	9.92442	9.80477	9.85199	9.30833	9.28001	8.67027	8.74995	9.04638	8.92545	8.57867	8.71031	8.8194	8.80941	8.97662	9.04052	9.40357	9.43152	8.67768	9.32045	9.72022	9.65074	8.7248	7.30614	7.97182	7.46087	9.27214	8.36654	8.2048	8.30945	8.88801
HSPD1P6	3.48897	2.18871	3.32677	2.51654	1.84869	1.91622	2.09867	0	1.88111	0	4.20926	3.95191	6.02013	5.81872	3.54356	3.31505	5.52627	5.82539	6.8909	6.97972	6.18416	6.59845	5.99072	6.92614	5.42576	5.46901	5.65022	5.2231	3.88367	3.23107	4.75368	1.04279	3.92589	5.37497	5.70293	4.48252	2.65714	3.32011	4.38559	4.33229	3.76404	3.77493	2.51428	2.20985	3.30581	3.27693	3.63441	2.83784	2.0328
HUNK	7.77218	7.87734	7.90681	8.35678	8.04349	8.3771	8.10812	7.39401	7.77495	8.97374	8.64793	8.62848	8.66817	8.77087	8.49132	8.57317	10.1473	10.0258	9.55658	9.12154	9.52273	10.6361	10.5632	10.8442	11.4692	11.4857	11.1739	11.4999	8.61898	9.655	9.13713	9.33092	9.38745	9.32663	9.87491	9.35046	7.9519	9.08789	8.33271	9.1257	9.33645	8.11618	9.43369	8.22945	7.93574	9.99731	7.61099	7.18625	8.51931
ICA1	10.5888	10.772	10.7021	10.1204	10.181	9.77644	9.93715	9.88724	9.93171	9.88809	11.7822	11.82	12.1975	11.9973	11.4094	11.4233	12.0899	12.1594	12.294	12.3162	12.2638	12.2767	11.7314	12.6648	12.0793	12.0774	11.8861	11.7539	11.8393	11.7588	11.9156	11.7723	11.9059	12.0363	11.919	11.9346	12.01	12.2305	11.9778	12.0834	12.1267	12.4159	11.5103	12.4602	11.8972	12.4175	12.0724	11.6934	12.2377
ICAM1	6.4939	6.40037	6.19842	5.77467	6.33476	6.19119	5.79209	6.00602	5.70929	4.84933	10.5926	10.2541	9.96417	9.91398	7.62224	7.6064	9.671	9.81671	9.10906	9.23077	9.10898	8.90046	9.72702	9.46455	10.1113	10.1781	10.7954	10.917	8.48028	9.34724	8.75903	10.2998	9.59889	8.98814	9.26271	8.74525	6.74828	7.24339	7.42275	8.34094	8.87989	6.18803	6.09139	8.27645	5.19689	6.73816	4.45036	6.21744	7.06177
ID3	9.3143	9.36565	9.28693	9.31749	9.49963	10.3159	10.0529	9.45305	9.25013	9.20803	11.6768	11.3724	11.5286	11.4679	9.80843	9.80111	11.5926	11.7007	11.7051	11.9309	11.4999	11.5932	11.5173	10.9882	11.2998	11.4006	12.4425	12.5994	10.8543	11.841	12.0694	11.6894	11.2914	11.4415	11.9373	12.3419	9.756	10.3275	10.3099	12.0403	11.2381	9.41399	12.1705	10.1674	11.1768	10.3761	10.9179	10.626	12.2063
IFIT2	6.81316	7.1379	6.94066	6.1807	5.87615	4.73872	4.88089	4.07567	4.84535	4.86856	8.40241	8.33121	8.17989	7.90942	7.41602	7.23766	9.5621	9.59577	9.00576	8.80538	9.85276	9.95501	12.2453	11.883	13.2059	13.5851	13.6048	13.8921	9.90675	9.1231	9.73919	9.92338	10.0218	10.7167	10.7984	10.1547	10.1121	9.3805	9.32771	10.4385	11.2906	5.3813	5.25292	6.05066	4.6269	5.93161	4.75809	10.6272	8.34672
IGDCC3	8.92735	9.14251	8.63583	8.82145	8.64408	8.0273	8.64125	8.30857	7.98877	7.7501	10.5506	10.622	11.5064	11.2277	10.5011	10.7864	11.7679	12.0503	11.8181	11.4024	11.632	11.3992	11.8925	11.9836	11.7748	11.733	11.3473	11.0724	9.71196	10.0821	10.3372	10.3415	10.8508	10.8765	11.3176	9.8504	10.6539	10.8655	10.7875	10.6874	10.4757	7.50683	8.719	9.55263	8.56995	10.0795	9.08591	10.3951	10.4828
IGFBP3	5.25054	6.16538	5.68186	5.19333	5.45371	4.3949	2.96771	2.75411	2.8748	4.65511	9.73619	9.34224	9.75314	9.63771	6.77703	7.0706	9.97543	10.0514	10.26	10.4621	10.4588	10.4109	9.86974	10.1933	9.28966	9.29053	9.90171	9.70273	11.8308	11.4566	10.9738	11.9274	11.3605	11.4038	11.1038	10.0975	9.05818	8.29064	8.75737	9.68571	8.43303	9.31666	10.7432	9.86946	6.42918	8.4224	7.06978	8.21141	8.45728
IGFL4	6.38902	6.45444	5.59416	5.98108	5.55723	6.03554	6.12064	4.99932	5.93017	5.42478	6.38088	7.15583	7.22546	6.9063	6.43271	6.67733	7.61677	7.21307	7.57547	7.55739	7.69118	7.4233	7.18283	7.96108	7.63487	7.32406	7.4699	7.39087	6.04318	6.90398	6.75399	6.10768	6.85218	6.8369	7.5709	6.61283	7.20368	7.41374	7.59572	6.95201	7.37057	5.92559	6.7564	6.55714	6.70487	6.81456	6.54277	7.18246	6.03637
IGSF22	3.51081	1.95812	2.86006	3.1383	3.75301	1.93421	0.519707	2.34102	2.02967	2.33866	5.71214	5.57297	5.96861	5.92119	3.63142	4.66217	5.4693	5.27572	6.00657	5.75643	6.38892	5.39578	6.61912	5.62476	5.48151	5.33819	5.1068	5.86439	5.61281	5.04206	3.74553	5.53462	4.50477	4.27748	5.64487	6.20338	4.65406	4.08721	5.17968	5.615	4.92848	6.3461	5.23565	5.32016	5.85264	1.0455	5.42275	4.72598	5.35654
IKZF2	8.84123	8.58206	8.46682	8.42782	7.68995	7.42046	7.98392	7.7491	7.67951	7.68654	9.49896	8.91098	9.45184	9.13194	8.95858	9.10769	9.59715	9.31475	10.2507	10.3251	10.2178	10.0713	10.2108	10.5821	10.5687	9.99662	9.97534	10.29	8.99575	9.23287	9.74009	9.23072	9.63541	9.96623	10.2043	9.37702	9.20099	10.1598	9.26401	9.67522	9.20979	10.3865	9.49738	9.84558	9.76012	10.2899	9.32368	9.24198	10.3955
IL1R1	5.75806	5.77066	5.54518	5.65506	5.53811	5.27705	4.67311	4.68471	4.7974	4.52115	10.3984	10.3069	11.2598	11.2711	8.68637	9.08988	9.82604	9.9903	12.7425	12.932	12.4931	12.6651	11.4847	11.698	11.5564	11.6604	11.661	11.5848	11.1562	10.5905	10.9601	11.4383	10.9426	11.8951	11.8962	11.3354	9.50176	9.85781	11.6703	10.6016	10.3931	9.18712	10.2757	10.5768	12.1807	7.13737	11.1793	8.47825	9.31898
IL1RAPL2	3.17921	1.87374	2.27761	3.82347	3.73565	3.43213	3.11299	4.42171	4.65385	2.38289	3.70574	2.88907	4.48653	3.87891	3.37859	4.07606	4.35987	5.03506	4.96288	4.48768	5.53131	5.17844	5.54178	6.526	5.57267	6.35811	5.71553	6.22468	5.73385	4.78489	4.70736	6.32877	5.27033	5.91463	5.39119	6.55776	2.68928	3.29337	3.79782	4.56132	5.89796	5.27745	4.53128	3.97854	2.0521	1.57436	4.35317	3.85353	4.01422
IL6	1.34392	0	0	2.12923	0	0	0	0	0	0	4.75813	4.09157	3.5592	3.31886	2.96573	2.08816	6.40405	5.7018	5.54726	6.63275	4.31222	4.97717	4.36319	6.21102	4.91075	4.38091	8.18599	8.3954	4.58223	3.26666	4.46255	4.75096	4.91584	4.09441	5.77949	4.19814	2.33559	0	2.2342	4.76453	4.71774	0	2.82891	3.86969	0	4.19899	0	1.02873	0
INHBA	4.19713	3.18904	3.28028	3.54767	2.13934	2.06111	3.62491	3.36129	2.00544	2.61823	8.97445	8.97376	9.45395	9.35453	6.30373	6.37512	8.83288	8.82644	8.84679	8.89219	7.30637	7.57533	7.5111	8.0481	7.54715	6.8547	8.8836	8.16489	7.86015	7.28266	6.37433	7.90671	7.16604	6.13471	6.56206	6.34784	9.12481	6.25742	7.57066	8.29177	7.5436	5.36552	3.48408	4.47917	2.04472	3.8662	5.12322	6.49393	5.30509
INPP4A	10.9314	10.7399	10.8158	10.5568	10.5724	10.8213	10.8853	10.4683	10.6572	10.631	11.6144	11.7403	11.8893	11.8708	11.4367	11.1801	12.0799	12.0798	12.4795	12.4447	12.6108	12.5252	11.9114	12.6836	12.7183	12.8046	12.7063	12.6704	11.4793	11.6727	11.8061	11.4702	11.8493	11.7833	12.3307	11.5669	11.6636	11.7671	12.0437	11.4541	11.7482	11.2528	11.1998	11.4175	11.1982	11.4588	11.2196	11.3697	11.5012
IQCJ-SCHIP1	4.51475	3.64684	4.30136	3.32622	0	4.50782	4.95698	3.99368	3.88733	0	6.98323	6.5772	5.79354	5.9719	5.06636	5.63417	6.65713	6.44796	6.16454	5.89696	6.06683	6.41139	6.89536	6.8881	7.16611	7.06197	7.82973	7.03074	5.74596	6.57691	6.86576	7.67548	6.30978	6.61869	6.40684	6.50859	5.46789	5.58154	4.42396	6.56552	6.55527	5.11645	6.06002	5.12714	5.923	6.6221	4.88346	3.91258	5.85207
IRF1	9.85792	9.70771	9.66538	9.72683	9.77329	9.05876	9.04468	8.6188	8.87012	8.70009	11.4859	11.3763	11.5272	11.4208	10.5076	10.3262	11.2214	11.1825	11.4124	11.5644	11.6192	11.5432	11.5313	11.1396	11.0684	11.0721	11.5603	11.3729	11.0101	10.8203	11.1727	11.0523	11.1963	11.6301	11.7098	11.5225	10.0104	10.7105	10.852	11.2643	10.5321	9.70968	10.0878	11.4416	8.80548	10.9232	9.11019	9.84405	10.9037
IRF2BPL	12.5876	12.5741	12.512	12.2907	12.5484	12.0754	12.0779	11.9519	11.9844	12.1197	13.5621	13.5869	13.4511	13.3669	13.1642	13.1453	13.4709	13.4819	13.8216	13.9726	13.7858	13.7957	13.6618	13.5547	13.9278	13.8311	13.8081	13.8532	13.148	12.9898	13.4616	13.2287	13.2492	13.6178	13.8276	13.5547	13.2453	13.2976	13.2236	13.2696	13.2677	13.6811	13.2058	12.7428	12.7253	13.7682	12.8921	12.0488	13.656
IRF5	8.65695	8.8617	8.78767	8.45477	8.83439	8.21007	8.46026	8.32929	8.34283	8.17029	9.87581	10.0937	10.2445	10.1464	9.66344	9.67926	10.147	10.1096	10.0766	10.2096	10.2699	10.1878	9.76146	10.1548	10.2297	10.1681	9.97144	9.72896	8.89619	9.36961	9.42976	10.0339	10.0128	9.66097	10.0799	9.62369	9.52042	10.0271	9.844	9.79456	10.2394	7.68244	8.78644	9.17632	8.08868	9.53623	8.79658	9.42181	10.0465
ITGA3	11.8643	11.8606	11.8812	11.9481	11.9135	11.6056	11.294	11.0364	11.1692	10.998	13.4654	13.5778	13.9121	13.9098	13.0137	12.8673	14.1055	14.1806	13.7681	13.8695	14.1228	14.1119	13.7915	14.2165	14.3785	14.5203	14.2265	14.2509	12.9886	13.493	13.532	14.027	14.0769	13.992	14.4788	13.2313	13.4074	13.3989	13.2958	13.4846	13.5579	11.9486	12.0103	12.2661	10.2566	13.0317	11.1515	13.1806	12.9866
ITGB4	11.8381	11.6788	11.5933	11.8573	11.7431	11.2382	10.9695	10.8651	10.9655	11.2663	13.6436	13.5917	13.7308	13.7584	13.4678	13.4823	14.3953	14.3526	13.9784	14.0001	14.3272	14.335	14.1453	14.2682	14.8142	14.7743	15.0556	14.9909	13.5112	13.4184	13.8156	13.8672	13.9344	13.987	14.2963	13.4566	14.2034	13.8721	14.8608	14.0223	14.3428	11.7967	12.1076	11.9362	11.0843	13.3587	12.0977	13.9086	13.6725
ITGB6	8.72431	8.69135	8.58328	7.37502	6.96224	5.01347	5.6153	4.96234	2.26927	3.34732	12.3714	12.1621	11.8693	11.7031	9.44901	9.77301	12.1051	12.1763	11.24	11.3556	11.1778	11.3617	10.5176	10.5116	9.70291	9.8605	10.5338	9.8804	9.49118	11.2574	11.2563	11.9687	12.0251	11.2621	11.3834	10.2516	9.85375	8.19057	8.13272	11.8077	10.1219	5.62583	9.43089	8.66209	5.38403	5.92726	4.82182	4.65013	5.57381
ITGBL1	1.06313	0.778776	0	1.69739	1.32239	0.733852	0.84065	0	0.702853	0	3.75103	3.43455	3.56088	4.05181	2.51545	1.32498	5.01194	5.13159	4.68965	4.72891	4.88564	5.38448	3.17191	5.09807	4.95248	4.37326	5.58249	4.21346	2.66078	5.56263	5.17018	6.57092	6.44027	5.31436	5.33675	3.73608	2.24029	1.27463	1.86553	4.34385	1.83295	1.72311	1.40297	2.79322	2.51643	0.772342	3.52264	1.09241	0
ITPR2	10.1183	10.0519	9.9385	9.63213	9.54364	9.73333	9.40219	9.78808	9.58131	9.44489	10.7193	10.9573	10.8661	10.8453	10.9507	11.0781	11.3164	11.0376	11.5175	11.0447	11.305	11.3218	11.6823	11.7959	11.9147	11.4005	11.3843	11.7149	10.0799	10.6942	10.7781	10.6157	10.6539	10.8273	11.2452	10.9379	11.3517	11.2735	11.0159	11.0766	11.1713	10.2008	10.3155	10.7139	9.29435	11.2059	9.99013	10.8499	10.8739
JAG1	9.37394	9.39381	9.55446	8.45964	8.72831	8.93356	8.39364	8.43425	8.72095	8.69399	10.3883	10.3038	10.4394	10.609	9.77422	9.57309	10.6062	10.5671	10.8748	10.8328	10.9035	10.8958	10.2413	10.939	11.4186	11.3776	11.1682	11.3037	9.95302	11.028	10.9026	11.2889	11	11.2392	11.2135	10.2523	10.6845	10.1833	9.03167	10.6434	11.2121	10.5076	8.97622	10.5888	8.89333	8.03296	9.37404	8.55336	8.09522
JAK3	6.77404	6.46774	6.58458	6.56756	6.73625	6.5824	6.09307	6.34032	6.77392	6.67186	7.46374	7.47446	7.8267	7.91278	7.41949	7.61708	7.56229	7.44413	7.75858	7.72598	8.01698	7.89184	7.61404	7.85338	8.13401	8.02568	7.88131	8.29948	7.93332	7.37521	7.76025	6.93491	7.58304	7.80731	7.7401	7.50853	8.45793	7.30353	7.83908	7.47491	8.13058	6.5483	7.14198	7.64725	7.11283	6.37877	7.70663	6.69913	7.38016
JPH3	8.1591	8.18612	7.85876	8.5797	8.15112	7.34082	7.75683	7.86612	7.82347	7.6415	10.5436	10.1864	10.4297	10.5187	9.48152	9.37578	10.3313	10.25	10.5555	10.6275	10.5304	10.4614	10.5005	9.95276	10.1903	10.2783	10.2823	10.292	10.5777	9.55999	10.0528	10.5542	10.345	10.725	10.7993	10.2083	9.15287	9.41203	10.139	8.6199	9.35971	9.40857	8.17311	9.94454	9.91634	9.39155	10.2878	8.01294	9.13309
JUNB	12.4616	12.2566	12.2031	12.1514	12.4049	11.6674	11.9623	11.8955	11.7539	11.8388	13.6496	13.4055	13.4601	13.3822	12.9511	12.8523	13.6801	13.8307	13.8272	13.9997	13.7268	13.5819	13.7749	13.3172	14.1476	14.0484	14.6944	14.7082	13.6672	13.2553	13.9076	13.7133	13.4195	13.6319	14.129	14.1466	13.229	13.174	12.6862	13.5489	13.7654	12.7538	13.1551	12.8065	12.9908	13.5678	12.2576	12.2326	14.3768
KAT2B	8.70727	8.90166	8.94188	8.33606	8.20737	8.46175	8.28284	7.83559	7.91074	7.84281	10.009	9.98673	9.7714	9.62447	9.33491	9.14064	9.9458	9.65786	10.12	10.3503	10.3037	10.4691	10.2189	10.5455	10.676	10.7531	10.4482	10.7293	9.37617	10.3595	10.1387	9.78672	9.80879	10.3226	10.3501	10.352	10.0625	10.2548	10.0381	10.7687	9.93998	9.33947	9.93338	9.62782	9.81569	9.24279	9.69863	10.4431	10.1658
KCND2	4.0323	3.86801	3.79011	4.0734	4.47602	3.9452	4.51768	3.60707	3.3746	6.01721	6.27574	7.33768	7.41371	8.14019	4.52129	5.17924	8.32323	8.96954	8.32077	8.13725	8.20476	8.804	9.06991	9.13146	8.79238	9.00686	9.33949	9.19043	7.81363	7.1494	7.98009	7.87749	7.87728	9.03613	8.81259	7.84923	5.94488	4.3863	7.52062	6.82786	6.81177	1.77249	4.91505	5.18622	1.44779	4.33778	4.12509	2.98541	1.43239
KCNN4	6.4409	6.40787	6.47831	6.18442	5.88215	5.53208	6.00462	3.69195	5.50578	4.58174	5.95829	5.51283	6.48153	6.26389	6.40373	6.40177	7.3293	7.3454	7.97884	8.0913	8.11243	8.67022	8.3839	8.32878	9.20377	9.18051	9.42162	9.42824	5.6391	6.81648	7.09469	7.70078	7.52948	7.07498	8.02269	7.31651	6.67431	6.47046	6.67247	7.4065	8.21259	4.52307	5.90458	4.55636	2.49559	5.08502	4.06287	4.70938	5.23787
KCTD11	9.20645	8.93216	8.98257	9.24179	9.32454	9.03846	8.85613	9.17988	9.30459	9.33018	10.7885	10.7252	10.631	10.677	10.3003	10.2595	11.0045	11.1667	10.3271	10.4996	10.412	10.2471	10.9343	10.3558	10.5277	10.5999	10.3995	10.3701	10.157	10.4749	10.2179	11.0111	10.5229	10.2602	10.5961	9.98789	10.1328	10.2799	10.187	9.50206	10.2289	8.14909	9.43941	9.17377	8.72136	10.2449	9.30544	9.91657	10.562
KIAA0319	5.0305	5.03443	5.09857	4.24367	5.36901	5.72177	5.63675	5.27361	5.51518	4.84472	6.57405	6.7092	6.84515	6.81621	5.93011	5.60117	6.67245	6.72972	7.09334	6.78723	7.2009	7.1127	6.45471	7.13652	6.76939	6.92706	7.08493	7.21402	6.40673	6.46589	7.3348	7.07896	7.42202	6.6783	7.23261	6.66975	7.23499	7.17532	5.76501	6.87321	6.65067	2.97183	5.65888	4.30618	4.05175	6.56358	5.57162	6.98128	6.58639
KIAA0513	9.614	9.89854	9.76207	9.69008	9.91512	9.2495	9.3452	9.16014	9.4844	9.47261	13.098	13.0063	13.238	13.3666	11.1555	11.1247	13.3955	13.3709	13.305	13.3465	13.38	13.3578	13.3447	13.0507	13.4065	13.1664	12.8421	13.0939	11.6545	12.1782	12.4362	12.5327	12.6137	12.7455	13.4055	12.5918	11.0884	10.6579	12.2899	12.0737	11.4542	10.383	10.3482	10.9669	10.2611	12.3351	11.0598	11.0268	11.6863
KIAA1024	6.46706	5.93449	6.59448	5.39621	5.6425	5.2103	6.18445	5.31947	5.28002	5.76464	9.47978	9.25695	9.50531	9.4077	7.24384	7.39617	9.14689	9.04147	9.59444	9.31736	9.68638	9.54709	10.3349	10.6095	10.2798	10.2578	9.40455	9.75484	8.52573	8.8108	9.28315	8.10319	8.8198	9.57163	10.0313	8.83823	7.3778	7.43708	7.66965	7.75918	7.79836	7.72451	8.40634	7.00089	7.0226	10.0197	6.62773	6.3937	6.91267
KIF28P	4.51276	5.15102	5.51604	5.25689	3.30932	4.00688	4.98362	4.79887	3.8127	3.61424	6.3999	6.96758	7.0827	7.18553	7.0484	6.52228	7.97794	7.75082	7.94958	7.80108	8.0729	8.21989	6.84683	8.56341	7.81034	8.08223	8.74477	8.62211	6.63644	7.54984	7.46093	7.38369	7.5933	7.81825	8.32161	6.0727	7.45799	6.94703	8.46735	7.05687	8.25713	6.01541	6.84225	6.27137	6.69512	5.18734	6.17122	7.20563	6.90787
KIFC3	8.0308	7.97363	8.66979	7.70169	7.38573	8.37932	8.38159	7.28033	8.09028	7.23662	9.67394	9.49785	9.93548	10.0428	9.70176	9.45808	10.5965	10.5275	10.4885	10.4351	10.7003	10.5163	11.0775	11.3827	11.7143	11.4816	11.6484	11.8507	9.66749	10.4185	10.112	10.0694	10.1106	10.3313	10.6753	9.60667	9.52672	10.0677	9.88052	9.77322	10.74	7.64508	8.67975	8.40288	8.83406	9.64314	8.59827	9.31766	9.46534
KLF11	9.68779	9.59015	9.89809	9.89498	9.9311	9.67271	9.33494	9.40256	9.49041	9.56075	10.3414	10.323	10.3353	10.1798	10.0217	10.1074	10.6718	10.6012	10.8033	10.9695	10.9104	10.8977	11.1259	11.0006	11.236	11.2575	11.3635	11.7883	10.6483	10.0424	10.2941	10.2483	10.3739	10.6336	11.0562	10.0862	9.95395	10.4205	10.0853	10.5046	10.2281	9.08126	9.43137	10.5603	8.7239	10.9752	10.0711	9.54785	10.6635
KLF5	10.4782	10.6452	10.6524	10.5409	10.3979	10.3119	10.8169	10.073	10.4266	10.0528	11.0107	10.9812	11.3753	11.0528	9.7297	9.965	11.3774	11.6556	12.1047	11.6992	11.7812	11.8234	11.4107	12.0393	12.1513	12.512	11.7428	11.9589	11.1515	11.9947	12.1726	12.5756	12.3426	12.5866	12.3342	11.3431	10.5122	9.60656	10.0973	10.8339	10.9658	9.38967	10.3817	11.0614	8.94658	10.8395	8.85536	9.3115	8.64545
KLF7	8.73475	8.52032	9.02908	8.15131	7.84893	7.32985	7.83659	6.82004	7.74152	7.15065	10.0099	9.94197	10.0621	10.1173	9.90157	9.54125	10.2063	10.2465	10.7743	10.6191	10.76	10.8084	10.3621	10.3567	10.3023	10.6301	10.5874	10.7018	9.76327	10.3356	10.8338	9.78419	9.81177	10.7326	10.892	10.9677	10.5669	9.78028	9.90095	11.0734	9.17511	8.96845	9.96546	9.8029	10.3257	9.34459	9.43171	10.0907	9.74292
KLHL24	10.5109	10.2257	10.0107	10.488	10.0865	9.39284	9.46298	9.19439	10.0429	9.68733	11.3963	11.2883	11.5093	11.6434	10.5696	10.9856	12.0786	12.1222	11.7092	11.8558	11.7608	11.6353	12.0057	12.3132	12.0102	12.0666	12.2365	11.9281	10.5208	10.4733	11.1285	10.364	11.0917	11.6348	11.7957	10.7179	10.6867	10.7434	10.9171	10.8045	10.9099	10.6705	10.4494	11.3375	9.81443	11.3494	10.2046	9.8563	11.0251
KRBA2	6.17643	6.16527	6.20227	6.06929	5.34172	5.66121	5.77357	5.83074	6.07096	5.93721	6.95608	6.51119	7.08539	6.61749	6.71017	6.74218	7.63592	7.65068	7.18253	7.38874	7.19791	7.26649	8.10653	7.84483	7.61115	7.15906	7.28028	7.19434	6.81339	6.10419	6.88607	6.19642	6.82551	6.72381	7.22524	6.85352	7.74695	7.61635	7.38623	6.98982	7.11886	5.69805	6.45931	7.39853	7.46448	6.40672	7.06303	7.56687	7.3728
KREMEN1	9.31289	9.22146	9.36124	9.37127	9.64633	9.21799	9.61097	9.29746	9.54108	9.43792	10.41	10.3049	10.1201	10.2244	10.0164	10.2112	10.3864	10.3874	10.4755	10.5438	10.3906	10.4638	10.6957	10.4168	10.8653	10.8551	10.8421	10.7046	10.5574	9.67439	10.1757	9.90922	10.161	10.2294	10.4206	10.1087	10.0574	9.54065	10.3581	9.99829	10.1987	9.21917	8.74794	9.86847	8.97578	10.2283	9.47352	9.11704	9.63899
KRT15	7.66718	7.75501	8.03655	7.28552	7.49797	7.07508	7.45747	5.63372	6.4247	5.66166	9.65616	9.83678	10.5349	10.1856	9.29876	9.22926	11.0851	10.8622	11.7669	12.0072	12.0134	12.0963	11.6979	12.0763	12.2565	12.2017	11.8615	11.5727	11.648	11.738	10.9212	12.1105	11.1247	11.4799	11.8966	11.1327	11.7188	10.5212	10.3997	10.4786	11.4488	8.13676	9.96522	5.31956	6.41647	7.82235	7.13153	8.79647	9.59132
KRT20	4.65289	3.57227	4.77088	4.48807	4.25454	0	2.00043	0	0	0	6.55844	7.05532	6.85529	6.81539	6.55997	6.13215	8.05481	7.67129	8.58719	7.70211	7.49742	8.17532	8.26941	6.48683	7.36041	6.41528	6.6668	8.3314	5.82457	7.11755	7.61722	7.86296	7.97866	7.933	7.92209	6.37768	4.45551	2.8059	6.57657	5.89199	7.74403	0	4.15405	3.63409	0	2.4585	0.804698	1.28107	0
KRT40	0	1.6427	2.05639	1.59755	1.89232	1.13526	0	0	0	0	4.81523	4.62594	4.99597	4.38561	4.64129	3.38119	6.0458	6.11663	5.72171	6.00881	5.626	5.67167	5.82972	6.22808	5.42424	4.94252	5.43604	5.17292	3.78681	4.64948	3.87674	4.45666	4.37165	5.41572	5.18768	4.70407	3.6301	3.55907	4.17696	4.70459	4.93335	1.37457	2.97437	2.99472	2.48697	2.27597	1.85611	2.02028	1.70445
KRT7	8.59134	8.48838	8.44294	8.53103	8.46689	7.19512	7.49003	6.48963	6.42122	6.80799	10.4671	10.3384	10.6562	10.4472	9.69835	9.61213	10.456	10.4504	10.4714	10.4459	10.5254	10.2011	10.4736	10.2457	10.0321	10.2203	9.77898	9.8078	10.2043	10.7354	10.4838	10.8716	10.9209	10.2938	10.4683	9.82323	9.73006	9.87117	9.32921	10.3685	9.7956	9.83572	8.83981	9.71375	7.70298	10.6226	9.23693	9.01913	10.3627
KRT80	12.9258	12.9317	12.8115	12.5743	12.5196	10.8701	10.7573	9.99069	10.112	10.0413	15.068	14.9515	15.0232	14.9807	13.3259	13.193	14.6806	14.754	15.0016	15.0006	15.2004	15.2075	14.7579	14.3824	14.562	14.6038	14.7623	14.8366	13.9743	15.3069	15.1415	15.8783	15.6837	15.1855	15.4069	14.7109	13.228	13.0353	12.7643	14.6267	13.5499	13.6049	13.2918	14.7913	13.1729	15.2092	13.101	13.4282	13.9241
KRT86	9.02958	9.11884	9.01761	9.1926	9.33642	7.88882	7.46254	6.86322	7.18992	7.06656	10.3098	10.5193	10.6889	10.7719	10.3577	10.3411	11.2038	11.2621	11.364	11.0622	11.3303	11.0953	11.9359	11.259	11.4422	11.4969	10.9661	10.8741	10.4964	10.1429	10.525	10.6047	10.5161	11.037	11.3564	10.5175	10.0401	10.5895	9.43932	9.86351	10.031	10.9853	8.80444	10.3292	7.6215	11.5063	10.2429	9.00289	11.0957
KRT87P	7.0611	6.71415	6.82059	7.03471	7.02286	5.87716	5.56667	4.73633	4.85826	4.6924	9.27276	9.49489	9.72077	9.75326	9.1165	8.89654	9.9964	9.98068	9.74005	9.62659	9.64206	9.55293	9.29338	9.54953	9.61538	9.39035	9.2958	9.40259	9.62748	9.11347	9.2852	8.31934	8.99066	9.49346	9.68243	8.7001	8.95286	9.33054	9.1229	9.15537	8.9265	9.82955	8.11064	9.31412	7.178	10.0659	9.28008	7.38069	9.33279
KRT89P	3.65958	3.54645	3.9019	3.3313	3.08206	3.91369	1.97835	1.8361	1.35917	3.17822	8.64551	8.69323	9.04196	8.95423	6.64116	6.30766	8.60503	8.77345	9.00235	9.10753	8.53702	8.66524	8.38587	7.91764	7.60493	7.44527	7.50914	7.31974	6.65711	7.41312	7.50862	6.75053	7.15659	8.19729	8.22833	7.86616	7.91484	5.55873	6.773	7.43384	7.02076	3.28448	5.80962	6.11064	4.83325	6.98818	5.69231	7.20984	6.39281
KRTAP5-2	7.4747	7.68372	7.52385	6.81619	7.0988	5.72333	6.08288	5.5477	5.46679	5.93893	9.56931	9.64519	9.57084	9.65391	7.89653	7.68741	9.67806	9.828	9.55335	9.61662	9.42272	9.63675	9.53372	9.12333	9.15199	9.23641	9.46329	9.62347	8.36653	9.24042	8.80793	9.12347	8.78308	8.96149	9.2878	9.37721	8.03419	8.6359	8.05475	9.79786	8.54204	9.0914	8.6359	9.19556	9.17574	9.27927	8.99042	9.5575	9.28313
KSR1	6.59866	6.5447	6.87887	7.04198	7.0236	6.10307	5.11191	6.13451	5.67736	5.81748	8.19866	8.73792	8.55739	8.93939	7.66759	7.82177	8.79762	8.56996	8.91107	8.50316	8.56545	8.7855	8.31287	8.61686	8.77118	8.67698	8.59019	8.09887	6.7172	7.89132	7.71493	8.0642	8.53715	8.00862	8.49427	6.95873	7.60876	7.70265	7.99295	6.80774	7.69078	6.62093	6.44669	7.46041	6.35537	7.33273	7.03068	6.45918	6.88824
L1CAM	10.9133	10.8701	10.9054	11.0266	11.1116	9.82764	9.64893	8.93194	9.22161	8.26037	13.6827	13.6903	13.8651	13.788	12.272	12.1504	14.468	14.4522	14.0679	14.1112	14.5366	14.4996	13.9458	14.1857	14.6435	14.6911	14.3082	14.2678	13.198	13.8388	13.8313	13.6749	13.3753	13.5274	14.2404	13.5974	11.9734	12.221	12.9154	14.1115	12.7023	13.8391	12.6541	12.1643	10.5263	12.5855	11.6372	11.8585	12.3742
LACC1	9.22777	9.43973	9.25786	8.67948	8.75156	8.96161	8.6521	8.73448	8.74838	9.04547	10.5254	10.4958	10.4403	10.5277	9.51002	9.61759	10.7136	10.5548	10.6694	10.7891	10.6687	10.6478	10.7737	10.8086	10.6473	10.3887	10.6316	10.6156	9.02143	9.57781	10.3492	9.88666	10.2922	10.1239	10.6355	9.95032	10.0932	8.93863	9.69054	10.3126	10.1266	7.70591	9.28041	9.72149	9.28846	9.22837	9.45442	9.57914	8.51297
LAMB3	7.93858	7.61871	8.17825	7.33496	7.93777	6.21302	5.49073	5.41054	5.43289	5.1801	10.9221	10.7002	10.7451	10.7308	8.76865	8.65159	10.1156	10.2078	10.2444	10.3152	10.225	10.4995	9.62404	9.57637	10.7034	10.3368	10.6478	10.7036	9.14098	10.1732	10.2682	10.255	10.5213	10.0394	10.2862	9.89475	8.86652	7.75309	7.61133	9.6582	9.12749	6.03476	7.37676	9.09622	3.92788	6.91709	6.11772	7.24408	6.03534
LAMC2	5.15555	5.36659	5.34758	5.05587	4.25857	3.92684	3.04794	3.37802	3.79797	3.99697	10.3922	10.2369	10.3941	10.3696	7.20887	7.00063	10.3947	10.5467	10.535	10.7892	10.5314	10.6986	10.6215	10.6237	10.7333	10.7379	10.5674	10.5157	8.76765	11.7422	10.5553	12.5699	12.2434	10.2883	10.453	9.66756	8.26422	7.04504	7.46842	8.85916	8.66807	5.28473	5.31141	9.3592	3.97079	7.18188	4.94318	6.55413	5.53979
LARP6	6.94272	6.69594	6.96161	6.68664	6.69626	7.1624	6.57595	6.60917	6.65258	6.52856	9.23997	8.95986	9.08654	9.34609	8.46066	8.3894	9.09899	9.21578	8.87961	9.2931	9.38013	9.08496	10.1782	9.49281	9.33828	9.53762	9.25902	9.40016	8.86305	8.64463	9.15864	9.03774	8.44501	9.07462	9.45201	8.4373	8.11938	8.04716	8.51304	7.72256	8.45709	9.14489	7.85209	9.31964	6.27521	8.71458	5.65048	7.79921	7.78388
LATS2	10.9635	10.9571	11.0911	11.1258	11.3323	11.5624	11.2182	11.3455	11.1032	11.4044	12.0849	12.1413	11.9963	11.8455	11.6507	11.6477	12.278	12.3557	12.0788	12.1659	12.1324	12.1097	12.5465	12.4563	12.563	12.6586	12.759	13.0389	11.4493	11.6495	11.8559	11.9911	11.847	12.0523	12.2237	11.544	11.8437	11.4849	11.8033	11.365	12.1591	11.2005	10.7833	10.9341	10.8726	11.5741	10.9315	11.372	11.5365
LCA5	5.53522	6.06004	5.8756	5.3454	5.29156	5.25038	5.26901	5.97134	5.46012	5.30604	6.22967	6.23676	6.74711	6.97694	5.84541	6.54685	6.75159	6.56517	7.62789	7.60043	7.399	7.45143	7.44929	7.62672	7.29854	7.11922	7.20099	7.73801	6.87388	6.64575	7.42967	6.63565	7.36052	6.63706	7.48608	7.34169	7.75072	7.41095	7.19294	6.82443	7.05395	6.48781	7.03994	7.00745	7.20814	6.68744	6.19148	6.99346	7.30793
LGALS3	11.1781	11.0774	11.0416	10.7376	10.619	10.4605	10.4548	10.2164	10.2852	10.2491	12.0941	12.0342	12.4159	12.4551	12.0468	11.9967	12.3401	12.3201	12.8307	13.0048	13.1563	13.0363	13.609	12.8084	13.6457	13.8143	13.6921	13.726	11.6172	11.9889	12.4408	12.3654	12.5307	12.7277	13.092	12.2756	12.3833	11.4912	11.6344	12.4653	12.6371	11.8785	10.8711	11.6073	7.23024	13.1393	9.55173	12.6985	11.9517
LHFP	6.35699	6.1376	6.57713	6.06934	6.15677	7.21669	5.77032	6.33654	6.37989	6.74299	6.62816	6.40214	7.12069	6.4816	7.36731	7.49344	7.40639	7.49006	8.25833	8.21481	8.92373	9.23121	8.37599	8.02094	8.17127	8.37191	8.38318	8.6959	7.57396	8.89292	8.68962	9.64701	9.21532	8.64362	8.96363	8.02872	7.83934	6.77446	7.85037	7.23826	8.06056	5.78854	6.48999	3.96015	5.74162	7.9763	4.9314	6.91307	5.71524
LHFPL2	9.22025	9.06101	9.10374	8.08517	8.50262	8.46296	7.85251	8.38522	8.0824	8.06324	10.8946	10.7638	10.5924	10.6754	9.48182	9.57241	10.4276	10.4507	10.5555	10.6066	10.5739	10.5135	10.3962	9.94284	10.385	10.2478	10.8182	10.555	9.90523	11.1051	10.5081	11.0641	11.2376	10.7403	10.6062	10.39	9.33292	9.01035	9.51234	11.0997	10.1895	10.1701	9.12714	10.5202	7.83244	10.8999	9.09144	10.2319	9.58406
LIMA1	9.51068	9.65073	9.54722	9.44617	8.99574	8.9323	9.028	9.23432	9.10001	9.27313	10.3743	10.5189	10.4647	10.3635	9.93904	9.99036	11.1562	10.986	11.2332	11.2403	11.4225	11.4961	11.9629	12.0013	12.5233	12.6933	12.4536	12.5703	10.9879	10.8748	10.8941	10.7797	10.7991	11.1915	11.4004	11.2311	10.2275	10.7751	10.7721	11.3308	11.2202	11.3771	10.9379	11.5093	10.5422	10.6751	10.4615	10.1793	10.4408
LINC00643	2.10766	1.61836	1.09703	0.623573	2.19988	0.712924	0	0.55299	1.14475	1.29615	2.27581	0	1.17538	3.32082	0	1.91922	1.53436	3.61811	5.38365	4.76809	6.11652	7.18026	4.66324	6.2636	7.11427	7.75312	8.11638	7.93867	5.45698	4.90304	6.44933	5.80268	6.41103	5.67041	6.54289	5.30346	2.73228	3.97247	5.02317	6.52841	6.90385	0	5.20833	6.39694	1.85944	9.02297	1.43587	1.89784	2.00568
LINC00933	5.49796	4.74821	4.84251	5.56894	4.94526	4.50128	3.83495	4.64147	4.9446	4.5998	5.88354	6.41189	6.13526	6.88792	5.4803	6.4983	6.97058	6.74694	7.06374	7.47846	6.33886	7.13072	7.18801	7.26252	7.36547	7.19457	6.25228	7.38359	6.70213	5.82824	6.79187	6.51176	5.96996	6.82369	6.30336	5.86865	6.40467	6.94722	6.35255	6.00025	5.76634	5.28919	6.41109	4.10746	5.69398	5.64702	5.86429	5.61562	6.61857
LINC01125	7.68819	7.47283	7.5526	7.42905	7.7028	7.30439	6.84042	6.94633	7.26505	7.01491	8.23745	8.38442	8.84348	8.58967	8.50957	8.17551	8.73614	8.6737	8.89348	8.41953	8.78138	8.95053	8.40583	8.78427	8.68845	8.59655	9.07473	8.91074	9.0316	8.45029	7.98097	8.26837	8.65451	8.46037	8.59993	8.06958	8.8312	8.90588	8.85707	7.90811	8.70807	8.76591	8.52393	8.07233	8.39727	8.31351	8.22017	8.78436	8.91062
LIPA	11.9091	11.9943	11.9686	11.8376	11.7109	11.4249	11.4538	11.5193	11.5264	11.6035	12.5222	12.5337	12.755	12.6089	11.825	11.8462	13.6557	13.6513	13.2309	13.2857	13.2043	13.3779	14.3371	14.0534	14.0628	14.3136	14.1171	14.164	12.4075	13.5869	12.8033	14.1558	13.8144	12.9644	13.1959	12.6513	12.2652	11.6859	12.1803	12.6133	12.5077	12.8723	11.5137	12.7567	11.9938	12.5472	12.0625	12.3333	11.6405
LMBR1L	8.86465	9.34802	9.11419	8.7938	8.81804	7.65677	8.3814	8.37164	8.45154	8.38718	10.0678	10.3092	10.6123	10.6008	9.49171	9.05553	11.0872	10.9843	10.5668	10.5687	10.4474	10.5527	10.3531	10.94	10.848	10.7768	10.287	10.4975	9.59088	9.84506	10.0797	9.88442	10.1044	10.4653	10.6046	9.70244	9.95584	9.48723	10.0093	9.81508	10.1033	9.36782	9.1981	10.2428	8.99775	8.94494	9.31834	8.60468	9.14857
LMCD1	8.18377	8.19846	8.32739	7.43008	7.96207	7.86001	6.30428	8.0694	8.29653	8.40763	10.2195	10.4471	10.8005	10.7129	9.76652	9.63092	10.6739	10.855	10.7523	10.9893	10.5176	10.6922	10.9265	10.2578	9.76848	9.73161	10.3665	10.2485	9.55044	8.75625	9.79738	9.54179	9.95491	10.0983	10.296	9.79697	10.4885	9.96738	11.3985	9.69233	9.76697	9.48623	8.21202	10.5998	8.44636	11.2999	8.02272	9.81072	10.1586
LMO2	5.27585	5.77513	5.529	4.51081	4.19234	4.67926	4.08878	4.4869	4.8365	4.19944	6.85646	6.78422	6.43739	6.73144	5.43106	5.53003	5.74077	5.51287	7.17056	7.19391	7.51599	7.25578	7.24799	6.73581	6.70891	7.06095	6.95169	7.16973	6.16625	6.81397	7.2532	6.71136	7.18699	7.44014	7.52398	6.73457	6.00522	4.81653	5.16929	5.62643	6.26455	4.81339	5.71957	6.41381	4.16396	5.96074	4.11949	4.85447	4.43748
LMO7	9.98301	9.81019	9.85239	9.43319	9.60775	9.28338	9.32539	9.61615	9.36107	9.30788	13.1409	13.2241	13.7622	13.7737	11.6392	11.9386	14.8029	14.7886	14.6247	14.5777	14.8691	14.9297	14.7968	15.1435	14.6976	14.6784	14.4787	14.6021	12.9894	14.133	14.0654	14.8231	14.9405	14.4761	14.7745	13.5925	12.0131	11.2407	11.9937	13.1699	12.7183	8.96601	10.812	11.2388	9.82317	14.1789	9.23155	9.54496	9.68224
LRP1B	5.98994	6.14078	5.72923	6.2088	5.75605	4.65017	5.42203	4.58304	4.15914	5.70835	6.80767	6.61419	7.51126	7.57026	6.74484	7.44157	8.29458	8.5002	8.85562	8.82267	8.68516	8.7168	9.57422	9.85211	9.52675	9.26627	8.87574	9.14334	8.57491	6.22633	7.21782	7.40905	7.81849	7.86347	8.7444	7.94793	9.4091	7.97186	7.6302	7.54389	7.49508	7.29929	4.94871	5.79769	7.74996	5.67457	4.13958	9.77781	7.31278
LRP2BP	5.93935	6.27203	6.16324	6.20722	5.9999	5.95001	6.21057	6.29257	6.21895	6.44223	7.15111	7.37318	7.51209	7.49572	7.06591	6.99754	8.41859	8.42482	8.18317	7.67568	8.03849	7.84626	7.99889	8.7578	8.20985	8.57222	8.23378	7.92843	7.68973	7.02765	7.13391	7.34859	7.01379	7.42705	8.18306	7.30526	7.4884	7.87242	7.64545	7.60691	7.50282	7.04249	6.44883	6.4753	6.14367	6.47707	6.54618	7.04823	7.36534
LTBP2	7.90799	7.89522	7.64422	7.80837	7.60641	7.07896	7.04092	7.97033	7.62538	7.59181	8.12681	8.77233	8.69286	8.7664	8.01893	8.07065	8.64858	8.64489	9.53772	9.1535	9.70317	9.61589	9.51484	9.19266	9.82641	9.63752	9.20357	9.52103	8.87904	7.82803	8.64556	8.04127	8.89044	8.88552	9.25288	8.4134	8.09271	8.69881	7.62715	7.98397	8.58652	8.44105	7.40311	8.06994	7.84624	8.36405	7.95813	6.8052	9.06167
LTC4S	5.16321	4.53658	4.90601	5.28749	5.33848	4.81086	4.6845	4.38296	4.39171	3.84136	6.28294	6.01116	6.14093	6.30528	5.58054	6.02452	5.86061	5.52912	6.68505	6.30669	6.30225	6.27682	7.02376	6.33211	7.37588	7.08453	6.74029	7.1505	5.47955	5.6799	5.52316	5.54356	5.62425	5.81096	6.24143	5.81587	5.9399	5.93146	6.2234	5.80422	6.36396	5.25884	6.33818	5.1515	4.72835	6.54118	6.03268	5.9623	6.84433
LURAP1L	8.30873	8.37348	8.35167	7.95557	7.9905	7.72011	7.81569	7.41977	7.10234	7.09627	9.13157	9.14438	9.72286	9.44325	8.69205	8.65245	10.5397	10.5851	10.166	10.5435	10.1716	10.2455	10.7066	10.9263	10.7144	10.8481	11.5626	11.6115	8.98299	8.88938	8.91187	9.3275	8.97892	9.43288	9.96985	9.38225	9.77203	10.4726	9.0496	10.9589	10.6143	9.11947	7.63083	9.12087	4.80274	7.93918	5.75122	9.74068	10.1373
LY6G6C	3.69681	3.71324	2.319	3.48762	4.08743	0	2.31683	1.39699	1.99787	0	2.28325	2.51436	3.91366	3.50069	5.69594	5.77405	6.47877	6.40116	5.05114	5.21659	5.4541	6.02428	8.54918	7.89251	9.23307	9.3946	9.32425	9.32269	4.35639	4.70084	4.75136	5.12143	5.34843	5.43628	4.95033	4.54269	6.55734	5.12435	6.00868	6.35545	7.93148	2.70031	2.4129	3.01176	0	2.81036	0.994614	4.06739	3.68531
LYNX1	4.89885	5.40279	3.88269	5.26453	5.44152	4.13884	3.90453	3.63209	3.76761	4.11501	6.38259	6.50182	6.62205	7.28531	6.4703	7.15284	7.14235	7.61014	6.77861	6.53813	7.45216	7.23444	6.54651	6.81914	6.967	6.07961	7.1083	6.12446	5.57889	5.31967	6.65415	6.57313	6.88724	7.73447	7.52973	6.2052	6.11692	5.9462	6.83957	6.09078	6.10795	2.27752	4.50351	4.82516	4.6463	7.15922	3.38836	5.28915	6.35301
LYPD3	9.11071	8.96011	8.93066	9.45456	9.4437	8.82151	8.77421	8.50922	8.6609	8.56484	10.1693	10.4187	10.2601	10.3597	10.1929	10.1292	9.98773	10.0214	10.9414	11.0988	10.8901	11.0926	10.6445	10.4743	11.0037	10.6883	11.5867	11.5245	11.3498	10.4746	11.235	10.4114	10.562	10.4614	10.741	10.9016	9.37132	10.4628	10.7359	11.1045	11.0903	9.05755	10.3928	7.69226	8.08211	10.1675	9.38187	9.38726	10.7468
LYSMD4	8.47292	8.33792	8.34623	8.70867	8.67379	8.19867	8.10444	8.06527	8.18582	8.02628	9.72686	9.67635	9.84424	9.69237	9.28651	9.17637	10.334	10.3392	9.76432	9.80587	10.0569	9.85656	9.71066	10.0266	10.1962	10.222	10.2733	10.1861	9.1604	9.72846	9.53636	9.70445	9.77533	9.77076	10.1008	9.35774	9.23002	9.92142	9.50442	9.30194	9.57705	8.80786	9.25162	8.886	8.13353	9.18452	8.546	9.19488	10.2712
MAF	6.63454	6.63228	6.3771	6.02449	5.89029	6.09727	6.82061	6.60968	6.22723	6.90624	7.77461	7.57266	7.86791	7.99242	7.57765	7.07367	8.97501	8.59711	8.73505	8.60669	8.98356	8.92353	9.74545	9.57668	10.3237	10.274	10.1313	10.3158	7.15525	6.87777	8.2682	8.06436	8.015	8.95137	9.10711	8.24331	7.86734	6.66903	7.51514	8.19527	8.35302	2.92298	4.94451	6.50604	4.71289	5.12204	4.57402	7.74646	6.75771
MAFB	7.54352	7.39085	7.46936	7.36299	7.74864	7.55407	7.09043	7.12923	6.44272	7.49711	8.79332	8.96295	9.28795	9.3157	8.87585	8.78843	9.631	9.67276	9.75794	9.863	9.5225	9.64041	10.201	9.97555	10.2709	10.2975	9.74601	9.86355	9.91972	8.87627	8.71859	8.5158	8.56837	8.99966	9.38968	9.18759	9.72007	9.36338	9.28142	9.98426	9.72176	7.31013	8.41742	8.60338	8.71519	6.33378	8.28283	8.35894	8.7389
MAGI1	11.2438	11.0395	11.0601	10.9826	11.0395	10.9396	10.8951	10.9939	10.8942	11.1422	12.1025	12.1634	12.0914	11.9629	12.295	12.3126	12.6742	12.5582	12.4253	12.4142	12.3144	12.3617	13.0064	13.1033	13.039	13.0524	12.9111	12.9916	12.0585	11.6521	11.9032	11.6021	11.6821	12.1374	12.3244	11.8375	12.498	11.9934	12.2441	11.7528	11.9035	12.1135	11.343	11.3201	11.3912	11.4612	11.9547	11.5585	11.8166
MALL	3.69193	2.72154	4.77764	3.73073	4.0228	4.04844	1.79548	3.33486	3.29852	2.78698	7.83639	7.39092	7.96579	7.91224	5.90595	5.80866	8.77869	8.69019	7.91264	8.22914	7.5568	7.69178	8.1689	7.95962	6.75477	6.70465	7.43294	6.61837	7.80654	9.12477	8.91496	10.1727	9.61945	9.50834	8.44677	7.25335	7.0589	5.13002	7.04438	6.57193	6.61629	3.59628	4.54112	5.86951	3.69464	5.18759	4.05931	4.35415	3.55572
MAML2	4.23001	4.66671	4.13906	4.50412	3.53071	2.99886	4.70103	3.55802	3.8097	3.85107	7.05704	6.62586	7.7228	7.53711	6.3569	6.69463	8.39026	8.13457	9.2746	8.94146	9.23931	9.05811	9.78121	10.0101	10.2951	10.3726	10.4445	10.476	7.73425	7.62565	7.89571	7.91291	8.3752	8.78657	9.26027	7.90037	7.88806	9.07524	6.81722	7.72599	8.91624	7.43163	6.10516	7.15699	6.87567	6.04565	6.52734	3.69332	6.77524
MAN1C1	6.23256	6.00401	5.69653	6.45581	6.03463	4.81716	5.26991	5.12169	5.21688	5.90416	8.13108	8.13818	8.46423	8.43944	7.13209	7.11988	7.94285	7.90824	8.5984	8.55795	8.52506	8.67054	7.9626	8.50651	8.39401	8.42317	8.38375	8.49382	7.906	8.45985	8.50481	8.47691	9.0574	8.75591	8.5115	7.71213	7.36178	7.89498	7.89841	7.63519	8.12889	7.17549	6.80166	7.55272	6.01215	8.83286	7.07402	5.9116	7.19679
MAP1B	7.10235	5.78645	6.11305	3.70512	4.02365	6.03758	2.86026	4.18057	2.88387	2.69608	9.79137	9.84864	9.47501	9.11637	7.52928	7.59579	9.83418	10.1851	9.41399	9.00634	9.04574	9.13484	9.90833	9.61878	9.02134	8.82712	8.25597	8.36242	7.51589	9.33691	9.28183	9.56328	8.67601	8.38482	9.09852	8.73692	8.01551	7.19989	8.64319	9.85751	8.95339	9.28327	7.58312	10.6086	8.02265	8.82247	7.58318	9.99943	6.79186
MAP2	6.93021	6.46704	7.31358	6.30643	6.07796	6.00612	6.5856	6.67033	5.95148	5.60812	8.8224	8.40927	9.18096	9.37983	8.14544	8.16178	10.0643	9.76803	9.62333	9.55231	9.63323	9.53015	9.69873	9.92143	9.26008	9.07464	9.19786	9.55849	8.11989	7.52556	8.51712	8.10196	8.68869	8.8072	9.65679	8.94626	8.96918	9.10468	8.98657	9.81639	9.08436	8.89063	7.7042	9.12945	9.43694	8.76532	8.92957	10.156	9.53773
MAP3K14	8.63479	9.49749	9.23834	9.16591	9.17225	9.1624	8.99604	9.06742	8.0026	8.6565	11.0873	10.7036	10.8388	10.7918	9.71989	9.61052	11.0954	11.0013	10.622	10.6019	10.9347	10.7048	10.9673	10.6801	10.8923	10.6416	10.732	11.143	9.78055	10.6853	10.6364	11.0241	10.9392	10.8111	10.6986	10.039	9.39779	9.46504	9.01201	9.36111	9.3386	9.34141	9.09811	9.80868	8.80758	9.29129	8.77291	8.36147	8.11189
MAPK11	7.70904	7.72542	7.4959	7.7385	8.13976	7.93154	7.77532	7.10662	7.63216	7.59493	10.0262	9.96612	10.2328	10.1931	9.17819	9.03476	10.0884	10.1685	9.81102	9.94676	10.0827	9.98727	10.0236	9.63188	9.98945	10.1046	9.89545	9.89776	9.15746	10.2695	9.7204	10.1025	9.61223	9.86499	9.98971	9.6922	8.50077	8.76851	8.12074	10.1121	9.50488	8.20842	9.94028	9.38856	8.53989	8.73591	9.1318	8.69032	8.48529
MAPK4	3.1708	3.38767	4.14907	4.42082	3.8444	4.46573	4.00204	1.55144	2.93925	2.97629	5.87817	6.47697	6.60278	6.84105	6.15592	5.47756	8.88224	8.69947	8.09671	8.26225	8.53143	8.39108	9.16381	8.74115	8.16622	7.85407	8.80526	8.0759	7.63658	9.17445	8.43005	9.74763	9.45389	8.40436	8.4903	7.75675	6.66342	5.98553	8.78518	8.75493	8.51423	3.34257	5.76462	6.30736	5.88352	8.48921	5.48357	6.20226	4.96248
MB	8.77485	8.53727	8.65171	8.6379	8.6874	8.04347	8.20003	8.49841	8.48008	8.46729	9.98872	10.0868	9.56836	9.76812	9.38262	9.26473	9.06809	9.37977	9.93906	10.0623	9.8744	9.97067	11.2114	9.9453	10.828	10.8363	10.9772	10.9266	9.37055	9.81415	9.56965	9.8549	9.27674	9.74043	9.97035	10.3472	9.657	8.44067	9.53194	9.93595	9.64513	10.243	10.9302	9.88771	8.95517	9.57327	10.1467	9.33968	9.3059
MB21D2	8.93733	8.93281	9.00362	8.57125	8.59379	8.16658	8.41399	8.34334	8.30541	8.3427	10.4934	10.351	10.4813	10.5457	9.68308	9.74661	10.3105	10.2248	10.7775	10.8364	10.5186	10.5896	10.9514	10.5547	10.4827	10.4641	10.3464	10.458	9.09384	9.75176	9.41086	9.79413	9.42147	9.97503	10.2077	9.77537	9.44478	9.00477	9.6318	10.3471	9.42354	9.65261	9.2855	10.2341	10.361	9.33389	10.7026	10.5717	9.9765
MBNL2	8.46994	8.7582	9.09787	7.97283	7.66184	6.5207	7.81365	7.50862	7.10892	7.02169	10.2724	10.1356	10.443	10.38	9.33479	9.14063	10.9158	10.9157	10.5416	10.5339	10.8466	10.668	11.4249	11.1837	11.0569	11.0459	11.1694	10.9811	9.43185	10.0467	10.4639	10.2704	10.4652	10.5728	10.9694	10.5636	9.90809	8.94716	8.54514	10.6036	9.54188	9.31524	8.52986	9.70578	8.92711	8.51544	7.96797	9.52454	8.93204
MBOAT7	12.0941	12.0599	12.0795	12.3066	12.4845	12.1913	12.0867	12.1092	12.169	12.187	13.4079	13.3878	13.4559	13.5862	13.0193	12.8541	13.8243	13.9046	13.2291	13.4334	13.335	13.2576	13.3356	13.0587	13.1428	13.2127	13.1259	13.2988	13.1228	13.5072	13.0907	13.5032	13.3767	13.2592	13.3834	13.0833	13.0178	13.1521	12.9057	13.0635	12.961	12.4327	12.7612	12.3258	12.2036	12.6103	12.6931	12.9189	12.9961
MCF2L	8.77743	8.88795	9.08639	8.24393	8.46552	7.16526	8.102	6.75503	7.54297	6.73867	11.2044	10.9842	11.4175	11.5974	9.70052	9.9451	11.3179	11.6504	11.3126	11.2125	11.596	11.4355	11.1922	11.3491	11.4175	10.9422	10.9156	11.0657	11.2678	10.8609	11.4283	11.0546	11.6235	11.497	11.6284	10.7234	10.907	10.3504	10.7943	10.8665	11.4477	9.26618	10.337	10.8658	10.8755	11.1322	10.3273	10.0328	10.5357
MDGA1	2.69033	1.99242	3.70631	1.97252	2.11135	5.02464	2.96413	2.12066	3.35021	3.23398	2.79474	2.94678	4.1579	3.48906	3.39891	4.65265	5.94141	5.72801	8.17999	5.28692	7.8377	7.06421	9.35123	8.45608	8.49753	8.19199	6.63891	5.68164	5.76147	5.16953	6.63676	5.44008	4.66507	8.42485	8.31942	7.58766	7.4983	6.07445	4.52503	4.36386	9.1003	4.31566	4.83209	3.68542	2.11131	5.47317	2.00096	2.55298	5.07997
MEF2D	10.8994	10.9076	10.8484	10.8681	10.8094	10.5224	10.6904	10.7757	10.6614	10.8916	11.9903	11.9386	11.9973	12.033	11.2537	11.1692	12.044	12.1988	11.8406	11.9801	11.9124	11.9931	12.1385	11.9681	12.2254	12.2246	12.9286	12.9317	12.2079	12.2076	12.2241	11.4686	11.6015	11.7836	11.9988	12.4345	11.7154	11.5373	12.0722	12.2933	11.822	11.7513	12.0674	11.9659	11.6035	11.3567	11.276	11.0012	11.9729
MEGF6	8.87018	9.44061	9.20235	9.33418	9.26754	9.7205	9.2018	9.08477	9.09493	8.56633	10.4678	10.4948	11.0434	10.8489	10.8954	10.8795	11.9299	11.8365	11.1923	10.9023	11.484	11.4254	10.857	11.7126	12.2207	12.1426	11.8093	11.7842	10.3089	10.3628	10.889	10.7164	10.8779	11.2254	11.5827	10.2332	11.1579	10.9401	11.0953	10.7341	11.5058	8.33487	10.289	10.4298	9.51387	10.5853	10.5268	10.4841	11.0182
MFSD6	10.5177	10.4507	10.6287	10.9474	10.7008	11.3942	11.2849	11.1192	11.3275	11.2371	11.6397	11.574	11.5998	11.5134	11.0186	11.3241	11.6074	11.7518	11.5746	11.7237	11.6335	11.8192	11.6346	11.4972	11.6841	11.5081	11.661	11.5933	11.4424	11.8884	12.026	11.7383	11.8153	11.9506	11.7424	11.7033	11.2275	11.344	11.5451	11.7895	11.3486	11.3171	11.2085	11.1661	10.0153	11.2307	10.9041	11.0387	10.7807
MICAL1	7.098	7.67368	7.58051	7.00703	7.01417	6.89026	6.21408	6.84409	6.02581	6.06459	11.2092	11.0893	11.6473	11.4415	9.54235	9.41146	11.7445	11.67	11.0342	11.0504	11.1822	11.2432	10.7016	11.2104	10.8808	10.9134	10.3756	10.5772	9.53319	10.6866	10.7544	10.7325	10.6063	10.9045	11.1283	10.4937	10.4564	9.4381	9.96263	10.4802	10.543	7.79928	9.17116	10.0319	8.26104	9.50541	9.24925	10.6164	9.73376
MICALL2	10.567	10.3731	10.4878	10.2613	10.4707	10.6329	10.3753	10.2024	10.1886	9.99948	11.6699	11.832	12.2603	12.1504	11.5352	11.4207	12.5385	12.4407	11.8722	11.7596	12.2979	12.1814	11.6695	12.1246	12.6299	12.4922	12.4714	12.4811	11.2871	11.7062	11.9548	12.0599	12.3463	12.043	12.2309	11.1518	11.835	12.1623	11.8894	11.7438	12.4053	8.93241	10.8814	10.7048	10.6061	12.4881	11.2571	11.3957	12.2011
MISP	10.572	10.5968	10.4604	10.8054	10.8452	10.5	10.4107	10.2709	10.5903	10.4891	12.3368	12.3629	12.3275	12.3579	11.9457	11.7757	12.3234	12.4582	12.3199	12.4228	12.2839	12.2822	12.6868	12.0866	12.4361	12.3486	12.3888	12.32	11.8632	12.0146	12.3041	12.173	12.1266	12.131	12.3685	12.2636	11.8369	11.426	11.8029	12.0349	11.8737	11.13	11.6827	11.313	10.3143	12.3184	10.7344	11.5933	11.7158
MKL1	9.61487	9.52934	9.78032	9.78326	9.95692	9.70692	9.81056	9.63252	9.73105	9.6052	10.8633	10.9322	10.7876	10.9713	10.4481	10.3924	11.1012	11.0286	10.8466	10.878	11.0166	10.8135	10.8034	10.8007	11.006	10.937	11.2555	11.0813	10.6148	10.6194	10.9686	10.7724	10.6316	10.9748	10.9721	10.6835	10.4991	9.24261	10.4073	10.6474	10.3181	10.0217	10.44	10.0109	10.306	10.1322	10.4132	10.201	9.29646
MMRN2	7.66035	7.84784	7.64092	7.56952	7.58915	7.50609	7.7573	7.67713	7.48354	7.4299	7.48338	7.94422	7.92676	7.97194	8.19488	8.18733	8.77792	8.56552	8.89816	8.81683	9.29381	9.09306	9.0186	9.50785	10.1684	10.1717	9.48847	9.49039	8.42527	7.92825	8.25378	7.76158	8.42168	8.87922	9.14449	8.70861	8.58278	7.96861	8.66827	8.02859	8.96311	5.63795	6.99505	7.15008	6.24837	8.84779	6.66161	8.22785	8.18824
MN1	5.0068	4.42821	4.42735	4.3607	3.82969	3.8561	3.55117	3.68074	4.17039	3.61526	5.56259	6.06795	6.97329	6.5182	6.61272	6.57822	7.92138	8.19925	6.7621	6.96007	7.88356	7.33479	9.8014	7.96181	8.41987	7.09753	8.18735	8.19442	7.37505	6.93493	7.8055	7.64547	6.57156	7.13256	7.18093	5.87518	7.04186	5.04718	6.82057	6.04706	6.4761	6.614	3.58789	6.51392	4.43929	4.74944	3.60813	4.49173	5.4112
MOB3C	9.13536	8.94711	8.98076	9.6646	9.4237	8.7787	8.74024	8.86684	8.9433	9.0228	10.2299	9.79757	10.0978	10.1376	9.9346	9.66415	10.9146	10.7275	10.4492	10.3422	10.4453	10.4052	11.4708	10.8826	11.0852	11.1211	11.3969	11.4231	10.032	10.0625	9.95718	10.7777	10.6403	10.4599	10.6344	9.88971	9.66644	9.58347	10.049	9.61108	10.213	8.22226	8.85532	9.05666	9.0796	9.76357	9.25501	9.08915	9.68344
MOSPD1	9.27754	9.42286	9.45136	9.25777	9.42868	9.54123	9.50299	9.44823	9.53392	9.51988	10.4627	10.3054	10.6516	10.6223	9.76332	9.76343	10.7957	10.7502	10.5164	10.7889	10.6969	10.5881	11.166	10.8232	10.5505	10.8821	10.883	10.883	9.97074	10.2509	10.2995	10.3329	10.2583	10.6328	10.8004	10.3944	9.92464	9.91824	9.95763	10.447	10.0285	10.2912	9.85884	10.6183	9.86376	10.0055	10.1174	9.78228	10.0399
MPZL2	9.3474	9.20163	9.19544	9.11518	8.9083	8.33557	8.82464	8.56445	8.31851	8.45258	11.2432	11.1617	11.7951	11.6679	10.0716	10.0482	12.1187	12.1873	12.0509	12.08	12.0669	12.073	12.2417	12.4189	12.1067	12.0068	12.2369	12.1605	11.0024	12.1242	11.9433	12.5614	12.535	12.0974	12.0987	11.5287	10.1204	10.7215	9.97039	11.6069	11.2436	9.82677	9.98119	9.45292	8.62255	10.7588	9.89309	8.95611	9.76104
MR1	9.70522	9.45315	9.43791	9.20466	9.19822	9.16791	9.01797	9.37827	9.20292	9.44509	10.502	10.1802	10.6672	10.3358	9.41664	9.57909	10.1572	10.4207	10.6352	11.0063	10.6681	10.9473	11.1152	10.7822	10.8705	11.0139	10.9548	11.0273	9.8026	9.87078	10.2844	10.1945	10.5921	10.7877	10.6537	10.4318	10.167	9.76357	9.57829	10.2548	10.444	8.81236	9.51407	9.92751	9.40043	9.6054	9.5264	9.7795	9.52006
MRVI1	3.42784	2.75462	2.68173	0.95919	1.17869	0	1.70865	0	4.23055	3.52134	6.77429	7.23513	8.15899	8.17736	4.86866	3.7175	6.95708	6.72337	7.97579	7.93529	7.94516	7.66061	6.64756	6.62651	6.40273	6.62539	7.61119	6.74645	5.3578	5.97121	6.30227	5.65993	6.46972	6.41799	7.32259	6.73191	2.86294	4.04616	2.89432	5.30115	4.84063	3.65466	3.80276	3.38343	1.65303	3.45692	3.34197	3.1133	3.14033
MSX2	11.1605	11.1079	11.1174	11.1121	11.3167	11.3108	11.34	11.6337	11.7191	11.636	11.0644	11.1595	11.4536	11.4103	11.6305	11.6263	12.1233	12.1172	12.5825	12.509	12.6087	12.7163	13.3015	13.0263	13.3792	13.4392	12.9818	13.1364	11.1593	10.7672	11.2198	10.9403	11.1425	11.7743	12.3963	11.4366	11.215	10.6082	11.5278	11.9665	11.5567	11.5906	10.2215	10.7618	10.0321	11.9015	10.2417	10.7677	10.7948
MTMR11	9.30553	8.87846	9.07451	9.01574	9.19261	8.53297	8.54561	8.82905	8.71311	8.60506	9.52493	9.55149	10.0904	9.88717	9.87692	9.76889	10.9173	10.5827	10.1042	10.1586	10.477	10.2878	9.93007	10.7812	10.738	10.9116	10.3965	10.213	8.61763	9.0266	9.72105	9.36543	9.87298	9.83458	10.1796	9.33195	10.5561	10.4156	9.55776	10.1326	10.531	8.45702	7.66207	8.18243	8.12784	8.33308	8.21109	9.76113	9.87038
MTUS1	9.96383	9.70762	9.94849	9.21021	9.44791	9.62617	9.28183	9.27329	8.76752	9.40304	11.0286	11.2485	11.4491	11.4568	9.75084	9.62243	11.6811	11.6758	11.5007	11.7206	11.6495	11.6712	11.6337	11.6391	11.1104	11.1235	11.2318	11.357	10.9017	10.9772	11.681	11.0888	11.4146	11.8759	11.743	11.1545	10.5414	9.56525	9.68168	10.6258	10.4003	11.2535	10.8281	11.7047	10.6698	10.2866	11.1512	9.87945	9.14032
MUC20	7.30071	7.17695	7.79356	7.24087	6.72986	6.77266	7.2222	6.88007	7.26915	7.34056	8.5749	8.755	8.80802	8.85586	7.95339	8.20246	9.01951	9.10101	9.19559	9.18394	9.26957	9.38686	8.89251	9.34324	9.18508	9.22414	9.24538	9.13371	8.89166	8.57588	9.02176	8.6889	9.00163	9.33035	9.28693	8.25769	8.98877	9.08955	9.03611	9.0228	9.24881	7.84072	7.59565	8.3106	8.03255	8.35476	7.88613	7.6294	8.43996
MUC20P1	2.44411	2.77389	1.54914	1.5006	2.83245	1.66022	1.19324	0	0	0	4.14886	5.0246	5.13231	5.21678	3.93051	3.72869	5.09692	4.98863	5.58704	5.07479	5.07775	5.18038	4.91491	5.47397	5.03568	5.58533	4.39766	4.7798	4.38944	4.72954	5.09772	4.95061	5.12941	5.23561	5.57571	4.56825	3.97933	4.54562	4.18575	5.18298	4.81311	3.64349	3.91973	4.87348	2.0425	3.51249	3.40669	2.22606	3.02479
MUC3A	7.0318	6.59385	6.64334	6.53383	6.66648	5.79416	5.51559	5.30874	4.87593	5.28669	9.55616	9.77117	10.0313	10.0638	9.06544	9.04994	9.51845	9.53307	10.719	10.489	10.4738	10.5296	10.229	10.17	10.1253	10.0399	9.35635	9.65824	8.94869	8.56802	9.40015	8.87443	9.38081	10.2906	10.2583	9.39788	8.44183	8.55847	8.86523	8.64848	8.12499	6.9036	8.1789	9.43912	7.25922	10.4987	8.44228	8.41619	9.08564
MVP	8.67709	8.78241	8.48204	8.77021	8.17089	7.94822	7.77222	7.46366	7.82781	7.81682	10.5333	10.7009	10.8234	10.9736	9.09749	8.85361	10.5425	10.4238	11.0761	11.1527	11.5251	11.6322	11.5262	10.9234	11.7922	11.872	11.994	11.9941	10.6365	10.4404	11.134	10.7199	10.6414	11.6113	11.7871	11.1285	10.0616	9.47665	10.4775	10.9645	11.2054	7.52903	9.82099	9.66187	8.32861	9.64378	8.47025	9.6774	9.05907
MXRA8	7.07772	6.94891	6.57047	6.86838	6.72253	6.85146	6.48256	5.87065	5.72987	5.48305	8.01637	8.27338	8.50399	8.46118	8.09913	7.56939	7.98049	8.21913	8.10885	7.99771	8.09384	8.11092	7.87511	8.36534	8.64483	8.55787	8.99921	8.73145	8.53089	7.94286	7.2223	8.07902	7.38579	8.16278	8.08984	7.83085	7.94382	8.11196	8.14018	7.20823	8.4093	7.2255	7.7914	7.51992	7.31198	8.21499	8.04332	6.83769	8.58504
MYCL	7.89243	7.7605	7.65755	7.41441	8.28841	7.22726	7.21088	7.62726	7.04535	7.02151	8.59508	8.28442	8.74732	8.68438	7.69216	7.48237	8.58985	8.5255	9.12353	9.33866	8.99633	9.0543	9.30098	9.01796	9.10508	9.06084	9.85989	9.9146	8.95326	8.36692	8.8398	8.71186	8.60693	9.15466	9.19761	8.80145	8.18364	8.4928	8.61854	8.64873	8.57072	9.98744	8.23565	9.4366	8.15695	8.45609	8.37649	7.93384	9.58279
MYH14	13.3357	13.1988	13.1219	13.2519	13.3413	12.5836	12.5397	12.4723	12.6027	12.635	14.5237	14.634	14.5515	14.5995	14.1756	14.1348	14.9285	14.9444	14.5655	14.5919	14.703	14.6923	15.0502	14.5029	14.9118	14.7491	14.7612	14.7301	13.693	13.9109	14.3778	14.3382	14.3172	14.463	14.7495	14.0631	14.1447	14.1151	13.9949	14.1466	14.1667	12.7015	12.6959	12.9658	11.9078	13.2822	12.7681	13.6519	14.4192
MYL12A	13.6865	13.6227	13.8406	13.5224	13.4366	13.6675	13.7324	13.6354	13.5563	13.4981	14.7449	14.7328	14.9065	14.7195	13.7101	13.8348	15.0824	15.1649	15.1509	15.1678	15.024	15.1698	15.6915	15.4313	15.315	15.5325	15.1876	15.1243	14.0692	14.4534	14.5193	14.6984	14.3396	14.6178	14.8791	14.7996	14.4094	13.9534	13.9578	15.1676	14.2199	13.8922	14.0408	14.3836	14.1882	14.633	14.1625	14.4248	14.4578
MYL12B	14.5686	14.5379	14.6074	14.5521	14.4666	14.4784	14.4611	14.6464	14.6518	14.6191	15.5393	15.5798	15.6745	15.5894	14.7514	14.7638	15.7718	15.8466	15.8338	15.9564	15.8416	15.9314	16.5738	16.0039	16.0366	16.256	15.877	15.9481	14.8557	15.3581	15.2968	15.4091	15.2564	15.4698	15.7691	15.5525	14.9864	14.7618	14.7524	15.7228	15.0683	14.606	14.8357	14.7886	14.3746	15.3969	14.5774	15.0811	14.8843
MYO15B	8.60811	8.07995	8.90176	8.2646	8.79109	7.81553	8.35662	8.79866	8.59403	8.65723	10.1981	10.6837	11.0815	10.8964	10.4701	10.8955	11.6927	11.4704	10.8815	11.1239	11.4121	11.3625	10.4343	11.7306	12.153	11.8771	11.3121	11.2481	10.6447	10.3658	10.3656	10.5243	10.5379	10.9098	11.299	10.0351	11.0959	11.5212	12.0038	10.718	11.9537	8.43779	9.60754	10.1881	10.3527	10.3642	9.98146	10.4918	11.5565
MYO6	12.253	12.2364	12.3029	12.0205	11.986	11.9058	11.9579	11.8942	11.8669	11.8506	13.7836	13.7766	13.7293	13.7492	12.8117	12.9552	13.8637	13.8319	13.8195	13.7458	13.6655	13.6785	13.8045	14.0041	13.454	13.3984	13.537	13.4628	13.1583	13.6586	13.7914	13.3839	13.2109	13.4126	13.5124	13.8188	13.2054	13.3383	13.2138	14.5439	13.2695	13.1481	14.1021	13.5165	13.4884	12.3297	13.4201	12.9997	12.9261
MYOZ1	5.63983	6.32957	6.21335	5.87369	5.71251	4.10453	4.14732	2.30666	2.61665	3.73456	8.07594	8.15001	8.19714	8.04815	6.53945	6.34288	8.15551	8.24592	7.91707	7.90072	8.61949	8.4175	9.59033	8.37103	8.82426	9.1303	8.58711	8.81239	6.94377	7.22904	8.54388	7.08257	7.8737	8.55559	9.0322	8.33805	6.2431	6.40953	6.44217	7.4996	7.94235	3.94019	5.94755	5.23571	2.85617	6.96376	1.95637	2.48421	5.38503
N4BP2L1	8.421	8.24096	8.2216	8.54212	7.98788	7.23944	7.58737	8.18071	7.86847	8.15594	8.98875	8.9872	9.24214	9.42093	9.25559	9.13364	9.8145	9.79479	9.77735	9.73408	10.1446	9.99833	10.2938	10.5485	10.7177	10.6687	10.6689	10.7899	9.88878	8.7274	9.47081	9.48094	9.42808	10.2511	10.2938	9.75078	9.56029	9.58864	10.1415	9.11646	10.0202	7.60356	7.76666	8.64412	8.54756	8.45823	7.88311	7.367	8.81262
NABP1	9.37665	9.31279	9.65772	9.02462	8.93736	8.92103	8.75029	8.94432	8.88249	8.6962	10.3889	10.233	11.1384	11.0253	9.43806	9.41106	11.4065	11.5791	11.167	11.1643	11.5569	11.5688	11.6208	12.3523	12.4643	12.8432	11.9953	12.1491	10.4834	10.7083	10.016	11.2389	10.7659	10.8259	11.3722	10.4016	9.26913	9.18353	9.91646	10.0734	10.4098	10.6384	9.66495	10.0321	9.7632	9.80388	9.6343	9.82462	8.80015
NAP1L5	3.84023	4.60583	3.53528	3.68808	4.44694	4.27539	4.14822	4.3183	4.03408	4.28268	4.29187	4.80782	4.94509	5.52927	3.44193	3.8269	4.90272	4.63199	5.92816	5.37818	5.83287	5.90073	6.3844	5.9682	6.54317	6.01844	6.34574	6.74141	5.22427	6.04585	5.66873	5.52119	5.5494	5.35485	5.60247	5.46528	5.47336	3.65103	4.42161	5.0371	5.26852	3.26858	4.55045	3.38451	3.04872	4.36843	4.2669	5.46756	3.19499
NATD1	8.40612	8.2601	8.30314	8.26283	8.33371	7.41496	7.54381	7.56204	7.3901	7.6103	10.5876	10.7049	10.9002	11.0322	9.59054	9.49216	11.0663	11.0471	10.9297	10.9528	10.7466	10.6995	11.3863	10.7866	10.7883	10.8465	10.459	10.5419	9.8218	9.16874	10.2965	9.3385	9.66193	10.5772	10.6177	10.0354	9.87412	9.74033	9.99601	9.62628	9.78329	7.33887	8.28468	9.84794	8.25229	9.25868	9.31386	8.72968	9.64651
NAV2	7.39175	8.08731	7.81077	6.8501	7.42946	6.45735	6.88434	7.27065	7.08974	6.57668	9.95118	9.76711	9.98191	10.2841	8.24854	7.73731	11.5171	11.4567	10.0038	9.99096	10.1394	10.0551	10.0547	10.2335	9.64835	9.28938	9.58317	9.53176	8.94981	10.4564	10.6673	11.0184	11.4995	10.458	10.4965	9.38235	9.29237	6.53096	6.53497	8.41798	8.41064	5.11454	5.12727	7.62717	5.62493	6.03841	6.15618	6.97598	5.51916
NBEA	9.65976	9.7614	9.39521	9.73983	8.72273	8.54875	9.37905	9.06413	8.4928	9.1773	11.1248	10.9667	11.2982	11.3664	10.373	10.6349	11.6491	11.6456	11.6085	11.4464	11.4187	11.3479	11.2841	11.6672	11.459	11.3725	11.2345	11.3549	10.8687	10.8587	11.9455	11.4021	11.0392	11.2639	11.2384	10.8705	11.2812	11.3541	11.0651	11.9837	11.6812	10.6906	10.6122	11.0302	11.2014	10.2506	10.5352	10.7529	10.7192
NCOA1	10.5367	10.5182	10.68	10.2782	10.3512	10.3795	10.3801	10.3152	10.2839	10.4498	11.6663	11.5776	11.5808	11.602	11.2547	11.1486	11.7211	11.6046	11.7966	11.8736	11.8047	11.9855	11.8368	11.9082	11.6522	11.7109	11.8571	11.8403	11.4956	11.6949	11.8884	11.7184	11.8703	12.0538	11.6946	11.8315	11.8159	12.1695	12.0297	11.864	11.8155	10.5596	11.4995	11.6873	10.9644	12.1215	11.5168	11.5318	11.8491
NEBL	11.5933	11.5809	11.7079	11.5339	11.1909	11.5702	11.3303	11.5817	11.4578	11.553	12.6969	12.8411	12.8273	12.7774	12.6363	12.6772	13.3253	13.2713	12.9307	12.9524	12.8087	12.8195	12.9093	13.1797	13.0038	12.9884	13.2867	13.2408	12.5263	11.9803	12.8106	12.3097	12.558	12.6548	12.8439	12.2309	13.2266	12.8469	13.2878	12.7501	13.0308	12.641	11.6133	12.3119	11.6195	12.1586	11.6979	12.9203	13.0957
NECTIN3	7.07119	7.29945	7.43581	6.85378	7.2744	7.04545	7.66066	7.43938	7.70953	7.34565	8.70497	9.2967	8.89314	9.03334	9.40281	9.44645	10.061	9.66922	10.1396	10.4261	10.3399	10.5119	9.71211	10.3762	9.43945	9.47719	9.61087	9.53967	8.854	8.98084	9.52674	9.5996	10.098	10.2242	10.5853	9.41181	10.5864	10.242	10.0153	10.0722	9.96562	7.52342	7.3452	7.7506	6.31896	9.49614	6.59129	9.80818	10.1721
NECTIN4	10.0175	9.9527	9.83642	10.3666	10.2784	9.45791	9.81227	9.63103	9.65673	9.55459	11.6484	11.6154	12.1803	12.0511	11.4451	11.3747	12.3576	12.366	12.3657	12.4184	12.2558	12.2371	12.2717	12.406	12.4649	12.4746	12.7012	12.5779	11.5214	11.5595	11.9087	11.8527	11.992	11.912	12.1745	11.5069	11.1039	11.2846	11.6289	11.9373	11.815	11.4746	10.294	10.5356	9.79233	10.9115	10.9195	10.5268	11.1634
NEDD9	9.53024	9.43741	9.45608	9.21223	9.01726	8.83219	8.43141	8.71735	8.47677	8.7097	12.1319	12.0135	11.9472	11.8707	9.90394	10.0183	12.268	12.4066	11.912	12.0169	11.8987	11.8634	12.2073	12.2197	12.0882	12.2616	12.5748	13.0369	10.8768	12.0498	11.704	12.541	12.158	12.419	12.0742	11.2336	10.5469	9.61792	10.1264	11.1848	10.5911	10.2646	10.7475	11.068	9.51317	10.7597	9.03378	9.37815	9.03682
NFIL3	8.16479	8.0232	8.21732	8.20681	8.23303	7.81141	7.80538	7.95963	7.93661	8.15021	8.83966	8.80584	8.9089	8.84704	8.64842	8.76254	9.54937	9.53624	9.05663	9.3046	9.19011	9.18738	9.98759	9.62324	9.70038	9.91724	10.758	10.9482	8.68962	9.16567	8.89625	9.35156	8.96578	9.02859	9.33662	9.05445	8.80524	8.72071	8.70472	9.46213	8.88092	7.88162	9.27179	9.18865	8.45166	8.75153	8.14691	8.72623	8.57498
NFKB2	9.44716	9.46216	9.59186	9.38869	9.54748	9.63907	9.53377	9.46802	9.0951	9.41117	12.0335	11.9666	11.7416	11.7287	10.967	10.7074	11.7579	11.984	11.4851	11.3706	11.52	11.3675	11.5609	11.5985	11.6441	11.6765	11.883	11.8132	10.4552	11.5963	11.0763	12.0597	11.6738	11.0895	11.6014	10.9972	10.5662	10.9303	10.6886	10.7443	10.7411	10.3571	10.3801	11.0371	9.62917	11.5438	9.78428	10.6697	11.1257
NHS	8.96928	9.61654	9.71436	9.16721	8.86396	9.20155	9.46804	8.48324	8.71238	8.49975	10.8165	11.0831	10.8285	10.4879	10.0585	9.67634	11.4716	11.3465	11.2416	10.8697	11.0713	11.0013	10.3402	11.6359	10.9641	10.5143	10.1412	11.0292	9.05841	11.0303	10.8645	11.0214	11.2414	10.2795	11.1407	9.25304	9.87043	9.80735	10.6494	10.1489	10.4437	7.07517	8.21825	9.18292	5.30013	8.95758	6.53944	8.39523	8.53621
NIPSNAP3B	4.09201	4.28758	5.51225	3.86056	6.50764	4.38353	4.79379	2.54657	3.01159	2.01259	5.71466	6.54881	6.90398	6.53163	5.50848	5.04919	7.24419	7.21853	6.92831	7.08991	7.56688	7.2227	7.27424	7.63992	8.65954	8.06265	7.63628	8.02673	7.79693	5.76578	7.08238	6.79845	7.24786	7.54389	7.31043	7.31132	7.39297	7.3192	7.76245	6.76651	6.88035	7.56737	6.18045	6.96724	7.27666	6.89068	6.88435	7.80351	6.86723
NME2P1	0	0	0	1.91482	0	0	0	0.836769	0	0	2.2709	2.80823	3.87486	3.69223	2.39665	0	3.72874	3.92005	2.67835	3.96029	3.90999	3.57046	4.14883	4.48991	5.09774	4.46336	2.6977	4.20781	1.75449	1.78361	2.09702	2.42315	1.30326	2.6517	3.9422	3.61337	3.43173	2.48961	3.38505	3.20891	2.61675	0	2.15	1.0094	0	3.39267	1.53621	3.01734	2.83117
NMNAT2	8.19941	8.03315	7.51451	7.92765	8.0054	8.02405	7.98713	8.63395	8.25313	8.5888	9.70505	10.1885	9.85846	10.2922	8.26713	8.72817	9.99029	10.0615	9.85328	9.8761	9.9315	9.866	10.6029	10.2577	10.7287	10.3431	10.115	10.2589	8.67158	9.10307	9.70758	8.84087	9.52837	9.87782	9.74654	9.90677	8.98005	7.18978	9.08547	8.30869	9.62389	10.2502	8.09528	9.69802	8.90578	7.37805	9.34647	7.19356	7.18504
NOXA1	8.83917	8.8528	8.8609	8.76289	9.04856	8.18427	8.36415	8.29125	8.26925	8.36438	10.3963	10.3721	10.728	10.7408	10.0328	9.88049	10.8165	10.7367	10.5039	10.358	10.6333	10.4692	10.2359	10.3343	10.8122	10.7462	10.3424	10.3892	10.0295	10.1534	10.2398	10.2498	10.2362	10.5589	10.7312	10.1525	10.0772	10.2757	10.1555	10.2387	10.7061	8.97369	10.4398	10.383	9.98874	10.6913	10.3251	9.67557	10.6668
NPAS2	8.01933	8.08675	8.0602	8.26359	8.18332	7.58168	7.90811	7.26556	7.24456	7.07499	9.75775	9.61034	9.97913	9.76804	7.35141	7.53338	9.63692	9.89533	9.91947	9.9546	10.2319	10.4653	10.392	10.5191	10.7063	11.0323	9.96727	10.4489	9.02016	9.55853	9.84236	9.56998	9.75227	10.0041	9.88174	8.90914	8.64674	8.85864	9.61353	8.4671	8.67164	7.12101	7.72218	8.98679	8.68248	9.48846	8.34974	7.0854	8.23731
NPC2	11.0548	10.9122	10.8652	11.1122	10.9927	10.7654	10.8009	10.8714	10.9205	10.914	11.1606	11.2962	11.642	11.5224	11.113	11.0858	11.6725	11.8286	11.9304	12.0685	11.9645	12.0733	12.7217	11.9105	12.2466	12.4781	12.127	12.3138	11.5957	10.7763	11.2696	11.1554	11.0631	11.7758	12.0591	11.8736	11.3561	11.2733	11.6648	11.8451	11.6391	12.1728	11.0335	11.9958	10.9261	11.2951	10.9586	11.5683	11.8683
NPM1P25	2.66414	1.74088	2.95383	2.89077	3.73111	2.08383	2.88982	1.36654	0	1.79305	4.60719	4.34916	4.28548	4.7705	4.82177	4.78441	6.50154	6.517	5.6828	6.24795	6.44328	6.20793	7.76357	8.3224	7.92574	7.62867	7.38106	7.52521	5.84551	5.0826	5.04776	5.4702	4.89722	5.83082	5.89216	4.69794	6.83844	7.20345	5.52202	6.19741	6.72869	5.65705	4.21463	4.58019	4.45304	0	4.11296	5.04344	6.11577
NPNT	11.8604	11.926	12.0205	10.899	10.9758	11.1476	10.9239	11.2294	11.0879	10.8682	13.3418	13.5575	13.9243	13.7598	12.6388	12.6698	13.9391	13.9162	14.4455	14.3184	14.7939	14.7187	14.2805	14.7995	15.501	15.5716	15.3016	15.5849	13.315	13.5066	13.8701	14.2656	13.7801	14.2355	14.5892	13.9072	13.2642	14.4686	14.4819	14.0966	14.3055	11.9108	13.2123	13.0478	13.147	14.5936	13.263	12.6405	13.9327
NPY4R	0	0	0	0	0	1.66945	0	0	0	0	2.92004	1.71071	1.28264	1.61836	0	0	4.01244	3.58627	3.26863	4.39199	4.48128	4.96723	5.11979	5.51697	6.65694	6.72344	6.49122	6.79326	4.13649	4.33061	4.74024	4.8139	4.40233	6.07533	5.58885	4.83421	0	2.03995	2.41709	3.54906	5.0718	0	1.42106	1.04183	0	0	0	0	0
NRCAM	10.6413	10.6381	10.6777	10.0509	10.363	10.5612	10.4641	10.7051	11.0123	10.8252	11.4232	11.7134	12.1739	11.9089	11.6664	11.9413	12.8824	12.9825	13.3073	13.1163	12.9698	13.074	12.8097	13.3807	13.1688	13.1886	13.2475	13.1655	11.6083	11.4129	11.3859	11.6743	11.8596	11.8055	12.5099	11.5939	12.6495	12.7728	12.6835	12.9026	12.489	8.16681	9.81412	10.0383	7.2685	8.36196	9.13436	12.5534	12.861
NRK	5.45505	4.29796	4.71896	4.86525	4.32846	5.69886	3.821	3.66124	4.47053	4.71305	5.2462	5.94631	6.8099	6.66051	5.51416	6.10631	8.00673	7.57748	8.47844	8.72069	8.78251	8.78168	9.82051	10.2583	10.3983	10.5914	10.2191	10.6653	6.82987	6.49285	7.31587	7.21877	6.83038	8.08181	8.67078	7.68416	6.71698	6.92846	7.7649	7.97473	8.56792	5.29277	5.41708	3.96372	5.76669	4.50229	4.71608	6.71522	5.74953
NRP1	11.7227	11.8574	11.9851	10.2793	10.2825	9.61185	9.74427	9.58827	9.06108	9.59581	13.3363	13.3419	13.5638	13.6183	11.7319	11.8531	13.1562	13.1324	13.8877	13.8883	13.6839	13.7402	12.6473	13.1683	13.1435	13.258	13.0255	13.0422	12.5131	13.256	13.5184	13.3475	13.46	13.5904	13.5921	13.4319	12.949	11.4861	11.2036	12.6618	12.0894	12.1105	12.5597	12.9339	14.2414	13.0501	13.0724	12.7901	11.9327
NT5C2	11.0858	11.1846	11.2603	11.0547	10.9781	10.9625	11.0384	11.0152	10.9286	10.8751	11.9223	11.8062	12.1413	12.0092	11.2373	11.3662	11.9747	11.9296	12.1714	12.2668	12.4642	12.4346	12.1049	12.3097	12.1681	12.3655	12.4539	12.4696	11.6281	11.9799	12.179	12.5254	12.7502	12.4889	12.3331	11.6983	12.0278	11.7016	11.5116	10.9744	11.7649	11.7046	10.8431	12.2854	11.3165	13.1098	11.3042	11.6269	11.8164
NTF4	2.2523	3.97299	2.74614	5.2856	3.27522	3.79569	4.2807	1.97936	2.89928	2.24834	3.99731	4.55692	4.97449	4.3374	4.42717	4.52694	5.51231	4.38977	5.37582	5.16665	5.66259	5.90574	5.7946	5.37517	7.28953	6.29518	5.96089	6.71692	3.88143	4.14466	5.93502	5.62234	7.37032	6.41285	6.02787	5.76107	4.68556	7.44033	5.6471	5.69207	7.09833	2.77372	3.6172	4.09024	4.79234	4.64419	4.72378	2.79238	5.68817
NTN4	5.64878	5.57252	5.72004	3.89421	3.16153	2.50607	1.6608	1.79083	0	0	10.0626	9.81875	10.2584	10.332	4.69413	4.71484	8.48557	8.50603	10.8055	10.9284	11.2971	11.1925	9.55921	10.0746	10.226	10.2784	10.876	10.8728	10.038	11.0251	10.7288	11.1654	11.3481	11.4833	11.598	9.94418	6.45531	8.45444	6.68943	9.26763	9.75387	6.53439	10.0595	9.86623	6.91038	8.83781	5.45549	4.29014	6.98066
NUAK2	10.3936	10.2065	10.2182	9.71757	9.93602	8.9911	8.81588	8.25664	8.19342	8.26397	12.4523	12.1927	11.6998	11.6879	10.4966	10.4806	12.4004	12.4743	11.2345	11.5039	11.3183	11.3545	11.8612	11.8014	12.298	12.5044	12.6684	12.7802	10.8592	11.1053	11.3761	11.6989	11.1895	10.8818	11.8325	11.1128	10.5008	9.29243	9.0665	11.0926	10.6848	9.80603	9.20428	9.81531	5.47854	9.85982	6.4192	8.0023	8.48341
OPN3	7.74742	8.23942	7.83287	8.15627	7.94051	7.50269	7.81887	8.48439	8.07363	8.15654	9.37541	9.35946	9.80364	9.76709	8.36943	8.4981	9.3394	9.8265	10.2099	10.4466	10.3723	10.5039	10.1914	9.98845	10.5269	10.3158	10.3723	10.3843	9.92834	9.52712	10.0974	10.1998	10.0897	10.3281	10.4602	9.7368	11.3569	8.96654	8.80366	9.32137	9.48759	9.61718	8.84123	9.27233	9.42111	9.97605	9.34989	8.94881	8.62438
OPTN	9.97473	10.1413	10.17	9.46161	9.65868	9.42314	9.42099	9.28136	9.35035	9.27709	12.7617	12.7926	12.9589	12.9253	11.4181	11.484	12.907	13.034	12.8103	12.8032	12.7662	12.8673	13.1725	12.9509	12.8759	12.9623	12.8673	12.792	11.6908	11.7945	12.1709	12.2665	12.3044	12.5244	12.7478	12.1275	12.0214	11.5704	12.2344	12.2479	11.9416	10.6366	10.2556	12.1484	10.02	11.3883	10.7049	11.6895	11.6727
OR7E13P	0	1.11783	0	0	1.15504	1.0562	0	0	1.02259	0	3.49469	2.14178	3.99381	3.98477	0	1.94178	4.74799	4.94644	3.41124	4.24552	4.66668	4.61882	4.44956	5.1697	3.66311	5.2289	4.53863	4.76594	1.74515	2.35332	3.94271	2.47647	3.59392	3.79751	3.5576	3.16013	2.42183	2.4909	1.65121	2.64158	2.63239	1.27264	0.876114	2.63507	1.62659	1.11217	0.96999	0	1.01409
OTUD1	9.3045	9.34372	9.37816	9.38838	9.30999	8.97564	8.92283	9.28742	9.07581	9.21168	9.84256	9.74377	9.8212	9.81943	9.93183	10.0221	10.8412	10.9024	10.3359	10.4004	10.3234	10.4459	10.9831	10.8238	11.0855	11.1113	11.0823	11.0591	9.87015	9.31547	9.88518	9.44059	9.66297	10.2516	10.3789	9.94631	10.3748	10.2286	10.3181	10.373	10.1543	9.63128	8.93084	9.60293	9.24859	9.66887	8.78512	9.1399	10.3912
OVOL1	9.6903	9.62351	9.67254	10.2032	10.2221	9.30072	9.38026	9.56372	9.49692	9.5637	11.6106	11.615	11.4594	11.5968	10.9071	10.8467	11.8397	11.994	11.2755	11.39	11.3219	11.2475	11.1454	11.5235	11.8303	11.9749	11.423	11.4802	11.0975	11.2324	11.0681	11.2704	11.0417	10.714	11.2213	11.0044	10.4787	11.1704	10.5679	11.0722	11.0602	10.2131	10.1564	10.0745	9.66428	9.89808	10.4448	9.53283	10.6684
PACS1	12.0898	12.0885	12.048	12.0441	12.1691	12.1059	12.1124	12.0154	12.0762	12.1091	12.961	13.1158	13.423	13.3654	12.6494	12.7289	13.908	13.9014	13.833	13.6624	13.9884	13.9598	13.8381	13.8584	13.5579	13.5193	13.5182	13.5095	13.1242	13.4417	13.5994	13.8286	14.0789	13.8906	13.9287	13.2297	13.0369	13.1248	13.5465	13.1147	13.1945	11.7431	11.9107	12.2665	11.5371	13.8009	12.1499	12.3438	12.995
PAK3	5.96583	4.94748	5.34496	4.97065	5.51658	4.53271	4.99638	5.39077	5.45184	4.71843	6.81913	7.05971	7.07482	7.29584	6.71639	6.55687	7.79028	7.28104	6.98712	7.47413	6.8138	7.46547	8.05773	8.07751	7.49466	6.73451	7.49343	6.39013	4.13194	5.00919	5.48226	6.09965	5.70072	5.61285	7.26831	5.57921	7.78303	5.24239	7.2896	7.42638	6.76854	6.61809	4.41528	6.72776	5.7528	6.3527	4.95245	6.84242	4.31355
PALM2-AKAP2	4.45961	4.64064	5.66401	3.49879	5.39571	2.73438	3.52827	4.1765	3.97637	0	6.49464	6.99852	6.97877	7.05827	6.27381	7.01969	7.79685	7.35247	7.35388	7.38804	7.58318	7.39851	8.13987	7.7119	7.80181	7.489	6.87968	7.53597	5.91622	4.70075	6.20659	4.34701	5.76765	6.87468	6.95383	6.15337	6.74575	6.4397	5.68565	6.43844	6.09134	3.96983	3.31493	3.79429	4.18513	6.25448	4.36973	4.7659	5.57014
PALM3	8.80934	8.95873	8.78493	8.56757	8.63564	8.73976	9.11813	9.18708	9.25004	9.21754	9.65282	9.78461	10.2786	10.2949	10.1151	9.85143	10.7995	10.8672	9.93829	10.0169	10.414	10.1301	10.0409	9.75941	10.3571	10.1935	10.0613	10.1311	9.08994	8.78322	9.40861	9.28463	9.77164	9.55046	10.1484	9.20252	9.81594	9.48969	9.64318	9.4212	10.4236	8.28951	8.75074	8.15157	8.49277	9.37954	8.65345	8.88907	9.02397
PAQR7	9.46528	9.36668	9.40911	9.75014	9.75798	9.47351	9.36488	9.39291	9.48703	9.63872	9.7781	9.93049	10.0322	9.91613	9.84354	9.89916	10.6572	10.7718	10.5557	10.5046	10.7953	10.8292	11.2278	10.9818	11.5061	11.4972	11.2788	11.2797	9.90923	10.0329	10.0944	10.6986	10.4672	10.226	10.7753	9.82511	9.28524	9.18377	9.77359	9.90348	10.1265	9.18968	8.63779	8.7337	8.7848	9.37942	8.53911	8.81375	9.45648
PAQR8	6.12591	6.29801	6.60995	6.40232	5.44462	5.98427	5.67153	6.15301	6.23588	6.69689	7.83766	7.70932	8.16108	7.96947	7.49709	7.48257	7.91252	7.9814	8.62736	8.57581	8.66695	8.43073	8.01202	8.13687	7.85327	8.01332	7.80164	7.61493	7.70709	7.80289	8.35959	8.46204	8.34345	8.31221	8.28844	8.04393	7.56837	7.44484	7.40195	7.86571	7.92801	5.46661	6.66587	6.87139	7.23386	7.98656	6.65301	6.96616	7.07476
PARP8	9.22211	8.79909	9.11832	8.95823	9.12801	9.03628	9.23653	8.94914	8.85468	9.27164	10.8022	10.2511	10.524	10.7746	9.36609	9.5452	10.3727	10.3961	10.3794	10.4204	10.1974	10.2098	10.8763	10.4623	10.1341	10.2058	10.2833	10.3553	10.0846	9.05246	9.95498	9.44246	10.0257	9.89536	10.2571	10.2448	10.186	9.99071	10.176	10.0615	10.0065	10.0212	8.9725	10.0983	9.13341	10.3473	9.55476	9.69256	10.16
PAWR	12.4264	12.4932	12.5579	12.4541	12.4666	12.2484	12.2731	12.2323	12.2723	12.185	13.8896	13.8191	13.8471	13.7071	13.4743	13.3306	14.2843	14.2824	13.9137	13.7473	14.0428	13.8394	13.8195	14.1257	13.9663	13.859	13.9188	14.0004	12.9797	13.5089	13.8438	13.9043	13.9173	13.9689	14.2113	13.6278	12.9896	13.6626	13.7389	13.2593	13.3752	13.0963	12.7586	13.1314	12.9984	14.0672	12.9718	13.1231	14.0899
PBXIP1	10.4954	10.4543	10.529	10.3486	10.1532	9.8727	10.0442	10.5249	10.4193	10.5108	11.7997	11.9034	12.2248	12.3003	11.1301	11.0895	12.4447	12.4832	12.4879	12.7504	12.5836	12.5469	12.9194	12.652	12.7104	12.6847	12.5686	12.5303	11.5773	10.9889	12.0141	11.0545	11.4534	12.3413	12.3908	11.8947	11.8958	11.5746	11.7339	11.5061	12.0702	10.6649	10.7311	11.372	10.9521	10.3915	11.0648	10.59	11.3693
PCDH1	6.62794	6.42929	6.59329	7.12832	6.90262	5.18592	4.86213	5.27992	5.95952	5.56343	9.68377	9.61745	10.0011	10.1385	9.13728	9.27894	10.0842	10.3721	10.127	10.1324	10.0876	10.2411	9.97117	9.94091	10.0161	10.0701	10.4267	10.1992	10.3078	10.5031	10.4631	10.7378	10.978	10.9958	10.6104	10.6244	9.53856	10.5915	9.59228	10.8024	10.6677	7.70604	9.709	9.88708	8.26496	10.2735	8.43988	7.69086	10.3795
PCDHA11	10.0891	9.93841	9.79694	9.62355	9.52746	9.03543	9.28323	9.50356	9.51864	9.40497	11.0248	10.9039	10.8818	10.9274	10.4074	10.3033	11.1506	11.2731	11.0829	11.094	10.886	11.1735	11.1133	11.1322	11.2043	11.1657	11.2071	11.2267	10.315	10.6082	10.6356	10.6763	10.7011	10.7431	10.9312	10.7342	10.798	10.4408	10.5685	11.1186	10.7322	10.6557	10.0912	10.8122	10.1631	10.0843	10.6068	10.345	10.4863
PCDHB10	6.07875	5.83289	6.19416	5.51698	6.24069	5.56872	5.67934	6.00403	6.01056	5.99452	7.4086	7.89299	7.97359	7.69418	6.9148	7.10226	8.56737	8.53323	8.73993	8.53663	8.43937	8.33179	8.84816	8.91708	8.37382	8.22059	8.24091	7.97774	7.83626	6.59387	7.9558	7.46404	7.67491	8.16054	8.29205	7.87773	8.4431	7.92534	8.87455	7.88919	8.63528	4.90351	5.75721	7.01403	7.26271	5.66237	7.57968	7.64487	7.24714
PCDHB11	5.99103	6.27688	6.14538	5.79708	5.49379	5.43738	5.47621	6.17317	5.80751	5.51058	7.19349	7.37204	7.06229	7.15811	6.84889	6.7151	7.79954	7.89269	7.68781	7.47481	7.53872	7.60984	7.37159	8.34852	7.66873	7.75601	7.77288	7.08883	7.42728	6.2796	7.43143	6.82112	6.90428	7.89682	7.66079	7.17648	8.45173	7.07764	8.1238	7.3161	7.89288	6.19668	5.65916	7.15101	7.44074	5.93064	7.39089	7.5284	6.88642
PCDHB13	7.00937	6.98824	6.81625	6.62624	6.7135	6.81127	7.03541	7.22384	7.03244	7.16716	7.543	7.37218	7.73952	7.26647	7.55253	7.49623	8.60225	8.44107	8.45769	8.30693	8.23143	8.33598	8.14253	9.05339	8.30066	8.24634	8.07218	7.91056	6.96908	6.93276	7.3383	7.50303	7.65409	8.03608	8.13962	7.07877	8.28687	7.55148	8.28697	7.51753	7.82356	6.83377	6.44632	7.40376	7.75294	6.06109	7.39464	7.41602	6.53565
PCDHGB5	10.0767	10.1988	10.1495	9.91807	9.78428	9.83365	9.77532	9.55568	9.49649	9.78459	11.1696	11.3759	11.2527	11.3286	10.8762	10.9142	11.8017	11.8337	11.5489	11.5139	11.3451	11.5823	11.5477	11.7523	11.4689	11.526	11.3511	11.4041	11.1851	10.9293	11.1431	10.7717	11.2036	11.2512	11.214	10.9127	10.8061	11.915	11.5109	11.4411	11.3523	10.4662	10.6985	10.3644	10.2842	11.3625	10.5007	10.0765	11.36
PCSK1N	10.8013	10.6531	10.5632	11.0929	11.3634	10.4754	10.449	10.1915	10.3137	10.4547	11.9658	11.9382	12.0612	12.2096	11.3896	11.3141	12.1075	12.0175	12.0469	11.9848	11.8168	11.8861	12.7111	11.6289	12.4726	12.1358	12.2253	12.1313	11.7691	10.4919	11.557	11.591	11.2201	11.5498	11.8278	11.9133	11.5995	11.2841	11.3308	11.4784	11.4853	11.5103	10.5654	10.5608	11.0825	11.2504	11.5056	11.5864	11.9151
PDE9A	8.27017	8.32164	8.45555	8.50473	8.25189	7.3165	7.52978	7.50122	7.86538	8.09985	9.69237	9.64259	9.95013	9.95722	9.17545	9.14884	9.89543	9.99019	10.2969	10.154	10.1437	10.1099	10.5718	10.3697	10.2363	10.2845	9.93662	10.2871	8.80453	9.4376	9.09931	9.76472	9.67935	9.91638	10.0881	9.19546	8.47357	8.80343	8.83397	8.19073	9.00178	5.90747	7.83488	8.57233	6.43067	9.81816	8.66057	6.39129	8.13727
PDK4	3.46435	3.38177	2.42334	3.31276	3.68447	2.1663	3.6644	3.11263	4.21934	3.69193	5.20949	5.0585	6.28796	6.37518	4.45284	4.36515	5.99902	5.94993	7.3736	7.33267	7.13585	7.29197	7.01452	7.90638	8.49101	8.76325	10.9423	11.4344	6.61082	6.70183	7.21226	6.90038	6.96345	7.25512	7.51048	7.02532	5.5666	5.70121	6.02815	6.42242	6.75646	2.91825	6.40127	6.56074	4.00448	5.79209	3.14422	4.91912	3.48121
PDP1	9.60222	9.83213	9.60791	9.58587	9.48136	9.34938	9.52976	9.2771	9.2227	9.35795	10.5002	10.5432	10.7198	10.7058	10.6284	10.4538	11.3918	11.3888	10.8808	10.9384	11.0046	10.9751	10.7969	11.2978	11.1958	11.1434	11.432	11.4554	10.0994	10.6912	10.6233	10.5964	10.5033	10.5183	10.9197	10.5259	10.8208	10.5359	11.3948	10.9889	10.6994	9.62681	10.0701	10.1791	9.90839	9.7466	9.93542	10.3857	10.4334
PELI1	7.25254	7.26974	7.34872	6.35676	6.27372	6.95388	6.1202	5.99218	6.30803	6.93397	7.94646	7.60801	8.1881	7.80376	7.03916	7.07559	7.94232	8.53869	8.70785	8.41242	8.46402	8.45241	8.03973	8.89372	9.17555	9.1916	9.51811	9.30028	7.96562	7.84382	8.3822	8.32383	8.83145	8.98658	9.12243	7.53586	7.02888	6.2462	7.20003	6.75301	7.52444	6.23709	6.24715	7.92514	4.79066	9.4744	6.57816	3.99126	3.92902
PERM1	7.05769	7.06146	6.73711	6.7186	6.76072	7.15434	6.64672	6.50714	6.63384	6.39512	8.19767	8.2385	8.69653	8.37984	7.88966	7.96602	8.80463	8.74082	8.21812	8.12976	8.45248	8.14307	8.23785	7.98987	8.34306	8.57682	8.33991	8.47876	8.29899	7.9106	8.34778	8.32497	8.18452	8.35695	8.1639	8.4619	7.67771	8.36279	8.28358	8.45856	8.45716	7.33218	7.84625	7.36144	7.69575	8.23712	7.8454	7.45417	8.50247
PERP	11.7876	11.7264	11.7346	11.9613	11.8493	11.4087	11.4821	11.4208	11.3718	11.4258	12.3519	12.4035	12.5319	12.5085	12.3085	12.3118	12.7006	12.7473	12.8713	13.0053	12.9765	13.0047	12.9757	12.7609	13.0225	13.001	13.3026	13.2183	12.8414	12.4335	12.9173	12.8641	12.9415	13.0642	12.9852	12.7627	12.998	13.0077	13.6599	13.3345	13.3676	12.1984	12.0682	12.4235	12.2974	12.5521	12.2485	12.7286	12.7747
PGPEP1	9.85064	9.7117	9.57729	9.58586	9.81369	9.52172	9.24202	8.74516	9.0737	9.00087	11.226	11.413	11.5751	11.6455	10.4602	10.5809	11.5947	11.6627	11.5205	11.4729	11.5359	11.4478	11.7249	11.4046	11.6961	11.7077	11.7795	11.755	11.0866	11.5054	11.7608	11.1695	11.3808	11.4967	11.5189	10.5512	11.0259	10.9034	11.4595	11.1835	11.6992	11.6672	10.7865	11.744	10.4328	11.3367	10.5626	10.9595	10.739
PHACTR2	10.3991	10.5148	10.6916	10.31	10.2709	10.2732	10.0494	10.0089	10.4484	10.067	11.7366	11.7813	11.9394	11.8959	10.7194	10.912	11.9802	11.9519	12.5278	12.5142	12.4868	12.5467	12.6682	12.7122	12.1959	12.3017	11.9262	12.3177	11.7625	11.5166	11.651	11.4869	11.8972	12.1427	12.3896	11.4111	10.9567	11.2256	12.017	10.7583	11.3923	12.3924	10.8272	11.8175	11.6269	12.1805	11.4505	10.7974	11.0072
PHLDA1	9.34492	9.56147	9.70048	9.48653	9.39388	9.69556	9.65209	9.4887	9.39511	9.61789	12.0366	11.8275	11.9155	11.8145	10.4183	10.4632	12.8721	12.9542	11.8655	11.991	11.6158	11.8026	12.2197	12.2491	11.3558	11.4062	12.4011	12.3081	11.0458	12.8326	11.9011	13.7301	12.7743	12.184	11.9266	11.3288	11.7813	10.8814	10.5003	11.2047	11.1713	8.57543	10.5081	11.8977	10.2757	11.2865	11.0741	10.7316	10.3636
PHLDA3	10.6835	10.7029	10.5021	10.6065	10.5902	10.5014	10.1443	10.1363	10.209	10.1063	11.6159	11.6666	11.9591	12.0641	11.3096	11.1378	11.8994	11.962	12.326	12.4384	12.4281	12.4414	12.4436	11.8175	12.5881	12.538	13.0401	12.8572	11.6047	11.537	12.0774	12.1291	12.2462	12.3674	12.6546	11.9962	11.5699	11.9006	12.0109	12.6212	12.4347	11.7537	11.1605	11.9287	9.89095	12.3789	11.3005	11.3507	12.7047
PHLDB2	9.70948	9.90161	9.77969	9.28181	8.93805	8.76275	8.45467	8.57499	8.62143	8.31044	11.4458	11.4754	11.6023	11.5748	9.78337	9.83075	12.4101	12.3545	12.1128	11.836	12.1808	12.2053	12.1987	12.7488	12.8122	13.0722	13.029	13.2563	9.91914	11.6066	11.1615	11.9585	11.871	11.6058	12.1928	10.9705	9.88534	8.04127	10.2425	10.9462	10.6297	8.25262	8.86122	11.6862	10.0808	8.38529	9.05509	8.76949	5.28958
PID1	5.35828	5.27167	5.97595	5.18356	4.75575	4.78153	5.55564	5.99962	4.08039	3.3302	8.07903	8.00189	8.26551	8.48957	6.52564	6.43926	8.377	8.49383	7.60065	7.97434	8.25839	8.12981	8.8918	8.0162	8.53366	8.55702	8.00822	7.83672	6.87174	7.15857	7.6072	8.00601	8.19006	7.97184	8.41785	7.72642	6.33389	5.89832	6.1755	7.39284	6.84573	6.13542	5.27177	7.27481	5.60943	7.47649	5.15777	4.83108	5.90144
PIFO	4.58885	5.04004	5.76723	4.50302	4.93834	4.93678	4.219	4.73412	5.45437	5.11957	6.72301	6.5473	7.1087	6.86082	5.28359	5.84617	7.07665	7.26853	7.18186	6.95687	7.35801	7.3463	7.94354	7.82843	7.53625	7.9925	7.77427	7.98403	6.89574	5.75561	6.80766	6.05036	5.91656	6.84793	7.05051	6.36911	6.8858	5.91407	6.86158	6.7136	7.06344	6.29081	3.85104	7.5275	6.04463	3.70247	5.44609	6.36979	6.55216
PIGZ	7.24055	7.13362	6.92616	7.10732	7.29406	6.53542	6.83719	7.13478	6.67608	6.60359	8.61809	8.40082	8.83889	8.67467	8.26981	8.32773	8.2484	8.59043	8.78405	8.62311	8.65489	8.75945	8.37267	8.59863	8.88792	8.67556	8.59775	8.63255	8.45925	8.06548	8.48244	8.01321	8.02065	8.53766	8.46771	8.4407	8.19622	8.08336	8.53004	8.5459	8.29481	8.07953	8.73269	7.71142	8.03339	8.42981	8.64004	7.73811	8.52664
PIK3C2B	11.7073	11.8482	11.6345	11.6169	11.7703	11.5141	11.6786	11.5883	11.5133	11.6831	12.9188	12.936	13.0567	13.0094	12.6405	12.6227	13.7975	13.6679	13.1724	13.0947	13.3601	13.3854	13.4818	13.6366	13.7084	13.5303	13.5514	13.5364	12.2324	12.784	12.9269	12.7988	13.2103	13.1493	13.4169	12.5795	12.5506	12.4707	12.3839	12.8186	12.8675	11.8109	11.9337	12.1943	11.4712	12.1175	12.2546	12.1614	12.1797
PIK3IP1	8.03568	8.52579	8.13684	6.79654	7.85879	7.17808	6.83532	7.02528	7.26452	7.02734	9.86435	9.89075	10.2211	10.1408	9.41723	9.4401	10.3311	10.08	10.6627	10.7137	10.7931	10.5618	11.1527	10.8276	11.3762	11.4029	11.4198	11.3547	10.1605	9.02116	9.97577	9.1366	9.30602	10.3656	10.5553	10.1482	10.71	10.4493	10.5463	10.6445	10.7016	7.92818	8.96275	8.64386	8.66298	7.85437	8.7247	9.66779	10.7524
PINK1	10.1559	10.005	9.92224	10.1692	10.0709	9.63643	9.52932	9.72334	9.5608	9.57828	11.279	11.2409	11.3358	11.1804	10.7729	10.5465	11.551	11.6037	11.3321	11.4656	11.2922	11.4678	11.9109	11.3683	11.541	11.5007	11.2498	11.3255	10.9081	11.0325	11.1019	10.8719	10.9403	11.1772	11.3895	11.1798	11.0151	10.7895	10.8016	10.7797	10.5405	9.95962	10.6691	10.5979	10.3968	10.3319	10.5607	10.5197	10.9977
PIWIL4	3.56607	2.93235	4.1547	4.15382	3.57027	2.63864	5.76704	3.62701	4.31785	3.7969	4.93641	5.56734	5.35384	5.84183	3.82942	5.18107	4.88576	5.31469	7.16051	6.64616	6.7663	6.37796	6.33507	7.13522	7.16339	7.25546	7.13243	6.61505	5.27891	5.52461	4.97547	5.48377	5.50275	5.9227	6.61275	4.83057	5.38824	4.96293	5.46253	5.17574	5.54078	4.71376	3.28626	4.31311	3.56893	4.09672	4.41836	4.31961	5.09515
PKD1L2	6.80679	7.03951	6.6587	6.28296	6.10541	6.70608	6.57526	6.0794	5.52525	5.40295	9.36898	9.00468	9.61681	9.43676	7.5378	7.61047	8.91396	9.17727	9.17766	9.13648	9.29954	9.38795	8.94994	9.26388	9.33812	9.7104	8.95307	8.99746	7.80543	7.81295	8.75609	8.46842	9.39654	9.08455	9.23377	8.33085	6.97232	6.40692	7.49371	7.31206	7.89986	7.72358	7.13162	8.25551	6.77825	9.74048	7.75873	6.66209	6.31708
PLA2G4C	7.01102	6.78057	6.53133	5.75475	6.37498	6.68397	6.3149	6.85162	6.01108	6.16561	8.85659	8.61606	8.90593	9.25917	7.21883	7.86593	9.56767	9.19941	8.9822	8.7872	9.15179	8.79223	9.25958	9.10771	8.73084	8.83787	8.99714	9.01934	8.15487	8.0855	8.00758	8.39863	7.69372	8.51805	8.54704	7.90702	7.33496	7.55649	7.23508	8.18772	8.22429	7.02498	6.79801	8.067	7.23216	6.26355	6.67207	7.41264	7.48354
PLA2G4F	5.67643	6.29285	5.87179	5.20995	5.34386	5.62855	5.12369	4.90881	4.99552	4.64791	7.27724	7.98625	7.81409	8.13481	7.9341	7.36975	8.66723	8.57457	8.02503	8.12965	8.19073	8.73347	8.92832	9.29453	9.12145	8.94087	9.15975	9.62618	7.15305	7.11816	7.4929	7.78546	7.7329	7.69567	8.58439	6.989	7.5855	7.76113	7.93171	8.15914	8.57894	6.48626	5.39316	6.30553	5.04507	5.75241	5.4056	7.37835	6.77838
PLA2R1	7.75028	7.90511	7.88943	7.76299	7.50261	7.77677	7.75972	8.02703	7.86217	8.08576	9.12434	9.30617	9.52703	9.23509	8.96475	8.95495	8.95347	8.78937	9.43263	9.56156	10.0443	9.82416	9.45538	9.89974	9.80128	10.1891	10.2224	10.3621	9.6775	8.73096	9.30991	8.73008	9.52592	9.77593	9.22097	9.71582	9.62524	9.11565	9.4295	9.37456	10.093	8.18151	9.19118	9.22709	9.86385	9.73849	9.15453	8.48353	8.07874
PLCE1	7.6842	7.49723	7.42486	7.52766	7.79075	7.57712	7.41041	7.35339	7.13109	8.17757	7.48915	8.4615	8.31254	8.51367	7.48693	7.68741	8.20243	8.10471	8.99876	9.12557	9.51196	9.26774	8.75379	9.44542	9.56118	9.71201	8.65626	8.83053	7.27304	7.04084	7.49243	7.55868	7.29295	8.09086	8.54129	7.52481	8.44161	9.89071	7.27725	10.5724	10.2114	6.94251	7.94344	7.62273	7.74684	5.69042	7.40861	9.26949	9.91822
PLCL1	3.68982	4.29638	3.35313	3.66548	1.56334	3.50618	3.94342	3.89579	3.80989	3.13169	4.93669	3.93591	5.46203	4.80943	2.1728	3.76597	5.38929	5.28546	5.8817	6.00107	6.26515	5.79661	6.61087	6.61863	6.23429	5.92661	6.02801	6.49707	6.24385	5.13555	5.4417	5.0969	4.62282	5.6741	5.67672	6.5495	6.21926	6.44222	6.29341	5.88608	5.41634	4.28454	3.83392	4.61588	3.99383	3.79904	4.26317	4.99733	6.04866
PLCXD2	6.01128	5.67895	6.29776	5.38656	5.27931	5.27382	6.77926	5.51249	4.612	4.35712	8.01422	8.35617	8.52844	9.13721	5.90649	6.53669	8.26725	8.59791	8.04937	8.48138	8.64579	8.80952	8.52407	7.90994	7.58745	8.2653	7.4203	8.16761	7.70107	8.73124	8.23308	9.71535	9.35927	9.09453	9.35827	8.29745	6.67225	6.09727	6.2783	6.8765	6.50648	5.36731	6.17544	8.36014	7.49514	5.89703	6.67592	5.91804	5.30303
PLEC	14.3408	14.1468	14.0764	14.2837	14.4743	14.3639	14.4158	13.9889	14.3738	14.2012	15.1526	15.2662	15.2754	15.4726	14.9316	14.8242	15.4328	15.3578	15.4492	15.2651	15.6004	15.4983	15.621	15.4768	15.9402	15.7588	15.9066	15.8257	14.8374	14.8923	15.1494	14.8663	15.0114	15.2693	15.4437	14.9844	15.0903	15.0227	14.986	15.1736	15.4285	14.3119	14.6864	14.4152	14.2209	15.0561	14.5539	14.5785	15.2833
PLEKHA2	9.19218	9.29784	9.25628	10.1256	9.49899	9.27968	9.40445	9.61007	9.35394	9.52865	9.58109	9.39041	9.84953	9.80483	9.73517	9.69109	10.3841	10.3212	10.5896	10.3883	10.6827	10.8339	11.2225	11.1423	11.3638	11.1711	11.0584	11.1347	9.96039	9.95502	10.3405	9.82874	10.2459	10.4765	10.6811	10.0781	9.90794	9.83014	9.93453	9.44023	10.318	8.97629	9.77442	9.77738	9.06924	10.7475	9.28914	9.03134	9.33901
PLEKHG6	7.41393	7.82147	6.89708	7.1617	7.62939	7.39812	6.95983	6.71351	7.28591	7.24173	9.16085	9.22021	9.24257	9.36389	7.91384	7.73506	8.78442	9.01506	9.73709	9.87676	10.2373	10.153	9.38714	9.73546	9.5469	9.5041	9.74294	9.48793	8.91099	8.80387	9.82328	9.131	9.77141	9.95738	10.1213	9.19067	8.43273	8.52212	8.51927	8.72631	9.10986	8.37746	8.22962	8.76185	6.9204	10.0878	8.56012	7.52446	8.3865
PLEKHN1	8.19703	8.13844	7.65713	8.20759	8.2716	8.08712	7.63448	7.50097	7.38465	7.6793	9.65981	9.55999	9.81714	9.91854	9.2581	9.17704	10.139	10.1521	9.57451	9.38494	9.53773	9.32534	9.69855	9.42488	10.1211	9.82305	9.77318	9.65333	9.41728	9.04616	9.60406	9.31818	9.53898	9.47491	9.74789	9.30387	8.85683	9.19345	9.17935	9.32634	9.61613	8.7519	9.32182	8.29345	8.6302	9.64201	9.04034	8.82148	9.74567
PLK3	7.80882	7.46293	7.78587	7.73293	7.36355	7.70552	7.73694	7.14305	6.78476	6.98759	9.76263	9.45341	9.98041	9.76048	8.78056	8.7504	10.5154	10.5134	9.49957	9.75847	9.5437	9.5701	9.11573	9.30564	9.67683	9.48506	10.3142	10.3983	8.77189	9.62978	9.41145	10.326	9.88142	9.90735	10.2201	8.80463	8.9868	8.10667	8.6585	9.41113	9.19801	7.88029	8.03294	8.97635	7.3624	8.60656	7.14621	8.30103	9.07893
PLLP	7.4136	7.11727	7.25889	7.22855	7.18022	6.95265	7.75562	7.51962	7.14341	7.28368	8.4055	8.37878	8.66476	8.56714	8.80095	8.7214	8.3423	8.67996	8.78933	8.76746	9.00209	8.9487	9.66295	9.32769	10.2631	10.1306	10.2628	10.1226	9.19905	8.48908	8.91993	8.6629	8.72898	9.37496	9.51109	8.52369	9.11686	7.71165	8.18376	8.36054	9.14941	8.86118	8.11277	9.15936	7.83769	9.23756	8.75738	7.99676	7.59041
PLPP1	7.65457	7.45824	7.66451	7.46594	7.71437	7.25828	6.72588	7.23643	7.34766	7.15895	9.07433	8.78912	9.27618	8.86316	8.11547	8.00799	8.50896	8.55121	9.25921	9.32714	9.23199	9.33653	9.01363	8.68912	9.02933	8.84507	9.06628	9.3005	8.68705	8.69756	8.69287	8.87973	9.04648	9.17095	9.36779	8.78227	8.42261	8.39385	8.37279	8.59535	8.67674	8.91406	8.70037	8.93187	7.18127	9.03911	8.18806	8.58508	8.93528
PMEL	5.50451	6.10467	5.17115	6.07964	5.94037	5.59926	5.46917	6.15649	5.99495	6.04106	7.46746	7.94369	8.0139	8.08399	7.6862	7.00819	8.35103	8.35404	8.41312	8.45754	7.98415	8.37577	9.29899	8.81775	8.64546	9.14837	8.17317	8.71688	6.96769	6.88558	7.34868	7.19356	6.8178	7.83588	7.93633	7.12853	7.72863	6.56818	7.70804	6.90619	7.85241	6.43021	6.51869	6.12856	5.38205	6.77564	6.49486	6.98255	6.51035
PMEPA1	12.081	12.0999	12.0596	12.2405	12.2486	11.4247	11.4843	11.2057	11.7178	11.393	14.2557	14.1523	14.115	14.1102	12.9575	12.7552	13.9873	14.1291	13.6831	13.6683	13.8123	13.7911	13.831	13.238	13.2563	13.1081	13.4121	13.5158	13.0251	13.5469	14.0204	13.915	13.9945	14.1089	14.1513	13.4114	12.5217	11.883	12.3122	12.9556	12.9605	11.8947	12.1133	12.4124	11.6837	12.98	11.8755	10.7339	11.4492
PNRC1	10.3186	10.3565	10.3449	10.3224	10.3934	10.0803	10.1079	10.1487	10.0358	10.1823	11.4867	11.448	11.5249	11.4417	11.2953	11.3834	11.9024	11.8821	11.7897	11.8297	11.6917	11.6378	12.0288	11.9433	11.9125	12.0475	12.0723	12.0136	11.9964	10.9823	11.5771	10.9393	10.855	11.3975	11.4513	11.6494	12.0028	11.8177	11.7967	11.9131	11.4497	11.8049	11.1497	11.7592	11.4147	11.2281	10.7467	10.8284	11.9411
PODXL	10.4535	10.5641	10.4648	10.5706	11.0041	10.4541	10.5537	10.1663	10.1547	10.1959	12.4424	12.4359	12.3805	12.5721	12.3751	12.4995	13.1297	13.0475	12.2833	12.4254	12.3311	12.3057	12.6266	12.833	12.467	12.2818	12.5442	12.6795	14.475	12.148	12.2265	12.1004	12.4485	12.127	12.367	11.7899	11.6193	11.4974	11.3787	12.7867	13.0879	10.6556	10.9007	11.3199	10.4526	10.8928	10.7372	10.3747	10.3109
POLD4	9.63987	9.44129	9.38459	9.14373	9.44213	9.0828	9.122	9.18647	9.20231	9.23839	11.2722	11.206	11.4051	11.5777	10.5506	10.342	10.9842	10.9092	10.8937	11.1337	11.1551	11.0628	11.3113	10.7807	11.0556	11.1609	11.2548	11.059	10.5664	10.4576	11.0764	10.9175	11.0251	10.9836	11.1936	10.7425	10.4528	9.99872	10.6536	10.2535	10.9572	9.43402	10.1598	10.3381	8.95063	11.347	9.75249	9.90843	10.8068
PPL	11.6398	11.5035	11.4909	11.3896	11.3783	10.7087	10.7141	10.2854	10.4233	10.5965	13.3633	13.413	13.4919	13.566	12.7025	12.6711	13.8543	13.8021	13.6201	13.5897	13.843	13.7835	14.2771	13.9933	14.4163	14.3782	14.1298	14.2189	12.4023	13.0964	13.6879	13.0881	13.4129	13.56	13.7729	13.0774	13.1237	13.005	12.7138	13.6477	13.2715	11.9485	12.0796	12.3698	10.9364	13.9053	11.8593	12.8732	13.1698
PPP1R13L	10.482	10.1736	10.585	10.7989	10.9731	10.5482	10.4436	10.5088	10.4417	10.3195	11.1294	11.2225	11.402	11.2905	11.0696	10.8589	11.8421	11.8884	11.6715	11.5796	11.7928	11.63	11.4381	11.8721	11.8662	11.6424	11.9046	11.5185	11.3394	11.4217	11.4389	11.237	11.5207	11.334	11.6573	11.1574	10.9122	11.2404	11.3178	11.2677	11.5258	10.4764	11.0988	10.1866	10.5233	11.141	10.4632	9.79222	10.9587
PPP1R3B	8.28179	8.17637	8.12099	8.13431	8.248	8.16661	8.15571	8.39006	8.15655	8.28179	8.84001	8.86506	8.91422	8.70502	8.6131	8.57825	9.08677	9.02659	9.35042	9.6169	9.5493	9.59156	9.43998	9.70833	9.87851	10.0756	10.5769	10.7643	9.94977	9.25505	9.56926	9.36827	9.65836	9.5102	9.5987	9.77888	8.77704	8.0148	9.63584	9.63238	9.41159	9.09106	9.28322	9.80739	8.76064	9.35338	8.45213	8.04017	8.15842
PPP2R2B	7.59263	8.02681	7.73097	7.89912	7.51566	8.17785	7.87555	7.99088	7.79196	7.76663	8.13975	8.08303	9.29149	9.02761	7.55368	7.77154	10.0622	10.0968	10.1967	10.0336	10.1288	10.3357	10.9941	10.6976	10.6441	10.6468	10.0513	10.2536	8.37223	8.98881	9.33995	9.65628	9.74402	9.79164	10.2507	9.09636	8.61309	7.4009	7.65956	8.05084	8.00416	4.4197	7.57648	8.12739	5.92678	10.049	5.75039	7.57016	7.00232
PPP2R5B	8.55721	8.50853	8.3168	7.97026	7.90395	7.57427	8.22908	7.1592	7.76521	7.87085	10.0561	10.1202	10.3599	10.2646	9.26162	9.29454	10.796	10.6468	10.4574	10.4147	10.3953	10.5826	10.2566	10.3269	10.5968	10.5233	10.3288	10.1909	9.6799	10.3629	9.56783	10.1239	9.76087	10.1417	10.4387	9.79899	9.59433	9.50553	9.58548	10.0566	9.6727	9.32809	9.73295	9.50583	9.05402	9.20716	9.64297	9.70319	9.98939
PRDM8	0.830318	1.38349	1.82022	3.65565	3.09143	1.3162	2.11027	1.39705	2.80473	0.886364	4.18512	3.90326	4.50551	4.34148	4.11802	4.9625	5.01387	4.18696	5.21243	4.82649	5.22844	4.57068	4.65556	5.25657	4.67744	5.32579	5.00194	4.43087	3.52529	4.42006	4.52751	6.02465	5.20044	5.1607	4.37924	2.09007	3.7617	4.65031	5.72523	3.99317	3.41275	3.69652	4.12546	5.13522	3.25579	4.6784	0.733518	4.64055	2.56605
PRICKLE1	6.77522	5.51522	6.83595	4.55195	5.93406	4.48442	1.28812	2.97046	4.21464	4.3776	9.57294	9.75781	10.0486	10.3632	8.51142	7.96104	9.51289	9.19838	10.9371	10.9001	10.1192	10.4685	9.76375	10.4166	10.0688	10.0654	10.3599	10.5178	9.12581	9.82955	9.27367	9.13176	9.53285	10.1173	10.673	9.46563	8.7164	8.43861	7.92019	8.98869	7.73143	9.27079	8.86993	9.61784	8.80575	9.96549	8.94084	5.404	7.72829
PRKCH	9.39407	9.4286	9.38236	9.19822	9.60539	8.9648	9.16421	9.19484	9.157	9.29969	10.1059	10.3374	10.802	10.7911	10.3927	10.3784	11.2364	11.0029	11.5949	11.445	12.1863	12.41	12.5017	12.883	13.3469	13.3527	13.1607	13.3688	11.4419	10.9824	11.2548	11.0786	11.2926	11.8597	12.2289	11.3784	11.2463	10.8999	11.2193	11.8016	11.6957	10.5298	10.4928	10.3439	9.09459	11.3172	10.0288	10.7162	10.71
PRKG1	7.45954	6.63091	7.03639	6.66878	6.06889	6.68959	5.70541	4.93756	6.50478	5.62434	10.6587	10.9006	11.325	11.3949	8.40808	8.57207	11.0966	10.9834	11.8772	11.8478	11.7925	11.7375	11.269	11.0742	10.5095	10.5944	10.4942	10.5202	9.61379	9.48001	9.8686	9.95835	10.0263	10.8783	11.6469	10.9763	9.67565	9.66182	9.46603	10.2406	9.24994	7.20075	9.1938	10.6547	11.4624	10.3214	9.37613	7.93481	7.89931
PRR15L	10.958	10.9331	10.8015	10.8382	10.8526	10.3267	10.4207	10.3111	10.1387	10.2827	11.448	11.4982	11.7829	11.7532	11.6077	11.5193	10.8918	10.9949	11.8124	12.0131	11.8984	11.9375	12.4063	11.8597	12.4129	12.5672	12.3128	12.3476	11.9062	11.1264	11.696	10.9095	11.2257	11.7082	11.8197	12.0981	11.5125	11.7668	11.7643	11.7184	11.9109	12.4219	11.5794	11.409	11.48	11.2975	12.0985	11.3345	11.9369
PRRT4	5.49802	6.25506	6.26684	6.62421	6.60368	6.93656	7.07042	6.8362	6.61027	6.37748	6.13684	6.14912	6.79164	7.19854	7.83429	7.89624	8.174	8.28769	8.05988	7.77	8.29102	8.24371	8.71493	9.11485	9.53567	9.54044	9.35267	9.00948	6.83177	7.19073	6.65375	6.72105	7.48103	7.31263	8.33211	6.97372	6.74916	7.18662	7.06946	7.97369	7.62293	5.42027	7.76612	6.38403	5.87748	8.88204	6.47974	6.8944	8.24765
PRSS23	11.3385	11.2474	11.248	10.9093	10.5579	10.1518	10.2303	10.0071	9.60649	9.69498	12.6691	12.4581	13	12.9043	10.4628	10.3006	13.1824	13.241	13.3561	13.2872	13.3315	13.3839	13.8445	13.7013	13.7195	13.9544	13.4541	13.5702	11.7959	12.1809	12.7186	12.9567	13.0307	13.182	13.4109	12.355	10.6851	10.1377	9.90473	11.7545	11.3126	10.3005	9.56452	11.8969	8.00675	12.9089	8.43447	9.72293	8.95798
PRSS8	11.3703	11.149	11.1154	11.1558	11.2809	10.3645	10.5406	10.417	10.5854	10.4742	13.2644	13.3448	13.3187	13.5149	12.3166	12.137	13.6257	13.6116	13.3044	13.3865	13.2574	13.2131	13.6046	13.1899	13.6487	13.5396	13.1771	13.0045	12.5469	12.0571	12.7769	12.3604	12.4552	12.8452	13.1014	12.741	11.8545	11.8548	11.8449	12.6775	12.4617	12.3257	11.6691	12.2777	11.536	12.3274	11.5124	11.6599	12.0186
PSAP	14.6233	14.6042	14.607	14.4405	14.4853	14.4046	14.4146	14.3488	14.3867	14.3892	15.687	15.7437	15.8451	15.86	14.6187	14.6546	15.5741	15.5985	16.0305	16.0814	15.9159	16.1065	15.9816	15.9658	16.3039	16.3195	16.2228	16.2655	15.4879	15.1235	15.6574	15.4797	15.4487	15.6078	15.7807	15.5138	15.1701	14.8992	14.9168	15.1472	15.1765	15.406	14.6428	15.4382	14.8625	15.379	14.6691	14.7769	14.8057
PSCA	3.6047	2.77271	2.59579	0.847436	1.65122	2.94444	2.13656	2.78551	1.48488	0	6.30217	5.93235	6.16349	5.94896	6.38497	5.5994	6.16795	6.23475	7.01817	6.9541	7.14126	7.01325	5.73283	5.84693	6.51284	6.49239	6.75703	5.97086	5.75254	6.47168	7.11182	6.1248	6.39166	6.92099	7.26139	6.6124	5.39597	5.05244	6.81549	6.7622	5.73396	4.45948	6.27939	4.39333	5.49124	4.0963	4.50592	4.4898	5.75938
PSORS1C1	3.72361	5.52942	5.38992	3.53494	4.5418	3.45937	4.67167	3.97948	4.09338	4.77675	6.85571	6.45769	7.61883	8.03384	7.30869	6.85932	9.15814	9.0926	7.98057	7.90238	8.21896	7.68587	9.01962	8.8793	8.59761	8.6479	7.72177	8.00713	6.87431	5.59336	7.85953	7.26808	7.31846	8.07893	8.30014	6.84659	7.92237	5.18743	4.77588	6.76493	7.61755	4.8291	2.20908	3.57977	1.51499	5.53202	0.988066	5.48274	4.10117
PTK6	9.10988	8.87028	8.88794	8.66815	8.73287	8.17211	8.17125	8.28423	8.38765	8.18696	10.6317	10.6972	10.8006	10.8212	10.4441	10.2839	11.2772	11.2542	10.8501	10.9329	11.2754	11.3137	11.8146	11.4252	12.1336	11.9731	11.8961	11.9381	10.5863	10.8498	10.8846	10.8287	10.5317	10.7564	11.2166	10.6409	10.6361	10.2684	10.6557	11.327	11.279	10.0054	10.6352	9.19078	7.73167	10.1102	8.46244	10.579	10.6094
PTPN14	10.7414	10.6377	10.2992	10.0717	10.1749	10.5374	10.6973	10.0169	10.585	9.93714	10.8651	10.9049	11.019	11.2297	11.2773	11.4882	11.9899	11.654	11.6527	11.5828	11.9618	11.5211	11.8949	12.2832	11.9893	12.1454	11.8748	12.1	10.6734	10.8647	11.099	11.0377	10.9787	11.3397	11.8543	10.6203	11.6299	11.3932	11.6372	11.1412	10.9009	10.7065	10.7249	10.0891	10.0743	10.8682	10.5656	11.2233	11.3267
PTPN21	9.81628	10.1082	9.99425	9.69955	9.56633	9.33175	8.92637	9.1631	9.24269	9.39394	11.4926	11.6077	11.7674	11.5636	11.4972	11.5546	12.8616	12.886	12.6098	12.6314	12.5817	12.6782	13.8073	13.8332	14.2652	14.3696	13.8903	14.0312	10.9654	10.9528	11.2587	11.1681	11.2956	11.8839	12.3394	11.3018	11.9408	11.5713	11.5021	12.0936	12.0915	9.3442	8.93205	9.50688	6.9062	10.9943	8.36934	11.2498	11.2559
PTRF	8.9936	8.72952	8.80047	9.26714	9.43993	9.68905	9.54501	9.56526	9.41721	9.62075	10.9495	10.6226	10.1221	10.0474	9.41536	9.28675	10.0512	9.96202	10.1088	10.1276	10.5079	10.6538	10.9184	10.2163	11.1979	11.2939	10.9201	10.8361	10.0241	10.5033	11.1091	10.9463	10.6201	10.5818	10.7783	10.3686	9.33633	8.60007	7.6761	8.87582	8.99547	10.372	9.45832	9.53783	9.53312	9.17828	9.61711	8.48327	8.16249
PVRIG	5.98614	6.22228	6.31878	6.10718	6.46183	6.11797	6.21938	5.89266	6.1315	5.70798	7.38135	7.39388	7.72288	7.90588	7.24747	7.40243	8.39499	8.16745	8.18719	8.14214	8.22513	8.44331	7.38888	8.76976	8.36066	8.72033	8.08409	8.09774	6.8106	7.38551	7.38471	7.2751	7.33564	7.53307	8.01529	6.56767	7.72124	8.12633	7.90461	7.60346	7.88322	5.34487	6.43707	6.60033	6.98066	6.53054	7.08636	7.3568	7.3129
PWWP2B	10.8562	10.6973	10.7019	11.1351	11.1918	10.814	10.6751	10.8268	10.9795	10.8475	11.5045	11.5116	11.6232	11.6802	11.4371	11.2954	11.8045	11.7448	11.8736	11.7987	11.9238	11.9962	12.4927	11.6673	12.1328	11.9598	11.8892	11.8657	11.0831	10.9369	11.1808	11.5637	11.4213	11.4323	11.7884	11.3548	10.7985	11.3067	11.4519	10.8995	11.1346	11.5584	11.1943	11.1608	10.8791	12.5169	11.436	11.262	12.1668
PXDC1	5.04177	5.34694	4.62946	4.18879	4.30367	3.74883	4.28164	4.32476	2.32053	3.75206	8.3359	7.84295	8.35482	8.29949	6.33174	6.37145	8.40923	8.48671	7.59687	7.5313	7.22631	7.55068	7.56398	7.86046	7.65586	7.59176	7.86503	8.1443	7.3659	7.91997	8.29621	8.14336	7.7016	7.91654	7.84456	6.8913	5.76954	6.63115	5.03862	7.11131	6.04572	6.5405	6.71922	8.50037	6.03766	6.76741	6.68295	3.91354	6.02999
PXDNL	3.04453	1.04285	3.69585	3.56079	3.30654	6.2226	6.33831	6.69783	6.81176	6.40751	3.9387	5.07004	4.63516	4.55444	5.04229	4.98943	8.10479	8.08644	6.2989	6.18496	7.0167	7.39884	8.62893	8.63671	8.30115	8.47388	7.76682	8.46576	6.13515	5.80037	6.12529	6.11608	6.00445	7.07819	7.34521	6.30073	7.36615	5.76213	5.72527	5.69775	7.01333	2.19382	4.00643	3.64114	3.72888	1.95281	3.93676	5.3667	3.70608
PYGL	9.93691	9.9015	10.0781	9.27017	9.05883	8.55665	8.55054	8.82472	9.05909	9.1402	11.462	11.3232	11.7611	11.768	11.5344	11.5514	11.7137	11.7181	11.6199	11.6404	11.7431	11.6377	11.7929	11.6453	11.5418	11.6665	11.6031	11.2842	11.6209	10.8433	11.6529	11.6098	11.7662	11.8342	11.7049	10.9637	12.8485	11.0801	11.1555	11.2193	11.7732	11.3102	9.61091	12.2999	10.5527	11.0778	11.5065	12.0101	11.0576
QPCT	6.2408	5.93191	6.33614	6.37292	6.71432	5.92272	5.49342	5.64007	6.07709	5.83919	9.01172	8.78071	8.84649	8.85858	6.7648	6.48988	8.49652	8.57162	8.34515	8.43347	8.37568	8.3593	8.85686	8.59046	8.84113	9.10204	9.01121	9.29457	7.07206	8.02454	8.04285	8.87196	8.49169	8.44846	8.50633	7.75613	5.92439	5.23644	5.93985	6.72992	7.54625	5.25683	5.06425	7.11255	5.93566	7.31697	5.62855	5.23946	4.52901
QSOX1	12.414	12.3317	12.351	12.5266	12.6537	12.339	12.3564	12.2075	12.3497	12.137	14.1577	14.2019	14.231	14.3397	12.6312	12.6225	14.0264	14.0676	13.8455	13.8394	13.687	13.7433	13.7911	13.471	13.6842	13.4197	13.6917	13.5687	13.7404	13.8849	13.5703	14.0344	13.9848	13.4347	13.6574	13.5218	12.7677	12.5109	12.8369	13.4508	13.5023	12.376	12.5311	12.4557	11.7981	12.291	12.1939	12.144	12.2907
RAB11FIP1	11.093	11.0541	11.1419	10.9367	10.9979	11.0385	11.0822	11.0068	11.0134	11.0883	12.8199	12.8746	12.6417	12.7087	11.6026	11.6053	12.8568	12.9133	12.5682	12.6491	12.5913	12.6862	12.9165	12.6852	12.5666	12.7601	12.94	13.1035	11.7056	12.2263	12.5147	12.0871	12.348	12.3348	12.4781	12.2032	11.5138	11.3822	11.4136	12.4013	11.7506	11.1124	11.0985	11.8675	10.7515	12.044	10.8934	11.2117	11.3604
RAB20	8.44077	8.36295	8.05981	8.15748	8.17401	8.00558	8.0549	7.67165	7.73144	7.69927	10.1078	9.84949	10.256	10.2231	9.10843	8.96034	9.33187	9.33956	9.95679	10.2324	10.1071	10.1155	10.4118	9.44351	9.87854	9.6135	10.5363	10.5461	9.92834	9.56688	9.91896	9.50242	9.91283	10.2314	10.2636	10.2032	8.79256	8.81974	9.18271	9.61503	9.33124	9.99363	9.5242	9.13068	9.23427	10.7957	8.31668	9.23135	9.45229
RAB27B	9.71052	10.0125	9.89032	9.70346	9.75742	9.87005	9.77733	10.1743	10.2651	10.1366	12.4187	12.5529	13.2153	13.1425	12.3053	12.3677	13.9015	13.9514	13.8178	13.9288	14.023	13.925	14.3622	14.2201	13.7379	13.7602	13.9153	14.115	12.1413	12.3216	13.0324	12.6003	13.344	13.2876	13.8976	13.2431	12.455	12.7188	13.1413	13.2921	12.9844	11.3205	11.6347	11.9084	10.4894	13.3246	11.0822	11.5532	12.4032
RAB32	9.65683	9.56082	9.55544	9.44661	9.49577	9.34654	9.03222	9.25328	9.4128	9.31412	11.2194	11.1051	11.11	11.091	10.4286	10.4303	11.202	11.3025	10.9121	11.007	11.05	11.0674	11.7705	10.7271	10.9078	11.0423	11.0473	11.0079	10.1987	10.719	10.6599	11.4664	10.9778	10.9194	11.3295	11.0137	10.2003	10.1872	10.9646	10.957	10.6681	10.3685	9.53933	10.9737	11.0838	11.0398	10.5439	11.9424	11.1294
RAB43	8.70767	8.9398	8.73533	9.44637	9.43517	8.7277	8.84935	8.5538	8.60409	8.3203	10.6104	10.7149	10.4566	10.3122	9.64053	9.35378	10.5465	10.7092	10.1893	10.1292	10.5201	10.126	10.5064	10.0451	10.7192	10.3189	10.6331	10.7086	10.219	9.70079	10.4196	9.7535	10.0358	10.4075	10.436	10.1926	9.41509	9.14968	9.31186	9.93279	9.73201	10.018	9.89033	9.72851	8.63094	10.7191	10.0702	9.48896	9.83855
RAB7B	6.0008	5.61911	5.82862	6.09407	6.13826	4.59019	4.79323	4.66346	4.83756	5.17186	8.10751	8.27328	8.32162	8.42805	7.0886	6.81945	9.11128	8.95254	8.38986	8.37397	8.41343	8.46817	9.4445	9.06466	9.01576	9.15424	9.31846	9.23583	6.62186	8.09583	6.81789	8.14446	7.96124	7.47405	8.29329	6.95119	7.26625	8.08056	6.43239	7.8668	8.04792	4.0702	4.62155	4.1074	2.85827	5.51602	3.98627	6.51869	5.66123
RAI2	3.28381	3.22696	3.51405	0	2.29826	1.10628	3.20821	2.85126	2.00928	3.92373	5.82959	5.97625	6.55448	6.40549	5.06664	5.01987	7.00282	7.28641	7.61379	7.16573	7.76328	7.80355	8.03582	7.95828	7.86154	8.19842	7.90353	8.18626	6.73647	6.67893	7.49736	7.16381	6.87023	7.54723	7.82835	7.1536	6.58452	4.54867	6.39129	6.14706	6.60401	2.38539	3.82728	5.36679	3.44941	5.51205	4.17754	5.7396	5.18095
RAP1GAP2	10.1097	10.1787	10.0164	10.1544	10.2003	10.3277	10.4971	10.7193	10.711	10.7406	10.606	11.1624	11.1557	11.1024	10.7552	10.5184	11.4234	11.5229	11.611	11.5237	11.7625	11.7968	11.6108	11.667	11.9774	11.7498	11.9312	12.1542	10.605	11.0208	11.1137	10.9989	11.2857	11.508	11.7107	10.9254	10.6345	10.7478	10.3536	10.796	10.9294	9.82688	10.9612	10.9586	10.5115	11.1555	10.2696	10.6689	11.3134
RAPGEF2	8.52996	8.95938	8.44879	7.7651	8.87479	8.03647	8.50195	8.56583	7.97123	8.10932	10.8607	11.0725	11.2024	11.4456	9.61623	9.60297	11.7066	11.8989	11.8904	11.6696	11.6458	11.6557	11.3033	11.8724	11.4008	11.6639	11.2765	11.5072	10.2533	11.0711	10.929	10.9794	11.0735	11.2728	11.4136	10.5141	9.68777	9.77048	9.98923	10.9039	10.3123	8.95038	8.98772	10.6126	9.64491	10.2021	8.9976	8.08614	9.02873
RASSF4	6.72335	5.99872	6.17001	5.62335	6.96131	5.77961	6.64643	5.32022	7.14769	6.14355	7.64429	7.50498	7.94479	7.91319	6.26769	6.27447	7.29306	7.78662	8.81906	8.56756	8.606	8.64207	8.0691	8.55477	8.89327	8.91174	8.76959	8.86652	7.85098	6.96027	7.29986	7.36343	7.97635	8.23176	8.52499	7.70405	6.66742	6.6647	7.35227	6.70472	7.85215	5.38641	6.02853	6.29657	6.35219	7.14746	6.18881	5.85003	7.4261
RBMS1	9.55145	8.94799	9.45376	8.78812	9.07854	9.21558	9.20201	8.90343	8.61775	8.77573	11.1659	11.0745	11.3351	11.1769	9.60974	9.95202	11.7211	11.8096	12.1612	11.9827	12.3722	12.0489	11.5989	12.1727	12.1847	12.0844	12.0698	12.1502	10.942	11.5569	11.7698	12.3377	12.1943	11.9377	12.4504	10.9851	10.8776	11.4445	11.3711	10.9528	11.3156	11.1101	9.70031	10.6854	10.6711	11.5391	10.5393	10.1845	10.9963
RCAN1	9.44366	9.52356	9.35108	9.3962	9.33446	9.46916	9.66885	9.18603	9.26284	9.01568	11.6207	11.4825	11.6111	11.5326	9.88652	10.0026	11.5141	11.3951	11.7026	11.9803	11.9287	12.0972	12.3059	12.0349	11.7159	11.9825	14.4145	14.6609	11.6833	12.23	11.8275	11.5139	11.7453	11.7138	12.0868	12.1524	9.93993	9.68638	9.48025	11.8472	11.0222	10.7144	11.4153	11.0926	10.1267	13.6131	9.89043	9.2418	9.85034
RCAN2	5.91412	5.68016	5.72345	5.26155	5.31859	5.42657	5.08936	5.38219	4.67196	4.36647	8.44191	8.53736	8.62147	8.74232	7.66083	7.51995	9.22814	9.24422	8.69875	8.73571	8.89951	8.8745	9.48207	9.01469	8.95389	8.91032	8.21157	8.5143	7.84231	7.21555	8.24737	7.9862	8.085	8.75414	9.03352	8.33762	7.81189	5.32904	7.09002	8.02859	6.65663	5.03235	5.19202	7.34331	5.64339	7.54147	5.02758	6.33916	4.60764
RENBP	5.42099	5.2924	4.81419	4.35039	4.87677	5.1298	5.04471	4.47981	5.06933	4.96323	6.51145	6.33085	6.42636	6.90981	5.4916	6.0638	7.63877	7.44209	6.74097	7.11118	7.38931	7.97352	7.55437	7.84576	8.87049	8.78323	9.31361	9.06358	6.12563	6.25483	5.91148	6.5382	6.10803	6.77526	7.67351	6.4958	6.72401	5.52796	7.35236	7.26731	6.981	5.90425	4.8938	6.13551	4.62765	4.87802	4.56073	5.7273	5.89781
RGL1	5.38378	5.60264	5.36708	4.9181	5.11616	5.09006	4.48252	4.5871	4.03548	5.69662	7.35096	7.40794	7.64848	7.97954	6.19319	5.60015	7.57043	7.75752	8.20639	8.2525	8.99108	9.0755	9.96919	10.0691	11.4259	11.5637	11.8034	11.9932	8.47507	8.28643	8.92043	8.7899	8.58148	9.66177	9.48292	8.58804	7.09121	7.31691	7.19541	9.20991	10.0369	7.17392	6.59161	8.06724	6.96983	6.7907	6.24238	5.77217	5.18456
RGL2	12.0025	11.969	11.9833	12.0636	12.2506	11.9311	11.8688	12.0188	12.0016	11.961	13.2652	13.3536	13.8089	13.7606	12.9797	12.8784	13.646	13.5718	13.5381	13.5209	13.6764	13.5446	13.087	13.5553	13.8345	13.7532	13.5485	13.4467	13.4165	12.9724	13.2946	12.8285	12.9719	13.5422	13.5885	13.2615	13.0418	13.5305	13.3434	13.2981	13.8994	13.1347	13.3469	12.9035	12.7103	13.1499	13.0396	12.4717	13.6378
RGS20	2.5857	3.12617	2.66694	4.39914	4.55535	2.79292	3.90531	3.94715	3.26453	2.61643	5.14471	5.48149	4.94323	5.38024	4.86074	4.6478	4.51573	5.88338	5.51705	5.59052	5.7632	5.68344	6.75288	5.27935	5.73821	5.48052	6.18408	5.85157	5.55453	5.0014	5.24983	6.13445	5.7131	5.19954	6.02556	5.76776	4.88806	5.00972	5.56138	6.07398	5.77558	4.848	5.28777	6.57605	4.25473	5.88633	4.56994	4.78526	5.88817
RGS6	8.00313	7.59189	7.60217	7.17787	7.42703	6.85883	7.42181	7.274	7.05365	7.19969	9.05725	9.1701	9.4453	9.43917	8.47031	8.29806	9.77988	9.46364	9.73086	9.47871	9.32622	9.5435	9.40353	9.89404	9.5768	9.79155	9.78678	9.62031	8.91139	8.64912	8.9138	8.6	8.71927	9.22485	9.25164	9.048	9.40541	9.93696	9.35245	9.22434	9.57749	7.65645	8.11572	8.76234	8.17974	7.76062	8.99842	8.51333	9.58549
RGS9BP	5.61318	5.64404	5.11701	6.06222	5.56956	5.53544	5.30899	5.42137	5.91634	5.29089	6.44844	6.53979	6.01874	6.07645	6.59224	6.48304	5.52056	5.89365	6.66529	6.65523	6.55285	7.13764	7.09392	6.53466	7.76241	7.38742	7.32795	7.57684	6.63707	6.18366	6.2129	5.84721	5.85637	6.31885	6.62736	6.82707	5.90708	6.13722	6.76346	6.368	6.36461	6.67476	7.05449	5.6551	5.51219	6.72916	6.17223	5.99256	6.48728
RHBDF1	10.1454	10.1444	10.2464	10.1886	10.4101	9.95057	9.77976	9.69311	9.81279	9.78447	11.6449	11.7542	12.0077	11.9814	11.5009	11.4781	12.3171	12.2913	11.7096	11.6843	12.03	12.0375	11.6986	12.0656	12.1008	12.0847	11.8743	11.8133	11.4225	11.4644	11.8876	11.6335	11.6307	11.8223	11.9259	11.3594	11.3649	11.8866	11.8415	11.7832	12.036	11.3733	11.4569	11.4821	11.6557	12.3531	11.5607	11.4318	12.1616
RHOU	7.28057	7.15122	7.12575	6.77827	6.82685	6.45032	6.66551	6.49576	6.60277	6.4038	8.74071	8.52628	8.61111	8.54512	7.72681	7.52648	8.74257	8.74092	8.85418	9.01744	9.20899	9.09604	9.46608	9.38421	9.91101	10.0788	9.7833	9.93726	8.35317	8.82228	8.77461	8.8665	8.62089	9.28863	9.28974	9.57731	8.18343	8.01414	7.98921	9.44575	8.48392	7.32448	9.19167	8.86693	8.83115	7.68962	7.80116	8.39545	8.69698
RIN2	4.36784	4.84077	3.97794	3.40756	3.25918	6.07351	2.81227	3.21815	4.80731	3.03365	8.22061	7.90575	9.13874	8.50747	7.18654	8.70708	9.79778	9.2034	9.9648	8.90407	9.56319	9.69067	9.12462	9.09806	9.39043	9.96211	8.60945	9.47828	8.26323	8.13437	9.14553	7.43146	8.41945	9.33934	8.70069	7.77164	8.86641	8.10393	8.23189	7.59669	8.6457	5.22725	6.96679	6.88842	7.81363	7.83572	6.67333	6.24468	8.57083
RNASEL	8.75327	8.89167	8.66481	8.04031	7.883	8.12702	8.4132	8.31645	8.52758	8.116	9.6688	9.60564	9.78291	9.78924	8.76833	8.99253	9.87356	9.83307	9.88372	9.99187	10.0158	10.0154	10.1693	10.1302	9.93108	10.074	9.89441	9.83959	8.85109	9.23391	9.41952	9.34348	9.72103	9.58651	9.66584	9.28118	9.78614	9.25106	9.22328	9.42255	9.49865	7.35047	8.56992	8.41054	8.17185	8.47859	8.20286	9.12297	8.77294
RNF144B	7.42694	6.78533	6.8447	6.99251	6.8425	6.22441	5.52811	5.73705	5.56927	5.85169	9.81529	9.93532	9.98243	10.0388	8.52377	8.64587	10.5205	10.4273	10.957	10.6124	11.1805	11.1827	11.8048	11.5825	12.0287	12.3325	11.7641	12.1074	9.96784	10.4511	10.2552	9.97759	10.4108	11.0481	11.0201	10.7291	8.88326	9.25724	9.64659	10.0262	9.50872	12.2294	10.7725	11.9797	11.1953	10.3175	10.3039	9.28494	9.50143
RNF146	10.1368	10.1026	9.93613	10.1588	9.97534	9.74973	10.091	9.90075	9.97951	9.7768	10.9739	11.1033	10.9911	11.1139	10.6372	10.6504	11.3079	11.2893	11.0716	11.1879	11.208	10.9696	11.1458	11.5069	11.2643	11.2948	11.2644	11.2091	10.5288	10.5703	10.8618	10.6377	10.8237	10.8533	11.2665	10.8512	10.723	10.8722	11.4499	10.8182	10.8442	10.4431	10.4501	10.6233	10.5995	10.5918	10.3228	10.743	10.8266
RNF157	7.04545	7.61251	7.32628	7.79687	7.63655	7.31678	5.55202	7.19994	7.6304	6.89855	8.86882	8.53717	8.92697	9.24976	8.14219	8.64481	9.73412	9.25395	10.0102	9.61058	9.9648	9.56202	8.94491	9.39085	9.60808	9.43936	9.61408	9.81126	9.32034	9.31186	9.46855	9.33796	10.1597	9.44991	9.72796	8.87427	6.86595	7.30929	8.37798	7.81311	8.2773	5.22475	8.37119	9.89095	8.735	9.36535	9.45677	5.23962	6.82874
RNF213	13.63	13.7803	13.8125	13.3933	13.0849	13.5017	13.3144	12.9171	13.4173	13.1162	15.0892	15.1133	15.3216	15.1979	14.1659	14.3481	15.1219	15.2073	14.8919	14.6773	15.3668	15.1837	14.5869	15.4601	15.547	15.3643	15.0992	15.2658	14.6113	14.8946	14.8302	14.5357	14.9059	15.2025	15.4379	14.8532	14.737	14.9209	15.2731	14.6319	14.8409	13.7049	14.2177	14.4298	14.176	13.8137	14.1703	14.4077	14.5918
RNF215	8.90142	8.80851	8.43367	9.1852	9.01158	8.64611	8.69323	8.78974	8.90182	8.28961	9.87181	9.94009	10.2227	10.3	9.925	9.65744	10.3865	10.3471	9.86797	9.88813	10.011	10.0657	9.95221	9.80779	10.099	9.9935	9.91438	9.69388	9.7814	9.54432	9.37468	9.72194	9.62398	9.74597	9.99421	9.71161	9.58975	10.2088	9.83749	9.74551	9.58671	9.31405	9.29228	9.44333	9.13017	9.21613	9.56381	9.64515	10.5481
RNF224	5.69012	4.79988	4.94748	4.63112	4.67161	3.56103	4.74071	4.37426	4.6202	4.67914	6.67704	6.54428	8.01868	8.03994	7.51538	7.26377	8.84049	8.73943	9.32809	9.20045	9.252	8.85658	10.0299	9.53649	9.85256	9.7448	9.54553	9.43984	6.95702	7.37968	8.20826	8.32163	8.7197	8.62488	9.03218	7.81995	7.51905	7.52708	7.2636	7.36958	8.41786	4.66968	6.22814	6.8885	7.35931	9.41396	7.53465	7.78093	8.21294
RORA	6.43264	6.81797	7.76692	6.57443	7.29591	7.2797	6.17074	7.01831	7.66417	6.99699	7.90942	8.02774	7.72841	8.00832	7.59036	8.44402	8.10713	8.21633	8.95097	8.2374	8.87778	8.0287	8.6026	9.05575	8.28747	8.83562	9.45866	9.42967	7.96867	7.61751	7.01318	7.94035	8.15041	8.40473	8.03379	8.20772	8.66794	7.76436	8.74179	8.00998	8.61288	6.70195	7.40284	8.23381	7.94435	8.71004	6.47874	7.0087	6.92819
RP1-122P22.2	2.91981	2.96304	3.53047	0.987554	3.76223	3.26167	3.20409	3.73099	2.35045	4.17058	6.17774	6.65827	6.16619	6.0371	5.5349	5.83581	6.21726	6.30826	6.48876	6.08971	6.58521	5.95527	6.27832	6.22913	6.68195	5.94402	6.66797	6.72858	5.06851	4.7226	6.86778	5.74869	6.0049	5.93607	6.09324	5.28353	6.03354	5.65975	5.83542	5.83735	6.21258	3.8768	3.72128	5.41053	4.65886	6.95374	5.11773	4.77445	6.8388
RP11-226E21.4	5.11267	4.94888	5.07308	4.98607	5.15226	5.13149	5.61432	5.34558	5.02739	5.23215	5.84341	5.72185	6.28416	6.2893	5.51228	5.46253	6.42819	6.55421	6.51536	6.14764	6.84363	6.55809	7.03597	7.56207	7.33711	7.27436	7.35776	7.03161	6.1087	5.43207	6.38413	5.69697	5.52594	6.38934	6.70242	5.89328	6.40384	6.62129	6.8207	6.34911	6.72075	6.02639	5.29862	5.47389	5.62888	4.90006	5.7735	5.76371	6.10112
RP11-248C1.3	5.71479	5.2618	4.90175	4.68349	4.9253	4.19249	4.0391	5.4474	5.28402	4.81156	6.99376	6.99049	7.23611	7.50687	6.62265	6.53039	7.82706	7.97106	7.1298	7.31753	7.12372	7.36159	8.02785	7.66437	7.73802	7.44247	7.05114	7.39806	7.01064	6.47758	6.80481	6.74002	6.82464	6.80873	7.09356	6.76727	6.42866	7.002	6.88466	7.44405	6.97873	6.2969	6.14615	7.04533	6.54735	6.22932	5.94272	6.64854	6.64259
RP11-745A24.1	0.926035	1.14403	0	0	0	2.91253	1.80516	0	1.67014	2.57531	4.13191	4.20996	3.88353	4.14931	2.83991	3.81	4.83257	4.67643	4.72197	4.73468	4.83124	5.43042	3.69426	4.6187	5.50108	5.09713	4.87426	5.358	3.22927	4.56693	4.6335	4.83359	4.09963	4.45926	5.32081	4.47944	4.77121	3.89872	3.96777	4.21642	3.6102	3.07143	1.44929	2.32332	1.67152	3.38051	2.24202	3.25398	2.32077
RP11-927P21.5	6.90341	6.59229	6.73083	6.88031	6.56832	6.44606	6.73243	6.78718	6.68443	6.13185	7.83443	7.79318	8.2965	7.92151	7.38247	7.46197	8.39782	8.29021	8.4135	8.34079	8.46639	8.44692	7.70954	8.58312	8.32797	8.25803	8.01645	7.94445	7.63422	7.52377	7.78568	7.69768	7.70332	8.52465	8.27586	7.66471	7.86342	8.06918	8.29903	7.56292	8.13243	6.49551	7.14187	7.4263	8.48583	6.77385	7.61887	7.73348	7.87314
RP11-96C23.11	5.41779	5.86337	6.13635	5.80426	5.60733	5.60082	6.00106	6.36321	6.01368	6.15311	4.6538	5.25431	5.88752	6.12838	6.85899	6.6298	7.78554	7.86455	7.76195	7.66598	8.70903	8.51716	8.09336	9.48964	9.68342	9.86749	9.47479	9.67743	7.6478	7.35078	7.80553	8.10309	8.11219	8.58882	8.67146	7.8053	7.32962	6.93997	7.96181	6.96209	8.4696	3.80107	5.84602	4.38723	4.69771	7.17413	4.85068	7.59412	5.86056
RP3-449O17.1	6.89894	6.60871	6.5187	6.97869	7.12649	6.82727	6.99452	6.62838	6.62153	6.93366	8.18509	8.06064	8.42841	8.70505	7.93185	7.87902	7.97037	8.48444	8.07427	7.94456	8.07799	7.80516	7.96887	8.17403	8.18662	8.51059	8.0539	8.3808	7.72142	7.91237	8.3013	7.75437	7.70663	8.21096	8.18872	7.9945	7.66834	7.93416	7.85235	7.51879	7.84819	6.76514	7.69713	7.54697	7.64355	7.88054	7.81197	7.59955	7.99836
RP4-669L17.10	8.16705	8.13698	8.50457	8.19464	8.22235	8.04805	8.27086	7.85743	7.93457	7.58258	8.82712	9.13828	9.38157	9.51292	8.98247	9.13939	10.3276	10.1345	10.0035	9.80358	10.1395	10.0757	9.9598	10.935	10.4566	10.3035	10.0673	10.0214	9.23311	9.39957	9.21354	8.59066	9.11352	9.6254	9.82557	8.98615	9.7023	9.31987	9.48112	9.20312	9.50538	8.1092	9.27606	8.76891	9.47576	8.26887	9.36022	9.36372	9.14834
RP5-857K21.15	3.30455	4.73751	3.75688	4.26953	3.58662	0	0	4.31835	3.20136	2.83865	6.59501	6.62623	7.39601	7.24968	6.15379	5.72213	7.4634	7.43835	7.31516	7.69844	7.57011	7.24355	8.58083	7.67339	7.44142	7.70647	6.77159	7.07289	6.29344	5.97229	6.16868	6.03495	5.83756	7.00409	6.76468	6.35206	5.9077	5.80039	4.95985	6.3023	5.94266	5.68571	4.44343	5.7414	3.95806	6.22792	4.75169	6.18632	6.05004
RP5-857K21.4	6.38971	5.64411	5.70884	6.41579	7.01104	5.53051	5.29497	5.60528	5.56911	5.88943	9.2837	9.54808	10.5384	10.5109	9.05731	9.36644	11.6394	11.5689	11.3127	11.4479	11.2144	11.2616	12.0408	12.1803	12.0943	11.9885	11.5601	11.5175	9.18241	9.18745	10.0217	9.26205	10.1782	10.6116	11.2966	10.0392	9.34523	9.39953	9.49846	9.83522	9.93971	6.64207	7.19823	7.00341	6.79441	8.42883	8.04472	9.09039	8.95903
RP5-999L4.2	4.69337	4.29907	4.64837	4.52068	3.7274	3.09784	3.9213	4.67099	3.84218	3.59448	5.82779	6.14719	6.56526	6.91759	6.12993	6.0863	6.91937	6.68879	6.83778	6.86986	6.99842	6.86295	6.84872	7.2995	7.1979	7.06194	7.02644	7.24718	5.78141	5.39818	6.39393	6.32885	6.56782	6.84956	6.56037	6.08799	6.70607	6.24341	6.94853	6.19752	6.7178	5.26097	5.06293	6.31519	5.14226	6.56546	5.3354	5.46634	6.6861
RPL13AP20	1.87663	1.12055	1.55013	2.48288	0	1.65831	0	2.8688	2.04301	1.15926	5.30524	5.69586	5.74868	6.03901	3.91638	4.18494	6.42398	6.44109	5.77228	5.62886	5.92414	5.49538	5.80081	5.97687	5.65078	5.73303	5.31294	4.58114	4.31294	5.52607	5.59723	5.33741	5.65451	5.58746	6.09474	4.69411	4.34217	2.83906	3.40276	4.59569	3.85484	1.25354	3.47331	4.74579	1.03615	5.17354	3.26416	3.45488	3.48478
RPL23AP87	6.19877	6.19534	5.75517	5.70685	5.38891	4.72725	5.37499	4.17601	4.59512	4.50946	8.23115	8.16017	9.06396	9.2445	7.78763	7.55437	9.81431	9.80002	9.9063	10.0443	9.62754	9.70808	10.6928	10.4333	10.0539	10.0932	9.70415	9.6435	7.61408	7.96815	8.53705	8.65212	8.67485	8.95563	9.39364	8.42612	8.23551	7.93215	8.24026	8.67057	8.23586	6.74573	5.84089	6.94005	5.7299	7.53149	6.82511	7.66428	7.91625
RPL26P30	5.50577	5.57765	5.90116	5.33485	4.44864	5.31745	5.30526	5.22139	4.84669	5.149	6.04919	5.72959	6.19886	6.18063	6.39461	6.22305	7.46948	7.21888	7.36416	7.00304	7.23169	7.20519	7.36226	7.8283	7.52582	7.56231	6.82654	7.39119	6.31691	6.00801	6.3543	5.61912	6.19769	6.79273	6.67894	6.46616	6.64678	6.34225	5.98244	6.00583	6.28675	5.54449	5.29752	5.64822	5.14473	6.16398	4.80074	5.60549	5.72805
RPS6KA2	7.67435	7.45709	7.23294	6.12083	6.76884	7.06867	6.9375	7.13552	6.74124	6.05131	9.25825	9.36878	9.39765	9.12716	8.16998	7.91559	9.91035	10.2639	9.71024	9.64975	9.26159	9.7857	9.86912	10.1278	10.0826	9.90755	10.0878	10.0985	7.95187	9.0805	8.59508	9.38309	8.93978	9.2426	9.00677	8.28423	8.82481	8.87075	8.28392	9.93324	9.43451	8.08167	6.74505	8.72128	7.55412	7.52431	6.57495	10.0686	8.59413
RPS9P1	6.00601	6.35903	6.23377	5.81018	5.88008	4.7483	5.29444	5.47063	4.44893	4.8145	7.54241	7.53295	7.95343	7.56026	6.94765	6.69115	8.03056	8.2328	8.23141	8.1718	7.96394	8.03683	7.85637	7.89892	8.23158	8.08143	8.02806	8.31921	7.15645	7.04528	6.70858	7.07441	7.34944	7.32494	7.95403	7.37596	7.54696	7.17106	7.17491	7.62236	7.37183	7.70893	7.3704	7.34862	6.9911	6.79529	6.50574	7.88937	7.68597
RSAD2	5.21902	5.43478	5.30925	4.45243	5.97638	5.18029	2.78556	1.70417	1.46277	0.768741	8.5859	8.33954	8.77952	8.63009	6.73118	7.12438	8.66555	8.87992	8.61558	8.55486	9.13564	9.09665	9.89517	9.38924	9.6775	10.0011	10.4138	10.5266	9.1364	7.81771	8.8058	8.59182	9.41413	9.59803	9.74067	8.85558	9.4796	8.34514	7.96574	8.15569	8.37338	5.43047	5.38549	7.3002	4.71146	7.25582	4.83579	9.81163	8.10176
RTP4	2.18704	2.17131	0.973202	2.2202	2.22477	0	0	0	0	1.1578	6.8275	6.36141	7.28985	7.06014	4.02989	4.31228	5.74278	5.91957	6.38159	6.61761	7.64255	7.44417	6.89492	6.24871	7.25805	7.59936	7.41341	7.75107	6.88776	6.47725	8.06593	7.23318	7.74042	8.39839	8.32887	7.60063	4.9333	7.32677	5.56057	7.13282	6.73173	1.9519	3.34346	5.38768	1.02878	2.76279	1.54622	2.70342	7.18786
RUNX1	9.88694	9.89187	9.70707	10.2872	9.3546	9.64058	9.5458	9.11608	9.24578	8.73844	11.591	11.2447	11.5387	11.5037	10.5311	10.0662	11.6204	11.547	11.8554	11.7925	11.9717	11.7524	11.4754	11.6706	11.733	11.4304	12.027	12.0346	12.3163	11.9734	11.7158	12.0012	12.2104	12.0464	12.2214	11.5774	10.8723	9.25248	10.4657	11.7197	10.7009	10.8361	11.0179	11.311	11.0337	11.3984	10.9161	10.7382	9.84337
S100A10	13.1132	13.0915	13.0417	12.9133	12.8223	12.8639	12.6385	12.5493	12.6149	12.4958	13.9796	14.0093	14.1282	14.0521	13.9306	13.8805	14.662	14.6812	14.2572	14.3807	14.3456	14.3561	14.9869	14.559	14.8206	15.0195	14.7281	14.7503	13.1738	13.9305	14.0057	14.1825	13.9336	13.9724	14.3023	13.9112	13.9969	13.3477	13.4545	14.3216	14.026	13.4651	12.2898	12.0531	11.8143	13.9761	12.3406	14.0645	13.7341
SALL4	8.98196	8.99749	8.88111	8.49279	8.81638	8.93453	8.8043	8.62117	8.5497	8.2114	12.2266	12.2396	12.5966	12.545	11.053	11.0895	13.2486	13.3365	12.1552	12.3395	11.8402	11.949	11.6609	12.8836	12.225	12.1609	11.9971	11.854	10.5135	11.6058	10.9255	11.3878	11.1858	11.2654	11.6963	10.9604	11.0569	9.49059	10.8923	10.7813	11.1207	10.4286	10.169	11.1864	9.92237	9.24072	11.6888	10.8236	9.08798
SAMD4A	10.0745	10.1735	10.2626	9.60402	9.58287	9.49697	9.34845	9.47482	9.71409	9.57067	12.2858	12.0965	12.2436	12.213	11.406	11.4503	12.7793	12.7744	12.3622	12.2953	12.3733	12.3261	12.3298	12.4503	12.3072	12.342	12.1874	12.2762	11.2559	12.0926	11.8918	11.9748	11.7836	11.9087	12.2296	11.9176	12.2398	11.9734	11.8733	12.2189	11.4982	12.3897	11.7577	12.2689	12.535	12.9837	12.7675	12.6709	12.322
SASH1	8.05399	7.86147	8.18803	7.06258	7.30061	7.08452	7.14072	6.66902	6.42584	6.84927	9.50927	9.92243	10.3631	10.3978	9.07125	9.09304	10.3677	10.4031	11.3453	11.1872	11.5673	11.5444	11.4256	11.4509	11.6421	11.671	11.7823	11.776	10.5954	10.0472	11.2223	10.6306	11.4669	11.4536	11.5141	10.5412	9.64625	9.90201	11.8906	10.3067	11.6746	9.50071	7.87908	9.59167	7.11828	11.645	6.32239	7.82464	9.32111
SAT1	10.9425	10.9382	10.8876	10.9371	10.7212	11.2047	11.361	10.1485	10.0783	9.95287	13.0322	12.9327	13.2188	13.1379	11.653	11.6635	13.217	13.2009	13.1938	13.5907	13.0031	13.0925	12.8894	12.9206	13.2146	13.3173	15.2835	15.3638	13.3084	12.7949	13.5139	13.3066	12.9582	13.1467	13.4795	13.2324	11.8861	12.1442	12.1273	13.4607	13.1903	10.6849	11.6686	12.1139	10.565	11.8787	10.2306	11.5097	12.7098
SBK2	1.89818	3.22841	3.51814	4.49433	3.95584	2.39561	3.15033	3.66466	3.34236	3.05173	7.97231	7.96141	8.11693	7.86162	6.06188	6.09126	8.31962	8.27245	6.7878	6.70228	7.07484	7.10691	8.53027	7.49576	7.257	6.85763	7.4478	6.9551	6.27129	7.14432	8.10394	8.1597	8.3853	7.5713	7.76639	7.10466	5.66116	4.06689	5.24914	5.86115	6.48161	0	3.11727	4.87004	0	6.23631	0.986402	1.48971	3.22393
SCARA3	6.51581	7.03571	6.63171	6.91859	6.97371	6.21266	6.84951	6.50153	6.5197	6.82861	9.27233	9.29371	9.64101	9.7242	9.26203	9.36494	10.0367	9.98065	10.8224	10.8028	11.327	11.3571	11.8736	11.3961	12.3624	12.3787	12.1672	12.24	10.1125	10.0907	10.627	10.6131	11.0714	11.2792	11.4873	10.5172	9.38616	10.1327	9.80329	9.93944	10.6699	7.58711	8.80513	8.39777	7.60677	11.298	7.96473	8.38398	9.33705
SCEL	1.42176	0	1.18827	1.14678	1.10886	0	0	0	1.9651	0	5.20548	3.15373	5.41924	4.69885	1.96836	0.918094	4.45209	4.63487	4.76773	4.83573	5.13622	4.42995	5.7144	6.01996	7.27101	7.53371	7.32439	7.43404	2.66255	5.23748	5.22913	5.84572	6.01986	5.16335	5.44363	4.09796	2.35113	1.94597	2.3425	5.41575	4.9127	1.24315	2.10693	4.53341	1.25055	1.03541	0	0.904281	0
SCN1B	8.47978	8.50288	8.47812	8.42819	8.48339	8.26249	7.52353	7.57281	7.36786	7.40228	10.732	10.7236	11.027	10.9936	9.19604	8.92685	11.0868	11.0788	10.7988	10.8274	10.902	10.9385	11.053	10.3984	10.0283	9.9745	9.9582	9.884	9.53251	10.0733	10.4557	10.6227	10.7105	10.9533	11.159	10.2893	8.81291	8.02418	8.81971	9.35651	8.88069	6.14969	8.39534	7.85862	5.97033	8.8192	7.50818	6.66413	7.60017
SCN9A	5.32159	4.09489	3.8762	5.17553	4.14926	4.14283	4.57613	3.99674	4.06728	3.80533	4.50192	4.99931	5.373	5.99757	4.356	4.97257	6.91339	7.17315	6.77459	7.36134	8.10061	7.70916	7.44224	7.66816	6.89978	7.41436	7.41684	7.76046	6.81297	6.92332	7.64343	7.1946	7.69055	8.35606	8.69505	7.51431	6.29122	4.5894	5.01304	5.81302	6.38136	4.61902	5.40061	4.77055	5.33839	5.086	5.15764	4.59308	4.0639
SCPEP1	10.4886	10.3749	10.3899	10.1164	9.97472	10.1094	10.2674	10.0499	10.1134	10.0654	10.8253	11.0061	11.1539	11.2402	10.4505	10.1727	11.0229	11.0774	11.4751	11.5455	11.5939	11.6052	11.3157	11.7412	11.8598	11.8488	11.8119	11.845	11.3218	10.8728	11.1335	10.7751	10.9604	11.0363	11.3222	11.6192	10.7431	11.0433	11.2948	11.1262	11.0273	10.6473	11.156	10.6304	11.1033	10.7752	10.9601	10.6878	11.2784
SDCBP2	5.02249	4.39001	5.53189	4.87941	4.04373	4.81855	5.23876	4.80529	5.46464	4.77304	7.54296	7.16882	7.23311	6.88503	5.57935	5.31496	7.33087	7.51366	7.45991	6.96138	7.55858	7.73602	7.55233	6.8699	7.87284	7.78387	8.28675	8.34716	5.89301	7.02827	6.83944	7.80375	7.70846	6.90902	7.63507	6.74685	6.5542	5.78832	5.84785	6.50799	7.24995	5.53543	5.98189	6.03855	4.45501	6.84028	4.36001	6.87115	5.89173
SDR16C5	5.70104	5.56583	5.88087	5.71549	6.0001	4.77829	4.82785	5.85131	5.66092	5.15981	8.42766	8.41099	8.49637	8.22883	6.97906	7.14941	8.14499	8.10438	7.0752	7.40204	7.22715	7.55043	7.60877	7.57931	7.8945	7.83888	7.86453	7.63908	7.65133	7.66704	7.67485	8.21543	7.80389	7.65777	7.2675	7.02739	6.22463	5.19924	5.52777	7.95314	7.38125	5.02087	4.59419	7.67372	3.37154	5.98705	5.97652	5.65188	5.7218
SECISBP2L	10.5283	10.8015	10.4936	10.5811	10.1963	11.0774	10.7887	10.9231	10.613	10.6013	11.3941	11.3385	11.578	11.5857	10.822	11.1094	11.9149	11.6114	12.034	11.7965	11.9138	11.4678	11.386	12.2776	12.1311	11.9148	11.6882	12.1204	11.1787	11.5813	11.4672	11.0278	10.9085	11.2802	11.8836	11.5528	11.7386	11.8777	11.4836	11.8735	11.7705	10.6993	11.3034	10.4359	10.7283	10.6541	10.4633	11.2776	10.9432
SEMA5A	7.26746	7.48046	6.77938	6.94901	7.30415	6.19928	6.82561	6.44096	6.31004	6.66354	8.18241	8.5031	8.6603	8.43656	7.71076	7.99218	9.03555	8.78149	10.1142	9.79065	10.5827	10.3927	10.7102	10.807	11.7064	11.8559	11.9588	12.1786	9.19226	10.2393	10.2654	10.58	10.6656	10.8787	10.7594	9.46555	8.63643	8.58129	8.17559	8.9659	9.818	6.47065	8.17922	8.79077	7.11949	8.88432	6.62429	8.24184	7.86135
SEMA6C	8.34403	8.24154	8.36633	8.44604	8.13824	7.84178	7.95601	8.42062	8.36285	8.4523	9.36942	9.52344	9.94913	10.0166	9.52648	9.75242	10.7467	10.5919	10.151	9.92318	9.76097	9.9611	10.2505	10.4241	10.3234	10.4349	9.7576	9.93543	9.02104	8.11558	9.44794	8.91655	8.99478	10.0328	10.0039	8.90652	9.60684	9.92267	9.22627	9.29781	9.88476	6.92253	8.12275	7.92888	8.35359	6.49958	8.50118	7.50876	9.48661
SEMA7A	7.08289	6.93948	7.37463	6.92771	7.01732	6.46946	6.88884	6.7246	7.06628	7.01553	11.5993	11.3947	11.3916	11.2548	8.96615	8.74004	10.8089	10.9443	10.3346	10.2825	10.2038	10.1896	9.7757	9.24269	9.69007	9.05663	9.57842	9.88047	9.23559	10.6134	10.5678	10.624	10.6856	10.3154	10.9274	9.92964	7.65168	6.81035	7.53486	9.65319	8.57132	7.48256	8.28491	8.51175	5.55757	9.02338	6.71267	6.33533	7.34121
2010-09-01	6.16156	6.4108	6.36589	6.49702	6.59326	5.37301	6.66558	6.79276	5.55754	6.37499	8.01864	8.09537	8.8767	8.69375	8.14113	8.30032	9.02627	8.93932	8.99905	9.31344	9.69491	9.60608	9.48791	9.5734	9.94387	9.58561	10.3625	10.2918	9.09637	9.3402	9.53313	9.79492	9.94751	9.90601	10.1083	8.67118	9.61682	10.2912	11.003	9.66269	10.3264	5.72873	6.6356	9.17257	7.81238	10.3272	8.90553	9.55988	10.0813
SERINC5	11.2153	11.1203	11.07	11.1665	10.9799	10.9779	10.946	10.866	10.9118	11.003	11.9264	11.9388	12.103	12.1114	11.6034	11.6231	12.33	12.2638	12.3202	12.3818	12.4131	12.4873	12.5949	12.6319	12.8855	12.9537	13.0185	13.0525	11.999	11.7582	12.0566	11.8765	12.049	12.2471	12.4126	12.1074	11.5247	11.3681	11.8104	12.5188	12.2951	11.8723	11.685	12.0365	11.4231	11.6586	11.2619	10.968	11.1104
SERPINB8	6.99074	6.53654	7.17924	7.0438	6.60632	6.939	6.71547	6.71357	5.51149	6.39619	8.72575	8.82179	8.82864	8.68923	7.17677	7.44106	9.1493	9.11095	8.5646	8.99847	8.07251	8.35065	9.53049	8.86121	8.67698	8.51407	9.4033	8.93952	8.06409	8.57839	8.05006	9.25277	8.71169	8.68221	8.76476	8.14911	7.77558	7.57614	7.17058	8.59732	7.71401	8.06461	5.82884	8.2614	6.02908	7.56881	6.65583	8.26642	7.14619
SEZ6L2	10.5948	10.5907	10.4142	10.7068	10.8628	10.3536	10.2765	10.4537	10.404	10.3607	11.5547	11.7811	11.5791	11.6728	11.4199	11.1819	11.7108	11.6608	12.0385	12.0398	11.8452	11.8655	12.0983	11.8324	12.2932	12.1429	12.1698	11.998	12.2808	11.4883	11.7478	11.7119	11.4286	11.6015	11.5871	11.9974	11.4877	11.3118	11.4432	11.2103	11.9592	11.9023	11.3227	11.2348	11.2917	11.6824	11.0478	11.2341	11.467
SGK223	9.18679	9.23361	9.13672	9.20081	9.4441	9.50625	9.42165	9.531	9.66677	9.76476	9.97607	10.022	10.3987	10.4316	10.133	9.97504	11.2745	11.2602	10.699	10.6944	10.839	10.869	11.569	11.2228	11.5225	11.5146	11.1864	11.4519	10.3389	10.3948	10.3033	10.7148	10.7895	10.9371	11.0777	10.0168	9.97284	9.80009	10.2543	10.0103	10.3008	8.62493	8.80336	8.75628	6.97434	10.0728	7.96097	9.6376	9.54505
SGMS2	8.27535	8.30755	8.74475	8.51638	8.50411	9.01095	8.56523	8.83762	8.71694	8.65377	10.5706	10.2687	10.3018	10.6276	10.0172	9.69809	10.7374	10.677	10.5812	10.8549	10.721	10.7462	10.8292	10.4796	10.5327	10.1539	10.6566	10.7822	9.75387	10.6494	10.9447	10.8647	11.2652	10.8796	11.097	10.0265	9.66865	9.74531	9.53802	9.74231	10.0438	8.50966	9.23484	9.89768	6.985	11.2421	8.2721	9.27843	9.47737
SH2D5	6.07026	4.99515	5.09536	5.12888	5.40026	5.85247	5.71116	5.42994	5.31321	5.73171	8.27185	8.22857	8.71657	7.7685	6.29226	7.35075	8.64539	8.83206	7.25427	7.92466	7.85922	7.77464	7.8123	7.82415	8.28663	8.17669	8.37732	8.33785	6.3836	8.30854	6.98174	9.02025	8.71335	7.871	8.20006	7.47992	5.90277	6.04099	7.08012	6.42137	7.35795	6.43969	5.67311	7.37362	5.88627	8.14272	5.90651	5.95665	6.78349
SH3BGRL2	6.53044	6.19603	6.8884	6.41077	5.74382	6.01694	6.19325	5.89348	6.16172	5.84797	8.77137	8.76365	9.06321	9.23843	7.9226	8.00934	8.94022	8.94294	9.60176	9.64786	9.75992	9.77434	9.38165	9.26195	9.17445	9.18563	9.09319	9.44291	9.79735	9.09232	9.59212	9.13078	9.54964	9.51658	9.65684	9.95665	9.44943	9.02426	9.46686	10.0814	9.17322	8.62092	9.76726	9.34442	9.52248	9.6451	9.38607	8.82652	8.628
SH3GLB2	12.2081	12.194	12.0684	12.3465	12.3512	12.0957	11.9961	12.0466	12.0284	11.8742	13.0607	13.0272	13.303	13.324	12.921	12.7223	13.2222	13.1879	13.3385	13.3252	13.2889	13.2565	13.3577	13.129	13.5325	13.4553	13.2598	13.3038	12.4283	12.6549	12.7568	12.6752	12.6882	13.0829	13.2967	13.0329	12.8774	12.7653	13.0614	13.0069	13.2327	12.6658	12.8626	12.636	12.5379	12.6912	12.8851	12.9067	13.166
SH3TC2	5.1095	5.91153	5.59124	5.38379	6.00579	5.76306	6.48833	4.31008	4.91841	5.00443	6.33991	6.48643	7.62121	6.83496	6.65179	7.72765	7.50428	8.49244	8.59826	8.66194	8.58266	9.01213	8.96555	9.09903	9.4452	9.73613	9.92589	9.79282	7.36794	6.34803	7.61493	6.92613	7.44706	8.24707	8.56057	7.20354	7.25025	7.82656	7.87707	7.54924	8.73471	7.27324	5.55378	6.26615	5.27733	8.80992	7.19425	6.11909	7.88349
SH3YL1	11.7859	11.8317	11.7782	11.7428	11.4492	10.9615	11.253	11.0984	11.1154	11.2332	12.41	12.5772	12.5267	12.5556	11.6938	11.853	12.3452	12.3931	13.1023	12.9187	13.0315	13.0559	13.3082	13.0969	13.1824	13.2068	13.0363	13.0674	12.3431	12.017	12.4677	12.468	12.5233	12.7312	12.7666	12.5021	12.2642	12.0634	12.0989	12.1453	12.1984	12.3336	12.1603	13.0468	12.1741	13.1523	12.404	11.7495	11.982
SHANK2	10.6888	10.6105	10.6584	10.5483	10.6126	11.0057	10.7321	10.9587	11.288	11.0887	12.4428	12.519	12.5699	12.6494	12.2581	12.3188	12.8531	12.8967	12.7172	12.7093	12.7239	12.7277	12.8334	12.9337	13.0349	12.9419	12.8201	13.0654	12.0904	12.5284	12.4695	12.6682	12.5934	12.4991	12.6548	12.072	12.2614	12.1896	12.2133	12.3934	12.2692	11.4713	11.5122	12.1058	11.3536	13.1144	12.4713	11.9776	12.2656
SHC2	6.4579	5.87253	5.75942	6.70091	7.1116	4.57035	4.91918	5.19192	5.50465	5.43179	9.52498	9.56271	9.95804	9.83375	8.7085	8.76101	10.6465	10.6118	9.34239	9.38648	9.69019	9.5198	9.67313	9.86543	9.74143	9.52843	9.42553	9.24676	10.0046	8.54692	8.73515	9.15303	9.12383	9.78138	9.7757	8.76141	9.38646	10.0137	9.91418	9.88903	10.0147	7.47641	7.20931	9.03046	8.79954	7.59619	8.10352	8.23904	9.59861
SHISA4	7.42752	7.4192	7.32556	6.90923	6.84637	6.93784	7.00905	6.77067	7.30602	6.81283	8.57039	8.5749	8.81978	8.89884	8.13154	7.82438	8.80017	8.89368	9.06689	8.9353	8.96399	9.00949	9.77346	8.60761	9.17105	9.27348	9.23673	8.9797	7.74825	7.65179	8.4294	8.41472	8.39963	8.63146	8.89386	7.97731	7.97739	8.10477	8.2085	8.38512	8.57608	5.40636	6.75112	6.84934	4.72078	8.64642	6.62538	8.21581	8.28924
SHROOM4	1.58805	4.02665	0	2.66297	1.27934	3.56197	5.87854	1.50786	3.90718	0	5.42319	5.80409	6.60205	6.47132	5.09261	5.78891	6.31823	6.55803	7.76137	7.69154	7.85376	7.63988	8.22646	7.65836	7.33932	7.59538	7.14599	7.33061	6.21549	5.18624	6.48552	5.50723	7.22157	7.13204	7.62335	6.2924	5.10057	5.69486	5.79211	6.06027	5.38961	4.51511	4.55122	4.14235	5.59392	7.9014	5.91666	5.11694	5.55204
SLC12A6	8.32613	7.97194	8.44865	7.15903	7.70075	8.0433	8.27494	7.47879	7.5912	7.69221	9.3568	9.59757	10.242	9.62359	8.76053	8.65624	9.98416	10.1082	10.3183	9.94256	10.4619	10.4267	9.94176	10.4621	10.2589	10.2989	10.4236	10.5946	9.28369	9.6743	9.68498	9.63703	10.1781	10.3232	10.1438	8.79219	9.93713	9.59894	9.34635	8.72132	9.38558	7.29568	8.05441	7.92515	8.31441	8.01128	8.20323	8.71898	8.98975
SLC22A15	6.59761	6.39191	5.50067	4.69616	3.89052	5.27918	3.77073	4.83321	3.86123	3.97276	7.49763	7.96763	8.58814	8.53824	8.0816	7.12886	8.30286	8.35307	8.0688	7.98516	8.06726	8.60044	8.40446	8.28232	8.08554	8.38067	8.46268	8.73706	8.00118	7.52586	8.55205	8.27904	8.59695	8.67935	8.32412	7.69811	8.50547	7.52398	8.31554	6.71009	8.04339	5.63016	7.17985	8.05138	7.74255	7.3083	7.5742	7.80908	7.83251
SLC22A23	9.90261	9.95318	9.69679	10.0726	10.1894	10.4006	10.0878	10.255	10.059	10.2779	11.3566	11.4166	11.3943	11.2044	10.3452	10.5471	11.6063	11.5777	11.2932	11.111	11.5331	11.6017	11.4987	11.8401	11.8974	11.9173	11.5651	11.6287	11.1398	11.4064	11.5862	11.4467	11.5384	11.6082	11.6998	11.3165	10.5036	10.9352	10.995	10.9875	11.1541	10.771	10.8459	10.8739	10.6336	11.2315	10.8545	10.1361	10.7618
SLC22A4	7.0766	6.74196	7.23486	6.37804	7.11781	6.71803	6.89605	6.02516	6.1123	6.17932	7.88778	7.73634	8.13942	8.15816	7.26243	7.27508	8.65903	8.48603	8.5839	8.62169	8.57737	8.65068	8.25547	8.88309	9.60734	9.46834	9.65957	9.60448	7.87458	8.53885	7.991	8.02899	8.21969	8.14287	8.57969	7.80901	8.08964	7.89298	8.23441	8.44295	8.25567	6.13659	6.55861	6.75623	5.76495	6.34525	6.14156	8.28644	6.96166
SLC25A6P1	0	0	0	0	0	0	0	0	0	0	0.953758	2.97588	3.78936	3.64077	2.09515	2.74519	4.63311	4.16598	4.68257	4.81179	4.08411	4.95784	4.53626	5.16582	4.5136	5.45629	4.95531	4.27632	0	2.1009	2.93323	1.71224	1.68549	3.41657	4.49662	2.7385	3.1487	3.35773	2.07373	4.33189	2.3677	2.72951	0	2.36842	1.03379	4.20816	0.970369	1.4986	0
SLC31A2	7.15192	7.20012	7.04247	7.34635	7.47341	6.85542	6.77418	7.2288	6.73171	6.75901	8.60669	8.74543	8.67049	8.75544	7.631	8.08685	9.35959	9.30151	9.14489	9.17048	9.27915	9.40101	9.78544	9.53586	9.87029	9.98323	9.58401	9.9403	8.35404	8.20991	8.63257	8.29473	8.79456	8.93173	9.27924	8.42233	7.41453	8.81524	8.44917	9.13789	8.5307	8.12459	7.81282	6.92048	7.08663	10.2834	7.76875	6.55906	8.11229
SLC34A3	5.41104	5.25476	4.98529	4.86872	5.08292	4.85601	4.86753	5.02412	4.37726	4.44806	6.55544	6.67627	7.45387	7.76279	7.2116	7.34771	8.39772	8.26055	8.47517	8.08346	8.58063	8.40725	8.3591	8.55428	8.77869	8.46443	8.43934	8.2639	6.15546	6.89459	7.62077	7.85285	8.14827	7.93575	8.13768	6.97301	7.12303	7.30454	6.9143	6.36964	7.73036	5.31257	6.92705	6.92451	7.67319	8.51502	7.98202	7.28857	8.43674
SLC35C1	10.0036	9.91274	9.788	10.001	10.4102	9.69754	9.74845	9.61131	9.77958	9.53149	11.6818	11.5391	11.804	11.9036	10.601	10.4303	11.4624	11.636	11.6014	11.6826	11.6056	11.6207	11.7492	11.3269	11.6636	11.5807	11.2823	11.249	10.8231	10.8832	11.6168	11.3621	11.6303	11.3695	11.6713	11.2807	10.4011	9.51405	10.1355	10.5531	10.6695	11.0237	10.5052	11.9121	9.73798	12.5752	10.6729	10.1445	9.81454
SLC37A1	10.5119	10.2815	10.4132	10.2021	10.2459	10.2461	10.0471	10.1341	10.2738	9.97233	11.7039	11.8295	12.1466	11.8778	11.2782	11.4025	12.1934	12.1793	12.3007	12.2386	12.2783	12.1761	12.2766	12.4141	12.5091	12.2319	12.1894	12.4199	11.2973	11.2964	11.6749	11.4059	11.7352	11.9445	12.1889	11.5491	11.5888	11.8969	11.3876	11.8709	12.0797	10.561	10.8741	10.908	10.0557	11.4397	10.8618	11.1746	11.6082
SLC39A10	10.7699	10.7794	10.6545	11.0592	10.9889	10.6132	10.8224	10.7679	10.6945	10.7371	11.1743	11.1487	11.4185	11.4702	11.1296	11.3159	12.0541	12.0623	12.1445	12.0284	11.9638	11.7658	12.4591	12.6509	12.6492	12.6026	13.0404	12.9246	11.1651	11.3747	11.5734	11.4364	11.3892	11.8203	11.9471	11.5347	10.9769	11.5174	11.5546	11.7008	11.9924	10.6665	11.3627	10.8429	10.6158	11.148	10.7982	10.9231	11.0186
SLC44A2	12.7674	12.7903	12.8055	12.745	12.8021	12.9369	12.6268	12.5624	12.6279	12.4995	13.8829	14.0604	14.1944	14.1962	13.8274	13.7675	14.6402	14.585	14.4643	14.4819	14.588	14.6498	14.5181	14.7002	14.8723	14.8062	14.6234	14.5274	13.672	13.8319	14.1436	13.6642	14.0759	14.2579	14.5633	14.1249	13.6753	13.7623	13.6998	14.2308	13.946	13.1104	13.5184	12.746	12.728	13.8177	13.094	13.3062	13.6165
SLC44A3	3.92316	4.19664	4.34587	3.36874	5.11994	3.84459	5.00241	3.60786	3.88067	3.12084	5.46489	5.48651	5.45735	6.03705	5.30619	4.47993	4.63628	5.04049	6.51783	6.92947	7.12724	7.00276	6.21113	7.06554	7.25846	6.60457	7.03937	6.14067	6.33368	6.18763	6.67573	6.10377	6.95156	7.39563	6.63074	6.73039	6.38322	5.30278	5.84704	6.99096	6.25501	4.93545	6.25092	5.69686	5.45669	7.1011	5.25028	5.99995	5.3729
SLC4A3	8.35803	8.31395	8.14522	8.26463	8.77896	7.7561	8.11272	7.56822	7.64471	7.65027	9.81855	10.0713	10.1989	10.1882	9.69534	9.49149	10.6877	10.6495	9.64389	9.6998	10.1845	10.1913	9.63734	10.1519	10.3317	10.235	10.0033	9.87132	9.73741	9.74181	9.37022	9.57042	9.66576	9.56422	9.69229	9.61758	9.34447	9.595	9.50886	9.53812	9.95865	8.95169	9.66399	8.71622	8.82886	8.94604	8.79018	8.77043	9.59994
SLC4A4	0	2.19324	1.98118	2.01511	0.980885	2.20052	1.61043	0	0	0	4.38596	3.50154	3.96264	4.21655	1.45947	2.75832	4.45615	2.99649	5.46108	5.00979	5.89437	5.44683	4.58851	4.91988	5.67975	5.2585	5.60972	6.05698	3.89919	5.72389	4.75894	4.67143	4.81549	6.42422	5.94246	4.63631	3.31868	2.69904	4.37563	4.10932	5.41503	3.39435	2.49022	2.77987	3.3979	4.22419	0	0	0
SLC9A1	10.3333	10.311	10.1204	10.0947	10.1954	10.2619	10.1079	9.51373	9.99171	9.89068	11.7444	11.7805	11.776	11.6717	10.7053	10.7776	12.2849	12.2597	11.8623	11.789	11.8745	11.8178	11.8563	11.8564	11.9329	11.9448	11.7957	11.7973	11.0275	11.8659	11.7303	11.585	11.5915	11.4957	11.7853	11.8283	11.092	11.1613	11.4018	12.3643	11.1641	11.3477	11.5792	11.5646	11.573	9.86996	11.7012	11.4307	11.5331
SLC9A2	8.35121	8.08281	8.42539	7.84572	7.37809	8.85758	8.1086	8.1575	8.19475	8.04658	9.41289	9.63577	10.2398	10.0135	10.6417	10.4876	11.1315	10.6714	11.4136	11.4727	11.5409	11.4638	10.6514	11.8022	11.2316	11.0175	11.5198	11.3867	10.5646	10.1977	10.5168	10.3378	10.9797	10.7652	11.2767	10.4458	11.6334	10.5957	10.9703	11.1984	10.8511	9.44677	9.92143	9.61476	6.9738	11.7295	8.52788	11.1551	10.316
SLC9A4	4.49377	4.54147	4.93968	5.03071	2.86623	4.07741	4.01368	3.27886	2.81059	3.7718	6.48078	5.43975	7.21275	7.01421	6.76867	6.04272	7.88299	7.88568	8.2505	8.62564	8.29193	8.37546	8.73457	8.69897	8.76966	8.89602	8.35595	8.60114	6.05706	6.43503	7.2072	6.33046	7.10705	7.92534	8.24585	7.049	6.02961	5.56871	5.572	7.58437	6.23864	4.33331	4.22265	3.88822	3.72235	5.05439	4.561	5.09657	5.06092
SLFN5	5.08071	5.55111	5.56844	6.33536	5.58625	6.10514	5.68272	5.83571	5.22142	5.88792	6.59641	6.26535	6.61137	6.92122	4.61967	5.24199	5.83441	6.25624	8.08532	8.35982	8.80916	8.99614	7.83526	8.01763	9.20532	8.91497	9.02169	9.15518	8.12377	9.10449	9.41774	9.55592	9.46246	10.4806	9.5562	9.84507	6.25619	6.07023	6.52854	6.74593	8.00319	5.00764	8.61012	10.4823	10.1219	4.86592	8.81794	7.77193	5.94993
SMIM5	7.13241	6.95067	6.91589	6.52052	6.45748	6.02726	5.5682	5.85773	5.63658	5.83899	9.71753	9.59436	9.89356	9.88061	8.64362	8.52643	9.57406	9.79186	9.91444	10.2379	9.76236	9.72188	10.1722	9.69033	9.50415	9.59546	11.3665	11.4558	8.59997	8.42612	9.43881	8.85886	9.20136	9.61921	9.96383	9.17481	8.18583	8.69471	9.06841	10.0225	9.47588	6.77267	7.55006	8.18095	6.06983	9.02275	7.49985	7.36365	8.62812
SMPD1	7.5408	7.39045	7.35441	7.68276	7.4301	7.32469	7.46689	7.54977	7.30543	7.18702	9.7606	9.71057	9.52345	9.63219	8.51833	8.86706	9.75876	9.72831	9.30621	9.56299	9.74584	9.60702	9.50568	9.29391	9.33955	9.44831	9.52077	9.39181	9.63124	9.43001	9.62456	9.84503	9.71419	9.35125	9.72335	9.31242	8.55046	8.81029	8.6989	9.09765	8.83449	8.68578	9.20356	9.13492	8.50605	9.42569	8.95728	8.64389	8.94793
SMYD2	11.3583	11.3367	11.3387	11.3989	11.4484	11.2608	11.1078	11.0884	11.0439	11.182	11.9816	11.9603	12.4148	12.3553	12.0795	12.0985	13.1312	13.0664	12.6879	12.7188	12.8488	12.8624	13.4828	13.3913	12.9433	13.0673	12.8221	12.8731	11.6681	11.7785	12.0887	12.443	12.2433	12.5124	12.8632	11.9336	11.9288	12.0031	12.4146	12.3875	11.8864	11.5507	10.9268	11.265	10.8837	11.3581	11.6966	11.968	12.0118
SNX29	9.72983	9.87687	9.7154	9.72238	9.53593	9.46557	8.97894	9.13557	9.42329	9.30276	10.7102	10.759	10.7125	10.7481	10.5601	10.5554	11.0619	11.2906	11.372	11.3458	11.3264	11.1495	11.463	11.2771	11.1494	11.0258	10.97	11.3479	10.37	10.4882	10.6894	10.122	10.7546	11.2064	11.05	10.565	10.6567	10.1712	10.6927	10.366	10.34	10.1217	9.88019	10.1588	10.0774	11.283	9.99658	9.66265	10.1729
SOCS2	8.39669	8.41808	8.7588	8.33754	8.29162	7.31322	7.1484	7.47544	7.6029	7.21836	10.3219	10.201	10.5001	10.4446	8.44142	8.66508	10.097	9.95572	10.6844	10.7653	10.5267	10.526	10.2036	9.91469	10.0817	10.023	11.328	11.373	9.7492	8.95713	9.78239	9.69664	9.48306	10.3252	10.341	9.99657	8.8889	7.21307	9.24401	8.54506	8.71157	7.33736	7.6918	8.83178	7.01655	7.4585	8.29811	10.0131	8.85762
SOWAHB	8.65221	8.59684	8.56404	8.73491	8.48463	8.45569	7.78143	8.21887	8.06166	8.14988	10.9672	11.0802	11.5286	11.2898	10.9313	10.9182	11.8712	11.9003	11.9217	12.102	11.9169	11.8954	12.4768	12.1957	12.2242	12.2504	12.3134	12.5634	10.7969	11.7554	11.1284	11.1056	11.2499	11.4931	11.8533	11.3605	10.8437	10.7151	10.9114	11.1654	10.8634	11.2836	11.036	10.3597	8.89276	11.9458	9.99808	10.0489	10.5488
SOX4	12.8799	12.7761	12.7544	12.688	12.6565	12.4661	12.4712	12.56	12.5117	12.6282	14.8457	14.8317	14.8778	14.9299	14.0371	13.9543	15.5817	15.6169	14.8533	15.029	14.8395	14.7849	15.2267	15.0071	14.7897	14.8028	14.5371	14.5423	13.9585	14.4314	14.6988	14.8209	14.6222	14.8598	14.9842	14.3885	14.2411	13.9427	13.9035	14.4906	14.3122	13.5163	12.9069	14.2664	13.2516	13.025	13.6333	13.1906	13.5236
SP6	8.01372	7.93535	7.7335	8.51074	8.48922	7.27078	7.52326	7.24633	7.46768	7.38457	8.99791	8.81193	8.9684	9.08615	7.93698	8.08684	8.87648	8.75745	9.70528	9.53009	10.3889	10.3674	10.2911	10.0838	11.7131	11.771	12.5842	12.8221	9.51247	9.96671	9.70925	10.0697	9.94752	10.1251	10.7446	10.0444	7.15359	8.2515	8.20447	9.49064	10.3897	8.64633	9.11389	7.72315	7.10803	7.90636	7.72495	6.07589	7.58248
SPAG4	6.89286	6.64146	6.48288	7.0175	7.05599	7.2007	6.66796	6.89853	6.24142	7.00255	7.12326	7.33557	7.84359	7.81845	7.3133	6.85983	8.54879	8.31099	8.04803	7.77655	8.18649	8.49653	8.1174	8.33924	8.49353	8.61631	8.59743	8.28804	8.88624	7.36069	7.90132	7.9448	7.94084	7.80224	8.24193	8.0857	7.59366	7.86367	7.0328	7.68708	8.43813	6.27047	6.9649	6.56447	6.12821	7.46455	5.67164	6.89707	6.99143
SPINT1	12.4441	12.393	12.4438	12.5448	12.5623	12.5223	12.4368	12.3363	12.4833	12.4303	13.7046	13.7818	13.7197	13.7386	13.1514	13.1333	13.7631	13.8014	13.5048	13.537	13.5655	13.6138	13.7223	13.6416	14.1178	14.0458	14.0821	14.0089	13.288	13.2602	13.5779	13.3325	13.3557	13.4713	13.6037	13.4499	13.2172	13.0957	13.1492	13.6133	13.3788	13.3923	12.9267	12.8031	12.4262	12.9088	12.4983	12.9716	13.4563
SPOCK2	6.28519	5.91279	6.13096	5.99659	6.25191	4.28458	4.51062	2.89069	4.0617	5.12853	8.95812	9.37643	8.22624	8.82036	6.506	6.99222	8.77212	8.62527	9.562	9.79234	9.64562	9.83326	9.28585	8.58181	9.91196	9.31193	8.61639	9.43387	7.83419	9.67139	9.09025	9.67969	10.1097	9.15239	9.51009	8.7573	7.42433	5.44996	4.48774	6.57041	7.26232	6.06978	7.17147	8.60138	4.77638	12.803	5.58499	5.4195	4.64251
SPRR3	0	0	0	0	0	0	0	0	0	0	1.46616	2.07794	3.91789	3.26549	1.02147	1.47935	5.06252	4.29254	5.19311	4.84609	5.00609	5.05996	6.40448	5.60482	5.13391	4.90072	6.37674	6.91643	3.98168	4.66914	3.64161	5.01095	4.36599	2.95443	5.07277	3.6751	1.40355	0.788144	3.01279	2.35612	4.86933	0	0.838798	0	0	0	0	0.897322	0
SPTLC3	6.65378	6.93967	7.27582	6.27696	6.27994	6.84144	7.22008	6.25673	6.40882	6.02843	7.1972	7.07115	7.84772	8.11979	7.34644	7.33097	7.7602	7.70959	8.84345	8.63417	8.85915	8.19863	8.41718	8.9911	8.43812	8.0886	8.07529	8.03158	7.34846	7.1713	7.80179	7.43475	7.47132	7.87641	8.27763	7.52292	8.08185	7.60522	7.69424	7.59535	7.84232	6.66581	6.95294	7.03685	7.85456	6.90754	7.28408	7.51364	6.47617
SRMS	6.02158	5.92055	5.40655	6.34887	6.3546	5.91666	4.99395	5.33889	5.49666	5.37946	7.12531	6.92701	7.51368	7.38706	8.07344	7.9273	8.77647	8.30149	8.15769	8.2918	8.47272	8.23004	9.61541	8.869	9.47818	9.26195	9.60389	9.3229	7.34901	7.11366	7.63872	6.85765	7.64243	7.82933	8.54887	7.53146	8.13827	6.88445	7.03337	7.52025	8.04266	5.14695	6.64361	5.19487	5.14273	7.65262	5.30049	6.59352	7.34087
STAG3	8.26097	8.44294	8.07161	8.43956	8.47644	8.22187	8.37517	8.16489	8.04737	7.90366	10.1687	10.2652	10.89	10.7496	9.84895	9.92938	11.3238	11.3294	11.0719	10.972	11.2334	11.0266	10.5133	11.5958	11.3563	11.513	10.8999	11.0068	9.7098	9.95159	10.0637	9.91577	10.3278	10.3457	10.8815	9.98513	10.2948	11.0381	10.6779	10.0405	10.6674	7.43661	9.37175	9.07232	9.36579	9.25046	9.80669	10.2325	10.363
STAT5A	6.29696	6.16308	5.03969	5.9885	4.99157	3.43735	4.05662	4.99894	4.8942	5.20304	8.04356	7.56098	7.64965	7.6097	6.58136	6.74555	7.78117	7.60902	7.50447	7.27672	7.51105	7.37876	8.46919	8.38676	8.13508	8.25807	7.60974	8.07667	7.17722	6.6775	7.31564	7.06825	7.13547	7.48943	7.45031	6.6515	7.09241	6.7747	7.60311	6.63377	7.28088	3.96192	4.92237	6.51063	3.89254	5.95965	5.43801	6.37004	6.35139
STBD1	7.9271	7.97628	7.88236	7.95303	8.04436	7.86614	7.61138	7.66096	7.72701	7.81349	9.60485	9.21786	9.39668	9.44482	8.93531	8.52664	9.34359	9.6936	9.43375	9.6257	9.34189	9.58335	9.9629	9.32546	9.92281	9.99008	10.1236	10.048	8.63448	9.20717	9.17676	9.06568	9.39168	9.15262	9.64881	9.67272	8.66277	8.51139	8.58213	9.88894	9.07575	8.43793	9.55705	9.14086	6.93571	9.77683	8.48985	9.48482	9.64467
STK38L	10.2983	10.5615	10.4711	10.5482	10.407	10.546	10.532	10.6344	10.5871	10.4523	11.3153	11.4926	11.4594	11.4413	10.5053	10.7321	11.7835	11.7113	11.7682	11.6892	11.826	11.7047	12.0912	12.0758	11.5944	11.8347	11.9605	12.1608	10.5622	11.0343	11.214	11.4518	11.4962	11.4246	11.8802	11.4745	11.2025	10.6371	11.0737	11.3909	10.9904	10.4441	10.5771	10.8824	10.3355	10.4485	10.5862	11.19	10.6107
STON1	8.7435	8.7201	8.71427	8.73799	8.65692	7.65478	8.01084	7.84716	7.52279	7.97463	10.7184	10.8159	10.7972	10.881	8.82175	9.10735	9.82404	9.73891	10.453	10.3702	10.4436	10.3178	10.3895	10.4041	10.4594	10.4894	10.3222	10.3864	9.24311	8.85397	10.3621	8.26413	9.23284	10.2117	10.3441	9.66963	8.13864	8.46405	8.72083	9.24566	9.09514	9.74063	8.97822	9.54627	10.1226	10.8293	9.95857	7.2282	8.28074
STRIP2	6.69459	6.9312	6.93721	6.99585	6.80203	7.43496	7.36902	7.4182	6.93878	7.29444	8.3664	8.57075	9.00703	8.22385	7.86094	8.1039	8.41688	8.28086	8.91033	8.99004	9.13164	9.31103	8.26227	9.25284	10.1003	9.6783	9.73507	9.9383	7.68511	8.62417	8.19872	9.19992	9.4473	8.91321	8.98096	8.04138	7.35608	8.33646	7.4951	7.45919	9.0361	3.81581	7.11294	7.82985	7.69172	8.54216	8.14506	7.60104	6.55498
SUSD1	7.63664	7.75487	8.05476	7.54728	7.31123	7.96218	7.66746	7.78003	7.38014	7.19643	9.90975	9.87488	9.93985	9.8082	9.11597	8.96937	10.1579	10.1801	9.80193	9.99684	9.82767	9.96141	10.2375	10.196	10.1508	10.1387	9.97184	10.1227	9.07985	9.84975	9.7463	9.98218	10.1485	9.95534	9.94023	9.5849	9.36685	8.90483	9.10592	9.79546	9.38486	9.03093	8.6113	9.71277	8.3425	9.72101	8.34378	9.66026	8.2811
SUSD6	10.6248	10.7369	10.8459	10.4269	10.3503	10.4039	10.3348	10.3553	9.94395	10.111	12.0513	12.2083	12.6948	12.5572	11.6911	11.4679	12.9104	13.0372	12.945	12.7879	13.0395	12.9077	12.8651	13.1175	12.7524	12.712	12.8287	12.7456	12.049	12.241	12.33	12.0045	12.3028	12.8764	12.9936	12.3057	11.8799	12.0516	12.2719	12.2463	12.062	11.2917	11.4612	11.5818	11.2848	11.2764	11.0893	10.7955	11.3685
SVOPL	4.31791	4.3356	4.84164	4.24395	3.81667	2.46435	2.94936	3.21052	3.0614	2.62084	6.63332	6.24175	6.82393	5.84679	6.00537	6.05529	6.86194	6.77365	6.79244	7.04614	7.52058	7.35916	7.20592	7.58381	8.02369	8.24363	7.83382	7.97049	5.9994	4.76605	5.7055	6.30497	5.7056	6.16391	6.76941	6.30614	5.11771	6.37791	6.39982	6.62657	6.75836	4.44475	4.9616	3.94859	5.56432	6.94955	5.87273	4.44823	6.2351
SYCP2	7.8001	7.67742	7.69316	6.99273	6.47544	7.47001	6.6928	7.11373	7.00839	7.92222	9.17488	9.24741	9.5399	9.89237	9.42224	9.4348	9.95783	9.97375	10.6594	10.328	10.8879	10.5447	10.0542	11.0265	10.9235	10.127	11.0028	10.7439	9.95947	10.4096	10.4028	10.1157	11.0351	10.452	10.9001	10.0305	10.0717	11.4169	10.5399	11.1729	11.1672	6.53081	9.96195	8.46638	8.23555	10.2065	8.54478	8.32225	10.6192
SYK	7.20676	7.44103	7.35123	7.23823	7.38294	7.07667	6.59989	6.46146	7.73977	6.8297	7.92805	7.63643	8.20312	7.69116	8.88175	8.964	8.56061	8.40263	9.09325	9.17494	9.1514	9.05079	9.10785	9.30655	9.77115	9.62594	9.81904	9.57346	7.63573	8.30499	8.244	8.24235	8.82778	8.55054	8.88881	8.42584	9.80718	8.7096	9.59965	9.79782	9.5576	5.12328	8.83373	7.9808	6.285	9.3033	6.76824	10.2408	9.53042
SYNGR3	8.79663	8.68736	8.63291	8.42717	8.65742	7.72762	7.35444	6.51989	7.06144	6.92372	11.0176	11.0709	10.8125	10.8041	9.89904	9.74525	11.2256	11.2183	10.4092	10.3057	10.5434	10.6028	11.0832	11.0926	12.1194	12.0582	11.7817	11.8548	9.05219	9.84432	10.1073	9.81295	9.71509	10.354	10.7831	10.2242	9.30819	8.83872	9.02671	10.3425	10.2683	8.51923	8.94438	9.27903	7.96766	9.8146	8.6512	9.69719	9.37586
SYT15	7.17104	7.7032	7.7927	7.63857	7.62811	7.34784	7.31431	7.51865	7.96694	7.25578	7.97824	7.7632	8.57066	8.02381	8.40263	7.60163	8.24454	8.3373	8.92162	8.8609	9.32108	9.19409	8.73642	9.50137	9.49255	9.77355	9.69726	9.69043	8.06807	7.74265	8.31527	7.58667	8.48557	9.07341	9.04415	8.26972	8.71117	8.89165	8.46022	7.37927	8.56686	8.03802	7.84668	7.35481	7.31387	8.56516	7.25718	8.34935	8.11622
SYT16	4.42079	5.02477	4.6498	4.28879	4.38205	5.05199	4.56595	4.6454	5.46764	4.44687	5.75675	4.69894	7.05849	6.41956	3.68917	4.07796	8.28364	5.99876	8.78992	8.15629	9.57141	8.90415	9.1524	8.84291	9.19473	9.85343	9.8626	10.1644	7.30793	8.33195	9.31336	9.31604	8.88346	9.37768	9.49884	8.27801	5.6344	6.3721	5.84369	7.97408	8.28651	4.36902	7.73328	10.215	5.30648	12.1461	4.82404	4.66516	4.39289
SYT4	0	3.55633	0	0	0	0.726948	0	0.969124	0	0	3.41147	1.94991	2.63864	3.57509	2.58529	3.60526	5.71968	5.13852	6.22703	5.91023	5.80503	5.50342	6.22886	5.82435	3.91499	5.29408	7.38459	6.71528	5.0749	3.32113	4.40185	4.46075	3.66189	5.02713	5.60534	5.24897	4.03942	4.22344	4.2108	4.77537	5.50482	3.72727	2.84473	4.70664	2.5378	2.16957	2.99982	3.22773	2.23555
TACC1	12.3152	12.5363	12.5218	12.3785	12.1109	12.1889	11.9586	11.9331	11.9175	11.8754	13.9557	14.1658	14.3909	14.2902	13.731	13.9913	15.1646	15.0245	15.0079	14.9812	14.9922	14.96	15.1435	15.388	15.1399	15.146	15.0173	15.2537	13.3874	13.6065	14.051	13.8528	14.0176	14.505	14.8437	13.7782	13.8096	14.0811	14.1005	13.8101	13.4695	13.4378	12.5374	12.4595	13.4345	12.9162	13.0484	12.4951	13.264
TACSTD2	12.8179	12.765	12.7628	12.9883	13.0266	12.3701	12.1643	12.2012	12.2543	12.2157	15.1332	15.2204	15.3521	15.3027	14.237	14.1657	15.5259	15.5276	15.6347	15.5546	15.6274	15.68	15.9569	15.7847	16.1894	16.207	15.8187	15.9423	14.8093	14.6459	15.1821	14.9801	15.0046	15.3681	15.6081	15.1721	14.4554	14.5574	14.2741	15.0029	14.5448	14.8937	13.9339	13.9272	13.1999	15.0544	14.0514	13.5821	14.2397
TAX1BP1	10.4612	10.4558	10.4693	10.3323	10.3899	10.2713	10.2517	10.6043	10.4732	10.4637	11.1871	11.1482	11.2967	11.2562	10.512	10.5947	11.1986	11.3138	11.6392	11.6503	11.4771	11.5504	12.2098	11.5842	11.5302	11.5558	11.5976	11.467	10.835	11.1371	11.3772	11.2082	11.2974	11.4376	11.4811	10.7621	11.1304	11.0531	10.8967	11.5819	11.311	10.7896	10.6623	11.2477	10.6952	10.7297	10.3991	10.8717	10.8085
TBC1D2	8.18947	8.20651	7.99081	8.01887	8.34499	7.96645	7.87009	7.82753	7.67486	7.86257	9.88167	9.95147	9.95492	10.2077	9.03637	9.11685	9.77717	9.78005	10.1792	10.2428	10.1248	10.3126	10.2982	9.83279	10.0811	9.9546	9.9618	9.98433	9.60513	9.83436	9.99128	9.64488	10.0769	10.3245	10.2898	9.84287	9.29748	9.35895	9.44444	9.30481	9.72273	8.81645	9.39089	9.5399	8.79449	10.1592	9.40117	8.9877	9.17934
TBC1D3P7	0	0	0	0	0	0	0	0	0	1.16076	1.93019	3.98642	3.70568	3.13798	2.09848	2.74497	2.68026	2.80456	4.58536	4.75781	4.0846	3.68076	5.65129	4.1764	4.41222	4.6163	4.3971	4.71593	2.18261	3.20831	2.71036	3.34322	3.57612	2.65577	4.01885	2.96781	3.81961	4.10604	3.78492	2.16965	3.6308	0	1.81362	0	0	1.73618	1.95771	1.90638	2.8351
TCAF2	5.56021	6.21986	6.3713	5.85865	6.02437	6.01205	5.75505	6.16507	6.1095	6.1891	6.53178	6.71629	7.31314	7.37533	6.78278	6.52428	7.04927	6.9102	8.28042	8.24709	8.31287	8.20197	8.17894	8.32688	8.27784	7.8951	8.3266	7.92126	8.27683	6.67822	7.3294	7.28539	7.47635	8.09153	7.87348	7.4804	7.48476	7.39867	7.26921	7.29253	7.25653	5.52523	5.82553	5.87705	6.13312	6.61734	6.71628	7.30565	7.17954
TCF7L2	9.27165	8.99566	8.94811	9.10405	9.60266	9.3767	9.24082	8.78783	9.05609	9.04595	10.0991	9.9722	9.92304	9.95805	9.58277	9.82702	10.0622	10.1925	10.3304	10.2279	10.648	10.4945	10.1882	10.8859	11.2827	11.0204	11.5206	11.1883	9.93075	9.82744	10.2262	9.6981	10.0223	10.3033	10.1362	9.50053	10.1989	9.88445	9.85913	9.57793	10.3428	10.102	8.94894	9.95278	10.0943	9.96737	9.90341	9.6509	10.1085
TCP11L2	8.14846	8.0021	8.007	8.17535	7.43714	6.57445	6.72084	7.34762	7.08753	6.49488	9.31236	9.21855	9.32308	9.44625	8.49546	8.43594	9.34919	9.49327	9.39278	9.45417	9.45744	9.30098	9.20611	9.49291	9.27439	9.25357	9.0145	9.56265	8.65	8.84679	9.10066	8.47287	9.02542	9.31989	9.324	8.9972	8.78006	8.5052	8.59575	9.13227	8.7425	7.92431	8.40329	8.94584	7.68547	8.26076	8.24064	7.63882	9.14158
TCTA	9.25552	9.13282	9.1831	9.42799	9.54374	9.44133	9.4882	9.45136	9.48999	9.65809	10.1298	10.0624	10.277	10.1946	9.80779	9.84467	10.2479	10.2367	10.4443	10.5043	10.3142	10.5037	11.1874	10.6785	10.9142	11.0422	10.869	10.8251	10.2304	9.79585	10.1302	9.88998	9.77261	10.0467	10.2596	10.5253	10.046	9.81895	9.86712	10.5085	10.1377	9.95	9.98008	9.99446	9.19228	9.35293	10.193	9.96546	9.8025
TCTEX1D4	2.18854	1.74112	0.973529	3.05883	2.22784	2.41026	0	0	2.03675	1.15863	5.22863	4.99432	5.60523	5.54999	3.27988	4.32148	6.50377	6.56389	4.9544	4.90992	4.89208	5.00508	5.61643	4.42906	5.55353	4.70546	5.4692	3.76015	2.18007	4.6331	3.94117	4.87799	5.06429	4.68319	5.13383	4.07574	3.52084	2.02829	2.66465	3.97808	3.95778	1.266	1.81258	3.37184	1.0329	2.49995	0.969293	2.21567	2.60812
TEAD3	10.3791	10.2514	10.2365	10.5595	10.6425	10.212	10.2671	10.1928	10.1411	10.0182	11.6984	11.652	11.8313	11.7833	11.4333	11.2875	11.9848	11.9926	11.8623	11.8032	11.8748	11.86	12.0453	11.9249	12.0993	12.0692	12.0071	11.9573	11.678	11.2075	11.81	11.4141	11.7239	11.8714	11.9435	11.5089	11.1035	11.6168	11.6064	11.5734	11.9229	11.1292	11.1065	11.0679	11.2404	11.9457	11.0104	10.7626	11.7761
TEC	6.09673	5.99256	6.68093	5.93881	6.37728	6.94609	6.82755	6.47486	6.61137	6.08642	7.20939	7.36457	7.68048	7.32871	7.72815	6.96493	7.94485	7.25482	8.01475	7.86655	7.64342	8.31007	7.92083	8.27207	8.24582	8.49223	7.90612	8.93972	7.33965	7.52105	7.58693	6.973	7.55745	7.11273	7.40416	7.382	6.97831	7.31346	7.0873	8.13115	7.84679	7.38109	7.74608	7.44714	6.63153	7.44537	6.63418	7.12157	7.44106
THSD7B	0.903225	0	0.958964	0	0	1.04222	0	0	0	0	4.17532	3.44364	3.36291	3.80841	2.08096	2.22822	5.55316	5.21452	5.64401	4.74631	5.46485	5.24514	6.15148	6.00025	6.6055	6.66151	6.73094	6.33742	4.36031	3.6222	5.35381	4.59207	4.2475	5.63608	5.36899	4.8414	4.8605	4.30453	4.49023	4.20775	4.30353	0	0.857933	0	1.60093	2.67751	0	1.89309	3.32148
TIMP2	9.43584	9.4527	9.36766	9.4006	9.56361	8.98367	9.24787	8.98711	9.11657	9.13404	12.662	12.6028	12.9395	12.9326	10.8763	10.9362	12.8308	12.9328	12.8233	12.8064	13.0474	13.1728	12.8393	12.7029	13.5433	13.5977	13.711	13.8206	12.1374	11.9697	12.8248	12.6673	12.8667	12.913	13.2281	12.2374	10.8763	10.687	10.5945	12.1397	12.0684	9.3676	9.65468	11.2601	10.2461	11.3318	11.2708	8.92358	10.4322
TINAGL1	3.88295	3.69998	3.65779	3.32494	4.09591	2.1864	4.27308	2.41318	3.15664	2.67716	6.34021	5.59753	6.07391	5.86228	4.55039	4.9211	5.75992	6.56071	6.30624	5.8842	6.40608	6.21023	6.56215	6.43744	6.58537	6.4938	6.66385	6.46251	4.89509	5.79303	5.7924	4.41794	5.34156	5.72284	5.74697	5.02874	5.00014	3.77468	5.15487	5.12773	4.78328	4.52849	4.41891	4.82664	4.8375	5.34201	3.65301	4.6219	4.40023
TJP2	10.3457	10.5495	10.2325	9.8112	10.1213	10.2291	10.3908	9.93165	9.62774	10.2609	11.9486	11.9547	11.9649	12.2271	11.0282	11.1146	12.9872	13.1929	12.3408	12.4104	12.4119	12.4383	13.1756	12.8211	12.9918	13.1413	12.8932	12.9285	10.8728	11.7865	12.1218	12.0343	12.3392	11.9755	12.3751	12.1284	11.2364	11.1918	11.8994	11.5797	11.2639	10.34	10.6466	11.1425	10.4411	12.1704	10.6678	10.712	11.3086
TLCD2	8.41391	8.43356	8.28434	8.38604	8.43664	8.45033	8.43906	8.39969	8.31164	8.23061	9.81469	9.73126	9.74582	9.88417	8.76156	8.72273	9.34052	9.38791	9.8059	9.90532	10.0703	10.0636	10.0065	9.89137	10.0671	10.1038	9.82596	10.0366	9.05387	9.6439	9.90209	9.54183	9.78257	9.9398	10.1563	9.25104	9.09477	9.12751	9.1376	9.42755	9.46893	9.07449	8.70903	9.8093	8.18432	9.84931	8.71274	8.82019	8.98726
TLE2	9.5353	9.29848	9.54999	9.53374	9.81378	8.74307	9.31849	8.94136	9.13697	9.02253	11.1127	11.0776	11.5025	11.519	10.6413	10.4161	11.9109	11.8797	11.3857	11.0332	11.6239	11.7265	11.3698	11.5898	11.5112	11.5221	11.7852	11.5167	10.8547	11.3964	11.4993	11.687	11.7694	11.7666	11.6858	11.0295	10.4725	10.7871	10.717	10.7714	11.559	10.3301	10.8044	10.3701	10.5251	10.2745	10.5528	9.55659	10.6094
TLE4	5.06654	5.02724	4.65354	4.17042	4.11448	5.22348	5.18987	4.41127	5.18362	3.72674	6.56669	6.27511	7.11655	6.8263	6.284	4.90136	7.36058	7.41118	8.57983	8.47081	9.38681	9.3775	8.07563	8.21782	7.98084	8.02512	8.53258	8.28077	8.26216	8.59266	9.27817	9.33402	9.57087	9.85234	9.94586	8.90871	7.77827	6.4279	7.10089	7.00985	7.33432	1.72506	6.42871	6.08121	5.01334	7.74951	5.69189	6.48951	7.04287
TMC4	10.0333	9.74169	9.96315	9.69092	9.66132	8.94598	8.92605	8.98527	9.09484	8.96311	11.5611	11.4954	11.7642	11.6226	11.3243	11.1963	11.6765	11.5693	11.571	11.7	11.8434	11.603	11.2847	11.4586	11.9842	11.7511	11.7785	11.7529	11.5246	11.2314	11.581	10.8543	10.8964	11.6854	11.6371	11.6325	11.5992	11.9661	11.9421	11.6629	11.9021	11.2185	11.9314	11.032	10.9763	11.0118	11.2392	11.3431	12.3486
TMC6	10.7722	10.6017	10.6791	10.8686	11.0567	10.8223	10.6274	10.5166	10.4783	10.7196	11.7364	11.6141	11.988	11.793	11.6715	11.4467	12.5455	12.5972	11.7167	11.7726	12.1022	12.0745	11.7354	12.1136	12.6681	12.4647	12.4499	12.3933	11.3	11.7345	11.8386	12.1403	11.6386	11.8489	12.0448	11.5488	11.9154	11.5893	12.0975	12.0575	12.434	11.4524	11.2458	11.0751	10.8615	11.6197	10.8497	12.03	12.1065
TMEM139	8.77644	8.96521	8.57349	8.77648	8.61607	8.40467	8.3485	8.57353	8.55437	8.73465	8.86215	9.31108	9.60297	9.50208	10.0918	9.99172	10.2032	10.0045	10.9961	11.1191	11.3297	11.4263	11.793	11.4857	12.0687	12.1492	11.6371	11.7433	9.60833	8.89587	9.75183	9.32881	9.73036	10.3259	10.9729	10.1026	9.33133	7.9003	8.54242	9.59666	9.89038	9.69073	7.71202	7.78316	5.22537	9.95494	5.71375	8.98862	7.39628
TMEM154	6.97371	7.76677	8.01752	7.29087	6.87897	7.2564	6.85131	6.73348	8.41733	7.12809	7.79892	8.02642	8.47547	8.53667	8.16813	7.65896	9.25435	9.08499	8.99657	8.85585	9.15018	9.21265	9.55861	9.99548	9.86706	10.0456	10.3727	10.411	7.67727	7.50215	8.07135	7.35954	9.06007	8.85121	9.3599	7.40461	9.00257	8.37192	8.43296	9.40745	9.43126	6.3012	6.54372	7.69055	6.27628	6.4368	7.12807	9.38438	8.29251
TMEM178A	2.34927	1.88796	1.75418	2.86623	3.06269	2.26491	0	0	0.60215	1.43372	3.73415	3.6334	4.14354	5.1384	3.74336	4.33422	4.86578	5.27697	4.94324	4.99315	5.53665	5.37122	4.17978	5.22859	5.2672	4.86408	5.59554	4.01192	4.99705	4.291	5.4369	4.63735	5.89233	5.18725	5.73188	4.56905	4.37526	4.13376	4.74211	4.07344	5.10047	0	4.03537	4.81252	4.42554	2.71294	4.07613	2.7633	4.86782
TMEM178B	9.21352	9.46413	9.29419	8.79385	8.42261	8.05196	8.03945	8.00969	8.16522	7.61096	10.3879	10.4163	10.4455	10.554	10.0287	10.0673	10.5297	10.2999	10.8103	10.8068	10.7098	10.8631	10.9915	10.9604	11.0686	11.2241	11.1157	11.4778	10.5876	11.1777	10.9674	10.6797	10.5105	10.5132	10.644	11.0715	10.5226	10.598	11.0281	11.4904	11.0024	10.9835	11.2381	10.0138	10.3497	9.84797	10.0669	10.4373	10.2222
TMEM184A	11.4084	11.2991	11.3628	11.4682	11.7709	11.5213	11.4644	11.3238	11.2523	11.2241	12.4977	12.5797	12.5428	12.533	12.337	12.3204	12.507	12.5417	12.4888	12.38	12.6262	12.6158	12.5962	12.4902	13.0383	12.9178	13.0861	12.8425	12.2571	12.6406	12.5598	12.8907	12.8736	12.5926	12.6842	12.149	11.8453	12.1279	11.9369	12.4533	12.9427	12.0673	12.2961	12.6502	12.3256	13.2751	12.4741	11.8654	12.4906
TMEM256-PLSCR3	9.04991	9.02086	8.90103	8.86141	8.95834	8.95722	8.7441	8.70447	8.91513	8.90054	10.2294	10.2206	10.3835	10.2494	9.82474	9.61668	10.3632	10.3453	10.0711	10.1295	10.154	10.0945	10.5596	9.97279	10.3919	10.2668	10.0279	10.0722	9.827	9.86847	9.99343	10.1788	9.94013	10.0647	10.2445	9.57098	9.64459	9.57306	9.52391	9.42609	9.64941	9.1056	9.35338	9.8513	8.90946	9.87651	9.5101	9.7973	10.175
TMEM265	5.19223	6.3932	5.7546	6.10368	6.99241	4.35288	4.991	2.51973	4.99608	5.65171	10.1229	10.0269	10.1318	10.143	8.50225	8.21995	10.049	10.1474	9.70209	9.98535	9.87857	9.76387	10.9711	9.61148	9.97021	10.0445	10.2336	10.2211	8.3465	9.21809	9.20633	10.3043	9.79555	9.51509	10.0724	9.272	7.48148	7.55611	7.62266	8.6509	8.87124	7.93018	6.89089	7.80979	6.39999	9.01221	6.15019	7.46553	7.82891
TMEM35B	7.33935	6.92517	7.03426	7.19625	7.15078	6.85088	7.09763	7.53018	7.61428	7.49885	8.42495	8.17371	8.30371	8.25528	7.98402	7.98269	8.1077	8.01988	8.2227	8.58216	8.40681	8.17049	9.34349	8.09735	8.70976	8.91228	8.57932	8.77146	8.07232	7.85804	8.12788	8.00419	7.89046	8.28962	8.39201	7.89522	7.38037	7.48948	8.09252	7.84497	8.45765	7.5763	8.39219	7.59135	7.06141	8.18111	6.91728	7.76626	8.27598
TMEM40	5.83924	5.15858	5.90376	5.09686	4.96679	4.06552	3.26568	3.97165	3.65872	4.90579	8.20366	8.56734	8.64194	8.80475	6.40987	4.90185	8.83262	9.07828	9.10661	9.44877	9.52023	9.74994	9.74455	9.61081	9.79365	9.97927	10.2182	10.7	8.1866	9.42421	8.73097	10.5037	9.89715	9.36496	9.58368	8.20097	5.84166	8.06275	8.08698	8.54662	8.41398	6.66653	5.2989	5.07095	3.33638	7.23877	3.92978	4.70461	5.63616
TMEM45B	8.46948	7.7897	8.23968	7.75266	7.51137	8.42398	7.09127	7.26565	7.56768	7.76211	9.97686	9.96098	10.2216	10.1178	10.006	9.98969	10.894	10.9141	10.3639	10.4176	10.388	10.4725	10.9857	11.2509	11.3827	11.5852	11.0771	11.022	9.6718	9.94143	10.1391	10.3855	10.4042	10.0103	10.9193	9.02107	10.6055	9.49253	10.4718	10.4033	9.97732	9.58721	8.51152	10.4149	7.36297	10.6934	8.95321	10.4492	10.107
TMEM59	12.8507	12.7551	12.7489	13.1202	13.0799	12.7499	12.7654	13.0106	13.1072	13.0129	13.7158	13.6051	13.7917	13.761	13.1061	13.0687	13.4332	13.483	13.9207	13.9592	13.8347	13.8299	14.2763	13.83	13.8717	14.0207	13.8616	13.9285	13.7839	13.5363	13.9875	13.6992	13.6257	14.0204	13.994	13.9932	13.1687	13.2165	13.3551	13.5782	13.4319	13.4792	14.0026	13.5719	13.2787	13.3397	13.4116	13.1279	13.3337
TMEM86A	7.34699	6.45502	6.56226	5.9403	6.12329	5.65938	5.13177	6.339	5.44165	6.25087	8.39549	8.62021	8.87066	9.18672	7.19234	6.87378	9.12388	9.04045	9.13656	9.4403	8.73666	8.72791	9.19652	8.97555	9.46643	8.80892	8.41942	8.90903	8.56278	8.10175	8.40775	8.29776	8.69244	8.88679	9.01848	8.98017	7.89475	7.6725	8.11439	8.90425	7.77259	9.13918	7.86378	8.47378	7.58617	8.0406	7.54814	7.25354	7.28768
TMEM8B	6.61304	6.21165	5.8688	5.87642	4.81002	5.44188	6.17564	4.9884	5.45987	6.10423	7.58417	7.82	8.10089	8.5256	7.15308	6.83767	8.27808	8.44123	8.11263	8.40768	8.55115	8.13751	8.65827	8.47014	8.69262	8.3832	8.11458	8.346	8.11088	7.30647	8.43338	7.33537	7.82276	8.1584	8.45844	8.16583	7.69289	7.95812	7.88716	7.81932	8.1223	6.68981	7.06437	8.31345	7.59533	7.61101	7.70489	7.15966	7.90295
TMPRSS11E	0	3.54005	2.36242	2.71075	3.07572	2.09267	0	3.02843	2.44421	1.04738	5.54275	5.47994	5.94693	6.16911	5.56383	5.37854	9.0291	8.75121	6.13374	5.96236	5.59585	5.24365	6.95954	7.20833	4.90045	5.66751	6.62165	6.30618	4.5469	5.60246	5.58088	6.16071	6.25398	4.75897	4.59737	4.7759	7.10995	4.18918	5.45241	6.4998	6.42143	2.39509	3.10412	1.49554	1.88806	3.46173	4.4371	3.88743	2.18119
TMPRSS13	9.58735	9.62627	9.53391	9.4359	9.57828	8.39657	8.33376	8.70733	8.90633	9.09287	11.0477	11.1782	11.556	11.6237	10.7119	10.6019	11.047	11.1841	11.6171	11.654	11.6036	11.5196	11.6807	11.264	11.2269	11.0795	11.1372	11.1482	11.2381	10.9477	11.257	10.5691	11.1308	11.2723	11.4551	11.4942	10.0955	11.1835	10.4751	11.4046	11.1259	11.3069	10.5746	10.6823	9.63866	11.247	11.0555	9.92445	11.3208
TMPRSS6	5.82176	5.35096	5.13025	5.18252	6.53468	4.59263	4.42715	4.27781	5.48726	5.7229	6.37536	7.53904	7.06535	7.02895	6.55973	6.69038	8.30111	8.45567	8.22905	8.40642	8.54777	8.5936	9.17746	8.72126	9.28573	9.16846	8.9354	9.49516	6.44244	6.6134	8.23327	7.35681	7.395	7.89502	8.26963	7.08547	8.239	6.22262	7.4821	7.22704	7.86896	3.14734	3.41455	3.70799	2.54501	5.83682	2.58236	5.83227	5.92653
TMPRSS7	0.930895	0	1.95058	0	1.80664	0	0	0	0	2.25361	3.97617	3.13766	4.41987	4.91102	2.45389	3.11913	3.39912	5.18523	4.72529	4.22134	4.5874	4.24795	4.84038	5.46553	5.75485	5.66888	5.84447	5.71891	2.16698	2.59585	4.12857	3.0113	4.15907	3.79157	4.74542	2.9567	4.69865	2.83118	3.8946	4.14505	4.63226	1.30591	1.43025	3.79312	1.64172	3.88274	0.986038	4.51874	2.82131
TMSB4X	13.5093	13.4385	13.4685	13.0391	13.0709	13.0357	12.4243	13.0258	13.1292	13.0743	15.6456	15.6236	16.0603	15.9211	14.8337	14.7954	16.467	16.5662	15.853	16.0837	15.9249	15.9696	17.1166	15.9689	15.9839	16.012	15.8883	15.8885	14.7901	15.256	15.5082	16.1209	16.0043	15.7991	16.1174	15.5054	15.5944	15.4568	15.3638	16.1161	15.3538	14.3573	13.7552	15.1685	14.7731	14.6933	14.8327	15.6033	15.9679
TNFAIP1	11.4528	11.4285	11.2886	11.3532	11.3907	11.4323	11.3015	11.2668	11.3645	11.2782	12.721	12.7028	12.7853	12.8858	11.9763	11.8209	12.7916	12.8728	12.5834	12.7988	12.667	12.6698	12.5449	12.4607	12.5342	12.5562	13.0528	13.161	12.0091	11.9344	12.5103	12.294	12.3371	12.6798	12.7997	12.2311	11.8634	11.789	11.7155	12.1534	12.0285	11.0695	11.1519	11.8342	11.7012	11.7589	11.6386	11.9997	11.7611
TNFRSF11B	10.0988	10.3656	10.2955	10.42	10.3792	9.08445	8.9156	9.37616	9.27512	9.01179	11.3553	11.7063	11.7334	11.4517	13.8746	13.906	14.1445	14.1025	12.8305	12.8823	12.6363	12.7224	13.8243	14.0695	13.6686	13.6899	13.9053	13.9806	10.8101	11.8518	11.494	13.0588	12.2189	12.0095	12.6581	11.3901	13.5365	12.0686	14.0147	11.9639	12.3232	6.92537	7.80993	6.62377	5.39493	5.89336	8.35149	12.5543	11.7159
TNFRSF12A	11.1197	10.8993	10.8335	11.3295	11.3619	10.7411	10.4185	10.1107	10.4999	10.3959	13.3831	13.3045	13.3965	13.4872	12.3265	12.2182	13.4473	13.5749	13.0147	13.2399	13.0759	12.9248	13.7627	12.6496	13.0769	13.0503	13.3652	13.2978	12.38	13.0355	13.0731	13.7113	13.3928	13.129	13.4071	13.1715	11.8932	12.4475	12.2267	12.7816	12.6115	12.2032	12.3114	12.9461	12.1591	13.8367	12.6131	12.4936	13.4064
TNFRSF14	3.85371	4.10119	2.72436	3.5955	3.52309	3.80165	4.06961	2.90155	3.64013	3.4361	5.18485	5.27617	5.87149	5.52552	4.94363	6.04451	5.98513	6.00127	6.09032	5.75092	5.69469	6.55555	6.7708	6.77205	6.92453	6.75538	6.96141	7.12431	4.13771	4.6432	5.22043	6.08248	5.42737	6.63582	5.99388	4.99538	5.56645	6.19574	5.2729	5.58713	5.21713	1.81319	3.09462	5.80692	3.0552	3.0629	3.63761	4.88756	6.11937
TNIK	7.26208	6.89475	7.5187	7.10433	6.80363	7.75201	6.91835	7.05742	7.48448	7.61246	7.77921	8.19349	7.9217	8.00811	5.97489	6.34647	9.13326	8.84116	9.01868	8.63704	9.87325	9.54308	10.1373	10.5789	11.3235	11.2851	10.608	10.7276	9.33643	8.82387	7.95567	9.04974	7.84094	9.99943	9.74134	8.12459	7.64155	7.3824	5.90886	9.27502	8.2955	7.3535	7.11483	7.28107	6.56233	6.5121	4.11952	6.82138	5.84314
TNNC1	3.74142	2.92392	3.32028	2.59626	2.75624	2.99931	2.1896	1.98356	2.93839	0	5.33618	5.26701	5.73988	5.65189	4.4113	4.95957	6.47897	6.75645	5.86106	5.43499	5.63789	5.89176	7.97653	7.20018	7.76779	8.1678	7.85043	8.17324	5.13152	6.03684	5.40391	6.03739	6.11378	6.69942	6.55475	5.86021	5.36243	4.88879	5.02975	5.62972	5.89466	3.52257	4.53902	3.97416	3.13954	6.48103	4.20411	4.66993	5.68388
TNNI1	6.81665	6.76041	6.40133	6.91018	6.01816	5.25902	5.5639	5.92644	5.55828	4.60569	9.17508	8.96292	9.2966	9.42581	7.7194	7.49267	8.93555	9.20156	8.90619	8.76079	9.07316	9.12763	9.28382	9.05388	8.76682	9.30001	8.43194	9.03575	7.76213	8.4812	8.7498	8.75642	8.97051	9.01319	9.24742	7.98065	7.87478	6.35407	6.04266	7.69174	7.71079	8.07824	6.01043	9.5045	7.71865	9.37848	7.93347	7.24113	6.0707
TNNT2	4.69512	5.77802	5.70979	5.85165	5.69029	5.61417	4.74496	5.56424	4.64376	4.68433	6.66105	7.27328	7.86613	7.63291	6.57674	6.51614	7.95239	8.03001	7.84964	7.94618	8.74674	8.54921	9.35504	9.48358	10.0403	10.2582	9.32309	9.14417	6.52143	7.12055	6.68336	7.11374	7.0902	8.25996	8.56734	7.07647	6.74892	6.66322	6.32883	6.68704	8.00813	7.21788	6.18797	6.53756	7.97593	5.2036	6.89791	6.61252	5.8783
TNS3	10.6241	10.6545	10.6608	10.4245	10.4367	10.0387	10.1898	10.0624	10.0487	10.4066	13.9769	13.9109	13.7429	13.787	12.1722	12.2751	13.5554	13.5668	14.3592	14.2171	14.4533	14.3864	14.3887	14.3566	14.7138	14.6878	14.3347	14.4435	13.1403	13.7822	13.9623	13.9522	14.1958	14.2012	14.3486	13.3298	11.8856	12.3337	12.2784	12.4836	12.4768	14.0866	12.8673	13.7141	13.6093	14.6544	13.4796	10.7049	12.3117
TOM1L2	10.984	11.0111	10.9772	10.841	11.0132	10.8405	10.6087	10.7723	10.7145	10.8556	13.6685	13.6314	14.0136	14.0369	12.2514	12.3474	13.8431	13.8995	14.2008	14.1596	14.1639	14.1885	13.662	13.9915	13.6943	13.6869	13.3797	13.5408	12.8554	13.6545	13.5883	13.5959	13.968	13.8932	14.1588	13.2644	12.1582	12.4161	12.3962	12.7294	12.8148	11.2502	12.4322	11.7979	11.7804	13.1434	12.1689	11.8288	12.1051
TP63	8.0602	7.97364	7.85435	8.10501	7.5421	7.17362	7.22823	6.68064	6.96155	7.16557	8.35193	8.44584	8.79855	8.78609	7.00374	7.19419	9.16768	8.60804	9.11716	8.98441	9.13024	9.24273	9.4258	9.31125	9.35783	9.25781	9.60829	9.65776	9.14044	9.04542	9.3105	9.01811	10.033	9.90235	9.37976	8.78177	8.3955	10.3078	9.30701	8.71108	9.43488	5.37887	7.20233	4.61542	6.29551	7.94966	5.00229	6.00678	8.22141
TPK1	6.4025	6.89356	6.4642	6.19889	5.68029	6.54236	6.47409	6.07837	6.34529	6.79677	7.3844	7.59756	7.78947	7.68146	6.99098	7.11344	7.35297	7.20549	8.0909	8.12051	8.13188	8.11889	7.79762	7.88784	7.94352	8.13278	8.05786	8.02749	7.82984	6.77211	7.63571	7.35371	7.25011	7.72911	8.22313	7.94971	7.52926	7.39714	7.91531	7.72286	6.94415	7.1573	7.03181	7.22999	7.52547	8.01381	7.42502	7.87998	7.66674
TRIM17	3.51036	3.38581	4.16199	3.79807	3.47301	3.71881	3.60806	3.12949	3.01444	4.15864	4.90394	5.28024	5.16292	5.78569	4.81663	5.27966	6.2079	5.32866	5.77669	5.43027	5.72275	5.82704	5.60706	6.27249	6.04109	6.06024	5.50192	5.47216	3.98421	5.18411	4.51367	4.6863	4.769	4.9211	5.48658	5.17262	4.60812	4.66666	5.09184	4.83508	5.27055	4.09127	4.73183	4.39669	3.8353	5.22158	4.91212	5.26001	4.55081
TRIM34	5.92927	5.51993	5.0467	5.25111	4.39707	4.56354	4.44663	5.23395	5.10746	4.43079	6.23572	5.87882	6.41139	6.48085	5.3611	5.48809	7.31135	7.18884	7.167	6.838	7.48036	7.25308	6.97477	7.89067	7.67651	7.95733	7.79671	7.81934	6.26412	5.48174	6.27755	6.45912	7.28889	7.09794	7.06143	6.11277	7.18675	6.32282	6.2947	6.32119	7.1161	4.41921	4.57134	5.59122	3.42079	5.56904	3.66421	6.01	5.61247
TRIM38	6.3219	5.97265	6.21284	5.91629	5.67598	5.69469	5.10954	5.79443	5.24039	4.98897	7.15817	7.17216	7.33911	7.24371	6.08821	6.74366	7.1591	7.33403	7.47029	7.27392	7.67577	7.67712	7.48915	8.20951	7.83622	8.10799	7.92125	7.86415	6.03282	6.68976	7.03119	6.83843	7.10682	7.3499	7.53874	7.00433	6.4108	6.39712	6.8885	6.641	7.41104	5.47784	6.23947	6.62809	6.31817	5.55856	5.96663	6.31264	6.27572
TRIM9	4.98977	4.09159	4.94748	4.19272	3.97242	5.66835	0.807356	4.30349	2.67006	4.31337	5.037	5.74804	6.63405	5.57943	6.83627	7.15558	5.81907	6.78069	7.38796	7.00619	7.1255	7.05297	7.5011	8.05042	8.70257	8.44121	7.9911	8.25268	6.41352	6.10574	6.83037	6.25599	5.79436	6.42193	7.6127	5.19477	8.05513	7.25866	6.77467	6.62026	7.49007	7.46444	3.73342	4.1127	4.25156	3.00159	5.79072	5.84243	6.75763
TSPAN1	7.44175	8.01084	8.07702	6.78651	6.96167	6.40157	6.50198	7.00346	6.52247	6.24843	9.31081	9.50956	9.78236	9.78939	8.80484	8.62875	9.2407	9.16517	10.185	10.255	10.4547	10.4066	10.1549	9.87401	10.2706	10.2499	10.6608	10.713	9.10626	9.81627	10.0733	10.1591	11.0861	10.1337	10.4703	9.91058	9.61976	9.66022	9.45629	10.8949	10.3314	8.60774	10.2862	8.96648	6.43196	11.5755	7.1742	8.97972	8.92481
TSPAN15	11.5464	11.4902	11.3457	11.1063	10.8163	10.5772	10.8111	10.5931	10.6821	10.6593	12.7652	12.6135	12.8037	12.7388	11.9928	11.7852	12.5845	12.555	12.7896	13.0072	12.8723	12.9133	13.0047	12.5694	12.7092	12.7212	12.7976	12.8566	12.2631	12.0605	12.5763	12.4042	12.4159	12.662	12.962	12.532	11.85	11.8409	11.7352	12.5647	11.9484	12.1609	12.006	12.4039	11.3722	13.0621	11.686	12.4375	12.5858
TSPAN31	10.0832	10.0218	10.0449	9.97487	9.64211	9.51663	9.69496	9.93799	9.85622	9.92155	10.8051	10.7613	10.9367	10.8007	10.5664	10.6342	10.8969	10.8342	11.3257	11.2911	11.0694	11.2704	11.5235	11.3692	11.3664	11.5512	11.4576	11.3639	11.2225	10.4118	10.9098	10.6511	10.674	11.0896	11.1113	10.956	10.9451	10.847	10.7807	11.1572	11.135	11.1346	10.3907	10.7641	10.0783	10.817	10.6033	10.6153	11.113
TTC21A	5.81054	4.91736	5.95842	5.20125	5.42836	5.82358	5.37653	5.16096	4.34102	4.58508	7.6349	7.81853	8.34744	8.3269	7.34707	7.24255	8.28397	8.57775	8.27418	8.35125	8.36955	8.26551	7.65243	8.75359	7.89973	8.25839	8.3836	8.36118	7.59493	7.72589	7.20842	7.03714	7.66615	7.79779	8.19172	8.00048	8.05755	7.25322	8.43311	7.66546	8.12661	7.21289	7.08018	7.40965	7.40858	7.5124	7.90023	6.72906	8.10648
TTC9	9.21002	9.399	9.26517	8.9418	8.78542	8.04216	8.24744	7.99168	7.93341	7.8212	11.1992	11.2663	11.1654	11.0965	9.79706	9.77661	10.9604	11.0645	11.0974	11.217	11.3489	11.4144	11.1649	10.9509	10.9818	11.1064	11.0607	11.0063	10.9565	11.4674	11.6134	11.2703	11.1993	11.248	11.3314	11.4521	9.27852	9.4818	9.78854	11.45	9.98258	11.8011	10.9093	10.3827	9.02705	10.1399	10.0737	9.30203	9.23024
TTYH1	4.64614	5.21018	5.37921	4.76403	5.70307	5.35736	4.90111	4.13198	4.74486	4.50156	6.95431	6.80053	7.19527	7.36133	6.33774	6.94325	7.42683	7.37589	7.41254	7.23249	7.34583	7.59692	7.36424	7.17028	7.1579	6.78155	7.16264	6.50109	6.7655	6.65887	6.83286	6.74411	7.16803	7.26311	7.51873	6.64196	5.05962	6.05347	6.15072	5.88488	6.29301	4.8526	6.2479	6.27194	6.58932	7.04615	6.39585	5.97341	7.01932
TUBB3	13.1884	13.142	13.0776	12.8254	12.9521	12.5911	12.4404	11.7873	12.1002	11.8575	15.2128	15.1469	15.2859	15.2972	14.2497	14.042	15.4953	15.5695	14.9297	15.0084	15.0401	15.0796	15.3649	14.8566	15.2329	15.2093	15.3552	15.2752	13.7516	14.3857	14.6882	15.1671	14.9934	14.6632	15.1727	14.4788	13.9174	13.2068	12.8457	14.3491	14.0816	11.0713	11.2617	12.648	9.9947	12.7242	12.7467	13.914	13.1658
TUFT1	10.4532	10.419	10.5404	9.8556	10.0571	9.96086	9.94683	9.64507	9.40537	9.75856	13.0001	12.9522	13.0499	12.9986	11.8223	11.9293	13.0763	13.119	13.0109	13.1164	13.1015	13.1191	13.3591	13.2282	13.5078	13.5863	14.3737	14.5819	12.1798	12.8691	12.9528	12.7127	12.707	12.9816	13.0806	12.8235	11.9851	12.2572	12.1084	13.1279	12.5559	12.1533	12.0956	12.6368	12.2771	13.1648	12.6754	12.2046	12.5518
TULP1	4.44977	4.2405	3.795	4.38591	4.46084	3.85667	3.80606	4.08997	3.57004	4.45505	5.2595	5.91618	5.99304	5.84839	5.58486	5.16976	6.01407	5.77075	6.52287	6.28711	6.76848	5.83277	5.72584	6.29283	6.57101	6.04473	6.4595	5.80258	5.62642	5.87169	5.70179	4.94842	6.43113	6.55201	5.92157	6.04181	5.47568	6.13223	5.32193	4.31839	6.07397	3.22565	4.92712	5.71947	5.53677	7.40194	5.75914	4.6061	6.22167
TXNIP	11.9084	11.969	11.9787	13.264	13.3566	12.861	12.0725	13.1739	12.9519	13.19	14.2998	14.5274	14.4331	14.3532	13.9749	13.9977	13.6953	13.6647	14.6462	14.4944	14.3795	14.4559	14.8138	14.6163	14.4248	14.542	14.1325	14.1118	14.4811	13.5024	14.1601	14.3953	13.6395	14.4942	14.1968	14.5354	14.0839	15.0046	14.4269	14.6915	13.9637	8.68345	13.6107	10.1025	12.75	13.1393	14.486	14.5751	15.2192
TYRP1	8.6631	8.62678	8.56894	8.5006	8.41631	8.54191	8.50285	8.7425	8.69431	8.7028	9.62488	9.42759	9.29166	9.34142	8.99335	9.34535	9.56639	9.10919	9.63764	9.78605	9.66717	9.94621	10.2045	10.0938	10.0542	10.0959	10.2601	10.2262	9.68703	8.08711	9.30287	9.19427	9.44956	9.43173	9.45278	9.48083	9.37356	8.36338	9.05412	9.23457	9.65314	9.22402	7.58526	9.48787	8.81662	10.1574	9.68747	8.85821	8.43149
UBA7	5.60219	5.06977	4.57242	4.05479	3.97004	3.36866	4.78355	4.40084	3.29797	4.95041	6.84517	6.43583	7.15121	7.5514	5.702	5.36567	6.28591	6.83895	7.18287	7.23387	8.00675	7.92213	6.50537	7.45187	7.97671	7.84023	7.65692	8.01277	7.71207	6.09919	7.48341	6.72104	7.76498	8.40582	8.54874	7.97296	6.60436	8.29761	6.56213	6.47016	7.55629	3.40632	6.37409	5.44272	3.80768	6.93603	3.04059	5.50592	7.66791
UBD	0	1.74953	0	0	0	0	0	0	0	1.16602	11.3167	10.6981	10.7213	10.6429	5.38597	6.12539	9.08662	9.50668	9.70313	9.90762	9.24376	9.36512	10.1273	9.39938	8.10304	8.12809	7.55962	7.33698	7.24587	8.43559	8.75635	9.44763	9.54791	9.3353	9.66136	8.75801	3.00678	3.13408	4.01323	7.36219	4.65367	1.95174	2.78654	7.71136	1.038	4.61134	1.55444	0	0
UBE2L6	9.83019	9.73207	9.6588	8.83453	9.05203	8.11639	8.43234	8.37734	8.48714	8.34369	11.0149	10.824	11.3961	11.3346	10.5334	10.299	10.8414	10.8327	11.074	11.0548	11.3203	11.2309	11.8971	11.2168	11.4609	11.504	11.5628	11.5438	11.5843	9.83998	10.9079	10.6031	11.1246	11.671	11.5784	11.2323	11.0243	10.725	11.2998	10.285	10.7249	9.92413	8.40011	10.5538	7.69985	11.2947	8.81233	10.5155	11.1248
ULBP2	6.68905	6.00217	6.21346	6.06363	5.87239	5.06181	5.67616	5.61919	5.28622	5.33634	8.28511	8.32506	8.64677	8.6108	7.3681	6.97279	7.95968	8.07141	8.74487	9.12927	8.91421	9.02121	8.5601	8.55353	8.72272	8.85658	9.02022	8.98151	7.75446	9.30822	8.51313	9.26245	9.22054	8.2625	8.87557	8.39715	7.16615	6.67175	8.32621	7.85598	9.0076	6.55507	8.25586	8.11029	6.397	8.76586	6.46532	6.97568	6.53565
UNC13D	11.1264	10.9975	11.164	10.5698	11.121	10.2997	10.0662	9.63078	9.77696	9.1278	13.0861	13.167	13.6265	13.3594	12.2251	12.1367	13.381	13.3196	13.4546	13.4033	13.6803	13.7292	13.4539	13.2302	13.7946	13.7319	13.3826	13.3827	11.6039	12.0568	12.5846	12.799	13.0746	13.1755	13.617	12.3982	12.4702	11.3207	11.9877	12.0758	12.02	9.52322	10.1491	11.4421	8.50404	13.4681	7.1845	13.1827	12.0843
UPK1A	0	1.32462	2.57474	2.43662	2.57273	1.25639	2.92694	0	2.31496	0	5.52124	5.76633	6.33066	6.7134	6.55841	7.13529	8.22476	7.81109	7.84822	7.91716	7.54536	7.42182	8.33543	8.51323	8.32753	7.5175	8.27856	7.90334	7.1378	6.355	7.17111	6.30867	6.82834	7.94816	7.73306	6.53126	6.62652	7.75276	8.90168	6.99014	8.57081	2.41333	5.92076	4.91991	2.86971	7.70193	7.76538	2.90379	6.15839
UPK2	5.28874	5.61619	5.13387	5.15876	5.14774	5.5662	4.92466	4.37717	5.35969	4.79232	9.02805	9.27446	10.9001	10.8495	9.80958	9.62672	11.367	11.1902	12.9016	12.7784	12.7416	12.717	13.4033	12.8782	13.2149	13.0599	12.7101	12.9379	10.495	10.3354	10.857	11.1603	11.2204	11.8868	12.3274	11.1974	9.28538	10.341	10.7997	10.2593	11.5045	6.86446	8.00102	7.78315	6.2023	10.9084	9.03494	7.7798	9.7917
UPK3A	0.788236	1.54233	3.10796	2.6419	0	0	0	0	0	0	7.85843	7.74968	8.6024	8.55032	5.31759	4.80139	7.14383	6.96696	9.36816	8.921	8.81254	8.88406	8.54103	7.91785	7.75264	7.67613	7.33513	6.8499	6.81851	6.66168	7.55732	7.04696	7.40412	8.15894	8.70708	7.38632	2.58119	4.19958	4.44613	6.35583	5.20527	3.11329	6.07615	6.41906	4.17042	8.76725	5.88468	0.806849	4.43537
UPK3B	6.46614	6.6607	6.56879	6.26993	6.92273	6.80823	6.79845	6.34537	6.52572	6.70886	8.40874	8.66326	9.39466	9.47609	9.58056	9.26918	9.87143	9.72459	11.4492	11.4393	11.9488	11.9492	12.5726	11.837	13.2566	13.112	13.0493	13.2091	9.66786	9.43284	10.3367	10.2467	10.437	11.0924	11.6925	10.5257	9.28382	9.14122	9.90573	9.40673	11.2418	8.11547	7.18354	7.96865	5.60879	11.2833	5.90896	8.49038	8.5363
UPK3BL	9.17186	8.93833	9.01752	9.20756	9.21721	8.33954	8.82082	8.55746	8.89716	8.67004	9.70581	9.93216	10.3298	10.0769	10.1514	9.99103	10.3332	10.3089	10.6731	10.7938	10.6822	10.7961	11.4331	11.0408	11.4855	11.3326	11.1507	11.2906	10.0181	9.12685	10.3747	9.75575	9.679	10.5385	10.722	10.1804	9.95728	10.1153	11.0399	10.1642	10.9258	9.01208	9.2961	8.49646	9.16361	8.96618	9.38829	9.54049	9.85943
UPP1	6.59308	6.72335	6.44441	5.59423	6.76237	5.6115	5.14556	4.96077	5.0066	5.3367	8.79266	8.77445	9.42328	9.24962	7.34835	7.41119	9.70844	9.52311	9.53498	9.77475	9.54186	9.61731	9.81041	8.93364	8.80757	8.94318	8.91696	9.01809	8.30047	9.03838	8.96453	9.79244	9.65309	9.25322	9.88088	8.98498	7.59488	7.65433	7.4164	8.41506	7.5723	8.28066	7.1176	8.80653	5.98557	9.18247	6.25022	8.06317	8.45293
USP43	9.03333	9.26858	9.01647	9.32247	9.51482	9.07561	9.0327	8.95038	8.93595	8.84481	10.0748	10.1672	10.242	10.1626	10.0356	9.98764	10.3085	10.2534	10.1819	10.2964	10.5098	10.258	10.4657	10.4382	10.566	10.5161	10.3734	10.6207	9.9853	9.63776	10.1164	10.0132	10.0106	10.2534	10.3918	9.71033	10.1898	9.91276	10.091	9.87462	10.0476	9.38808	9.21072	9.72421	9.58403	10.2697	10.0993	10.1933	10.2684
UTRN	8.25821	8.79362	8.78931	8.22786	7.12704	8.6939	7.42064	8.92443	8.41205	7.7905	10.8769	10.7537	11.1796	11.3061	10.4612	10.9842	11.2522	11.1167	11.9233	11.8178	12.2418	12.0965	11.6475	11.7609	12.2995	12.122	12.2304	12.4316	11.308	11.1111	11.8146	11.4058	11.7026	12.276	11.9034	11.3152	11.5155	12.2225	12.5395	11.8908	12.3549	9.03649	9.72748	10.3748	11.2685	11.1848	11.4604	10.818	11.6716
VGLL1	2.2273	3.50395	1.76338	3.7119	4.05437	2.16888	0	1.83001	1.83108	0	7.39315	7.60618	7.85961	8.03973	5.69356	5.9494	8.5533	8.50411	9.22368	9.35635	9.7165	9.71339	10.1031	10.0682	10.2425	10.4885	10.2564	10.3446	8.73417	8.50779	9.45516	8.87497	9.28533	10.1447	9.78421	8.61281	5.22934	6.66323	6.47704	7.79725	8.27311	7.49703	6.9024	7.36781	4.44113	10.017	6.14727	1.33314	4.36066
VGLL3	7.47354	7.71365	7.81662	7.32221	7.60322	7.98244	7.2175	7.09686	6.69587	6.71102	9.52378	9.33209	9.91969	10.1578	8.28503	8.70442	11.2289	11.2551	11.0386	11.126	11.6151	11.5388	12.1416	12.1091	12.1488	12.4809	12.6796	13.1153	9.78015	10.94	11.0284	11.4592	11.6081	11.6143	11.8516	10.8356	8.68214	8.87684	9.51218	10.0347	10.7252	7.76646	9.44948	8.25582	8.4544	9.51834	7.82563	7.76805	6.75388
VIM	4.98375	4.28184	4.50225	4.8781	3.61143	4.88389	4.85543	4.99151	5.12029	4.90297	5.88123	4.66414	6.43599	6.33009	5.98921	5.30577	6.30794	6.26868	7.4001	7.44283	8.03146	7.52335	7.66084	7.11804	7.88732	7.85823	7.52863	8.09311	6.44534	5.76109	6.74247	6.19903	6.64168	7.64643	8.17969	7.49715	7.35112	4.44178	4.99538	5.00851	6.55114	5.8769	5.49956	7.24567	6.77889	6.5338	6.92997	6.77026	4.11832
VIPR1	6.91479	6.77604	7.1802	6.46767	6.75044	6.84515	6.4777	6.19207	6.23404	5.97573	7.75017	8.25749	8.54259	8.50212	8.46917	8.52907	9.60424	9.68055	8.88436	8.86664	9.01671	8.88368	9.9455	9.66726	10.1673	10.0063	10.5337	10.2918	8.20359	7.86793	8.20247	8.25686	8.62401	8.49844	8.61355	7.74012	9.03619	8.91011	10.1432	8.44114	9.65146	7.12119	6.85816	7.77497	6.82161	8.09234	7.13321	8.11298	8.60177
VPS13C	10.807	11.0178	11.3008	10.2284	10.3492	10.2541	10.6306	10.3084	10.234	10.3043	11.6495	11.9174	12.0529	12.3521	11.0317	11.3833	12.3449	12.4451	12.5239	12.22	12.548	12.3838	12.3459	13.0878	12.6348	12.4515	12.3815	12.3454	11.8154	11.4535	11.9533	11.2509	11.7896	11.7869	12.4414	11.9473	11.7081	11.8277	11.9104	12.1074	11.8957	11.5009	11.2083	11.5157	11.0787	10.6797	10.7351	11.4615	10.8348
VPS8	10.4595	10.6642	10.9722	10.3525	10.4713	10.6049	10.483	10.6075	10.2844	10.5409	11.2938	11.5654	11.938	11.9492	11.1269	11.0195	11.8281	11.6066	11.9148	11.614	12.134	12.0019	11.4867	12.4723	12.1828	12.0867	11.8142	11.8813	10.7682	11.5107	11.6079	11.0487	11.3441	11.3386	11.8668	11.3912	11.2952	11.25	11.544	11.5623	11.4969	11.2862	10.9553	11.5187	10.7261	12.0821	11.1097	11.3237	10.6736
VTCN1	6.03475	6.01635	6.00009	6.20365	6.39955	3.71525	3.74486	3.47642	3.63067	3.77289	7.51203	7.48293	7.94093	7.9957	5.80445	5.5067	7.45562	7.0168	8.43488	8.75251	8.99569	8.87477	7.91374	7.96325	8.18904	7.17408	9.5239	8.39737	8.98105	9.08701	8.74947	8.34639	8.02279	8.86024	8.59864	10.5848	6.06723	7.46134	7.32325	9.9582	8.68148	5.65797	9.14406	5.60137	2.96396	3.48098	3.20232	2.62607	5.09783
VTN	4.30251	4.45337	3.7907	3.45972	3.57936	2.95405	2.81316	5.4231	2.72489	4.17382	6.67035	7.00226	7.55584	7.22318	5.98089	5.71452	8.53007	8.58288	8.64993	9.01093	9.19879	8.98634	10.0324	9.53939	10.347	10.2376	10.5469	10.5549	7.28607	7.80689	8.97397	8.91178	8.92771	8.79903	8.93378	8.42352	7.2191	6.47229	6.96171	7.55756	8.98241	2.80968	3.80611	6.12197	4.85695	6.56989	2.00009	7.6727	4.00039
VWA5A	5.13563	5.42393	5.02589	4.80776	4.25193	4.71257	3.58889	3.59331	3.91311	3.5224	6.01693	5.49276	6.27017	5.97964	4.71353	5.13896	5.25492	5.55443	6.44475	6.75097	6.69164	6.68278	6.96688	7.10041	7.6636	7.47125	7.53053	7.29161	5.88325	5.56444	5.99114	5.18008	5.9549	6.71006	6.62832	6.34691	5.34464	5.30102	5.57131	6.20495	6.4835	3.48802	4.68278	6.30601	3.55992	3.54376	5.25035	4.39158	4.11867
WIPI1	9.88375	9.91183	9.94038	9.58635	9.68134	9.23681	9.07628	9.1827	9.30359	9.05352	11.227	11.3016	11.6121	11.5467	10.5996	10.4969	11.4536	11.3725	11.7101	11.7889	11.8547	11.8226	11.6263	11.6837	11.5699	11.5699	11.4785	11.471	10.9488	10.5436	11.0494	10.7691	11.0621	11.4316	11.5925	11.2302	11.078	10.8757	11.8456	11.0073	10.9967	11.0948	10.0745	11.1869	10.1946	10.6479	10.4394	11.1958	11.1996
WLS	8.77881	8.20062	8.81608	7.68976	7.92592	7.82834	7.97792	8.10032	8.19559	8.50804	10.7169	11.0272	11.5639	11.4918	10.2029	9.81456	12.4078	12.4437	11.4161	11.8031	11.5452	11.5146	12.7443	12.6483	12.7169	12.6469	12.7472	12.7827	10.9973	11.6419	11.2255	11.1984	10.6588	11.2184	11.3405	11.2163	11.0954	9.66325	11.1083	11.8699	11.3378	10.8143	11.8849	12.3954	12.5453	7.39831	12.8915	10.3238	8.41375
WNT3A	3.92663	3.36935	3.75685	4.73315	4.52487	4.10496	4.5172	3.3891	4.28029	3.73399	6.56608	6.41226	5.90376	6.61312	5.59088	4.86923	5.41592	5.19629	6.64998	6.09123	6.66206	6.91324	5.97135	5.81755	6.95611	6.47285	7.05269	6.33488	6.5494	6.9028	6.27623	6.906	6.93389	6.1968	6.57397	5.90963	2.82253	4.68206	4.49379	5.00215	5.38207	3.04052	6.20965	3.76678	3.63441	4.59068	4.64536	2.70715	3.83352
WNT4	4.29065	3.75808	4.64483	5.08749	4.83326	3.85198	2.42522	4.22551	3.94688	2.86012	8.23509	7.4482	8.25887	8.62492	4.88544	5.27603	7.15261	7.09039	7.78016	8.24509	8.13302	8.20892	7.98325	7.29149	7.56136	7.49561	7.39852	7.51861	6.97182	7.36482	8.06899	7.75933	8.2944	8.06074	8.10473	7.41402	5.55172	5.95756	6.01739	5.98122	5.90275	5.56074	5.23007	8.00509	3.00701	7.79934	5.48958	4.23224	4.64304
WNT7B	10.774	10.6299	10.6749	10.8878	10.9611	10.9048	10.7555	10.7192	10.7296	10.6522	11.6084	11.6594	11.602	11.5846	11.4872	11.3913	12.1143	11.9938	11.7081	11.7727	11.8129	11.8845	12.221	11.7516	12.1731	12.1241	12.2785	12.4951	11.056	11.4938	11.4577	11.6824	11.5919	11.6925	11.8839	11.4391	11.0548	10.2275	10.7529	11.5349	11.0437	11.2305	10.898	10.3381	10.1691	11.5081	10.2701	10.8434	10.0379
WNT9A	9.04536	8.88699	8.70047	9.26491	9.30402	9.35718	8.97973	8.92458	9.10464	8.97802	9.66179	9.88567	9.82086	9.82316	10.5612	10.5398	10.7508	10.5775	10.4304	10.5415	10.7318	10.8255	11.304	10.9873	11.6701	11.7463	12.1207	12.1605	9.72736	10.119	9.81798	10.2653	9.99965	10.1814	10.8523	10.0585	9.62311	9.90248	9.78285	10.2998	10.0234	8.77586	9.11174	9.10048	7.97181	8.93433	9.22612	9.73839	10.0547
YPEL1	6.78812	6.97253	7.54394	6.88943	7.24551	7.10342	6.74573	6.83909	7.06096	6.705	8.15371	8.06379	8.59438	8.99974	8.24869	8.1887	9.54299	9.44935	8.83016	9.28388	9.23412	8.57993	9.70618	9.51523	9.17598	8.78329	8.88807	8.57191	8.26163	7.33326	8.40436	8.03924	7.97906	8.85185	8.95998	8.23226	8.47549	8.14567	8.40974	8.3634	7.88686	5.58208	6.58898	7.65538	7.10253	6.86044	8.29679	7.46439	8.29776
YPEL3	10.0106	9.93002	9.90701	10.1707	10.2369	9.72832	9.4765	9.79734	9.93107	9.80669	11.436	11.5085	11.9044	11.8297	11.4868	11.4085	12.1686	12.2189	12.221	12.2455	12.3193	12.2008	12.7816	12.3738	12.6937	12.7194	12.4746	12.5352	11.5919	10.9899	11.7595	11.5111	11.6023	12.1835	12.2187	11.8565	11.6367	11.7881	12.0675	11.3827	11.8941	9.94114	10.7698	10.3664	10.7543	11.8558	10.7557	10.7939	12.2586
YPEL5	11.0457	11.1376	11.2163	10.6762	10.8037	10.1545	10.3559	10.4566	10.3853	10.3009	12.5283	12.6078	12.8332	12.8486	11.717	11.7905	12.825	12.8378	12.9594	12.883	12.6992	12.7808	13.1536	12.8385	12.5812	12.6911	12.6484	12.6981	11.9169	11.6287	12.1737	11.894	12.0497	12.4678	12.6199	12.0338	12.0904	11.8702	12.0228	12.2397	12.0502	11.2283	10.9228	11.8013	10.9581	11.7504	11.3911	11.2714	11.9308
ZBTB4	10.3971	10.33	10.2106	10.5386	10.5543	10.5478	10.4023	10.5964	10.5541	10.6263	11.4429	11.4255	11.3996	11.4979	10.9094	10.862	11.4522	11.4695	11.543	11.6308	11.6583	11.5901	11.7839	11.5026	11.9657	12.0296	12.076	12.1574	11.4156	11.4115	11.4582	11.4497	11.4165	11.5973	11.714	11.3637	11.3029	11.8164	11.3584	11.2333	11.472	10.7857	11.3105	11.2014	11.067	11.3523	11.1542	11.318	11.8325
ZDHHC1	1.96026	2.80378	3.64157	2.9512	3.48621	3.48328	1.8106	2.84317	4.19787	3.36166	5.90046	5.81812	6.05161	5.32075	5.02964	4.0861	5.70886	5.36804	5.68694	5.61913	5.72177	5.78479	6.31603	4.98356	6.05869	5.47598	5.54829	5.05403	4.87782	4.13264	5.26506	4.17362	4.93992	5.27936	6.1047	5.13409	4.79735	4.19925	5.15905	6.24219	5.73514	3.76415	2.73838	4.38791	0	2.73251	0	4.71782	4.3179
ZDHHC17	10.7047	10.8807	11.1095	10.6695	10.624	10.6102	10.6876	10.8127	10.7882	10.8643	11.1993	11.3949	11.8054	11.8161	11.1741	11.3523	12.897	12.7238	12.0633	11.8522	12.1161	11.9019	11.7011	12.6097	11.9905	12.0163	12.1609	12.1402	11.1893	11.3215	11.5685	11.3302	11.6742	11.8476	12.1397	11.4726	12.1657	12.077	11.5604	11.5959	11.7118	10.9468	11.2313	11.0168	11.38	10.9351	11.1792	11.2679	11.4997
ZDHHC7	12.4616	12.4787	12.3861	12.2819	12.3177	12.4936	12.4142	12.3849	12.402	12.3954	14.4743	14.5124	14.6662	14.6831	13.3244	13.2598	14.7598	14.9137	14.4714	14.5306	14.5939	14.585	14.5845	14.5528	14.6095	14.5846	14.7635	14.8607	13.406	13.5218	13.8697	13.8553	14.0154	14.2368	14.5989	14.0182	13.1246	12.7032	13.7141	13.5895	13.16	13.1604	12.5278	13.461	12.7972	14.3891	12.9501	12.9517	13.3527
ZFHX2	7.98697	7.63795	8.18332	7.66674	7.84237	7.59401	8.09327	7.73078	7.43824	7.83285	9.47426	9.52629	9.27711	9.50925	8.51272	8.52081	9.48406	9.57249	9.50118	9.04702	9.41355	9.39388	9.38244	9.25809	9.16927	9.48002	9.3042	8.89575	8.81161	8.73917	8.99601	8.57058	8.69298	9.13642	9.12637	8.42289	8.75378	8.54592	8.52915	8.491	8.50958	8.07122	8.62267	8.1917	7.99613	8.26353	8.18383	8.55526	8.68822
ZFP36L2	13.0659	13.0581	13.0374	13.1879	13.1861	12.6309	12.6453	12.5424	12.5286	12.6663	14.3344	14.2935	14.4141	14.4018	14.1538	14.1337	14.9161	14.9671	15.2162	15.1783	15.2194	15.1752	15.1051	15.0521	15.3141	15.2023	14.7667	14.838	14.3637	14.4109	14.9138	14.7656	14.9501	14.996	15.1496	14.5003	14.0927	14.1874	14.9109	14.1525	14.1953	12.8711	13.5101	13.1847	13.1821	15.1417	12.9506	12.8439	14.4872
ZFYVE1	9.76603	9.63151	9.95984	9.59515	10.0546	9.45396	9.36683	9.70621	9.55782	9.57989	11.1645	11.2441	11.4299	11.4608	10.5851	10.493	11.5414	11.6506	11.3893	11.5391	11.2076	11.3299	11.5572	11.4072	11.6383	11.5062	11.741	11.5693	10.8518	10.7729	11.1183	10.3995	10.616	10.9125	11.2968	10.8454	10.9247	10.6908	10.8313	11.1444	11.1812	9.67052	10.4413	10.4108	10.13	9.94875	10.1675	10.505	11.0355
ZKSCAN1	12.5322	12.6243	12.4837	12.0458	12.2689	12.2476	12.4389	12.3862	12.2928	12.4339	13.6487	13.7133	13.6183	13.7015	13.0031	13.0417	13.8708	13.8522	14.0279	13.9026	14.0501	13.9543	13.9603	14.4037	14.3212	14.3888	13.9789	14.1556	13.1845	13.4171	13.5908	13.1989	13.5501	13.7828	13.9323	13.5477	13.1699	13.5589	13.2199	13.4219	13.367	12.4545	12.9056	13.1758	13.3413	12.5611	12.8788	12.5625	13.0161
ZMYND15	6.531	6.53271	6.11527	6.33394	6.25859	5.75732	5.71882	5.42587	5.85105	5.53939	8.36901	8.13002	8.61335	8.4305	7.43659	7.39632	8.32973	8.31152	8.07475	8.17701	8.3183	8.41806	7.95553	8.43086	8.58458	8.65094	8.16536	8.00879	7.53033	8.03056	7.76187	7.97771	8.18569	8.32196	8.5062	7.26919	7.07774	7.32641	7.13553	6.87985	7.29176	6.1459	7.54362	7.47117	6.55862	7.8302	6.68121	6.22416	7.54347
ZNF117	9.80207	10.02	10.3282	9.91446	9.80157	9.92236	9.92303	9.83747	9.82273	9.66343	11.3516	11.4765	11.8535	11.7981	10.82	10.9821	12.4274	12.3487	11.9651	11.7967	11.8808	11.7376	11.3406	12.6784	11.8241	11.9312	11.952	11.9401	10.7477	10.336	11.3845	10.5151	11.2167	11.2157	11.8774	11.4698	11.2014	11.688	11.6702	11.3596	11.7082	10.7667	10.589	10.9002	11.0274	9.60167	10.2688	10.1068	10.2006
ZNF185	9.72812	9.77295	9.60765	9.45959	9.6128	8.64816	8.37741	8.53926	8.4372	8.80877	10.7122	10.9598	11.2472	11.1679	10.7601	10.8243	11.9226	11.9123	12.2978	12.3111	12.4616	12.5413	12.5277	12.416	12.5685	12.5535	12.2853	12.2655	11.2365	10.8455	11.5303	11.2408	11.5436	11.9031	12.2733	11.2951	11.343	11.5385	12.1118	11.3663	11.2029	9.51414	9.1986	8.41838	8.37769	10.3295	9.47306	10.6151	10.9268
ZNF217	14.7289	14.7243	14.827	14.6516	14.5465	14.3802	14.3074	14.2437	14.3249	14.4346	16.9879	16.9816	16.9155	16.9171	15.8265	15.8984	16.6558	16.74	16.5155	16.5243	16.4082	16.5047	16.366	16.5243	16.3985	16.482	16.1347	16.1798	16.1182	16.3303	16.838	16.0575	16.143	16.4559	16.4667	16.513	15.7925	15.9183	16.0342	16.3989	16.1164	15.6222	15.4083	16.0045	15.0609	16.2953	15.5129	14.7627	15.6514
ZNF433	7.98255	7.89964	7.90329	8.02216	7.91113	7.53374	7.8219	8.07076	8.15678	8.05295	8.60503	8.53518	9.25709	8.84089	8.71761	8.70939	9.04366	9.00505	9.13378	9.32198	9.42086	9.3972	9.65564	9.39847	9.07237	9.07659	8.95636	9.04736	8.67729	8.82697	8.98163	8.5652	8.61	9.17909	9.33838	9.11426	8.38531	9.26912	9.42864	9.40911	9.19929	8.67088	8.84019	8.45222	8.63489	8.77264	8.71355	8.69225	9.451
ZNF462	9.11614	9.13077	9.76798	9.45142	8.62518	9.33105	9.16435	9.49245	9.38962	9.42156	10.5626	10.3846	10.9041	10.8221	9.02871	9.8913	11.0592	10.958	11.1156	11.1866	11.0272	10.7959	11.5897	11.2896	11.1921	10.9183	10.3577	10.8712	10.5652	10.4564	10.5102	11.3598	11.1691	10.9338	10.8823	10.1153	10.1718	9.21715	9.83106	7.9186	9.39538	9.34736	7.91775	9.94769	10.6295	9.64226	9.98583	10.0138	8.97909
ZNF469	7.18611	6.97712	7.19309	6.93634	7.81259	7.40542	7.57361	7.52502	7.56997	7.48636	10.4629	10.2094	10.1463	10.2784	8.81145	8.74542	10.1426	10.2289	10.0464	9.99785	10.1375	10.093	9.5899	9.70724	10.0872	9.92469	9.4952	9.61268	9.46907	9.94776	9.96775	10.5216	10.6415	10.279	10.5079	9.41925	8.35596	8.52113	8.33988	8.5605	8.82703	6.94261	8.34675	10.2406	9.23857	11.1125	9.44884	6.41799	8.36295
ZNF528	6.32571	7.22883	6.89775	6.20342	6.29783	7.06842	7.4831	6.8544	6.8194	7.21837	7.05673	6.98609	7.61843	7.97889	7.40183	7.23488	8.72236	8.32151	8.89768	8.47971	8.56279	8.35041	8.4298	9.58405	8.82619	8.92564	8.24836	8.4738	7.0046	7.85515	7.70738	7.13786	7.49986	7.79363	8.05159	7.02264	7.77984	7.66443	8.1773	7.2054	7.79804	6.80553	7.26426	7.07435	7.6797	7.44032	7.15847	7.11358	6.71352
ZNF532	9.81789	9.58612	9.48722	9.49834	9.47794	9.80894	9.74596	9.74909	9.60545	9.69515	11.1189	11.3339	11.3442	11.2535	10.5379	10.3884	11.8207	11.7803	10.9978	11.1579	11.057	10.9128	11.0053	11.5275	10.7827	10.8638	11.2181	10.7516	10.9399	10.9659	11.0866	11.2248	11.415	11.1406	11.1541	10.6747	10.7886	10.6334	10.51	10.6523	10.2923	10.9909	9.44176	11.1004	9.63715	11.0329	9.69729	10.1814	10.556
ZNF641	9.78552	9.84579	9.65427	9.98329	9.74194	9.40856	9.59598	9.64764	9.59666	9.73156	10.9844	10.9735	11.1036	11.2386	10.6052	10.6204	11.8988	11.7644	11.1883	11.3511	11.6277	11.4744	11.5373	12.1624	11.9017	11.9761	12.0075	12.0021	10.7018	11.1596	10.9876	11.1259	10.9752	11.2059	11.129	10.5928	11.0108	11.1181	11.1069	11.2366	11.2497	9.8376	10.2545	10.9665	10.0501	10.047	10.0313	10.5752	10.6591
ZNF704	9.16514	9.17236	8.76235	8.99069	8.62461	8.90414	8.75001	9.07552	8.89366	8.97447	10.109	10.128	10.7344	10.1922	10.3949	10.6105	10.9637	10.8235	10.897	10.9635	11.1005	11.2365	11.9358	11.7836	12.1917	12.0946	11.9718	12.0863	10.8868	10.3883	10.6829	10.4207	10.5555	11.1747	10.8407	10.503	10.7902	11.373	11.7655	10.9898	10.5148	11.3252	10.8537	11.2443	11.3211	11.371	10.9514	9.38308	11.4047
ZNF836	7.15363	7.23048	7.3845	7.29871	7.29362	7.22992	7.3642	7.15807	7.34005	6.93129	7.91588	7.89012	8.14927	8.18179	7.8609	7.75354	8.41725	8.48251	8.51434	8.64984	8.58328	8.50698	8.48917	8.61267	8.33743	8.41912	8.01969	8.54608	7.87783	7.94198	8.1339	7.49702	7.84289	7.91992	8.59916	8.07705	8.22389	7.69756	7.5761	8.34427	8.40966	7.97715	8.24612	7.68695	7.85635	7.34997	8.71915	8.04535	7.36151
ZYX	10.143	10.0976	10.0216	9.42302	9.46667	9.20471	9.11799	8.61362	8.52544	8.75701	11.8734	11.8221	11.78	11.6693	10.6482	10.4679	12.0285	12.022	11.4473	11.4032	11.475	11.4817	11.617	11.2635	11.4647	11.401	11.7497	11.575	10.8048	11.559	11.5275	12.008	11.5109	11.4483	11.6682	11.537	10.6186	10.4936	10.6078	11.485	10.9588	10.905	10.8135	11.2794	11.371	11.5445	10.9529	10.7808	11.2262
[truncated: 2 more columns]

## Sheet: Dormancy Down
Significantly differentially expressed genes (abs(log2FoldChange)>1 & padj < 0.01) during dormancy (AI day 30, 60, 90 and TAM day 30, 60) in comparison to the POT. Dormancy specific gene list was created based on consensus of DEGs using z-score distributions across T0s and all dormancy samples from replicates of both TAM and –E2 treatment (dormancy z-score <0 and <= 0.9-quantile for at least 6 sa…
	POT.1	POT.2	POT.3	U30.1	U30.2	U120.1	U120.2	U170.1	U170.2	U170.3	T7.1	T7.2	T14.1	T14.2	AI7.1	AI7.2	AI14.1	AI14.2	T30.1	T30.2	T60.1	T60.2	AI30.1	AI30.2	AI60.1	AI60.2	AI90.1	AI90.2	T.alpha	T.beta	T.gamma	T.delta	T.epsilon	T.zeta	T.theta	T.eta	AI.alpha	AI.beta	AI.gamma	AI.delta	AI.epsilon	T.alpha_TEP	T.beta_TEP	T.gamma_TEP	T.delta_TEP	T.epsilon_TEP	T.zeta_TEP	AI.alpha_TEP	AI.beta_TEP
AATK	8.63317	8.1626	7.83087	8.77041	8.98246	8.82973	8.98727	8.97357	9.08935	8.7135	7.14953	7.70066	7.49125	7.16519	7.94089	7.89813	7.63114	7.24522	6.54931	6.23873	6.46163	6.10095	6.31502	5.83504	6.91135	6.92662	6.32021	7.229	7.71016	7.04948	8.09538	7.99103	7.24851	8.03204	7.06197	6.6209	5.93941	7.1157	7.14866	5.56628	7.59894	5.69897	7.97254	8.08018	9.10716	7.31246	9.04251	5.94056	7.28567
ABCA12	11.2975	11.296	11.4374	11.1745	11.1063	11.0442	11.3011	11.1818	11.1793	10.9774	8.51084	8.63619	7.84937	7.99803	10.1872	9.98262	8.01937	7.89974	7.95167	8.12871	7.76062	7.75794	7.34996	7.10255	7.379	6.7143	8.14795	8.75541	10.7612	9.52778	8.77367	6.87002	7.61279	6.8819	7.3981	12.2464	8.84904	11.4721	10.4057	12.7384	11.0691	10.7676	10.0627	6.39149	5.81492	6.33422	7.89055	8.67831	11.2062
ABCB9	10.661	10.4065	10.2912	10.689	10.6712	10.7879	10.758	10.6279	10.6742	10.69	9.81803	9.74998	9.60636	9.73684	10.0692	9.95452	9.02402	9.14903	9.43857	9.42167	9.59366	9.19556	8.62443	8.97032	9.21665	9.16819	9.40025	9.18292	10.1977	10.724	10.2134	9.53669	9.59137	10.0079	9.35774	9.96281	9.61027	10.3065	10.1408	10.0471	10.1174	9.98625	10.9154	9.74966	10.4744	9.97544	10.472	9.93766	10.2805
AC004381.6	9.24601	9.29875	9.05582	8.90598	9.24833	9.51355	9.27201	9.3383	9.04333	9.085	7.24845	7.5081	6.80248	7.38146	8.99179	8.79086	7.51698	7.13771	7.77191	7.28209	7.40626	7.25198	7.282	7.64018	7.60921	8.15047	7.55078	8.08977	8.38365	8.06543	8.09438	8.31357	8.66469	7.93753	7.30808	7.97679	8.70804	8.95003	8.78584	7.71215	8.76547	7.48052	8.34591	7.63679	8.80629	9.31701	8.26174	9.0092	8.66253
ACBD7	10.3559	10.3914	10.4352	10.4127	10.2324	10.2035	10.3943	10.4441	10.4502	10.3537	9.00106	9.05115	8.93081	9.14733	10.3664	10.4475	8.90415	9.02449	8.9391	8.98345	8.89857	9.13875	9.00458	8.73787	8.13407	8.19167	8.50279	8.76069	9.13629	8.2885	9.47013	8.77067	8.97559	9.34081	9.22022	8.76651	10.0155	10.1904	10.0955	8.79398	9.33597	9.61357	9.06354	9.74225	9.43414	10.0914	9.53581	10.1352	10.049
ACTL8	5.76851	5.64755	5.69084	6.09479	5.74639	6.53156	5.96653	6.35388	6.06	6.32563	3.16629	3.41498	2.52374	2.412	4.1253	3.56245	0	0	1.71989	1.04449	2.33405	1.10149	1.85054	1.55627	2.93986	1.78194	2.19787	1.93158	3.36143	2.05324	2.65504	1.67922	2.06018	3.50049	1.9592	2.21871	1.92421	0	1.10604	2.38586	1.58237	5.3045	3.93208	4.1743	5.31344	1.16383	4.92574	4.34736	2.09777
ADAMTS19	11.9587	12.0459	11.9884	11.7424	11.6168	11.0004	11.6623	10.9189	10.808	10.9027	10.5719	10.2526	9.33932	9.56346	9.85609	9.8385	7.54503	7.26506	8.68095	9.03412	7.65243	8.08873	6.56497	6.90874	4.9744	6.04723	6.71133	7.41857	7.93737	10.4537	7.5907	9.30944	6.95531	8.0329	7.0198	10.0171	10.0881	8.32108	8.7246	9.3819	7.89345	11.5739	12.5165	11.2251	11.27	7.64171	10.9086	8.74728	5.53951
ADCY9	12.3111	12.3988	12.3238	12.2861	12.2467	12.3161	12.3857	12.0779	12.0345	12.0932	11.1384	10.936	10.5636	10.571	11.3382	11.0596	10.5524	10.735	10.4318	10.4633	10.7284	10.6613	9.97398	10.1193	10.4462	10.8523	10.7387	10.8048	11.5085	11.1402	11.2069	11.1755	11.06	11.2178	11.028	11.1276	10.9449	11.0194	10.9815	11.0004	10.6972	12.05	11.4888	11.6843	11.1859	11.8688	10.9328	11.1844	10.9196
ADM5	7.72465	7.82255	7.44593	7.6793	7.7744	8.04754	7.79636	7.7373	7.69511	8.00588	6.65085	6.95167	6.46436	6.53255	7.48014	7.5591	6.96916	6.8585	6.45351	6.25352	6.55479	6.34212	5.55972	6.02833	6.60235	6.20583	5.64609	6.18143	6.49524	6.98862	6.58931	7.38147	6.95067	6.69315	6.89019	6.62505	7.22465	7.10252	6.77563	6.43764	6.65965	7.75898	7.94378	6.76836	7.85029	7.51252	7.37676	7.85122	7.46263
ADORA2B	8.65934	8.74537	8.83492	9.00926	9.03873	8.71376	8.73921	8.7822	8.78463	8.80472	7.32325	7.02502	6.64104	7.02476	7.31871	7.01801	5.74369	5.88697	6.38395	6.33036	6.35962	6.26068	6.09125	6.22926	6.0711	6.53203	5.73124	6.51953	7.89709	7.05319	6.68634	7.726	7.12574	6.72769	6.74677	6.41798	5.29693	5.4902	5.70865	5.3641	6.3467	8.50777	7.43291	7.73016	7.65505	8.29457	7.20976	5.63044	6.64233
AGMAT	9.11647	8.98687	8.91718	9.33214	9.19717	9.57508	9.49409	9.63994	9.73268	9.62758	8.75998	8.62927	8.46846	8.27455	9.25576	9.00756	7.66556	7.9231	7.69579	7.76373	7.39926	7.70066	7.45371	7.27144	7.18063	7.33463	7.9333	7.66388	8.6971	8.78208	8.51052	8.56895	8.69727	8.08783	7.9112	8.55082	8.27562	8.14162	8.01891	8.27499	8.55739	9.37336	9.20866	9.1079	8.57719	9.99028	9.03027	8.6377	8.69698
AGPAT5	10.5894	10.6111	10.824	10.7053	10.5642	10.7741	10.9871	10.9336	10.8858	10.898	9.87337	9.75636	9.64134	9.79095	9.90552	10.262	9.5296	9.43042	9.79133	9.43072	9.58569	9.64316	9.26508	9.34594	8.84416	9.14149	9.23491	9.26365	10.0538	10.2497	10.052	10.3659	10.26	9.64805	9.39586	9.91918	10.0777	10.1081	9.83911	9.94099	9.64729	10.4593	10.0766	10.4539	10.221	10.5141	10.0192	10.057	9.77056
AIFM1	12.7618	12.6863	12.6741	12.7337	12.634	12.8548	12.9199	12.9434	12.9643	12.9889	11.8314	11.804	11.5692	11.477	12.1838	12.1624	11.1459	11.1725	11.3503	11.3871	11.3857	11.4287	11.3674	11.1165	11.5093	11.3754	11.6684	11.6989	11.89	12.0092	11.875	11.5377	11.4097	11.6856	11.2304	11.9308	11.8224	11.4553	11.6222	11.7393	11.6094	12.7406	12.7265	12.5673	12.4753	12.1188	12.9638	12.2642	11.7611
AK4	12.7225	12.6664	12.7093	12.862	12.8181	13.0328	12.8125	12.969	13.0575	13.0373	11.7771	11.6979	11.2343	11.0898	12.2029	12.2562	10.5644	10.4562	10.9155	11.0393	10.7312	10.7416	10.8084	10.2557	10.5515	10.4991	10.7121	10.8444	12.9423	12.1891	11.8843	11.7478	11.4819	11.267	10.6751	12.2028	11.9602	11.3043	12.0698	11.3708	11.6195	13.029	12.8088	12.6693	12.7995	12.8394	12.8018	12.4882	11.9256
ALYREF	13.3275	13.3127	13.2874	13.5486	13.5948	13.625	13.5909	13.5741	13.6188	13.5773	12.7179	12.6185	12.4702	12.2297	12.9064	13.0293	12.1704	12.2884	12.114	12.2777	12.2208	12.2618	12.3845	11.6853	12.1598	11.9162	12.1219	12.1414	12.8408	12.912	12.7551	13.0439	12.733	12.5022	12.4388	12.8997	12.8727	12.6753	12.7169	12.6491	12.5409	12.903	13.2542	12.4092	12.8835	13.1255	12.9464	13.1284	12.7181
AMBP	6.77869	6.74825	6.76833	7.29331	7.15019	7.30878	7.53666	7.21907	7.50037	7.45044	3.69186	4.43682	4.21865	4.91892	3.50118	4.41363	1.99154	0	1.5148	0.838067	0	1.92017	0	1.77035	2.78753	1.20661	2.00748	0	3.59668	2.58494	3.80279	2.65781	2.89556	2.98362	0.985493	3.88753	2.43293	0.88038	3.69624	4.30989	4.54555	5.70793	5.23287	5.01297	3.16542	5.08346	3.96382	2.03457	3.34704
AMD1	12.8782	12.8259	12.8569	13.0453	12.9091	13.1329	13.0508	13.1544	13.0631	13.0126	12.1837	11.9384	11.7755	11.721	12.145	12.2925	11.3449	11.4694	11.4024	11.6357	11.5493	11.6982	11.589	11.2758	11.5031	11.2614	11.2479	11.3648	12.2096	12.4152	11.9146	12.6017	12.3602	11.815	11.763	12.2221	12.0083	11.8308	11.4976	11.7563	11.5095	12.7923	12.8138	12.4203	12.5228	12.4523	12.7364	12.3198	11.5567
AMER1	10.7997	10.797	10.9032	10.9116	10.7816	11.097	11.189	11.0718	11.0452	11.0662	10.0124	9.98395	9.45555	9.5859	10.1939	10.2411	9.29825	9.33624	9.38801	9.48518	9.47496	9.56829	9.25721	9.27205	9.36719	9.49396	9.55243	9.39908	10.0994	10.0627	9.76055	9.75557	9.54555	9.40659	9.46855	10.0231	10.055	10.0079	9.76608	9.84878	9.63998	10.7699	10.4126	10.0355	10.341	9.73301	10.2195	10.0104	10.0025
AMFR	12.6252	12.6066	12.5767	12.556	12.6142	12.5368	12.506	12.8222	12.7411	12.8657	11.3557	11.5217	11.4131	11.4176	11.5017	11.8872	11.3666	11.4009	11.2113	11.5006	11.3766	11.3436	11.3969	10.9635	11.3692	11.0668	11.2965	11.1965	11.7188	11.4436	11.4292	11.4436	11.1204	11.5408	11.1388	11.7072	11.8514	11.7325	11.7244	11.8492	11.3567	12.2158	11.5878	12.021	11.8654	11.682	11.8297	12.2481	12.0209
ANLN	12.8782	12.9457	13.1693	13.0996	13.0421	13.5536	13.3876	13.4054	13.4963	13.3464	11.4232	11.2947	11.1658	11.0857	12.3253	12.4502	10.4038	10.5473	11.0662	11.2533	11.3872	11.6225	10.5643	10.5664	10.7673	10.5994	10.8451	10.9367	12.1781	11.6131	12.4756	11.6848	12.3328	11.6885	11.5597	11.6256	12.1141	12.7363	12.0183	11.7887	11.6731	11.6114	11.725	10.5765	12.2767	12.6414	12.1198	12.4144	11.9149
ANP32B	14.01	13.9993	14.0732	14.0437	13.9526	14.1235	14.1717	14.2245	14.2529	14.238	13.0168	12.8943	12.6301	12.6418	13.5489	13.536	12.5589	12.5076	12.6006	12.6765	12.6808	12.8034	13.1563	12.4816	12.7287	12.654	12.7505	12.7276	13.181	13.0504	13.2115	13.1966	13.1374	13.0619	12.8025	13.034	13.1992	13.2224	13.1231	13.191	12.8211	14.0045	13.2935	13.641	13.6525	13.667	13.3184	13.4339	13.5297
ANP32E	14.1507	14.114	14.1761	14.0954	13.9464	14.2097	14.3296	14.2517	14.2396	14.2872	11.7141	11.6934	11.2584	11.28	13.0472	13.0385	11.144	11.1738	11.387	11.5683	11.626	11.5638	11.7155	11.4376	11.7894	11.722	12.1268	12.0629	11.5084	11.3646	12.3155	11.6724	12.0292	11.5598	11.5585	11.4973	12.5558	12.823	11.7692	12.1668	12.2771	12.7688	11.5646	11.699	12.6415	12.5995	12.3393	12.7421	12.8152
APIP	10.5503	10.568	10.4545	10.7401	10.5499	10.6286	10.8113	10.9846	10.8929	10.9254	9.26089	9.21632	9.03696	9.21331	10.2807	10.1678	9.01184	8.96807	8.90269	9.1542	8.87813	8.99098	9.4296	8.98404	9.09833	9.36225	9.38496	9.44537	10.2797	9.51032	9.36602	9.43588	9.12918	9.04168	9.09805	9.89132	10.1594	10.3537	10.0815	10.0428	9.70736	11.007	10.3616	9.90681	10.6048	9.62836	10.2992	10.4035	10.5268
APITD1	9.68196	9.53809	9.52642	9.66574	9.53112	9.76421	9.59995	9.96411	9.9513	9.78167	8.32597	8.36041	8.1437	8.11248	9.27759	9.24395	7.84947	8.1614	8.03439	8.34377	8.16359	8.38228	8.73861	8.02073	8.00984	7.80386	7.7951	7.9843	8.46922	8.6914	8.73239	8.62664	9.0709	8.60119	8.3189	8.56468	8.73963	8.83267	8.61368	8.36519	8.57294	8.32266	9.08773	8.49984	9.23115	9.16882	9.41155	9.15281	8.61
APOA1	7.76162	7.65155	7.84804	8.03622	8.30436	7.90719	8.14305	8.30326	8.10095	8.05681	0	2.84408	1.7382	0	1.12888	2.35565	0	1.70015	2.16755	0	1.10642	0	0	1.98178	0	0	1.14941	1.64492	3.48902	0.926316	1.41802	1.1703	1.77659	1.11724	1.98198	2.61919	3.51377	0	2.16741	0	1.70568	3.13097	0	2.46847	2.13875	0	1.03583	3.31434	1.69316
ARHGAP11A	13.2932	13.2919	13.4901	13.2267	13.0832	13.7603	13.7175	13.6063	13.6357	13.6398	11.2248	10.8885	10.4427	10.6042	12.4969	12.4248	9.60511	9.76834	10.0542	10.4132	10.5035	10.9243	10.0509	9.88084	10.1926	10.2673	10.6387	10.3315	11.4029	11.5432	12.0512	11.1784	11.6417	11.2602	10.7095	11.1778	12.2034	12.4372	11.9137	11.605	11.2624	11.7716	12.0624	10.7408	12.1602	11.9988	11.7757	12.251	11.6077
ARHGAP11B	9.45828	9.28021	9.23997	9.0779	9.19373	9.70951	9.42053	9.19152	9.2268	9.3409	7.25288	7.14609	7.40578	7.75992	8.94434	8.76029	7.19734	7.84342	7.47928	6.87224	7.3348	7.94346	6.73946	7.19272	7.41287	7.37944	7.81104	7.45068	8.03749	8.23927	8.43408	7.98437	8.32649	8.13319	7.60045	7.63884	8.90202	8.91471	8.61355	8.32243	8.24624	7.63308	8.7141	6.95583	8.07166	8.21767	8.03657	9.10499	8.57734
ARHGAP19	11.9887	12.0721	12.0883	11.888	11.815	12.125	12.1498	12.2732	12.2509	12.2972	10.885	10.6437	10.5321	10.4379	11.4026	11.4984	10.6161	10.6818	10.5662	10.4531	10.6318	10.7267	10.6833	10.5607	10.4459	10.4709	10.4881	10.4748	10.9174	10.6114	11.015	10.9457	11.0029	10.9136	10.5815	10.4225	11.2508	11.3241	10.8625	10.6563	10.9803	10.9102	10.7254	10.6581	11.451	11.2498	11.2441	11.1137	10.9883
ARHGDIG	9.9839	10.1704	9.99245	10.4167	10.4279	10.4964	10.5067	10.4867	10.4851	10.5065	9.23814	8.97842	8.75006	8.72545	9.09488	9.04636	8.68326	8.73679	7.99549	7.80369	7.96013	7.63522	8.32381	7.46704	7.16899	7.53331	7.39908	6.91265	8.23497	8.47863	7.6791	8.37931	8.02655	7.93261	7.74405	8.13158	7.8175	7.82991	6.72726	8.06786	7.99389	7.99437	8.52758	8.72329	8.41028	9.18569	9.05986	7.72225	7.99982
ARHGEF39	10.1249	10.1251	10.094	9.96505	10.0641	10.4529	10.3336	10.3439	10.2925	10.2581	8.28104	8.62413	8.15406	7.99503	9.59613	9.53297	7.88456	7.81129	7.58622	7.90545	8.32184	8.13834	7.09314	7.47984	8.00479	8.0108	8.11051	7.7342	9.04785	8.32656	9.06672	8.32441	8.94523	8.48356	8.05921	8.33605	9.11651	9.91126	9.43517	7.92127	8.76492	8.47985	8.70797	8.18266	9.38183	9.6194	9.11294	9.59601	9.35557
ARHGEF6	8.95637	8.85121	9.03968	8.58303	8.69089	8.43846	8.70634	8.55286	8.38375	8.68228	7.97545	8.19823	7.3659	7.60492	7.8503	7.89199	7.54693	7.4695	6.81887	6.90103	6.22704	6.5959	5.85456	6.97407	5.59308	5.87054	6.0166	5.62514	8.06735	7.37517	7.68142	6.74118	6.44082	7.13457	6.32344	7.37541	7.43361	7.45472	7.77355	8.30347	7.18213	9.30856	8.47688	9.53804	10.0387	6.87846	9.01393	6.58344	7.65702
ARMC12	5.42662	6.19395	5.58995	5.11897	4.98463	4.57208	5.63299	4.88329	5.27443	5.52725	2.88293	2.87653	3.12117	3.48705	4.43421	5.4676	1.33583	1.86227	1.71197	2.72838	1.26615	1.30353	0	1.7853	1.07127	0	1.68575	1.86732	4.05268	2.90891	3.10347	2.97182	2.29906	4.29431	3.16212	5.0765	3.67516	3.64817	3.16204	0.662547	3.42502	5.40727	4.4419	4.8597	5.73673	3.28477	4.65547	4.67215	4.26464
ARMT1	15.0242	15.0298	15.0283	15.0075	14.8936	15.1228	15.3049	15.595	15.5731	15.4929	13.2699	13.3552	12.8555	12.8618	14.3314	14.3797	11.5569	11.5976	12.325	12.542	12.2114	12.3596	11.6071	11.0248	11.5376	11.0756	12.9134	12.3622	13.7579	13.033	13.0826	13.2848	12.2655	12.6683	12.2838	13.8929	14.2121	14.4264	15.5235	14.7303	15.2023	14.0752	14.2305	13.4261	14.0802	13.2645	14.0706	14.4621	14.6702
ARTN	7.34883	7.85477	7.61402	7.81518	8.26305	8.07842	8.13154	7.44991	7.40896	7.38632	6.40225	7.0437	6.23407	5.76136	9.2913	8.90707	6.13132	6.03625	4.61212	5.01074	4.81876	4.86054	5.07486	4.87179	6.09043	5.82871	5.77128	5.51204	7.7284	6.39971	7.03605	6.15153	6.01312	6.22899	4.90714	5.55901	9.25059	8.91091	8.15035	8.46142	7.61969	11.3704	7.24454	7.32119	6.35338	2.32112	8.0052	10.078	9.82778
ASB13	10.5803	10.5758	10.5025	10.5436	10.4906	10.5877	10.606	10.5687	10.7379	10.5833	9.40188	9.1156	8.70161	8.65246	10.1754	10.0014	8.86558	8.99831	8.89538	8.65107	8.89055	8.76333	9.39637	8.74699	9.05239	9.24035	9.17622	9.27251	10.3758	9.45197	9.16649	9.23953	9.15793	9.69404	8.89041	9.53188	9.97816	9.48999	9.83294	9.36368	9.3652	11.0598	10.1333	10.4402	10.1022	10.3597	10.8752	10.1721	10.2091
ASF1B	11.6244	11.4067	11.4943	11.8728	11.9821	12.2864	12.1601	12.1755	12.3079	12.2119	10.2774	10.0877	9.80173	9.79063	11.3199	11.2875	9.35258	9.51779	9.32632	9.40532	9.674	9.74797	9.40646	8.70149	9.22345	9.07422	9.47336	9.59503	10.6014	10.6702	10.6334	10.7562	11.0878	10.3982	10.2514	10.2048	10.2473	10.6083	10.371	10.1379	10.3685	9.34827	10.996	9.41298	10.805	11.0912	11.0621	10.5777	10.3745
ASPM	13.5502	13.545	13.7579	13.4285	13.3711	13.9488	13.8553	13.7761	13.9897	13.8263	11.4483	11.3979	11.0734	11.1563	12.7202	12.858	10.6441	10.6321	10.7496	10.8149	11.3033	11.1519	9.86461	10.966	10.764	10.3939	10.3822	10.6823	11.7252	10.8792	12.3564	11.12	11.7243	11.208	11.5031	11.3161	12.1131	12.6426	12.1187	11.3669	11.7473	11.4827	11.9237	11.1981	13.0808	12.0553	12.7635	12.1102	11.814
ATAD2	14.1967	14.2454	14.3391	14.443	14.3434	14.7461	14.7259	14.7365	14.7397	14.7327	12.9189	12.7701	12.5748	12.5769	13.8704	13.9314	12.2656	12.2034	12.3498	12.41	12.7087	12.726	12.1603	12.2688	12.3531	12.3651	12.6959	12.6768	13.0027	13.5298	13.3927	13.6871	14.1571	13.1434	13.027	13.0544	13.2551	13.7276	13.6233	13.1462	13.3776	12.0718	13.4053	12.5078	13.7157	14.0684	13.6395	13.0673	12.8264
ATAD5	9.93618	9.8436	10.0656	9.81099	9.97172	10.3399	10.4088	9.94923	10.3107	10.233	8.33644	8.25588	8.08405	8.3765	9.49347	9.43673	8.39209	8.40204	8.49131	7.95047	8.53046	8.71281	7.82014	8.52573	8.49184	8.04074	7.98127	8.22014	8.98208	8.74151	8.9721	8.56601	9.53448	8.55686	8.74003	8.39922	9.1933	9.31829	9.22271	8.602	8.84035	8.19213	9.14298	8.28945	9.39461	8.63103	9.36125	8.95345	8.1901
ATF5	11.842	11.8559	11.7937	11.921	11.9621	12.2476	12.137	11.8986	11.9534	11.9198	10.9952	10.9694	10.7617	10.7253	11.7371	11.5007	10.4673	10.4534	10.4604	10.5931	10.5829	10.4351	10.5429	9.96066	10.0734	10.1948	10.5391	10.5657	11.7574	11.1293	11.0344	10.7504	10.568	11.002	10.6038	11.0106	11.2663	11.6882	11.3498	11.2922	11.0586	12.3923	11.9564	11.7547	11.7248	10.9962	11.6442	11.5388	11.8817
ATP23	9.07898	8.93945	8.96954	9.10846	9.07383	9.27461	9.23244	9.23742	9.3845	9.34469	8.0061	7.89728	7.83551	7.78532	8.39134	8.19477	7.02448	6.86394	7.54566	7.64035	7.90239	7.85764	8.28377	7.38016	7.9663	7.72385	7.02194	7.95344	8.47032	7.75599	8.48784	8.40945	8.26057	8.20399	7.62338	8.41447	8.37994	8.3726	8.41269	8.26056	8.26301	8.75063	8.61016	8.48262	8.72769	9.02207	8.73096	8.52733	8.81695
ATP5A1	15.3039	15.2824	15.2964	15.3812	15.3321	15.3024	15.318	15.3806	15.3929	15.3877	14.5311	14.4783	14.4104	14.3092	14.7616	14.7344	13.9212	13.9675	14.1367	14.2529	14.1366	14.2184	14.3844	13.8659	14.1052	14.1835	14.2142	14.1731	14.6545	14.5102	14.5014	14.3709	14.3781	14.4119	14.1507	14.6891	14.4509	14.2252	14.374	14.3806	14.2604	15.1579	15.0062	14.8873	14.9718	14.9835	15.0964	14.8102	14.4937
AUNIP	9.28273	9.26085	9.43828	9.28081	9.16275	9.53867	9.32472	9.39216	9.34784	9.33635	8.27797	8.18851	8.02608	7.92847	8.69083	8.58249	7.81445	7.68021	8.16759	7.78439	8.14077	8.39858	8.12068	7.98298	7.98343	8.09264	7.89044	7.86173	7.92897	8.64595	8.05534	8.89031	8.74859	7.84097	8.23989	8.17703	8.24618	8.36407	8.39131	7.92279	7.94654	8.17033	8.42034	8.10042	8.44015	8.50811	8.68846	8.73743	8.36866
AURKA	13.6128	13.5237	13.4795	13.5834	13.6173	14.1013	13.8656	13.9616	14.119	13.9792	11.8224	11.5773	11.4072	11.4208	12.7529	12.7217	10.7082	10.6426	11.1046	11.2208	11.2878	11.4912	10.927	10.5722	11.0877	11.0917	11.188	11.1082	11.9702	11.9587	12.3361	11.6491	11.7353	11.6208	11.582	11.6946	11.9683	12.16	11.8688	11.8874	11.8782	12.0364	12.6011	11.0219	12.3009	12.605	12.4956	12.5537	12.2253
AURKB	11.7041	11.6182	11.6366	11.9093	12.0647	12.2183	12.1272	12.0092	12.0648	12.0207	9.45987	9.60989	9.04129	9.19995	11.1088	11.1316	8.43246	8.63146	8.58854	8.67199	9.11118	9.14663	8.15554	7.80409	8.58835	8.33544	9.0932	8.67849	10.1041	10.3197	10.2033	9.85545	10.1126	9.79636	9.5297	9.66088	10.3998	10.6742	10.3283	9.29703	10.0079	9.83025	11.3048	9.31861	11.293	10.6488	11.1853	10.8741	10.6275
B3GALT5	9.65323	9.3402	9.68565	9.61045	9.27686	9.6391	9.60724	9.56405	9.58099	9.53886	5.34636	6.03895	5.88535	5.98836	6.38472	6.81824	5.49511	5.24548	5.34852	5.96897	5.61868	5.28981	3.57015	4.70556	6.1573	3.71378	6.19384	5.19406	9.72797	7.34557	5.8074	6.07845	5.17008	6.3029	5.19935	7.05949	7.43141	7.53614	8.2013	8.24435	7.40347	7.75492	8.48639	7.19526	6.61163	3.80649	5.39814	6.64026	7.61446
B4GALNT1	10.4373	10.3607	10.4599	10.7591	10.8836	11.2311	11.0313	10.827	10.7528	10.6503	9.96914	10.0157	9.13782	9.53214	9.97107	10.3156	9.07097	9.2655	8.57481	8.68309	8.66817	8.74964	7.85432	7.95332	7.98704	7.94586	7.83751	8.29507	9.08373	9.63946	9.7584	9.81633	10.1674	8.63088	8.96107	8.72209	9.07209	10.1165	8.39423	9.7105	9.60317	8.28814	9.13638	8.65079	9.6482	11.2805	9.87015	9.43484	10.3204
BAG2	10.0438	10.0904	10.0734	10.0045	9.90815	10.4934	10.5634	10.696	10.6011	10.4396	8.37915	8.2498	7.51729	7.4439	8.43916	8.59006	6.73712	6.67209	7.10642	7.04602	7.13127	6.66176	6.07531	6.34141	5.09944	5.81329	6.2454	6.047	8.3476	8.07105	7.4616	7.89594	8.39885	7.83256	7.28004	7.37419	6.55104	7.06207	7.6229	7.00232	7.72753	9.5191	8.61817	9.873	8.95314	10.4597	8.9149	7.50717	7.42887
BARD1	11.0104	11.0342	10.8898	10.8703	10.6389	10.9844	11.2242	11.0491	11.0722	11.0351	9.81427	9.58479	9.47196	9.25593	10.6645	10.8634	9.48039	9.23624	8.94613	9.22742	9.65951	9.67739	8.82031	9.34216	9.30654	8.96651	8.97872	9.585	10.7489	10.5702	10.2716	10.1835	10.3913	9.82221	9.75946	10.2923	10.713	11.6607	11.0916	11.1193	11.2068	9.91058	10.9891	9.2739	10.0479	10.1722	10.099	10.9432	11.1212
BCL11B	9.59777	9.51913	9.49945	9.72449	9.82675	9.65495	9.80896	9.48766	9.43021	9.8	8.60935	8.67495	7.67539	7.60528	7.49402	7.88701	6.10215	6.14761	6.65578	7.00864	6.90135	6.81201	2.15644	3.97973	4.74763	4.99527	5.44888	6.6791	9.75016	9.005	9.55553	8.33426	7.51883	9.01176	7.52025	8.95397	6.34487	7.4243	7.99377	7.98641	7.93826	10.6785	10.0977	9.48055	10.1321	8.12501	10.4868	6.42098	8.29592
BCL2L12	11.0344	10.9215	10.9914	11.2432	11.2851	11.2684	11.248	11.1574	11.1721	11.0768	10.4057	10.2968	10.1966	10.2483	10.8843	10.7331	10.1515	10.1881	9.78818	9.71805	9.95924	9.96621	9.68011	9.17607	9.54798	9.58666	9.94234	9.77282	10.4453	10.4705	10.5932	10.4679	10.5992	10.4027	10.3144	10.053	10.1128	10.1927	10.2084	10.027	10.1018	10.3975	10.988	10.2473	10.7114	11.3324	11.0077	10.4722	10.3969
BEGAIN	9.03538	8.63208	8.83144	9.1437	9.39266	9.42461	8.38924	8.90145	9.03577	9.11365	8.16751	8.10489	7.68765	8.273	8.94125	8.54472	7.99862	8.14223	7.2788	6.50898	6.96133	7.28141	6.03029	7.18511	7.21512	6.81456	7.45786	7.82822	7.75368	8.69824	7.60594	8.35443	8.08263	7.56743	7.4467	6.91686	8.30707	7.86731	8.27949	7.83821	8.07913	6.76177	8.05824	7.74158	7.9169	7.79104	8.18298	7.77687	8.57208
BEND3	10.364	10.3409	10.2448	10.3703	10.3074	10.4279	10.4601	10.4081	10.4664	10.4196	9.49899	9.44334	9.45151	9.33481	9.7335	9.83238	9.40913	9.32216	9.08315	8.96437	8.84342	9.12159	8.94812	9.10799	8.99024	8.88262	8.92637	9.00973	9.73839	9.69603	9.37703	9.5866	9.35578	9.35385	9.08964	9.47469	9.44844	9.7034	9.55671	9.55424	9.20223	10.5124	10.0315	9.65456	9.8736	9.63293	9.69932	9.56557	9.63784
BFSP2	8.57706	8.71768	8.91205	9.16984	9.33885	8.36652	8.11024	8.51137	8.39879	8.65691	3.86792	4.08163	2.77501	2.5316	6.83636	6.64639	1.07921	0	1.72152	1.65931	2.09636	2.10427	1.82446	0	2.0709	1.69885	2.8304	1.5696	6.97286	3.7646	5.18105	3.15127	1.3479	3.80667	2.46794	2.99369	2.74427	3.96858	5.30438	1.05709	5.41402	4.68064	5.88884	7.43498	7.80875	1.1356	7.34116	3.02181	4.29437
BIRC5	13.1638	13.1059	12.9769	13.2916	13.2541	13.6641	13.4162	13.5462	13.5385	13.4533	11.2623	10.969	10.6485	10.6433	12.428	12.3927	9.93177	9.91959	9.87349	10.1935	10.5693	10.5424	9.86413	9.31459	9.99156	9.74707	10.4389	10.4327	11.7039	11.6841	11.9479	11.4606	11.6425	11.185	10.8089	11.5484	12.0497	12.2778	12.0462	11.1986	11.5219	11.5755	12.6112	10.7088	12.4488	12.5097	12.6361	12.5996	12.0535
BLM	10.8454	10.5468	10.7569	10.7221	10.9235	11.134	11.0489	11.1243	11.2391	11.0427	9.09476	9.20871	9.04395	8.8285	10.5617	10.2387	8.30847	8.59189	8.09841	8.78885	8.72132	8.75387	8.53035	8.72093	8.10616	8.4163	8.6065	8.54444	9.28594	9.86426	9.42724	9.87767	10.205	9.30916	9.18504	9.01132	9.37146	9.55697	9.42822	8.74096	9.69608	9.03756	10.0701	8.60302	9.84097	9.00459	9.58675	9.50687	8.54627
BLMH	11.3531	11.4712	11.3366	11.3825	11.3665	11.7995	11.6231	11.6488	11.5458	11.6492	10.3794	10.3158	10.2482	10.0605	10.8849	10.872	9.89654	9.92137	10.1274	9.94464	10.2936	10.4335	9.84969	10.0441	9.76232	9.66554	9.62612	9.50658	10.3869	10.5641	10.1933	10.4355	10.2953	10.3846	9.85356	10.4134	10.4229	10.2746	10.4772	10.0668	9.85399	11.0644	10.8415	10.6473	10.9003	10.5469	10.8331	10.5001	10.1762
BLVRA	11.7501	11.7598	11.7472	11.8788	11.9096	12.0271	12.1671	12.4035	12.4312	12.2867	10.6635	10.6689	10.4617	10.4025	11.3554	11.299	10.5425	10.4163	10.4136	10.5036	10.5245	10.616	10.7491	10.1169	10.3762	10.3175	10.6232	10.3781	12.4094	10.3875	10.7113	10.7492	10.7064	11.0971	10.4769	11.592	10.8911	11.7321	11.1687	11.5352	11.0961	11.7066	11.0041	11.1584	11.2711	11.2064	11.762	11.0943	12.1654
BOLA3	10.8119	10.6924	10.6724	10.9545	10.9175	11.1076	11.0451	11.0027	11.1024	10.8591	10.0164	9.70147	9.64058	9.67401	9.80104	9.99553	8.91046	9.17773	9.43657	9.50722	9.33681	9.42981	9.40404	8.79636	8.87592	9.33896	9.1558	9.13202	9.68112	10.0627	9.61536	10.2058	10.2373	9.55941	9.66674	9.81188	9.53902	9.76798	9.38366	9.55083	9.65713	10.2983	10.4505	10.0535	9.86385	11.1734	10.6611	10.2233	9.91387
BPHL	11.4853	11.6756	11.7382	11.5637	11.5752	11.6634	11.7517	11.9219	11.8188	11.845	10.3488	10.4268	10.4012	10.3844	11.0026	10.9718	10.5183	10.4042	9.99311	10.2485	10.4509	10.5567	10.4363	10.3863	10.3961	10.4147	10.0285	10.0151	10.7338	10.1905	10.6066	10.4019	10.3516	10.6124	10.3431	10.3616	10.9208	10.9702	10.8393	10.4516	10.6053	10.8834	10.7608	10.5855	11.2421	10.9529	11.1368	11.0516	10.7804
BRCA1	11.7474	11.7181	11.7408	11.7567	11.8018	12.1136	12.0722	12.1187	12.1345	12.1453	10.2043	10.4813	10.2228	10.5041	11.3131	11.4332	10.0088	9.81361	10.2547	10.0284	10.3624	10.2093	9.79003	10.0491	9.86033	10.2377	9.78747	9.99001	10.5389	11.1964	11.2076	10.8796	11.6779	10.643	10.5517	10.7747	10.893	10.9091	10.9888	10.7175	10.8067	9.82674	11.3378	10.4629	11.4133	10.8101	11.2401	11.0336	10.3238
BRCA2	11.5757	11.6477	11.9304	11.294	11.7557	11.9988	11.6761	11.6531	11.8168	11.3334	9.68341	9.76169	9.82192	9.59324	11.1144	11.2135	9.74604	9.5914	9.90097	9.8353	10.1637	9.30906	10.0104	9.96744	9.76066	9.66647	10.5292	9.92279	10.5002	10.3493	10.8832	10.7876	11.1647	10.492	10.2942	9.96178	11.1095	10.7165	10.8507	9.94398	11.0698	9.55554	10.5616	9.70201	11.0508	10.3443	10.5663	10.8072	9.38605
BRI3BP	13.1859	13.1389	13.117	13.3267	13.3503	13.6797	13.6709	13.5498	13.6371	13.5124	12.0148	11.9335	11.4755	11.5047	12.7512	12.8142	11.1723	11.1943	11.3229	11.4346	11.5038	11.5128	11.1724	11.073	11.4492	11.3928	11.6793	11.7439	12.7036	12.8259	12.3229	12.4853	12.5267	11.9531	11.4933	12.166	12.3583	12.844	12.6006	12.5834	12.3895	12.5953	13.0585	12.0854	12.7724	12.7811	12.7993	12.4587	12.4819
BRIP1	14.5762	14.6548	14.7781	14.6228	14.5305	14.7505	14.8129	14.68	14.737	14.6999	13.2395	13.1021	13.1252	13.1844	14.1403	14.2696	12.6282	12.6271	12.821	12.8448	13.2049	13.1365	12.447	12.8444	12.8311	12.7942	12.8912	12.9551	13.4344	13.6403	13.6289	13.619	14.506	13.4815	13.5122	13.1869	14.0915	13.9422	14.1829	13.3222	13.5662	12.045	13.6091	12.8059	14.1164	13.8167	14.0001	14.523	12.8167
C10orf2	11.5871	11.7082	11.4746	11.6392	11.5971	11.5443	11.5434	11.574	11.5024	11.5894	11.0159	10.903	10.5492	10.7045	10.7702	10.8754	10.2751	10.4451	10.4454	10.506	10.3752	10.1958	10.5119	10.0089	10.2757	10.3347	10.2265	10.0677	10.917	10.9058	10.4907	11.0588	10.6806	10.5674	10.2464	10.426	10.6177	10.0941	10.229	9.93913	9.65721	11.7413	10.7037	11.4367	11.5539	11.0661	11.3793	10.8384	10.4628
C15orf59	11.3909	11.3352	11.2503	11.4873	11.6011	11.6985	11.7847	11.3182	11.2761	11.7023	7.40165	7.86838	5.90237	6.019	7.01395	6.77375	5.46316	5.92277	5.77536	5.61828	5.95442	6.07912	5.02642	4.39983	6.04987	5.04256	5.69902	5.24186	7.44866	8.94409	7.49358	6.79803	5.95647	6.56902	5.5768	8.33194	4.19936	5.88809	5.57277	7.04692	4.41195	9.29878	10.0588	7.91361	8.17769	6.68746	8.08823	6.3336	6.35008
C16orf95	8.77608	8.71862	8.50004	8.87738	8.96465	8.68333	8.85728	9.02765	9.11021	9.01414	6.73987	7.24179	7.0101	7.23482	8.01925	7.74674	6.31547	6.77317	6.74541	6.70425	6.84474	7.25412	7.36318	6.36624	6.22521	6.6853	6.65688	6.96796	7.44568	6.31795	6.8997	6.72168	6.94444	7.11135	7.01992	7.01232	7.1887	6.7904	6.75906	5.83417	7.12911	7.73633	7.44784	7.48304	8.19543	7.76893	7.96587	7.22927	7.17619
C17orf53	9.34121	9.37563	9.41765	9.50495	9.39144	9.58002	9.60929	9.5077	9.5555	9.54159	8.29581	8.13208	7.92993	7.71548	9.53946	9.04518	7.91066	7.8255	7.1085	7.7489	8.20331	7.6292	7.2228	7.43782	8.21326	7.90379	7.92519	8.33165	8.52479	8.49449	8.67757	8.53084	9.04419	8.56718	8.06613	8.49992	8.87721	8.79838	8.87628	8.11319	8.87349	7.2819	8.99067	7.87276	9.04889	8.83847	9.02704	9.04225	8.70856
C19orf48	12.7576	12.5572	12.4096	12.7301	12.8565	12.8139	12.6417	12.6831	12.6014	12.6916	11.808	11.612	11.6211	11.6927	12.5284	12.2634	11.2193	11.2828	11.3164	11.2765	11.2146	11.2446	11.8052	10.6884	11.1328	11.2809	11.19	11.4327	12.3751	11.9339	11.7396	12.1308	11.9751	11.7827	11.598	11.9517	11.9031	12.4154	12.0543	11.8297	11.6088	13.8459	12.67	13.304	12.6863	12.4299	12.8861	12.6097	13.4889
C1orf112	10.333	10.5139	10.3084	10.6906	10.6892	10.7335	10.5249	10.711	10.7272	10.7363	9.8351	9.46104	9.52538	9.49356	9.92011	9.94108	9.04013	9.24412	9.14989	9.44206	9.30064	9.17891	9.23632	9.07326	8.99262	9.0123	8.61227	8.85633	9.54139	9.82723	9.65586	10.1066	10.5514	9.43101	9.52557	9.40179	9.31353	9.49142	9.35741	9.18558	9.58738	8.76622	9.3943	9.76388	9.62728	9.76831	9.40999	9.31301	8.7356
C1QBP	14.0484	14.1073	14.185	14.296	14.2047	14.2983	14.2253	14.3744	14.2862	14.288	13.1335	13.0993	12.9157	12.8595	13.3892	13.3755	12.3815	12.3598	12.5353	12.5498	12.3773	12.577	12.6036	12.3233	12.3549	12.446	12.2304	12.3527	13.2832	13.3776	12.6326	13.3845	12.9274	12.8479	12.3996	12.7953	13.1661	12.8536	12.845	12.4307	12.5209	13.829	13.8388	13.6348	13.9882	13.0963	13.7564	13.4143	12.9233
C21orf58	10.9573	10.9292	10.9665	11.0296	11.1001	11.1808	10.9528	10.7582	10.7793	10.7365	9.92545	9.97009	9.89976	10.0325	11.0023	10.9093	9.46857	9.69446	9.54361	9.53173	9.93331	9.79485	9.19224	9.45083	9.72244	9.66987	9.43056	9.44085	10.0476	10.2952	10.2463	9.97736	10.5754	10.1307	9.83762	9.61214	10.2851	10.1143	10.2315	9.70842	9.82053	10.1346	10.5937	9.39326	10.2669	10.8563	10.2591	10.1833	9.84675
C3orf67	7.62673	7.9972	7.60782	7.22288	7.79182	7.20652	7.73328	7.74385	7.63236	7.6074	6.41028	6.0574	6.48826	6.70743	6.71114	6.88668	5.86098	6.24542	6.49096	6.75251	6.63097	6.55474	6.55662	6.10545	6.21495	6.1804	6.22401	6.69857	6.7677	6.67653	6.88571	6.75788	6.49343	6.66352	6.76449	6.89863	7.45441	7.22948	7.08947	7.03314	6.87117	6.60554	6.3881	7.06408	6.74133	7.17095	6.71979	7.32259	7.13505
C5AR2	11.3687	11.2433	11.2413	11.4119	11.604	11.4403	11.4735	11.4528	11.4884	11.6632	10.1235	10.1253	9.80207	9.84467	10.5406	10.4873	7.27563	7.3135	8.50491	8.38013	7.46323	7.96013	6.53553	6.35346	6.6924	6.83847	6.51437	7.44194	10.5303	8.22412	8.80245	8.90082	8.23027	8.73623	7.61954	8.80775	8.52913	7.9964	7.77057	7.98641	8.55786	11.5199	9.85095	10.7955	10.4201	10.269	11.1857	7.8788	7.68727
C5orf34	8.74631	8.94835	9.15185	8.76791	8.70066	9.16707	9.07442	8.99049	9.19672	8.90878	6.99252	6.64407	6.52652	6.36842	8.04392	8.17053	6.96821	6.07785	6.96123	6.99613	7.15254	7.01759	6.90257	7.22032	7.04536	7.13994	6.62666	6.72421	7.48979	7.72457	7.4378	7.22171	7.85033	7.10835	7.15143	6.77014	8.26224	8.51994	8.37263	7.70472	8.04723	6.50509	8.39105	7.39432	8.33032	7.98102	8.1223	8.38895	7.83085
C9orf40	10.1973	10.1943	10.1417	10.4388	10.4344	10.4822	10.4677	10.5398	10.5791	10.6313	9.36523	9.21239	8.98336	9.18191	9.83389	9.75393	8.95526	8.8388	8.93564	9.12092	9.11738	9.06864	9.22832	8.52149	8.75443	9.01336	8.69734	8.49876	9.21595	9.22071	9.24903	9.75245	9.7094	9.18696	9.05425	9.7524	8.96875	8.71551	9.39776	8.65827	8.77529	9.1497	9.22582	9.4059	9.75677	10.2877	9.83572	9.71903	9.16766
CA12	14.7827	14.8132	14.7576	14.4509	14.4277	14.4203	14.6121	14.1741	14.1254	14.1284	12.293	11.9136	10.7753	10.7882	12.9271	12.9153	9.39284	9.25353	8.45425	8.75367	7.64805	8.13717	6.86655	7.59147	7.63715	7.84648	9.20313	9.06182	10.0009	10.5348	10.7239	8.83295	8.21307	9.05998	8.14334	9.07969	12.1263	11.2828	10.0259	12.1732	10.5838	13.6463	10.8858	13.3328	10.5565	11.4315	9.63201	11.5861	10.5851
CA2	10.3314	10.2875	10.3617	9.75016	9.74623	9.97547	10.3885	9.89449	10.0455	9.97263	7.74131	7.36286	6.37902	7.01041	9.09527	8.9804	6.94822	7.01181	6.05096	5.92933	6.71753	6.47459	6.09961	5.59257	7.0861	5.57801	6.16891	6.28695	7.87544	7.21004	7.46113	8.27907	7.78571	7.31138	6.99645	8.19886	9.69782	9.46871	9.43641	8.79178	8.66302	7.66106	7.38046	7.0311	3.72631	8.57462	5.46474	7.99195	9.68225
CA8	10.018	10.0425	9.97905	10.2848	10.1846	10.8212	10.5782	10.8708	10.9324	10.6673	7.18905	7.51299	6.8656	7.16737	8.18916	8.46661	5.01843	6.44405	6.56816	6.73112	6.35551	6.67121	3.98457	4.77845	4.04355	3.98239	5.9464	6.0632	9.67332	6.75894	7.91576	7.29911	6.65741	8.13783	6.63551	7.6795	7.37894	6.69226	8.65471	7.77084	8.46895	7.69855	7.29465	9.27347	8.88515	7.24439	7.52609	6.83295	6.69913
CABLES1	12.3878	12.4862	12.4165	12.2623	12.3222	12.3205	12.1898	12.6399	12.4012	12.3654	10.9605	10.8289	10.7621	10.5175	11.5514	11.472	10.5252	10.4499	10.6278	10.4995	10.2174	10.2528	10.5766	9.83912	10.1587	10.0964	10.1402	10.1929	11.0912	10.7893	11.0479	10.594	10.6574	11.0583	10.5845	11.289	10.9552	10.1283	10.8908	10.812	10.9475	11.8467	11.0312	11.3957	11.3258	11.2696	10.9857	10.4156	10.97
CALML4	8.13464	7.71956	7.89721	8.04115	7.93019	8.5052	8.27877	7.9474	8.12399	8.45378	7.00256	6.764	6.95513	6.71776	7.86764	7.79732	7.17379	7.17918	6.45947	6.58724	6.74353	6.15549	5.3513	6.46677	6.33079	6.05164	5.80513	6.00823	7.79852	7.40071	6.38665	7.73263	7.14174	6.82784	6.90039	6.58092	7.35703	7.25294	7.37768	6.57279	6.90645	8.08618	7.47056	7.3174	8.00708	6.74131	7.5023	7.95276	7.03843
CBWD5	12.7899	12.7829	12.8067	12.959	12.9739	12.9913	13.1555	13.1306	13.0597	13.0056	11.274	11.1671	11.2151	11.0553	11.1073	11.2406	10.8435	10.7831	10.9072	11.0729	10.7713	11.0035	10.6349	10.9927	10.8525	10.9476	11.1091	11.2097	11.4654	11.2404	11.1933	11.1765	11.0987	11.1466	11.1375	11.9034	11.3403	11.2101	11.1281	11.0743	10.6676	11.3867	12.0147	11.9274	11.9117	11.082	11.3431	11.4954	11.1923
CCDC138	9.68049	9.722	9.73453	9.77225	9.66393	9.98022	10.0033	10.1312	9.95467	10.0481	8.05838	8.06904	7.79262	7.85658	8.83838	9.10184	7.65772	7.82984	7.79213	7.72113	7.53613	7.73382	7.87375	7.86652	7.72852	7.52959	8.02894	7.91122	8.59897	8.28898	8.1836	8.49861	8.46271	8.30258	7.88965	8.10566	9.12124	9.14361	8.82227	7.96889	8.33944	9.08267	8.91659	8.67702	8.86081	8.557	9.05841	9.27096	8.62701
CCDC150	8.49884	8.89341	8.69245	8.44642	8.37636	8.79703	8.77654	8.26269	8.39553	8.42234	7.34777	6.69787	7.29172	7.46988	8.41992	8.319	7.20457	7.44454	7.55407	7.27582	7.56738	7.06658	7.32155	7.66534	7.08488	7.23437	7.8136	7.04298	7.75625	7.88108	7.56052	7.65096	8.35461	7.75799	7.70706	7.88645	7.88247	7.8836	8.35635	7.92342	8.03077	7.64338	7.89211	6.8251	7.62656	7.67832	8.01433	8.05298	7.85862
CCDC170	11.9605	12.0471	12.2103	11.6495	11.6365	11.6269	11.8386	11.8357	11.7256	11.6552	11.1257	11.2775	10.967	11.2134	11.9809	11.9962	9.72989	9.60089	10.8208	10.7625	10.7647	10.5004	9.15341	9.03502	9.37324	8.78159	10.5697	10.3025	12.222	11.0338	11.2379	11.1084	10.744	11.107	10.439	11.7456	13.0555	15.1989	13.2569	12.4646	12.7969	12.1343	12.0591	11.3387	12.0887	11.1897	11.6577	12.8732	14.1609
CCDC28B	8.66398	8.61668	8.65857	8.88472	8.8006	8.65313	9.03557	8.83385	8.88265	9.06849	7.82474	7.52478	7.42495	7.3571	7.85754	7.52723	6.5689	6.55153	6.94302	7.2211	6.79862	7.26354	6.85334	6.43671	6.52285	5.8527	6.88869	6.40808	7.28254	7.17951	7.37801	7.53087	7.59331	7.83876	7.337	6.35952	6.99575	7.03844	6.6691	6.32171	7.07138	7.65733	7.94494	8.32832	8.13257	7.64653	8.96598	7.36457	7.69392
CCDC34	11.5663	11.6376	11.6741	11.5272	11.5159	11.9673	11.7581	12.1768	12.0756	12.0358	9.3443	9.35275	8.98671	9.05908	10.3418	10.402	8.6247	8.61184	9.29519	9.29482	9.18266	9.27648	9.09836	9.09416	8.87984	8.92958	8.92189	9.04452	9.60066	9.29665	9.6567	9.61126	9.9708	9.46473	9.08986	9.57126	10.497	10.0792	9.81742	9.37424	9.39715	9.59285	9.65932	9.84165	10.3957	9.9499	9.90659	10.6342	9.825
CCDC74A	8.48359	8.29883	8.31091	8.58009	8.7177	9.48827	9.25408	9.44197	9.2377	9.49147	7.51402	7.16422	7.60022	7.52182	7.86978	7.95352	6.77438	7.05207	6.88397	6.82074	6.89457	6.80765	7.02764	6.6983	6.87866	5.93971	7.09771	6.55642	7.87204	7.22759	7.48352	7.45048	7.16609	8.02984	7.1672	7.41711	8.00238	8.2795	7.90611	7.5331	8.14272	6.69475	7.32054	7.28683	7.62679	6.88803	8.03232	7.59377	7.36754
CCHCR1	10.4867	10.3633	10.3537	10.3446	10.6473	10.5994	10.6202	10.4361	10.567	10.5759	9.04166	8.95598	8.91991	8.98588	10.2133	10.1577	9.07223	9.16249	8.75242	8.78249	9.5718	8.88248	9.18128	8.59143	9.26968	9.06076	9.03703	9.07172	9.81047	9.75644	9.44242	9.67715	9.85705	9.42809	9.09442	9.3514	9.52624	9.68604	9.87279	9.31592	10.1473	9.91064	10.0034	9.59141	10.2103	10.2046	10.2555	9.75157	9.74755
CCM2L	6.6263	6.76525	6.41178	6.81396	6.99059	6.63598	6.4638	6.33723	6.4985	6.32971	5.57173	5.6002	5.42889	5.68789	6.77966	6.56916	5.04233	4.07439	4.86947	5.09329	5.25865	3.87351	4.2461	4.67059	3.9496	4.12038	5.52442	4.73088	5.66623	5.03995	5.38455	5.56439	6.11378	5.38978	4.95943	4.70937	5.7004	5.9429	6.21219	4.68349	6.41486	4.02463	4.80107	6.29471	4.26289	8.12827	5.87193	4.55734	5.62919
CCNF	11.8121	11.7742	11.748	12.0027	12.0746	12.1995	12.0573	11.8694	11.9988	11.9888	10.893	10.8928	10.548	10.5547	11.3135	11.2252	10.324	10.348	10.1214	10.1866	10.1479	10.3185	9.52647	9.66465	9.59587	9.56194	9.44326	9.37675	10.6823	10.8557	10.9835	10.6924	10.9062	10.4237	10.3839	10.5902	10.4966	10.7116	10.6793	10.3111	10.4455	10.3828	11.2224	10.4135	11.2126	11.6576	11.2389	10.815	10.7632
CCNG1	12.7099	12.7924	12.875	12.6739	12.7392	12.4545	12.5021	12.7715	12.6968	12.7645	12.0576	11.914	11.8194	11.7942	12.4873	12.5569	11.2998	11.4382	11.6705	11.731	11.7077	11.8084	11.7192	11.4524	11.6226	11.7009	11.443	11.5978	12.1499	12.0597	11.8036	11.7152	11.9424	12.1004	11.6958	12.1519	12.5573	12.4828	12.8461	12.4981	12.4651	13.3825	12.7556	13.3531	12.2789	12.3129	12.5267	12.8018	12.7407
CCP110	11.4358	11.4689	11.6567	11.4257	11.4454	11.7972	11.7208	11.9011	11.8245	11.7976	10.4928	10.395	10.369	10.476	11.0611	11.1224	10.3921	10.1506	10.4738	10.3153	10.3578	10.3727	9.95796	10.4435	9.98927	9.84568	10.062	10.1532	10.6304	10.6362	10.9618	10.8513	10.9531	10.2178	10.3905	10.9271	11.2149	11.1129	10.9811	10.6425	10.6386	10.5531	10.9128	10.5936	11.574	10.9464	10.7453	11.2831	10.2127
CCT5	15.5812	15.5389	15.5429	15.5616	15.4589	15.8288	15.7663	15.8857	15.813	15.7794	14.8562	14.7147	14.6843	14.6288	14.9972	14.9077	14.278	14.4107	14.4553	14.5744	14.4643	14.541	14.6181	14.2402	14.2796	14.4424	14.4282	14.4266	14.8655	15.2055	14.6379	15.3538	15.179	14.7805	14.6378	15.0606	14.7729	14.9412	14.644	14.85	14.646	15.3766	15.1438	15.0462	15.2718	15.3647	15.1956	15.0903	14.7633
CD109	10.4264	10.2659	10.3152	10.9432	11.1503	11.2523	10.8036	11.6644	11.7001	11.725	8.83766	8.43421	7.94412	8.08735	8.47486	8.67011	8.60679	9.13153	7.83829	8.08438	8.12199	8.40152	6.98946	7.7164	7.39992	7.20499	7.68005	7.42827	9.64896	8.64062	9.5652	9.3843	9.98607	9.88477	8.80367	8.6247	9.07296	7.51042	7.99311	8.08821	8.75421	6.47705	7.04268	7.05661	7.3276	6.04912	7.24028	7.7459	6.87059
CD320	11.286	11.1565	11.0996	11.5215	11.6958	11.4645	11.4187	11.3952	11.5869	11.5433	10.4508	10.2581	10.2728	10.3948	10.9018	10.784	9.89154	9.98428	9.82993	9.96313	9.85837	9.70124	9.94309	9.28446	9.90282	9.5329	9.77994	9.60811	10.9442	10.5465	10.2843	10.7273	10.3544	10.2239	9.8226	10.776	10.2483	9.89788	10.1413	9.78993	10.2259	11.5011	11.4871	10.7474	11.1981	10.4919	11.322	10.8115	10.5912
CD3EAP	11.37	11.3774	11.2421	11.5463	11.5868	11.8313	11.6537	11.6785	11.5906	11.639	10.4466	10.4232	9.92439	10.2973	10.9555	10.7898	9.95779	10.0808	9.55597	10.1151	9.81214	9.8968	10.1244	9.33703	9.87515	9.76633	9.57947	9.72762	10.4745	10.6934	9.98698	10.6946	10.3294	9.93345	10.016	10.5709	9.75927	9.98017	9.94459	10.0762	9.8925	10.8548	10.7994	10.4976	10.7905	10.6583	10.9919	9.95158	9.80193
CDC42EP5	7.97451	7.36976	7.11839	8.73283	8.59788	7.43005	8.84618	8.24951	8.19949	8.04068	5.27966	5.42563	3.52677	3.17132	6.53445	6.33433	3.68408	3.56669	3.47788	2.50348	3.33544	2.95144	2.27098	1.62948	0.683617	4.09148	4.19508	3.53216	6.68903	5.15384	5.95107	6.07371	3.78521	4.70669	3.9057	6.79591	5.38011	2.80702	3.75487	5.02903	5.16306	6.79515	8.24454	7.18763	7.44832	6.36407	6.59029	5.45243	6.33318
CDCA2	10.731	10.7526	10.7575	10.8307	10.7231	11.2444	11.0936	11.1032	11.14	11.0711	9.09981	9.03221	8.76209	8.87165	10.0353	10.1705	8.0909	7.85238	8.46849	8.49434	8.75181	8.99535	8.41919	8.2085	8.22691	7.91701	8.49778	7.88551	9.24811	9.64346	9.9747	9.4525	9.68867	9.26815	9.15785	8.8766	9.43588	9.94814	9.66226	9.20331	9.37788	9.21584	10.0041	8.76467	10.0007	10.4953	10.0809	9.88468	9.40876
CDCA3	11.3866	11.3906	11.4272	11.5435	11.5986	11.973	11.7496	11.7576	11.7305	11.7453	9.67116	9.46669	9.3554	9.26451	10.8593	10.7277	8.39222	8.64095	9.12707	9.10135	9.14584	9.30491	7.71989	8.35628	8.70246	8.54535	8.87866	8.88614	9.97314	9.65637	10.4769	9.5918	10.0421	9.71719	9.54426	9.44766	10.2446	10.762	10.3356	9.66706	9.91759	9.83265	10.4006	9.06985	10.027	11.0446	10.6859	10.4992	10.4948
CDCA4	11.946	11.8831	11.9133	12.0997	12.2599	12.2621	12.1361	12.0738	12.0889	12.0426	11.0565	10.8192	10.6163	10.5373	11.5863	11.535	10.0286	10.4012	10.3669	10.5596	10.5544	10.4613	10.4205	9.9034	10.3786	10.3174	10.2698	10.2555	11.1688	11.1946	11.1798	11.3205	11.3056	11.0186	10.8398	10.9207	10.9207	11.1341	11.08	10.7809	10.8644	11.3228	11.534	10.7826	11.3356	11.9575	11.5236	11.1579	11.292
CDCA5	12.3132	12.1822	12.1869	12.4286	12.4927	12.7538	12.5784	12.567	12.5966	12.5173	10.4169	10.4549	10.0405	10.1119	11.8009	11.7766	9.48456	9.7145	9.62184	9.75812	9.94745	10.1246	9.63964	9.24139	9.76543	9.65946	9.77181	9.73822	10.9193	11.1974	11.1568	11.0856	11.5064	10.647	10.341	10.3863	10.9944	11.2636	11.0804	10.5217	10.7588	10.4802	11.3493	10.2009	11.0556	12.2828	11.4169	11.313	11.0719
CDCA7	11.0272	11.0215	11.1009	11.285	11.2021	11.1639	11.3257	11.2971	11.1778	11.3149	8.46861	8.22027	7.69167	7.71719	10.0507	10.099	7.02772	7.30165	6.84645	7.38472	7.62602	7.74627	7.33066	5.79529	6.4896	6.10563	6.76806	6.62903	9.0123	9.12862	8.58612	9.45928	9.51068	8.66754	7.98638	8.93241	8.78641	8.08519	8.79858	8.25114	8.14667	9.14423	10.1088	9.44528	10.1571	10.2277	10.3079	9.09976	7.89004
CDCA7L	11.6011	11.6046	11.6221	11.3885	11.1666	11.456	11.3891	11.5472	11.4462	11.5412	9.91636	10.1429	9.9732	9.66828	11.2224	11.3287	9.54022	9.84682	9.53323	9.55177	9.2705	9.41909	9.36979	9.34722	9.22317	9.16707	9.92514	9.52124	10.8337	10.2484	10.0696	10.3403	10.7658	10.2187	9.6467	9.81932	11.4503	11.433	11.243	10.6865	10.5519	11.5373	10.9291	12.2097	11.8264	12.568	11.7198	11.3162	11.6951
CDCA8	12.0612	12.0022	11.9698	12.0811	12.0735	12.4648	12.2667	12.2836	12.3053	12.3429	10.2591	10.1259	9.87826	9.76892	11.5172	11.4151	9.40903	9.38693	9.45326	9.5841	9.86554	9.90902	9.13373	9.05269	9.58336	9.5249	9.2286	9.54261	10.4825	10.7286	10.8722	10.4787	10.7377	10.2308	10.0317	10.1548	10.7525	11.1602	10.7433	10.4678	10.4683	10.3012	11.0105	9.74596	11.0362	11.1115	11.0909	11.2442	11.0495
CDKN2AIPNL	11.0311	11.0526	10.9692	11.0519	11.0033	11.0036	11.0283	11.1355	11.1929	11.0902	10.0792	10.0376	9.81669	9.98815	10.4116	10.3748	9.64978	9.7807	9.62658	9.80326	9.61998	9.61985	10.1172	9.47088	9.44851	9.62488	9.6138	9.43822	10.4351	10.0282	9.92085	10.3726	10.1226	10.2107	9.71202	10.1958	9.98052	10.6498	10.352	10.2917	10.0914	10.8424	10.5451	10.8924	11.0253	10.4195	11.3794	10.1635	10.7607
CDKN3	11.2788	11.3625	11.422	11.3856	11.3902	11.7331	11.5665	11.7115	11.7237	11.7116	9.39026	9.27914	9.06374	9.10879	10.4004	10.3467	8.18913	8.07345	8.93675	9.0343	9.20187	9.1813	8.52846	7.94831	8.15226	8.32615	8.51221	8.31745	9.5776	9.81658	10.4006	9.91556	10.2387	9.79005	9.45822	9.63402	10.0653	10.4257	10.2569	9.43291	9.76616	9.64531	10.298	9.34837	10.4218	11.1811	10.7019	10.667	10.4155
CDT1	12.4329	12.4647	12.2795	12.2848	12.5545	12.2149	12.3578	12.2801	12.3816	12.2764	10.5928	10.761	10.5497	10.673	11.9011	11.7968	10.3828	10.2035	10.605	10.4592	10.6961	10.725	10.6103	9.96743	10.5513	10.4413	10.5434	10.2433	11.3164	11.354	11.4424	11.7731	11.8901	11.4285	10.9666	10.9455	11.1657	11.4093	11.4609	10.6445	10.877	11.5204	11.8308	12.0353	12.0233	12.6384	12.3339	12.003	11.9613
CDV3	15.8083	15.8414	15.8897	15.5268	15.4768	15.6029	15.4908	15.7327	15.7036	15.7126	13.6328	13.6544	13.4411	13.4009	14.5448	14.5511	13.4954	13.5263	13.4705	13.451	13.3889	13.5101	13.6737	13.5102	13.6735	13.8123	13.6735	13.7795	14.0355	13.7156	13.8345	13.8649	13.5469	13.4044	13.4458	13.4894	14.4688	14.0304	14.2576	14.317	13.8401	14.7126	13.3786	14.4899	14.2352	13.6116	13.6889	14.131	14.2147
CECR5	12.3762	12.293	12.127	12.5798	12.7505	12.4326	12.4561	12.4626	12.6335	12.5671	11.777	11.5198	11.5005	11.5038	12.0362	11.9197	11.1167	11.2053	10.9841	11.1785	11.072	10.9645	11.3132	10.8156	11.1783	11.1812	10.9342	11.1154	12.1001	11.334	11.398	11.606	11.3025	11.37	11.1822	11.8217	11.2638	10.7099	11.5281	11.2919	11.3139	12.4113	11.9926	11.9386	12.3106	11.7678	12.403	11.9024	11.2711
CENPA	11.4036	11.3763	11.3063	11.414	11.4167	11.4667	11.4023	11.5343	11.6021	11.4406	9.71901	9.69122	9.41747	9.44782	10.8174	10.6854	8.37335	8.72661	8.67514	8.90381	9.06058	9.34822	8.21277	8.26398	8.64314	8.4062	8.32606	8.37622	9.3745	9.52279	10.2808	9.75684	9.82749	9.67106	9.45296	9.57672	9.92156	10.3136	10.0905	9.2957	9.66004	9.87346	10.0859	9.19958	10.2576	11.27	10.6839	10.3167	10.1856
CENPE	11.6518	11.859	12.0266	11.9503	11.6292	12.2382	12.3333	12.3412	12.5088	12.4517	9.77485	9.68243	9.56523	10.0971	10.9053	10.8043	8.98885	9.05374	9.27862	9.4171	10.1314	10.1367	9.31763	10.2981	9.25066	9.09101	9.95392	9.96501	9.79316	10.3484	11.1721	9.99002	10.6721	9.7359	10.5473	10.5399	10.5265	10.8855	10.8019	10.2975	10.5409	10.2845	10.7654	9.61728	11.3825	10.9551	11.0547	10.8301	9.91823
CENPF	13.9668	13.9936	14.281	13.4935	13.4068	13.9095	14.054	14.0511	14.2238	14.082	11.9845	11.9239	12.2946	11.9711	13.6879	13.4757	11.6815	11.7678	11.4761	11.4653	11.8201	11.9131	11.1204	11.2744	11.6793	11.2481	11.7485	11.6246	12.4191	11.5084	13.0075	12.1073	12.2525	11.7868	12.1865	12.0542	13.0296	13.2979	13.0931	12.2937	12.547	12.2915	12.4414	10.9211	12.6854	12.191	12.8226	12.7607	12.1464
CENPH	11.3908	11.3846	11.4947	11.339	11.2467	11.3059	11.3605	11.3589	11.3156	11.3155	9.4208	9.45711	9.19672	9.12361	10.8134	10.9287	9.02193	9.17978	9.02816	9.20441	9.16507	9.33897	9.09334	8.99354	9.05666	9.20581	9.0692	9.27903	10.086	9.7273	10.0173	10.0643	10.496	9.93623	9.54281	9.86377	10.5266	10.3908	10.296	9.92998	9.72429	9.77219	9.86812	9.70161	10.7837	10.6435	10.7	10.7969	10.0676
CENPI	10.4763	10.6431	10.6808	10.5516	10.3939	10.5483	10.6094	10.5533	10.5513	10.5429	9.15436	8.92103	8.72323	8.72027	10.6077	10.2874	8.60487	8.70853	8.37162	8.65263	9.35133	9.19203	8.21854	8.85431	8.3665	8.66595	8.73612	8.92704	9.15179	9.81701	9.70983	9.47469	9.91907	9.58989	9.20301	9.14595	10.1319	10.3216	10.147	9.75043	9.64683	8.90602	10.0702	8.55462	10.268	10.0429	10.224	10.3193	9.84593
CENPK	10.2406	10.2675	10.5125	10.4162	10.3072	10.5072	10.4713	10.4405	10.342	10.1987	9.02469	8.43784	8.63521	8.72305	9.86668	10.0048	8.26238	8.64746	8.56803	8.63798	9.17208	9.1463	7.61292	8.55649	8.26248	8.39054	8.53021	8.6657	9.07004	9.37315	9.39761	9.4049	10.0722	9.06639	9.41713	9.09554	9.55527	9.25663	9.6242	9.39324	9.31183	8.37582	9.67043	8.56533	9.98917	9.65311	9.70974	9.84256	8.77555
CENPM	10.2486	10.1572	10.1679	10.3154	10.3792	10.6543	10.5682	10.5662	10.5547	10.517	8.87627	8.86042	8.25896	8.37497	9.66012	9.75135	7.83135	7.675	7.92902	8.14167	8.23646	8.54671	8.344	7.34272	7.93531	7.80132	7.66741	7.79549	9.13082	9.32212	9.41682	9.2016	9.65007	8.85904	8.66864	8.83354	8.92187	9.31738	9.2318	8.44619	8.88025	8.70368	9.83138	8.69761	9.08602	10.169	10.0363	9.25941	9.25985
CENPN	12.2948	12.0472	12.0763	12.469	12.2698	12.6795	12.4836	12.6008	12.5745	12.4727	10.4781	10.5865	10.2116	10.2533	11.551	11.608	9.81494	9.92523	9.89668	10.0618	10.3162	10.2899	9.87019	9.54753	9.80922	9.80067	10.2187	10.3376	11.0509	10.8158	11.2584	11.0378	11.418	11.0312	10.6232	11.448	10.9461	11.3198	11.1709	10.3246	10.6577	11.3196	11.0811	10.6797	11.5419	12.4238	12.1025	11.7303	11.6157
CENPP	9.72802	9.99156	9.95728	9.72161	9.44109	10.0446	10.032	9.99204	10.0149	9.70583	8.01965	8.34886	8.50082	8.26544	8.79069	9.48427	7.91286	7.69506	8.40166	8.35882	8.57778	8.88794	8.36494	8.27173	7.1702	8.43341	8.38213	8.56602	8.98655	9.0453	8.94559	9.01628	9.5191	8.74266	8.80441	8.69625	8.85959	8.57659	8.75252	8.45451	7.97242	7.40243	9.58723	8.76611	9.48185	8.99736	9.59599	9.06426	9.17934
CENPU	12.4086	12.4694	12.5129	12.6064	12.536	12.6796	12.6255	12.8175	12.6728	12.7261	11.0622	10.8411	10.8923	10.8664	12.0168	12.0695	10.211	10.4512	10.3906	10.5603	10.89	10.9906	10.457	10.4914	10.392	10.4132	10.5612	10.6405	11.6537	11.485	11.6203	11.6529	12.4292	11.473	11.3659	10.9869	11.1342	11.6431	11.5943	11.2991	11.1134	10.4933	11.4649	10.5481	11.5012	12.3252	11.6417	10.4178	11.0543
CENPV	9.5988	9.56698	9.5096	9.62173	9.60054	9.62236	9.85228	9.82625	9.52348	9.6433	9.39444	9.21137	9.075	8.89	9.32751	9.50645	8.62642	8.64709	8.23037	8.08588	8.25458	7.74952	7.4975	8.4373	8.30707	8.24935	8.40603	7.80294	10.2144	9.3137	8.9483	9.7163	9.39489	9.44124	8.56188	8.52445	8.72959	9.1057	9.37494	7.76025	8.36209	10.8184	10.0575	10.3831	10.9273	10.2371	11.0381	8.33091	8.84341
CENPW	9.89663	9.71322	9.60379	9.79914	9.89857	9.99026	9.9309	10.0099	10.13	9.919	7.93215	7.61863	7.47637	7.25601	8.924	8.93501	7.03247	6.97285	7.12068	7.40327	7.25088	7.61339	7.56071	6.45461	7.09048	7.01249	7.20033	7.25446	8.47013	8.15324	8.5285	8.47172	8.35635	7.96328	7.75986	8.05834	8.35859	8.69952	8.56937	8.11091	7.89159	8.14491	9.06652	7.30176	8.66287	9.24268	9.13105	8.86841	8.39044
CEP128	9.6181	9.73688	9.67431	9.31149	9.4735	9.5199	9.65526	9.78225	9.90681	9.67679	7.77351	7.75843	7.84328	7.55532	9.02497	8.96891	7.69114	7.36762	7.66221	7.86018	8.25032	7.79873	7.91986	7.8025	7.24043	7.52272	7.809	7.84517	8.32072	8.44108	8.49053	8.49253	8.94552	8.09964	7.97917	8.44112	8.60952	9.10277	8.57209	8.43412	8.45652	8.2706	8.72878	7.63843	9.03256	9.15781	8.9845	8.99359	8.0756
CEP55	12.7387	12.748	12.8822	12.6328	12.5624	12.9151	12.8131	12.9784	12.9491	12.8878	10.6047	10.4181	10.2559	10.2341	11.8542	11.8759	9.64765	9.75719	10.1858	10.2499	10.2995	10.4639	9.64599	9.5966	9.56301	9.71325	9.81184	9.73328	10.43	10.543	11.2502	10.7687	11.2161	10.7878	10.7295	10.5819	11.377	11.7042	11.2555	10.7243	10.561	10.6751	10.9278	10.0871	11.4885	11.8216	11.4886	12.1256	11.3851
CEP85	10.8891	10.9965	11.0126	11.1347	10.9363	11.2046	11.2241	10.9212	10.9808	10.9477	9.88854	10.0997	9.83446	9.79583	10.4597	10.6086	9.50036	9.42551	9.86338	9.53809	10.1023	9.65081	9.01773	9.53899	9.31699	9.38546	9.36682	9.55183	10.2536	10.4959	9.9733	10.1542	10.086	9.65585	9.69971	9.74249	10.3251	10.5604	10.5035	10.0011	10.088	10.1236	10.1667	10.1007	10.3791	9.61239	10.3771	10.3926	10.1495
CERS6	12.9879	13.0536	13.1152	12.8469	12.7436	13.0207	13.0725	13.0373	13.1182	13.0218	12.2528	12.2632	11.9585	11.933	12.26	12.4352	11.8156	11.7294	11.8526	11.8055	11.8435	11.7881	11.5552	11.6409	11.3149	11.276	11.662	11.6136	12.9013	12.7274	12.6976	12.2823	12.0073	12.3057	11.8025	13.1415	12.3042	12.542	12.7329	13.323	12.3604	13.6183	13.5971	13.1751	13.5183	11.8672	13.1323	12.7095	12.4574
CHAC2	9.38439	9.37914	9.39727	9.66335	9.62803	9.85238	9.85355	9.86367	9.96282	9.91642	7.7112	7.51511	7.17448	7.36985	8.24886	8.44867	6.70126	6.58936	6.99172	7.39093	6.86228	7.11835	6.91192	6.62199	5.81031	6.52761	6.92306	6.94458	7.60589	7.95847	7.42238	8.26985	8.20497	7.54195	6.92262	7.82635	7.81071	7.50854	7.60168	7.33265	7.45122	8.50367	8.56599	8.37859	8.57356	9.1334	9.25402	8.71281	7.79621
CHAF1A	11.6283	11.5681	11.5307	11.7538	11.8289	11.9437	12.011	11.8341	11.9458	11.8543	10.3433	10.1568	10.2037	10.0447	11.3556	11.1815	9.74427	9.73248	9.81669	9.88536	10.1004	10.1335	9.74302	9.55857	9.94169	9.52463	9.65267	9.74314	10.7687	11.0368	10.7761	11.1872	11.3904	10.8556	10.5392	10.3761	10.6456	10.8306	10.9232	10.5315	10.4073	9.86818	11.3016	10.252	11.2214	11.118	11.227	10.5632	10.6346
CHAF1B	10.6038	10.8844	10.577	10.7223	10.9372	10.9313	10.9261	10.8842	10.7837	10.7157	9.55496	9.27254	9.09062	9.19489	10.041	10.084	8.73724	8.74336	8.56823	8.60615	8.97035	8.84396	8.51337	8.45064	8.63114	8.5343	8.8188	8.58273	9.67398	9.91954	9.49577	9.75407	10.177	9.2522	9.23215	9.41489	9.68882	9.58843	9.52327	9.18077	9.32825	8.98924	9.79849	8.88527	9.69565	10.0906	10.238	9.54729	9.65873
CHAT	9.03689	9.16384	7.15706	7.45418	7.93258	8.40777	7.33416	7.19419	7.04299	7.47508	0	0	0	0	2.68092	3.1366	0.918844	0	0	1.40409	1.3115	0	0	0	0	0.61815	0	0	0	0	0	0	1.73569	0	0	0	1.14947	0	0	0	0	0	0	0	0	0	0	0	0
CHCHD3	13.2369	13.148	13.1967	13.3329	13.2488	13.257	13.267	13.2536	13.2961	13.2769	12.4103	12.2932	12.1638	12.1635	12.6172	12.5966	11.7551	11.7996	11.9097	12.0624	11.9493	11.9913	12.0509	11.6222	11.6875	11.8237	11.836	11.9315	12.152	12.3296	12.1284	12.6109	12.4703	12.2783	12.1154	12.5246	12.2415	12.4029	12.098	12.3919	12.1086	12.6944	12.3447	12.6643	12.6752	12.412	12.5558	12.5221	12.4592
CHCHD4	11.0022	10.9415	10.9263	11.1435	11.0885	11.0717	11.1882	11.065	11.0842	11.0674	10.257	10.3014	10.117	10.032	10.4391	10.394	9.71911	9.80409	9.8082	9.78015	9.70542	9.70861	10.0665	9.49383	9.73898	9.91974	9.71894	9.81998	10.815	10.8766	10.425	10.6778	9.97869	10.0409	9.78061	11.1307	10.0218	10.4659	10.2323	10.7565	9.8815	11.642	11.5464	11.01	11.3788	10.6747	11.0014	10.5387	10.8234
CHN1	8.8243	8.5215	8.86975	8.49547	8.31181	9.08984	8.54607	8.87425	9.22497	9.09109	8.42487	8.44667	7.978	8.36832	8.37557	8.60683	8.26995	8.03361	7.28058	7.55818	7.73075	7.15874	6.89881	6.71429	6.97683	5.90491	6.71261	7.397	8.55812	8.45455	8.26471	8.39896	7.98224	7.66864	7.15643	8.35646	8.93041	8.60115	8.64456	8.78454	8.54293	9.6014	8.94632	9.21941	8.95715	8.7652	9.40904	9.56077	9.17572
CHRNA5	10.4225	10.4803	10.6114	10.7011	10.6583	10.8231	10.6467	10.6884	10.7501	10.5734	9.22584	9.19359	8.80048	8.57705	9.95287	9.74264	8.31541	8.70471	8.71342	8.93238	8.83307	9.26395	8.53178	8.18317	8.24487	8.06067	8.44315	8.30917	9.49994	9.70443	9.57944	9.96364	9.90616	9.04103	9.16478	9.51275	9.65696	9.57583	9.7931	9.71891	9.24451	9.96747	10.1366	9.55401	9.42041	10.1604	9.47715	10.0461	9.38098
CISD1	10.9528	10.8939	10.9205	11.1347	11.0065	11.1178	11.1922	11.2883	11.1608	11.0765	10.0816	10.0396	9.84997	9.75571	10.374	10.2447	9.3982	9.51139	9.28204	9.70091	9.47204	9.55734	9.89917	9.22788	9.21397	9.34582	9.27379	9.60769	10.1191	9.82417	9.91259	10.1136	9.7997	10.022	9.65272	10.1495	10.1317	9.91589	9.86305	9.67305	9.54265	11.5425	10.6946	11.1023	11.2321	10.0826	11.1489	10.7058	10.2504
CIT	11.7051	11.8928	11.6949	11.6073	11.7159	12.0264	12.1201	11.7424	11.8319	11.8052	10.2337	10.3695	9.98303	10.0321	11.5106	11.5643	10.0428	9.93681	9.98546	9.91497	10.4461	10.2026	8.48573	9.88715	10.1268	9.56766	9.80344	10.095	10.8029	10.6764	11.2863	10.3852	11.2177	10.7256	10.6342	10.3519	11.1664	11.6811	11.4921	10.4757	11.0413	10.4925	11.015	9.8142	11.4617	11.6239	11.39	11.1403	11.7216
CKAP2L	10.7608	10.9291	10.8294	10.4827	10.5431	10.9315	10.8263	11.0555	11.0482	10.9997	8.62683	8.381	8.434	8.31152	10.1879	10.1245	8.3744	8.4018	8.50661	8.325	8.71289	8.82267	8.05223	8.01661	8.04218	8.6128	8.63672	8.59975	9.26028	8.52321	9.98321	8.79903	9.78732	9.02944	9.08973	8.27195	10.0831	10.6018	10.127	9.02217	9.5972	8.90085	8.88375	8.40128	9.59381	10.4045	9.85255	10.1878	9.83813
CKS1B	12.6143	12.4818	12.4463	12.8169	12.8284	12.9201	12.8665	12.9981	13.1098	12.971	10.5329	10.3522	10.2373	10.1905	11.9166	11.9166	9.8251	9.90175	9.99793	10.221	10.2893	10.2637	10.3267	9.65081	10.1878	9.9888	10.556	10.1826	11.6062	11.0049	11.2151	11.2718	11.3547	10.9064	10.6804	11.0414	11.2792	11.7059	11.3837	11.0677	11.2505	12.1015	12.0569	10.8969	11.942	11.928	12.0493	12.1445	11.8841
CKS2	11.8342	11.8283	11.8343	12.162	12.1166	12.159	12.1439	12.3672	12.3811	12.1761	11.0532	10.6851	10.5416	10.4789	11.2261	11.2028	9.87939	10.0327	10.2767	10.5076	10.3951	10.2588	10.4306	9.56201	9.77264	9.88883	10.6209	10.8092	10.8128	10.9254	11.2404	11.0073	10.964	10.7201	10.636	11.5185	10.9351	11.0448	10.8398	10.8255	10.7665	10.5173	11.7701	11.0499	11.7918	11.87	11.3706	11.4166	11.4704
CLSPN	11.2905	11.3971	11.6171	11.4412	11.5095	11.9997	11.8538	11.5832	11.6733	11.703	10.4076	10.3629	9.82469	9.99519	11.2412	11.1599	9.47138	9.63165	9.93282	10.019	10.2605	10.4932	9.54587	9.57991	9.47481	9.38627	9.53277	9.5086	10.1403	11.0722	10.7781	11.1822	11.8238	10.5104	10.4153	10.4112	10.6828	10.9606	10.4414	10.6007	10.5076	8.17477	10.5734	9.2271	10.3534	10.7709	10.7682	10.5038	9.70824
CLSTN2	9.74749	9.71424	9.85199	9.55993	9.79234	9.18525	8.71098	9.41762	9.51704	9.38413	6.97961	7.43793	6.79067	7.14726	9.27883	9.1218	7.55045	7.31001	6.67859	6.89805	7.6167	6.42548	6.15885	5.95132	6.44612	5.32059	7.87574	7.66403	7.71972	7.80094	8.06242	7.23604	7.25281	7.61713	7.5615	7.73338	9.35229	8.75552	10.5358	10.8698	10.0598	6.03634	7.1492	8.69789	8.42321	6.54362	6.97248	8.82677	7.31719
CMBL	11.4787	11.4578	11.3547	11.2111	11.1927	11.9997	11.8898	12.4546	12.289	12.4032	8.80717	9.05588	8.37435	8.75454	10.9801	10.7178	8.12432	7.96577	8.71846	9.22273	8.98758	9.03442	9.24234	8.6387	9.44335	9.64953	10.304	9.73997	11.222	9.88923	9.36883	9.96566	9.43701	9.96325	9.18654	10.9819	11.2235	10.6586	11.2519	10.3799	10.5289	11.3505	11.7845	11.7595	12.0087	10.0883	11.7802	11.5697	11.6741
CMC2	11.982	11.8394	11.8366	12.2976	12.1724	12.2072	12.1677	12.2953	12.3615	12.2307	11.199	11.0299	11.0216	11.054	11.4151	11.4142	10.6249	10.7723	10.5805	10.9257	10.792	10.7626	11.1172	10.3271	10.5135	10.4769	10.714	10.7102	11.2532	11.0104	11.015	11.4854	11.4498	11.0016	11.0397	11.7147	10.8861	10.965	11.2839	10.5154	10.7862	11.1472	11.2579	11.1829	11.3584	11.9142	11.8795	11.7531	11.2122
CMSS1	11.8374	11.863	11.8983	11.8695	11.8128	11.839	11.833	12.0141	11.9496	11.9046	10.6204	10.5338	10.6191	10.46	11.1253	11.1144	10.084	9.96143	10.2894	10.3272	10.1828	10.2336	10.4785	10.1251	10.0978	10.1247	10.2006	10.0439	10.973	10.8392	10.5399	11.0573	10.8774	10.2623	10.1805	10.5592	11.0367	10.4878	10.4033	10.5785	10.2115	11.8893	10.8197	11.4381	11.2882	10.9408	11.2816	11.5126	10.491
CNGA2	7.47942	7.30749	7.28468	7.24535	6.82622	6.08618	6.86837	5.44666	5.61755	5.41987	2.715	3.61085	1.27356	1.70141	1.67507	2.73161	0	0.992772	1.64923	0.990866	1.03899	0	0	0	0	0	0	0	3.00591	6.43682	1.07581	0	0	0	0	0	0	0	1.05352	0	0	1.2892	4.8259	0	0	0	0	0	0
COA7	11.9185	11.9185	11.9035	11.8808	11.8845	12.0407	11.9031	12.0392	12.068	12.0656	11.1477	11.1742	10.9103	10.7636	11.368	11.4346	10.7487	10.6712	10.7512	10.8248	10.6661	10.8836	11.0477	10.7281	10.7097	10.8897	10.4683	10.5095	11.216	11.4588	10.9747	11.3522	11.0119	11.0187	10.75	11.1606	11.1247	10.9483	11.0587	11.1668	10.7469	12.081	11.7458	11.9135	11.9663	11.4836	11.8341	11.6101	11.3116
COPS9	11.7501	11.5488	11.3149	12.0209	12.0336	12.0488	11.885	11.9076	12.0923	11.9533	10.3539	10.0045	9.92458	10.1456	10.5879	10.5001	9.64783	9.60538	9.38424	9.69085	9.60923	9.3554	10.348	8.90936	8.97208	9.31755	9.7055	9.32314	10.8802	9.99189	10.1857	10.1153	10.0461	9.96508	9.85374	10.4555	10.1861	10.0651	10.0489	10.0957	9.90429	11.4091	10.9168	10.5493	10.4279	10.7024	11.0767	11.5119	10.8175
COQ3	9.27758	9.25764	9.21986	9.28186	9.12408	9.42777	9.41087	9.60858	9.67633	9.59027	7.99438	7.97171	7.82064	7.20651	8.35856	8.41464	7.36746	7.23232	7.40112	7.72421	7.38819	7.33816	8.09135	6.99339	7.20376	7.38489	7.64093	7.48372	8.37438	8.1164	8.08171	7.85775	7.67843	7.93766	7.46299	7.98078	7.99618	7.95702	7.49601	7.84009	7.57609	8.99435	8.7951	8.35294	8.55843	8.42375	8.96922	8.74454	8.45911
COX6C	14.6513	14.5128	14.5278	14.8567	14.7603	14.7527	14.6783	15.0417	14.9359	14.9101	13.8009	13.6693	13.68	13.59	13.7706	13.8527	13.1385	13.2484	13.342	13.5675	13.3412	13.3129	13.694	13.0598	13.0614	13.4205	13.2879	13.3136	14.1287	13.9637	14.057	13.8	13.4153	13.6432	13.4466	14.3791	14.085	14.3564	14.5308	15.1662	14.6014	14.1153	14.1066	13.855	13.6797	13.5567	13.7334	13.8236	14.0212
CSE1L	14.5643	14.5801	14.6415	14.5906	14.4809	14.6502	14.6537	14.7186	14.7864	14.6217	13.5722	13.42	13.4322	13.4071	13.9582	14.0214	13.0636	13.0917	13.3437	13.3521	13.3305	13.3826	13.4572	13.1547	13.0706	13.2351	13.0589	13.1485	13.5971	13.8628	13.6308	13.8151	13.8865	13.3921	13.3598	13.5679	13.4892	13.4686	13.5268	13.6207	13.4933	13.84	13.8745	13.4495	13.7129	13.6838	13.7736	13.5433	13.0457
CT83	9.48475	9.31767	9.39749	9.59642	9.51776	9.66803	9.64448	9.8688	9.95839	9.87086	7.44219	7.41376	7.28679	7.04199	9.21594	9.29118	6.93823	6.47879	7.19138	7.39342	7.07494	7.05161	7.48799	6.84522	6.2531	6.91106	7.8698	7.60445	8.44064	7.60617	7.45778	6.97618	6.94425	7.28157	7.17685	7.67433	9.03055	9.19366	8.39568	8.97647	8.46876	9.05107	8.84963	8.05453	8.35387	7.48044	8.73731	9.85792	9.98788
CTB-50L17.14	7.78974	7.98416	7.86484	7.6792	8.13627	8.25055	8.25118	7.94574	7.6804	7.629	6.14403	6.19103	5.58017	5.49421	7.46258	7.69625	5.00292	4.94244	4.67806	4.74148	4.53559	5.73724	3.42161	4.76876	5.10193	3.44204	4.61037	5.14294	8.05671	6.08126	6.07653	5.55632	4.74799	5.91495	4.93683	4.17335	6.71757	6.67206	6.35105	5.46936	7.68956	7.36611	7.39268	7.78286	6.92576	4.72475	7.23689	5.88152	5.72807
CTD-2116N17.1	8.86595	8.83663	8.98472	8.8673	8.48307	9.35868	9.74604	9.16837	8.64673	8.84426	6.96592	8.07642	6.96769	7.32073	8.6227	9.97874	6.03276	7.47931	6.66846	6.6923	6.9594	6.76986	6.85442	6.02814	6.21066	6.24458	6.05066	7.40662	6.67233	8.09413	7.78202	8.54902	8.45814	7.03262	7.16758	7.3912	8.19291	8.85404	7.86421	7.31121	7.57831	7.46836	8.39118	6.99209	7.81901	9.10758	8.7079	9.95061	9.19126
CTSC	10.577	10.616	10.7073	10.5183	10.4214	10.5402	10.5944	10.49	10.2163	10.446	8.74765	8.03117	8.17337	8.34842	8.70123	8.98519	7.48673	7.65299	8.08918	8.15005	8.03154	8.00754	8.10446	7.74752	7.58038	8.1472	8.1673	8.14732	9.30408	8.66848	8.50636	8.8818	8.76872	9.09142	8.04104	7.82322	9.11816	7.18508	8.10346	7.99074	7.90642	12.0554	8.33174	10.3496	9.76267	10.9113	10.122	9.24188	7.25491
CXCL12	10.5441	10.5121	10.498	10.0061	10.0568	10.3	10.7429	10.546	10.475	10.469	5.23998	4.57334	4.4757	4.22528	8.73457	8.60145	7.15503	7.18399	4.20864	5.57208	3.86745	3.45459	4.31516	5.15216	4.50919	3.96912	7.42888	7.2445	11.0414	8.47436	7.38125	6.45	4.79209	6.36732	4.49765	6.56507	9.36294	10.4934	8.44442	9.92156	9.58535	10.6598	9.0045	6.93457	8.28802	2.66894	8.45902	10.3599	9.60126
CXXC4	7.53318	7.18955	7.90491	7.7879	7.77681	7.90241	8.27867	8.66843	8.36363	8.81447	6.05918	4.75395	3.7686	4.26413	5.4605	7.00332	3.92368	2.95359	3.27143	3.55628	2.75497	1.96616	2.92503	2.74257	3.23889	1.7038	2.01514	3.28006	5.92784	4.49375	4.47464	4.04219	2.81627	4.82874	3.35816	6.41218	6.5451	5.23678	5.03199	5.98187	4.87996	6.25825	7.36517	6.1488	8.22301	3.48455	6.88124	5.53992	4.33047
CYCS	13.5041	13.5092	13.3962	13.4589	13.3315	13.3796	13.3067	13.4271	13.3706	13.2997	12.6122	12.5094	12.3706	12.4243	12.5034	12.6074	11.6816	11.8116	12.1031	12.3066	12.0802	12.0814	12.379	11.731	12.0394	12.1915	12.1414	12.2887	12.6656	13.1903	12.4231	13.244	12.9396	12.3986	12.3062	12.5721	12.5123	12.3392	12.4092	12.6949	12.2883	13.8489	13.4075	13.2932	13.1374	13.5786	13.4809	13.1661	12.2165
CYP4F22	10.0322	10.0331	9.89084	10.4985	10.4751	10.3781	10.7124	10.3024	10.27	10.7431	3.77522	3.11654	2.15766	2.10473	7.64537	7.79107	2.12684	2.04251	1.62629	1.55067	1.68527	1.08422	1.18374	0.965005	0	1.37827	1.74102	0	5.58334	2.41215	2.16665	3.32343	1.73443	0	0.957643	1.75932	6.43565	4.30828	3.0623	1.44905	3.60921	7.92735	2.73781	2.92843	4.7735	3.57421	2.50833	5.80363	4.63732
CYP4F29P	6.60748	6.63098	6.88865	6.29629	6.86553	6.89777	6.96661	6.67974	6.66849	6.81783	5.48108	4.91586	5.00769	5.10814	6.40103	6.05391	5.28619	5.44616	4.5497	4.95788	5.11619	4.86338	4.48601	5.08537	4.18049	4.88725	5.11328	4.7538	5.49651	5.45927	5.60412	5.38479	5.87605	5.0535	5.23303	4.56451	6.03645	6.04823	6.29811	5.75596	6.12237	4.8807	6.03444	5.15646	5.89382	4.04997	6.89272	6.7905	6.49092
DBF4B	10.3605	10.359	10.4249	10.2861	10.6317	10.6909	10.4856	10.5253	10.639	10.4322	8.86009	8.86817	8.88724	8.86841	9.9739	9.92574	9.00136	8.90485	8.83301	8.52279	9.08281	8.90413	8.43661	8.57096	9.0417	8.63073	8.13788	8.49805	9.02721	9.48714	9.36633	9.13965	9.44792	9.1112	9.26158	9.24134	9.36472	9.65458	9.60457	8.88348	9.49293	8.68257	9.83734	8.45466	9.84034	9.56809	9.90711	9.69097	9.68736
DCXR	13.1204	12.9019	12.9239	13.1577	13.3585	13.2122	13.1855	13.0883	13.2791	13.1394	12.3763	12.2625	11.9271	12.0326	12.728	12.5983	11.4557	11.4589	11.7438	11.7993	11.6869	11.7272	12.224	10.9833	11.6161	11.4217	11.8089	11.5374	12.5533	12.6044	12.2806	12.3796	12.1202	12.0759	11.935	12.7668	12.108	12.2886	12.3155	12.1852	11.9775	12.6603	13.6689	12.4806	12.9336	13.4562	13.2137	13.0722	12.8346
DDIAS	10.3484	10.4133	10.3986	10.425	10.4824	10.575	10.7672	10.7652	10.8424	10.6472	8.59742	8.68948	8.43228	8.21425	9.50278	9.57279	8.22937	8.43	8.17918	8.08732	8.21236	8.58348	7.53405	7.74116	7.73807	7.75771	7.66822	8.36159	8.93616	9.47368	9.33578	9.8674	9.9585	9.34786	8.92425	8.99857	9.43919	9.40046	9.50874	9.04066	9.03986	8.74389	10.1245	9.01173	9.85633	10.4669	10.3449	9.74394	8.65638
DDN	9.47782	9.5188	9.54731	9.75612	9.84672	10.6586	10.6027	10.6022	10.5202	10.8068	4.75377	4.85943	3.24941	4.06685	7.88923	8.00449	4.55068	3.44676	3.99687	3.98254	3.97921	4.89757	1.14371	4.32823	3.12827	4.09305	5.44108	5.83684	7.60361	5.42737	6.57384	6.49152	5.0992	6.19722	4.55123	5.57339	7.00576	6.76742	6.49802	5.00372	6.14856	9.10248	7.87048	9.67795	9.75191	7.05078	9.43082	7.52771	7.44585
DDX21	14.8005	14.8424	14.8767	14.8375	14.6761	15.0192	14.9811	14.968	14.9237	14.924	14.2196	14.1649	13.8798	13.9232	14.1547	14.1818	13.6425	13.6457	13.6369	13.7114	13.6405	13.7156	13.6885	13.4593	13.4374	13.568	13.6447	13.7501	13.9685	14.2979	13.7777	14.5506	14.1125	13.7963	13.6156	13.9159	14.1102	13.9572	13.8221	13.8526	13.5572	14.9939	14.0957	14.6318	14.6891	14.0577	14.39	14.5904	13.8747
DDX39A	12.5694	12.4264	12.4547	12.7126	12.7606	12.8196	12.722	12.6583	12.7697	12.7006	11.4066	11.5535	11.3029	11.1934	12.3109	12.2762	11.327	11.4195	10.8796	10.9873	11.0759	11.2018	11.1167	10.8442	11.2761	11.1819	11.1602	11.1764	11.9327	11.8768	11.7053	11.7947	11.713	11.5594	11.3998	11.6455	11.7167	12.1393	11.94	11.7231	11.7821	12.1723	12.3527	11.4249	12.1125	12.0464	12.261	12.2749	12.3051
DEPDC1	11.794	11.8423	12.0093	11.8071	11.7372	12.3053	12.4141	12.3951	12.2867	12.3857	9.60121	9.55546	9.12058	9.56165	10.7104	11.0419	8.32962	8.12993	8.77264	9.3073	9.08252	9.34046	7.9994	8.58613	8.66796	8.46827	8.77708	8.73592	10.1189	9.64617	10.7854	9.85495	9.88671	9.56288	9.92988	9.8135	10.3833	10.9563	10.5076	9.77147	10.1032	10.763	11.1168	9.87553	11.8199	10.4782	11.2791	10.9924	10.5197
DEPDC1B	11.342	11.4241	11.3392	11.1527	11.0898	11.3035	11.1908	11.3895	11.3136	11.4964	9.63918	9.28677	9.18636	9.18197	10.4885	10.6386	8.5152	8.79018	8.95236	8.98286	9.19577	9.291	8.40323	8.28458	8.53799	8.21382	8.92983	8.73592	9.51013	9.3059	10.2341	9.52959	10.0306	9.67149	9.35761	9.54552	10.0936	10.4377	10.0265	9.81928	9.90406	9.83841	10.036	9.07375	10.6299	10.8377	10.5995	10.5387	10.42
DHFR	12.9789	13.0638	13.0921	13.2131	13.1418	13.1694	13.18	13.1933	13.1234	13.0363	11.867	11.8003	11.7438	11.7126	12.5228	12.4274	11.4374	11.6174	11.4653	11.6469	11.7107	11.6607	11.6479	11.2573	11.3823	11.3078	11.2757	11.1482	12.1644	12.0473	11.8946	12.3268	12.7065	12.0762	11.8839	11.9926	12.344	12.1863	12.0525	12.1304	11.7003	11.8122	12.142	11.8776	12.9617	12.6558	12.8398	12.2709	11.5203
DHRS4L2	10.1186	9.98809	10.0193	10.0099	10.1002	10.0313	9.92779	10.0487	10.2066	10.1786	8.70707	8.9488	8.52952	8.56072	9.64551	9.63546	8.26857	8.32556	8.59723	8.65341	8.78642	8.80341	8.90109	8.39742	8.87798	8.99811	8.95244	8.87498	9.20425	8.80088	8.82352	9.03074	8.93361	8.96507	8.64909	9.23475	9.54911	9.74447	9.45931	9.28863	9.36509	9.92996	9.75241	9.56587	9.7675	9.64645	9.77688	10.289	10.0137
DHTKD1	13.5252	13.5447	13.5889	13.6793	13.7018	13.8136	13.7271	13.7941	13.7229	13.7867	11.9027	12.0178	11.7602	11.5253	12.8258	12.8008	11.5318	11.3681	11.3858	11.456	11.59	11.8208	11.4401	11.6236	11.6222	11.6149	11.7381	11.9208	12.6421	11.9608	12.2489	11.5512	11.9313	11.9877	11.4118	12.0027	12.1836	12.0889	12.2258	11.9006	12.0344	12.7087	12.6624	12.1402	12.9436	12.8061	12.7931	12.4459	11.9773
DIAPH3	10.602	10.6133	10.7465	10.4994	10.4522	10.958	11.0439	10.913	11.0136	11.0068	9.3689	9.28985	9.09423	9.17516	10.2492	10.3381	8.5716	8.78316	8.96432	9.12461	9.39014	9.39023	8.93561	8.68876	9.02523	8.75574	8.83594	8.82281	9.00672	9.71558	9.97283	9.64523	10.1347	9.51137	9.62197	9.43578	9.86183	9.45353	9.7765	9.71998	9.35946	8.30541	9.58207	8.42841	10.2317	10.2287	10.2413	10.1687	9.14857
DKC1	13.1603	13.178	13.1547	13.1923	13.078	13.3121	13.2476	13.179	13.0667	13.0063	12.3863	12.3083	12.0965	12.1683	12.6241	12.6482	11.7672	11.807	11.8017	11.7874	11.8577	12.0231	11.676	11.4716	11.5886	11.6519	11.4681	11.6643	12.9216	12.8875	12.4406	12.8044	12.3851	12.3335	11.9882	12.5265	12.864	12.5935	13.0897	12.5163	12.1181	13.5941	13.1624	12.5537	12.575	12.098	13.2142	13.1015	12.6483
DLAT	12.1424	12.2391	12.2168	12.2777	12.0827	12.5358	12.4683	12.5668	12.4409	12.5371	11.0602	11.0349	10.737	10.7653	11.3119	11.4612	10.7356	10.648	10.8179	10.8148	10.7499	10.8176	10.7677	10.7921	10.7938	10.8313	10.8165	10.9115	11.3506	11.3743	11.1004	11.0648	11.1894	10.9965	10.579	10.5052	11.5211	11.2902	11.1322	11.3664	10.9606	12.053	11.19	11.4691	10.958	11.5545	11.4975	11.8413	11.183
DLGAP5	12.2514	12.3335	12.457	12.257	12.2119	12.6282	12.5437	12.7748	12.7734	12.7544	10.5213	10.2269	10.0988	10.1519	11.4227	11.5122	9.1194	9.42695	9.92211	10.0292	10.1415	10.2454	9.50504	9.22953	9.38297	9.55165	9.4786	9.36303	10.4567	10.371	11.3314	10.3394	10.8161	10.5659	10.2525	10.4137	10.7828	11.0194	10.6847	10.6411	10.5507	10.5557	11.1602	9.86728	11.3306	11.5047	11.2887	11.1092	10.5446
DMBX1	7.26436	7.11553	7.52302	7.55764	7.72378	7.17695	6.93149	7.34787	7.35612	7.25105	5.18141	4.48083	5.16015	5.0246	7.47335	7.27021	5.34136	4.68745	4.90062	4.50717	4.71927	5.2211	3.41794	4.11579	4.40245	4.38234	3.84803	4.78453	4.97735	5.37013	6.52192	5.28944	5.59471	5.86422	5.9548	5.03686	5.19255	5.06139	4.96116	5.15339	6.08321	3.94912	5.0598	2.37986	3.85697	5.62942	4.58894	4.05865	5.34987
DMD	10.6758	10.817	10.9003	9.99077	10.0588	10.0559	10.2818	10.0342	9.77174	9.85824	8.69977	7.96225	7.96104	8.35912	9.25618	9.34064	8.41956	7.71709	7.36825	7.62483	7.35966	7.70222	7.37162	7.66858	7.03489	7.63751	7.6875	8.13377	7.88365	7.50537	7.65513	7.61826	7.71262	7.445	8.39736	7.97193	9.26127	7.59648	8.55516	8.5042	8.88217	8.73997	6.82023	8.06535	7.85948	8.42416	7.42198	8.85868	7.66861
DNA2	11.5308	11.4875	11.6174	11.6055	11.4938	11.5937	11.6933	11.7316	11.5114	11.5047	10.1143	9.76623	9.79266	9.7416	10.6851	10.984	9.99541	9.91515	9.49399	9.67245	10.0702	9.76008	9.40045	9.85467	9.49857	9.51789	9.82579	9.74352	10.21	10.2574	10.2115	10.1114	10.602	10.1973	9.94042	9.90496	10.2969	10.5563	10.2854	9.98614	10.1721	9.89884	10.3566	9.99142	10.9482	10.7156	10.6071	10.5429	10.1626
DNAAF3	8.75987	8.71387	8.83245	8.96041	9.19473	8.87018	8.89979	8.59754	8.67741	8.85147	7.70732	7.89337	8.01373	7.36771	8.77864	8.79271	7.32052	7.22656	7.65183	7.08845	7.61294	7.249	7.34583	6.76548	7.18441	6.13398	6.76019	6.40206	8.47073	8.28758	8.21128	7.87751	6.50341	7.93952	7.43222	8.25451	8.73049	9.20328	7.98391	8.29883	8.51067	9.26801	9.38779	7.96541	9.40462	7.17807	9.14202	8.76031	9.56573
DNAH14	10.1088	10.136	10.0771	10.2929	10.0131	10.0159	10.0071	10.0593	10.171	9.95005	9.13109	9.07088	9.13801	9.19531	9.57542	9.79689	9.20185	9.20494	8.92044	8.70459	8.92592	8.97775	8.87559	8.9276	8.54523	8.79249	9.06348	8.55242	9.17821	9.29962	8.91685	9.393	9.27533	8.82705	8.77989	8.99992	9.18478	9.16894	9.23936	9.59738	9.24494	10.0136	9.10762	9.86963	9.95548	8.70829	9.52611	9.73315	9.19237
DNAJC9	12.9189	12.8832	12.8966	13.0276	13.0222	13.2613	13.1816	13.2188	13.1733	13.1227	11.8874	11.8903	11.777	11.7669	12.5242	12.5467	11.7116	11.7339	11.5381	11.7076	11.6642	11.7253	11.5845	11.4746	11.4576	11.3912	11.2747	11.2619	11.886	11.9683	11.8923	12.3135	12.5322	11.9589	11.6985	11.8329	12.0229	12.278	12.2042	11.6135	11.719	11.7131	12.0019	11.7162	12.5019	12.408	12.4085	12.3504	11.8778
DOK1	9.20591	9.17036	8.87341	9.34125	9.59614	8.79173	9.08416	9.31256	9.23859	9.55391	8.12035	8.07371	7.81416	7.93701	9.1169	9.00912	7.44236	7.30446	7.74601	7.575	7.13772	7.20978	7.92008	7.21849	7.38247	7.48379	7.33838	7.39306	8.24983	7.74076	7.85551	8.19871	8.14046	7.89824	7.74664	7.94286	8.41737	8.60578	8.77157	7.57966	8.21208	8.59354	9.32683	9.40777	9.40279	9.63207	9.86714	9.30679	9.48419
DPY19L2P1	7.28015	7.34839	7.64701	7.19599	7.08419	7.8487	8.00648	7.90578	7.61162	7.73345	4.98761	5.01127	4.84889	5.55734	6.02625	6.52387	4.96064	5.3411	5.05846	4.95367	4.66068	4.92119	3.96629	5.26212	4.77795	4.89221	5.75925	5.94722	6.60215	6.88866	5.62634	6.09839	5.77931	5.95467	5.53467	5.97853	6.40409	6.32336	7.98958	5.96064	5.95337	5.71247	7.69357	8.02211	8.69247	5.53727	7.83204	6.17097	5.57957
DSCAM	10.8902	10.736	10.7671	10.8303	10.6329	9.91177	10.3515	9.7711	9.59582	9.85031	7.82583	7.52659	6.97655	7.04236	6.35503	6.41851	4.03255	4.3217	5.78883	6.09646	5.21232	5.70494	4.83447	3.11044	4.55256	3.50263	4.52399	4.22801	6.36501	7.07853	6.24296	4.95325	4.21982	5.65266	5.48352	9.30919	6.6157	6.78795	5.3132	7.50978	5.48622	10.2588	9.25073	6.78254	6.38843	5.60976	8.01169	5.3301	7.10177
DSCC1	10.9825	11.0311	11.1056	11.093	11.0235	11.3257	11.3774	11.4253	11.3636	11.3221	9.35374	9.26345	9.10311	9.04591	10.3901	10.4107	8.38935	8.66191	8.43315	8.65171	8.96383	8.91189	8.31841	8.17178	8.38849	8.32491	8.59376	8.43339	9.52022	9.88507	9.51331	10.4393	10.7684	9.53637	9.38251	9.21026	9.68771	10.0077	9.93746	8.98504	9.68396	9.50507	9.52057	9.65701	10.2685	10.3342	10.3868	9.96648	9.60658
DSN1	11.2657	11.2573	11.3154	11.2056	11.1269	11.3315	11.403	11.4446	11.4372	11.3981	9.85699	9.78559	9.94325	9.75388	10.6919	10.7694	9.69978	9.78829	9.82908	9.76908	9.95954	9.93842	10.1419	9.95713	9.82738	9.84918	9.94326	9.89802	9.92677	10.5302	10.2609	10.2045	10.6045	9.95615	10.025	9.99336	10.0192	9.75397	10.461	10.2151	10.1511	9.6615	10.3426	9.33241	10.0184	10.694	10.2379	9.75294	9.3091
DTL	11.3778	11.4512	11.6282	11.1254	11.3103	11.5712	11.6277	11.5119	11.2032	11.3547	9.14782	9.58818	9.16431	9.13992	10.8845	10.3153	8.77448	8.20706	8.93333	8.85857	8.88593	8.98183	8.72224	8.424	8.78464	8.48074	9.65245	9.04434	9.99202	10.5641	10.3326	10.8529	11.1419	9.60335	9.15873	9.99382	10.1485	10.1456	10.0396	9.59834	9.80317	8.26926	10.4191	8.76785	9.99055	10.5176	10.6646	9.77023	9.33271
DTYMK	11.8307	11.6779	11.6423	12.1	12.2172	12.1673	12.1574	12.1328	12.1966	12.1667	10.7399	10.4766	10.5496	10.6053	11.5764	11.4985	10.11	10.2624	10.1259	10.2943	10.5288	10.3517	10.427	10.0976	10.1591	10.0803	10.0433	10.0157	10.8886	10.7281	10.9496	11.0649	11.1635	10.651	10.658	10.7687	10.8335	11.0254	10.8543	10.7296	10.828	10.8462	11.1273	10.5638	11.2566	11.8278	11.5782	11.6968	11.1874
[truncated: 542 more rows]
[truncated: 2 more columns]
