# Supplementary material for: Long-term Multimodal Recording Reveals Epigenetic Adaptation Routes in Dormant Breast Cancer Cells
Source: Cancer Discov. 2024 Mar 26;14(5):866–89. doi: 10.1158/2159-8290.CD-23-1161 (PMC11061610; doi:10.1158/2159-8290.CD-23-1161)
Supplement: Supplementary Table 8 — Mass spectrometry analysis for MCF7 and T47D [file cd-23-1161_supplementary_table_8_suppst8.xlsx]

## Sheet: Summary
		Description
1	MCF7	For each histone modified peptide, the % relative abundance (%RA) for the sample (light channel - L) or the internal standard (heavy channel - H) was estimated by dividing the area under the curve of each modified peptide for the sum of the areas corresponding to all the observed forms of that peptide and multiplying by 100. Light/Heavy (L/H) ratios of %RA were then calculated and are reported (S…
2	T47D

## Sheet: MCF7 
Peptide	POT.1	POT.2	T 7.1	T 7.2	AI 7.1	AI 7.2	T 14.1	T 14.2	AI 14.1	AI 14.2	T 30.1	T 30.2	AI 30.1	AI 30.2	T 60.1	T 60.2	AI 60.1	AI 60.2	T alpha	T gamma	T alpha TEP	T beta TEP	T gamma TEP	T delta TEP	T epsilon TEP	T zeta TEP	AI alpha	AI gamma	AI alpha TEP	AI beta TEP	AI gamma TEP	AI delta TEP	AI epsilon TEP
	Time zero		Latency (transition to dormancy)								Dormancy				Late dormancy				Awakening (relapse)
	1	2	3	4	5	6	7	8	9	10	11 bis	12	13bis	14bis	15	16bis	17bis	18 bis	19	20	21	22	23	24	25	26	27	28	29	30	31	32	33
	L/H ratios
H3K4un	0.994433	0.998024	0.992335	0.99684	1.00291	1.00491	0.989365	0.995181	1.00498	1.00631	0.993587	1.00451	0.998769	0.999332	1.00335	0.998736	1.00854	1.00307	0.991618	0.998382	0.986113	0.999932	0.978851	1.00025	0.992627	0.994209	1.00016	0.996243	1.00481	0.999495	1.00461	1.0046	1.00034
H3K4me1	1.07457	1.03024	1.10702	1.08188	0.982896	0.947313	1.17533	1.08793	0.96468	0.966756	1.10894	0.982189	1.04995	1.03965	0.982821	1.03902	0.905789	0.991135	1.12984	1.04574	1.18127	1.00665	1.28582	1.0159	1.10101	1.088	1.00641	1.03612	0.93868	1.0064	0.932245	0.960084	1.01577
H3K4me2	0.894009	0.905837	0.779097	0.600551	0.801876	0.830666	0.728231	0.732	0.70187	0.604125	0.747755	0.617275	0.710227	0.710122	0.707488	0.731296	0.661457	0.724977	0.760484	0.671883	0.93081	0.814713	0.918616	0.776603	0.846366	0.785795	0.81865	0.956243	0.934063	0.942135	1.03236	0.752018	0.683485
H3K4me3	1.26757	1.1589	1.04766	0.928591	0.981257	1.24307	1.14892	0.862283	0.955294	0.862854	0.96222	0.843053	0.855634	0.88475	0.934347	0.965976	0.769298	0.957091	1.1729	1.46299	1.26446	1.40318	1.3436	1.31322	1.14623	1.2098	1.19267	1.69615	1.11239	1.18463	1.36167	1.21196	1.18513
H3K4ac	0.957268	0.913481	0.809158	0.552257	1.01685	1.21978	0.730915	0.864775	0.96967	0.926685	0.737606	0.814485	0.644198	0.718369	0.729048	0.658237	0.643883	0.7413	1.0752	1.12084	1.02199	1.1359	0.898957	1.00227	0.786412	0.946008	1.13472	1.08069	0.96984	1.07386	0.757222	1.02268	0.836264
H3K9K14un	1.4602	1.48505	1.47213	1.50303	1.19523	1.18604	1.42682	1.49073	1.08941	1.11554	1.26649	1.30493	1.10114	1.10676	1.35692	1.3004	1.11682	1.04524	1.4503	1.42322	1.60748	1.71943	1.30862	1.15189	1.66364	1.41484	0.985473	1.38002	1.10378	1.32047	1.37373	1.2936	1.26548
H3K9me1	1.11961	1.16482	1.4054	1.41545	1.17807	1.20272	1.41451	1.45656	1.34151	1.34597	1.36319	1.42605	1.48928	1.484	1.40595	1.4253	1.5066	1.42746	1.14814	1.30559	1.30714	1.30053	1.36577	1.12574	1.30059	1.16818	1.18012	1.22791	1.16483	1.27045	1.14412	1.20727	1.22781
H3K9me2	0.921481	0.878581	0.980293	0.981076	1.00949	1.01505	0.944098	0.989237	1.11106	1.11345	1.0383	1.11387	1.24165	1.24735	1.06017	1.00998	1.31813	1.28437	0.859677	0.996497	0.851831	0.803073	0.945993	0.982988	0.896344	0.877824	1.10011	0.904336	1.11178	1.09246	0.917692	0.997979	1.00045
H3K9me3	1.27433	1.34867	1.4528	1.47665	1.44543	1.45235	1.41664	1.40794	1.53303	1.53796	1.31897	1.39485	1.52823	1.55423	1.37128	1.33883	1.48355	1.31942	1.25639	1.19994	1.16643	1.06971	1.40054	1.52785	1.34629	1.38783	1.40582	1.42713	1.38175	1.37268	1.51506	1.38285	1.37461
H3K9ac|K14ac	0.833843	0.864165	0.604847	0.592453	0.650457	0.673746	0.707338	0.602251	0.50435	0.488131	0.556399	0.530685	0.477266	0.457711	0.561248	0.577283	0.507731	0.490414	0.986835	0.746706	0.902554	1.08705	0.716409	0.655785	0.760782	0.75016	0.52407	0.768106	0.597477	0.561779	0.768741	0.667234	0.663613
H3K9me1K14ac	0.672812	0.683806	0.573653	0.571696	0.655232	0.683127	0.683056	0.551532	0.618462	0.582788	0.576572	0.551625	0.635404	0.587047	0.592171	0.586656	0.645804	0.637	0.82231	0.7158	0.803962	0.787907	0.735583	0.632643	0.600475	0.688703	0.687183	0.74689	0.628055	0.584557	0.652431	0.647073	0.685454
H3K9me2K14ac	0.566051	0.556571	0.433391	0.421794	0.622486	0.63943	0.506796	0.445263	0.567259	0.561551	0.5249	0.488224	0.624795	0.588775	0.494484	0.505178	0.63945	0.650902	0.635344	0.575813	0.574596	0.562479	0.585517	0.622507	0.455414	0.568105	0.701543	0.584	0.697226	0.543081	0.552892	0.595471	0.614336
H3K9me3K14ac	1.02259	0.964786	0.746281	0.718557	1.11826	1.06271	0.810989	0.664946	0.938066	0.878394	0.695574	0.736352	0.83776	0.794565	0.702787	0.6637	0.86902	0.886616	1.09529	0.843111	0.93398	0.821631	0.870031	1.201	0.763821	1.17098	1.16232	1.17676	1.25022	0.856489	1.13675	1.0795	1.04327
H3K9acK14ac	0.498752	0.4984	0.319261	0.333597	0.373111	0.368261	0.470039	0.337163	0.298433	0.278073	0.342463	0.343657	0.345447	0.336469	0.333801	0.359517	0.377946	0.446716	0.565552	0.464178	0.451472	0.940577	0.372519	0.327595	0.550367	0.454678	0.288924	0.413061	0.507775	0.440008	0.441765	0.684294	0.627749
H3K18K23un	1.28235	1.24877	1.39998	1.3759	1.27684	1.30048	1.42504	1.42457	1.39091	1.41833	1.31016	1.38737	1.31735	1.35256	1.41024	1.36757	1.3066	1.36754	1.29065	1.29529	1.26119	1.20028	1.30494	1.28305	1.2751	1.27146	1.31574	1.30152	1.30658	1.22323	1.26076	1.17961	1.20644
H3K18ac|K23ac	0.661162	0.624591	0.422971	0.40133	0.539979	0.564066	0.496227	0.4241	0.42507	0.424133	0.443362	0.45093	0.428063	0.439515	0.417162	0.420508	0.479906	0.497293	0.59339	0.555841	0.566075	0.727035	0.514089	0.546598	0.627744	0.62305	0.530083	0.568652	0.619512	0.709772	0.61271	0.741583	0.678581
H3K18acK23ac	0.357144	0.331818	0.221304	0.208074	0.23582	0.243111	0.295101	0.252635	0.181837	0.172647	0.255454	0.238337	0.221851	0.196331	0.219609	0.243331	0.196877	0.341315	0.273784	0.309812	0.228977	0.446419	0.224432	0.224395	0.310666	0.318595	0.201076	0.253143	0.299011	0.267448	0.259869	0.386204	0.381315
H3K27K36un	0.729315	0.615295	0.325984	0.323237	0.633851	0.62797	0.537243	0.32083	0.205982	0.607158	0.803359	0.259084	0.596567	0.64578	1.00552	1.41153	0.661102	0.903392	1.23412	0.896579	1.17904	1.68197	1.01361	0.867673	1.50006	1.76138	1.72152	1.37549	0.902579	1.04651	1.5252	0.600526	1.08351
H3K36me1	3.28591	1.73244	1.49031	1.32956	2.32993	2.04529	2.8487	1.35238	1.16996	3.231	2.94048	1.05568	1.50196	2.21598	3.63809	4.13791	5.35624	2.77323	3.89751	2.8575	4.97134	5.59963	3.47929	2.93881	4.70537	4.53764	6.63462	3.87176	3.05706	3.74898	4.40848	1.98479	3.06616
H3K27me1	0.351036	0.415037	0.247773	0.242133	0.415761	0.385268	0.356948	0.219908	0.210705	0.486685	0.558952	0.185534	0.437615	0.356355	0.762441	0.729613	0.42359	0.65742	0.899634	0.632267	1.1906	1.02576	0.989508	0.629303	0.985722	1.27636	1.32978	1.07897	0.544304	0.976883	1.17269	0.422993	0.928406
H3K27me2	1.39445	1.47392	1.56044	1.37703	1.69223	1.6411	0.351701	1.363	1.2938	0.744526	0.561297	1.19348	1.13129	0.967289	0.618885	0.735585	1.41757	1.14137	0.606794	0.372316	0.964437	0.624075	0.678876	0.264103	0.513261	0.609867	0.829048	0.636558	0.411469	0.782031	0.636568	0.303972	0.762037
H3K36me2	1.35123	1.50237	0.667075	1.40842	0.902215	0.621296	2.63755	1.88362	0.999955	3.71384	4.35079	0.293203	2.0081	1.72509	6.28692	1.68439		2.25229	4.95735	2.70203	5.75362	4.14545	5.73964	2.73813	4.66161	3.88941	6.41643	4.50232	3.01351	3.97018	3.25761	1.90921	3.02212
H3K27me3	0.910665	0.933715	1.33171	1.3984	1.18658	1.16375	1.83314	1.4755	2.00549	0.990334	0.979236	1.64413		1.78275	0.529376	0.838364		0.275188	0.472446	0.300247	0.558141	0.39665	0.228608	0.467935	0.331036	0.347958	0.591721	0.426454	0.498727	0.66523	0.421274	0.261237	0.645252
H4K5K8K12K16un	1.18399	1.1651	1.33666	1.32068	1.22521	1.21003	1.28007	1.34465	1.39506	1.32162	1.2449	1.43309	1.31784	1.30928	1.48719	1.21279	1.20039	1.22663	1.14053	1.24662	1.05025	1.22594	1.13643	1.27301	1.13347	1.14735	1.18529	1.13068	1.10533	1.10988	1.20573	1.20783	1.12735
H4K5K8K12K16-1ac	1.08991	1.00783	1.00252	0.90784	1.01163	1.02883	0.997909	0.959883	0.97041	0.997761	0.758804	0.939636	0.904822	0.847938	0.919807	0.84545	0.918781	0.918676	1.06932	0.976798	1.20434	0.9864	1.14505	0.933751	1.08878	1.07858	1.01322	1.08829	1.07334	1.12917	1.01733	1.00773	1.04496
H4K5K8K12K16-2ac	0.548407	0.485603	0.197679	0.198015	0.39527	0.414378	0.223277	0.203327	0.265671	0.227958	0.20753	0.217275	0.258192	0.199759	0.247024	0.226088	0.176235	0.264776	0.458903	0.372184	0.393959	0.485282	0.320216	0.308576	0.411074	0.427697	0.369737	0.437653	0.429028	0.489401	0.413261	0.476885	0.481595
H4K5K8K12K16-3ac	0.328723	0.386758	0.130514	0.15554	0.278643	0.267241	0.189714	0.177888	0.194552	0.168518	0.0878099	0.130362	0.19844	0.156799	0.204764	0.145372	0.160391	0.104467	0.302253	0.265809	0.249879	0.372953	0.231948	0.234086	0.246699	0.325985	0.260549	0.283144	0.302279	0.326504	0.300273	0.311886	0.334929
H4K5K8K12K16-4ac	0.435257	0.415163	0.158667	0.176978	0.277538	0.289458	0.215812	0.18476	0.204061	0.181395	0.117223	0.184331	0.158453	0.195755	0.218166	0.0534298	0.140559	0.324931	0.299257	0.276846	0.245987	0.397217	0.26564	0.275438	0.313671	0.337035	0.221482	0.283823	0.323688	0.311769	0.319061	0.340144	0.36723
H4K20un	1.15048	1.09301	0.276768	0.245454	0.722246	0.737721	0.213109	0.195864	0.136567	0.143874	0.19086	0.146139	0.19108	0.182136	0.199067	0.302111	0.138282	0.207992	0.383234	0.480094	0.408273	0.862258	0.30376	0.727014	0.647333	0.701854	0.399752	0.558579	0.626311	0.428599	1.00555	0.549262	0.50167
H4K20me1	0.894785	0.860215	0.454352	0.500267	0.789603	0.768093	0.421243	0.410516	0.551214	0.498591	0.62531	0.548843	0.795116	0.941022	0.545654	0.797267	1.02131	1.14086	0.740066	0.49641	0.770861	0.930873	0.500599	0.641043	0.469806	0.562226	0.662252	0.611294	0.896408	0.654592	0.869719	0.841063	0.645519
H4K20me2	0.960153	0.97343	0.956019	0.99167	0.999838	0.985513	1.02266	0.92172	1.0033	0.962424	1.1444	0.946939	1.26008	1.38122	1.00293	1.38057	0.907983	1.35403	0.950348	0.927278	1.02729	0.985365	1.00452	0.99252	1.02791	0.977234	0.949126	0.978373	1.01081	1.01226	0.984552	1.01304	1.00038
H4K20me3	2.32621	1.97269	5.77852	5.98892	3.50136	3.19298	8.37482	7.53674	8.03973	7.39763	9.74382	7.45495	11.0467	14.2362	7.84305	11.1596	6.33227	12.3879	5.17596	5.22237	2.12235	2.24963	3.98938	2.77394	3.05091	3.0615	4.75916	3.20498	2.30805	1.92893	1.80164	2.16879	3.28172

## Sheet: T47D 
Peptide	T47D POT.1	T47D POT.2	T47D AI 30.1	T47D AI 30.2	T47D AI A TEP	T47D AI B TEP	T47D AI D TEP
	Time zero		Dormancy
	34	35	36	37	40	41	42
	L/H ratios
H3K4un	0.919217	0.921238	0.93603	0.937079	0.959515	0.964769	0.95295
H3K4me1	1.94498	1.96233	1.76196	1.7951	1.50039	1.41983	1.58689
H3K4me2	1.32547	1.37304	1.1919	1.22521	1.19928	1.11258	1.34913
H3K4me3	1.37792	1.03728	1.35641	1.20702	1.72774	1.60521	1.62416
H3K4ac	0.762781	0.92551	0.954022	0.934399	1.13192	1.0021	0.98909
H3K9K14un	0.869139	0.867008	0.647454	0.68194	1.00404	0.903638	1.01619
H3K9me1	0.966158	0.96117	1.09316	1.1428	1.20558	1.1565	1.15363
H3K9me2	1.17968	1.19802	1.36187	1.41323	1.05896	1.13095	1.06369
H3K9me3	1.38099	1.38046	1.36683	1.41878	1.79454	1.76157	1.36199
H3K9ac|K14ac	0.598731	0.594838	0.36615	0.395423	0.512823	0.497926	0.666798
H3K9me1K14ac	0.658162	0.660614	0.653104	0.680167	0.589557	0.596382	0.76556
H3K9me2K14ac	0.839619	0.839183	0.956747	0.966702	0.569308	0.643244	0.781291
H3K9me3K14ac	1.17932	1.21408	1.32999	1.33129	1.00579	1.15673	1.16236
H3K9acK14ac	1.15514	1.09446	0.903621	0.919916	0.66641	0.669064	1.13509
H3K18K23un	1.07499	1.08915	1.026	1.00506	1.11452	1.09499	1.02345
H3K18ac|K23ac	0.859084	0.852791	0.956798	0.985936	0.801988	0.848323	0.943135
H3K18acK23ac	1.11216	1.04869	0.982547	1.05736	1.01489	1.0331	1.18727
H3K27K36un	0.731285	0.702445	0.0303542	0.029219	0.950913	0.753301	0.72026
H3K36me1	1.03128	0.96109	0.0836316	0.14458	1.48317	1.48959	1.21534
H3K27me1	0.785302	0.691845	0.0642557	0.0523171	0.950342	0.661634	0.712305
H3K27me2	1.04341	1.00832	0.531235	0.518788	0.962582	0.99946	0.975193
H3K36me2	0.859168	0.8072		0.178223	0.615921	0.63962	1.39212
H3K27me3	1.19438	1.34144	2.13361	2.25906	1.12136	1.3429	1.37052
H4K5K8K12K16un	1.26408	1.26177	1.27059	1.28882	1.10399	1.30825	1.1031
H4K5K8K12K16-1ac	0.845445	0.846831	0.761973	0.788991	1.02789	0.869671	0.970482
H4K5K8K12K16-2ac	0.705268	0.692626	0.751925	0.766408	0.681058	0.649715	0.83021
H4K5K8K12K16-3ac	0.748475	0.743645	0.970282	0.865981	0.551407	0.535388	0.850985
H4K5K8K12K16-4ac	0.878104	0.854002	1.16156	1.14904	0.583327	0.649053	0.942565
H4K20un	0.729333	0.732225	0.0824554	0.0826584	0.575048	0.622042	0.58257
H4K20me1	0.622222	0.60971	0.448697	0.459571	0.785644	0.641474	0.731488
H4K20me2	1.00003	1.00216	0.985862	1.01915	1.03233	1.03368	1.02981
H4K20me3	3.13865	3.02769	12.1144	12.2421	1.73054	2.21969	2.89878
